# Supplementary material for: Temperature–Photoperiod Interaction in Rice Phenology for Climate Adaptation: Insights Into Glycerate‐Associated Metabolic Responses
Source: Physiol Plant. 2025 Jul 8;177(4):e70368. doi: 10.1111/ppl.70368 (PMC12238749; doi:10.1111/ppl.70368)
Supplement: Supplementary file 2 — Table S2. Analysis of gene ontology (GO) according to temperature and day‐length conditions in leaves through RNA‐Seq analysis. [file PPL-177-e70368-s008.xlsx]

## Sheet: Leaf-SDLT_Up
								Up regulation
GO Type	Level	GO ID	GO Name	p-value	corr. pvalue	Pop total	Pop hits	Total	Gene count	Genes
Biological Process	2	GO:0009987	cellular process	4.16482e-11	2.67069e-09	25995	14180	641	430	LOC_Os09g17850.1, LOC_Os09g36220.1, LOC_Os07g18230.1, LOC_Os05g34470.1, LOC_Os05g27520.2, LOC_Os10g03440.1, LOC_Os10g38740.1, LOC_Os07g37640.1, LOC_Os11g44580.1, LOC_Os01g73950.1, LOC_Os09g15670.1, LOC_Os04g11830.1, LOC_Os04g41620.1, LOC_Os07g36500.1, LOC_Os11g18100.1, LOC_Os08g40850.1, LOC_Os06g06320.1, LOC_Os01g10450.2, LOC_Os11g47210.1, LOC_Os05g46240.1, LOC_Os05g15530.1, LOC_Os09g19560.1, LOC…
Biological Process	2	GO:0008152	metabolic process	0.000330811	0.00368926	25995	14538	641	401	LOC_Os04g27020.1, LOC_Os09g17850.1, LOC_Os09g36220.1, LOC_Os05g34470.1, LOC_Os07g18230.1, LOC_Os05g27520.2, LOC_Os10g03440.1, LOC_Os10g38740.1, LOC_Os07g37640.1, LOC_Os01g73950.1, LOC_Os09g15670.1, LOC_Os04g26920.3, LOC_Os04g11830.1, LOC_Os04g41620.1, LOC_Os07g36500.1, LOC_Os01g41160.1, LOC_Os01g10450.2, LOC_Os11g47210.1, LOC_Os05g15530.1, LOC_Os09g19560.1, LOC_Os05g48290.3, LOC_Os01g09800.1, LOC…
Molecular Function	2	GO:0005488	binding	6.51252e-08	9.17673e-07	25995	13378	641	396	LOC_Os01g07390.1, LOC_Os04g27020.1, LOC_Os09g36220.1, LOC_Os07g18230.1, LOC_Os01g08770.1, LOC_Os05g27520.2, LOC_Os10g38740.1, LOC_Os10g03440.1, LOC_Os11g44580.1, LOC_Os07g40930.1, LOC_Os11g37390.1, LOC_Os07g36500.1, LOC_Os11g18100.1, LOC_Os08g40850.1, LOC_Os06g06320.1, LOC_Os01g10450.2, LOC_Os11g47210.1, LOC_Os05g48290.3, LOC_Os11g37970.1, LOC_Os09g19560.1, LOC_Os01g09800.1, LOC_Os02g55250.1, LOC…
Biological Process	3	GO:0071704	organic substance metabolic process	4.12852e-05	0.000825062	25995	10656	641	312	LOC_Os09g17850.1, LOC_Os07g18230.1, LOC_Os09g36220.1, LOC_Os05g34470.1, LOC_Os05g27520.2, LOC_Os10g03440.1, LOC_Os07g37640.1, LOC_Os04g38620.1, LOC_Os09g18360.1, LOC_Os01g73950.1, LOC_Os09g15670.1, LOC_Os03g50080.1, LOC_Os04g11830.1, LOC_Os12g06200.1, LOC_Os02g40460.1, LOC_Os04g41620.1, LOC_Os08g38990.3, LOC_Os11g36190.2, LOC_Os07g36500.1, LOC_Os01g61080.1, LOC_Os02g12380.1, LOC_Os02g46990.1, LOC…
Molecular Function	2	GO:0003824	catalytic activity	1.71193e-05	0.000221124	25995	10554	641	312	LOC_Os09g10340.1, LOC_Os04g27020.1, LOC_Os09g17850.1, LOC_Os07g18230.1, LOC_Os05g27520.2, LOC_Os10g38740.1, LOC_Os10g03440.1, LOC_Os09g18360.1, LOC_Os09g17560.1, LOC_Os09g15670.1, LOC_Os01g73200.1, LOC_Os03g50080.1, LOC_Os04g26920.3, LOC_Os02g40460.1, LOC_Os04g41620.1, LOC_Os11g36190.2, LOC_Os02g12380.1, LOC_Os01g41160.1, LOC_Os02g46990.1, LOC_Os04g54010.1, LOC_Os02g04270.1, LOC_Os04g37820.1, LOC…
Biological Process	3	GO:0044238	primary metabolic process	0.000548448	0.00541065	25995	10432	641	298	LOC_Os09g17850.1, LOC_Os07g18230.1, LOC_Os09g36220.1, LOC_Os05g34470.1, LOC_Os05g27520.2, LOC_Os10g03440.1, LOC_Os07g37640.1, LOC_Os04g38620.1, LOC_Os09g18360.1, LOC_Os01g73950.1, LOC_Os09g15670.1, LOC_Os03g50080.1, LOC_Os04g11830.1, LOC_Os12g06200.1, LOC_Os02g40460.1, LOC_Os08g38990.3, LOC_Os11g36190.2, LOC_Os01g61080.1, LOC_Os07g36500.1, LOC_Os02g12380.1, LOC_Os02g46990.1, LOC_Os04g54010.1, LOC…
Biological Process	3	GO:0044237	cellular metabolic process	2.33023e-06	9.19544e-05	25995	8817	641	273	LOC_Os09g17850.1, LOC_Os07g18230.1, LOC_Os09g36220.1, LOC_Os05g34470.1, LOC_Os05g27520.2, LOC_Os10g03440.1, LOC_Os07g37640.1, LOC_Os04g38620.1, LOC_Os09g18360.1, LOC_Os07g33954.1, LOC_Os01g73950.1, LOC_Os09g15670.1, LOC_Os03g50080.1, LOC_Os04g11830.1, LOC_Os12g06200.1, LOC_Os02g40460.1, LOC_Os04g41620.1, LOC_Os08g38990.3, LOC_Os11g36190.2, LOC_Os07g36500.1, LOC_Os01g61080.1, LOC_Os02g12380.1, LOC…
Biological Process	3	GO:0006807	nitrogen compound metabolic process	4.21755e-06	0.00014424	25995	8799	641	271	LOC_Os09g17850.1, LOC_Os07g18230.1, LOC_Os09g36220.1, LOC_Os05g34470.1, LOC_Os05g27520.2, LOC_Os10g03440.1, LOC_Os07g37640.1, LOC_Os04g38620.1, LOC_Os09g18360.1, LOC_Os01g73950.1, LOC_Os09g15670.1, LOC_Os03g50080.1, LOC_Os04g11830.1, LOC_Os12g06200.1, LOC_Os02g40460.1, LOC_Os04g41620.1, LOC_Os08g38990.3, LOC_Os11g36190.2, LOC_Os01g61080.1, LOC_Os07g36500.1, LOC_Os02g12380.1, LOC_Os02g46990.1, LOC…
Molecular Function	3	GO:1901363	heterocyclic compound binding	1.39482e-11	2.38341e-10	25995	7415	641	261	LOC_Os09g10340.1, LOC_Os04g27020.1, LOC_Os09g36220.1, LOC_Os07g18230.1, LOC_Os01g08770.1, LOC_Os11g12320.1, LOC_Os05g27520.2, LOC_Os04g38620.1, LOC_Os09g18360.1, LOC_Os11g44580.1, LOC_Os07g40930.1, LOC_Os01g73200.1, LOC_Os12g06200.1, LOC_Os02g40460.1, LOC_Os08g38990.3, LOC_Os11g36190.2, LOC_Os07g36500.1, LOC_Os01g61080.1, LOC_Os01g57340.1, LOC_Os02g46990.1, LOC_Os04g54010.1, LOC_Os02g04270.1, LOC…
Molecular Function	3	GO:0097159	organic cyclic compound binding	1.4608e-11	2.38341e-10	25995	7418	641	261	LOC_Os09g10340.1, LOC_Os04g27020.1, LOC_Os09g36220.1, LOC_Os07g18230.1, LOC_Os01g08770.1, LOC_Os11g12320.1, LOC_Os05g27520.2, LOC_Os04g38620.1, LOC_Os09g18360.1, LOC_Os11g44580.1, LOC_Os07g40930.1, LOC_Os01g73200.1, LOC_Os12g06200.1, LOC_Os02g40460.1, LOC_Os08g38990.3, LOC_Os11g36190.2, LOC_Os07g36500.1, LOC_Os01g61080.1, LOC_Os01g57340.1, LOC_Os02g46990.1, LOC_Os04g54010.1, LOC_Os02g04270.1, LOC…
Biological Process	4	GO:0043170	macromolecule metabolic process	2.07981e-07	9.69946e-06	25995	6783	641	225	LOC_Os09g17850.1, LOC_Os07g18230.1, LOC_Os09g36220.1, LOC_Os05g27520.2, LOC_Os10g03440.1, LOC_Os04g38620.1, LOC_Os09g18360.1, LOC_Os09g15670.1, LOC_Os03g50080.1, LOC_Os12g06200.1, LOC_Os02g40460.1, LOC_Os04g41620.1, LOC_Os08g38990.3, LOC_Os11g36190.2, LOC_Os01g61080.1, LOC_Os07g36500.1, LOC_Os02g12380.1, LOC_Os04g54010.1, LOC_Os02g04270.1, LOC_Os01g10450.2, LOC_Os04g30250.2, LOC_Os11g47210.1, LOC…
Biological Process	4	GO:0044260	cellular macromolecule metabolic process	1.37941e-09	7.86265e-08	25995	5690	641	205	LOC_Os09g17850.1, LOC_Os07g18230.1, LOC_Os09g36220.1, LOC_Os05g27520.2, LOC_Os10g03440.1, LOC_Os04g38620.1, LOC_Os09g18360.1, LOC_Os09g15670.1, LOC_Os03g50080.1, LOC_Os12g06200.1, LOC_Os02g40460.1, LOC_Os04g41620.1, LOC_Os08g38990.3, LOC_Os11g36190.2, LOC_Os07g36500.1, LOC_Os01g61080.1, LOC_Os02g12380.1, LOC_Os04g54010.1, LOC_Os02g04270.1, LOC_Os01g10450.2, LOC_Os04g30250.2, LOC_Os11g47210.1, LOC…
Biological Process	2	GO:0050896	response to stimulus	2.65244e-06	9.7193e-05	25995	6002	641	198	LOC_Os09g36220.1, LOC_Os11g12320.1, LOC_Os05g27520.2, LOC_Os10g38740.1, LOC_Os07g33954.1, LOC_Os11g44580.1, LOC_Os01g73200.1, LOC_Os08g03350.1, LOC_Os04g41620.1, LOC_Os11g36190.2, LOC_Os01g61080.1, LOC_Os01g57340.1, LOC_Os11g18100.1, LOC_Os02g12380.1, LOC_Os06g06320.1, LOC_Os05g46240.1, LOC_Os11g47210.1, LOC_Os04g24220.1, LOC_Os11g37970.1, LOC_Os01g09800.1, LOC_Os01g41750.1, LOC_Os10g39140.1, LOC…
Molecular Function	3	GO:0036094	small molecule binding	8.87992e-16	9.17592e-14	25995	4423	641	190	LOC_Os07g35004.1, LOC_Os09g10340.1, LOC_Os04g27020.1, LOC_Os11g16470.2, LOC_Os07g18230.1, LOC_Os01g08770.1, LOC_Os11g12320.1, LOC_Os05g27520.2, LOC_Os09g14490.1, LOC_Os02g06200.1, LOC_Os09g18360.1, LOC_Os11g44580.1, LOC_Os10g04730.1, LOC_Os10g10130.1, LOC_Os12g24320.1, LOC_Os02g18070.1, LOC_Os07g40930.1, LOC_Os04g57540.1, LOC_Os03g21230.1, LOC_Os05g44320.1, LOC_Os11g34270.1, LOC_Os11g24570.1, LOC…
Molecular Function	3	GO:0005515	protein binding	1.21577e-06	1.63864e-05	25995	5644	641	190	LOC_Os07g35004.1, LOC_Os01g03820.1, LOC_Os11g16470.2, LOC_Os09g36220.1, LOC_Os01g08770.1, LOC_Os11g12320.1, LOC_Os10g38360.1, LOC_Os05g27520.2, LOC_Os10g38740.1, LOC_Os02g06200.1, LOC_Os07g03200.1, LOC_Os04g38620.1, LOC_Os11g44580.1, LOC_Os10g10130.1, LOC_Os02g18070.1, LOC_Os07g40930.1, LOC_Os12g02450.1, LOC_Os09g17560.1, LOC_Os05g44320.1, LOC_Os02g16940.1, LOC_Os11g37390.1, LOC_Os08g07970.1, LOC…
Molecular Function	3	GO:0043167	ion binding	1.26464e-09	1.86685e-08	25995	4704	641	177	LOC_Os07g35004.1, LOC_Os09g10340.1, LOC_Os11g16470.2, LOC_Os04g27020.1, LOC_Os07g18230.1, LOC_Os11g12320.1, LOC_Os05g27520.2, LOC_Os09g14490.1, LOC_Os09g18360.1, LOC_Os11g44580.1, LOC_Os10g04730.1, LOC_Os10g10130.1, LOC_Os12g24320.1, LOC_Os02g18070.1, LOC_Os04g57540.1, LOC_Os03g21230.1, LOC_Os11g34270.1, LOC_Os03g08999.1, LOC_Os01g50100.1, LOC_Os11g36190.2, LOC_Os01g57340.1, LOC_Os02g46990.1, LOC…
Biological Process	4	GO:1901564	organonitrogen compound metabolic process	1.79006e-05	0.000540178	25995	5292	641	174	LOC_Os07g35004.1, LOC_Os09g17850.1, LOC_Os07g18230.1, LOC_Os01g68160.1, LOC_Os05g27520.2, LOC_Os01g06740.1, LOC_Os10g03440.1, LOC_Os02g06200.1, LOC_Os09g18360.1, LOC_Os10g04730.1, LOC_Os08g02700.1, LOC_Os10g10130.1, LOC_Os03g21230.1, LOC_Os02g16940.1, LOC_Os04g29810.1, LOC_Os11g34270.1, LOC_Os09g15670.1, LOC_Os03g50080.1, LOC_Os04g57880.1, LOC_Os11g03680.1, LOC_Os04g41620.1, LOC_Os11g36190.2, LOC…
Molecular Function	4	GO:1901265	nucleoside phosphate binding	6.73962e-15	2.98469e-13	25995	3928	641	172	LOC_Os07g35004.1, LOC_Os11g16470.2, LOC_Os07g18230.1, LOC_Os01g08770.1, LOC_Os11g12320.1, LOC_Os05g27520.2, LOC_Os09g14490.1, LOC_Os02g06200.1, LOC_Os09g18360.1, LOC_Os11g44580.1, LOC_Os10g04730.1, LOC_Os10g10130.1, LOC_Os12g24320.1, LOC_Os02g18070.1, LOC_Os07g40930.1, LOC_Os04g57540.1, LOC_Os03g21230.1, LOC_Os05g44320.1, LOC_Os11g34270.1, LOC_Os11g24570.1, LOC_Os02g03040.1, LOC_Os01g50100.1, LOC…
Molecular Function	4	GO:0000166	nucleotide binding	6.73962e-15	2.98469e-13	25995	3928	641	172	LOC_Os07g35004.1, LOC_Os11g16470.2, LOC_Os07g18230.1, LOC_Os01g08770.1, LOC_Os11g12320.1, LOC_Os05g27520.2, LOC_Os09g14490.1, LOC_Os02g06200.1, LOC_Os09g18360.1, LOC_Os11g44580.1, LOC_Os10g04730.1, LOC_Os10g10130.1, LOC_Os12g24320.1, LOC_Os02g18070.1, LOC_Os07g40930.1, LOC_Os04g57540.1, LOC_Os03g21230.1, LOC_Os05g44320.1, LOC_Os11g34270.1, LOC_Os11g24570.1, LOC_Os02g03040.1, LOC_Os01g50100.1, LOC…
Molecular Function	3	GO:0016740	transferase activity	2.57257e-12	4.98435e-11	25995	4133	641	170	LOC_Os07g35004.1, LOC_Os09g17850.1, LOC_Os07g18230.1, LOC_Os10g38360.1, LOC_Os10g03440.1, LOC_Os10g38740.1, LOC_Os02g06200.1, LOC_Os09g18360.1, LOC_Os10g04730.1, LOC_Os10g10130.1, LOC_Os04g57540.1, LOC_Os03g21230.1, LOC_Os09g17560.1, LOC_Os04g29810.1, LOC_Os05g04940.1, LOC_Os12g03720.1, LOC_Os02g40460.1, LOC_Os12g01480.1, LOC_Os11g36190.2, LOC_Os05g40720.1, LOC_Os04g54010.1, LOC_Os11g09110.1, LOC…
Biological Process	4	GO:0019538	protein metabolic process	0.000183504	0.00218924	25995	4781	641	154	LOC_Os07g35004.1, LOC_Os09g17850.1, LOC_Os07g18230.1, LOC_Os05g27520.2, LOC_Os01g06740.1, LOC_Os01g68160.1, LOC_Os10g03440.1, LOC_Os02g06200.1, LOC_Os09g18360.1, LOC_Os10g04730.1, LOC_Os10g10130.1, LOC_Os03g21230.1, LOC_Os02g16940.1, LOC_Os04g29810.1, LOC_Os11g34270.1, LOC_Os09g15670.1, LOC_Os03g50080.1, LOC_Os04g57880.1, LOC_Os11g03680.1, LOC_Os11g36190.2, LOC_Os02g12380.1, LOC_Os04g54010.1, LOC…
Biological Process	5	GO:0044267	cellular protein metabolic process	5.11536e-07	2.18681e-05	25995	3878	641	142	LOC_Os07g35004.1, LOC_Os09g17850.1, LOC_Os07g18230.1, LOC_Os05g27520.2, LOC_Os01g06740.1, LOC_Os01g68160.1, LOC_Os10g03440.1, LOC_Os02g06200.1, LOC_Os09g18360.1, LOC_Os10g04730.1, LOC_Os10g10130.1, LOC_Os03g21230.1, LOC_Os04g29810.1, LOC_Os11g34270.1, LOC_Os09g15670.1, LOC_Os03g50080.1, LOC_Os11g03680.1, LOC_Os11g36190.2, LOC_Os02g12380.1, LOC_Os04g54010.1, LOC_Os11g09110.1, LOC_Os04g41310.1, LOC…
Molecular Function	4	GO:0043168	anion binding	1.25366e-11	2.28608e-10	25995	3267	641	141	LOC_Os07g35004.1, LOC_Os11g16470.2, LOC_Os07g18230.1, LOC_Os11g12320.1, LOC_Os05g27520.2, LOC_Os09g14490.1, LOC_Os09g18360.1, LOC_Os11g44580.1, LOC_Os10g04730.1, LOC_Os10g10130.1, LOC_Os12g24320.1, LOC_Os02g18070.1, LOC_Os04g57540.1, LOC_Os03g21230.1, LOC_Os11g34270.1, LOC_Os01g50100.1, LOC_Os11g36190.2, LOC_Os01g57340.1, LOC_Os02g46990.1, LOC_Os04g54010.1, LOC_Os04g41310.1, LOC_Os01g10450.2, LOC…
Cellular Component	3	GO:0071944	cell periphery	6.77841e-07	6.43948e-05	25995	3828	641	140	LOC_Os07g35004.1, LOC_Os11g16470.2, LOC_Os07g18230.1, LOC_Os09g24924.1, LOC_Os11g12320.1, LOC_Os01g68160.1, LOC_Os01g03760.1, LOC_Os05g27520.2, LOC_Os08g02700.1, LOC_Os10g10130.1, LOC_Os07g40930.1, LOC_Os02g16940.1, LOC_Os01g73200.1, LOC_Os08g03350.1, LOC_Os01g50100.1, LOC_Os04g41620.1, LOC_Os11g36190.2, LOC_Os07g36500.1, LOC_Os11g18100.1, LOC_Os04g54010.1, LOC_Os04g41310.1, LOC_Os03g10100.1, LOC…
Biological Process	5	GO:0043412	macromolecule modification	1.13453e-12	1.16402e-10	25995	3100	641	139	LOC_Os07g35004.1, LOC_Os09g17850.1, LOC_Os07g18230.1, LOC_Os05g27520.2, LOC_Os01g68160.1, LOC_Os10g03440.1, LOC_Os02g06200.1, LOC_Os09g18360.1, LOC_Os10g04730.1, LOC_Os10g10130.1, LOC_Os03g21230.1, LOC_Os04g29810.1, LOC_Os09g15670.1, LOC_Os03g50080.1, LOC_Os11g03680.1, LOC_Os11g36190.2, LOC_Os02g12380.1, LOC_Os04g54010.1, LOC_Os11g09110.1, LOC_Os04g41310.1, LOC_Os02g57530.1, LOC_Os01g10450.2, LOC…
Biological Process	5	GO:0036211	protein modification process	1.72191e-12	1.26191e-10	25995	3055	641	137	LOC_Os07g35004.1, LOC_Os09g17850.1, LOC_Os07g18230.1, LOC_Os05g27520.2, LOC_Os01g68160.1, LOC_Os10g03440.1, LOC_Os02g06200.1, LOC_Os09g18360.1, LOC_Os10g04730.1, LOC_Os10g10130.1, LOC_Os03g21230.1, LOC_Os04g29810.1, LOC_Os09g15670.1, LOC_Os03g50080.1, LOC_Os11g03680.1, LOC_Os11g36190.2, LOC_Os02g12380.1, LOC_Os04g54010.1, LOC_Os11g09110.1, LOC_Os04g41310.1, LOC_Os02g57530.1, LOC_Os01g10450.2, LOC…
Biological Process	6	GO:0006464	cellular protein modification process	1.72191e-12	1.26191e-10	25995	3055	641	137	LOC_Os07g35004.1, LOC_Os09g17850.1, LOC_Os07g18230.1, LOC_Os05g27520.2, LOC_Os01g68160.1, LOC_Os10g03440.1, LOC_Os02g06200.1, LOC_Os09g18360.1, LOC_Os10g04730.1, LOC_Os10g10130.1, LOC_Os03g21230.1, LOC_Os04g29810.1, LOC_Os09g15670.1, LOC_Os03g50080.1, LOC_Os11g03680.1, LOC_Os11g36190.2, LOC_Os02g12380.1, LOC_Os04g54010.1, LOC_Os11g09110.1, LOC_Os04g41310.1, LOC_Os02g57530.1, LOC_Os01g10450.2, LOC…
Molecular Function	3	GO:0097367	carbohydrate derivative binding	1.98908e-13	5.6056e-12	25995	2937	641	136	LOC_Os07g35004.1, LOC_Os11g16470.2, LOC_Os07g18230.1, LOC_Os11g12320.1, LOC_Os05g27520.2, LOC_Os09g14490.1, LOC_Os09g18360.1, LOC_Os11g44580.1, LOC_Os10g04730.1, LOC_Os10g10130.1, LOC_Os12g24320.1, LOC_Os02g18070.1, LOC_Os04g57540.1, LOC_Os03g21230.1, LOC_Os11g34270.1, LOC_Os01g50100.1, LOC_Os11g36190.2, LOC_Os01g57340.1, LOC_Os02g46990.1, LOC_Os04g54010.1, LOC_Os04g41310.1, LOC_Os01g10450.2, LOC…
Molecular Function	5	GO:0017076	purine nucleotide binding	3.01619e-13	7.79182e-12	25995	2892	641	134	LOC_Os07g35004.1, LOC_Os11g16470.2, LOC_Os07g18230.1, LOC_Os11g12320.1, LOC_Os05g27520.2, LOC_Os09g14490.1, LOC_Os09g18360.1, LOC_Os11g44580.1, LOC_Os10g04730.1, LOC_Os10g10130.1, LOC_Os12g24320.1, LOC_Os02g18070.1, LOC_Os04g57540.1, LOC_Os03g21230.1, LOC_Os11g34270.1, LOC_Os01g50100.1, LOC_Os11g36190.2, LOC_Os01g57340.1, LOC_Os02g46990.1, LOC_Os04g54010.1, LOC_Os04g41310.1, LOC_Os01g10450.2, LOC…
Molecular Function	4	GO:0032553	ribonucleotide binding	4.76637e-13	1.05541e-11	25995	2910	641	134	LOC_Os07g35004.1, LOC_Os11g16470.2, LOC_Os07g18230.1, LOC_Os11g12320.1, LOC_Os05g27520.2, LOC_Os09g14490.1, LOC_Os09g18360.1, LOC_Os11g44580.1, LOC_Os10g04730.1, LOC_Os10g10130.1, LOC_Os12g24320.1, LOC_Os02g18070.1, LOC_Os04g57540.1, LOC_Os03g21230.1, LOC_Os11g34270.1, LOC_Os01g50100.1, LOC_Os11g36190.2, LOC_Os01g57340.1, LOC_Os02g46990.1, LOC_Os04g54010.1, LOC_Os04g41310.1, LOC_Os01g10450.2, LOC…
Molecular Function	5	GO:0035639	purine ribonucleoside triphosphate binding	4.72826e-13	1.05541e-11	25995	2879	641	133	LOC_Os07g35004.1, LOC_Os11g16470.2, LOC_Os07g18230.1, LOC_Os11g12320.1, LOC_Os05g27520.2, LOC_Os09g14490.1, LOC_Os09g18360.1, LOC_Os11g44580.1, LOC_Os10g04730.1, LOC_Os10g10130.1, LOC_Os12g24320.1, LOC_Os02g18070.1, LOC_Os04g57540.1, LOC_Os03g21230.1, LOC_Os11g34270.1, LOC_Os01g50100.1, LOC_Os11g36190.2, LOC_Os01g57340.1, LOC_Os02g46990.1, LOC_Os04g54010.1, LOC_Os04g41310.1, LOC_Os01g10450.2, LOC…
Molecular Function	5	GO:0032555	purine ribonucleotide binding	5.36756e-13	1.1093e-11	25995	2884	641	133	LOC_Os07g35004.1, LOC_Os11g16470.2, LOC_Os07g18230.1, LOC_Os11g12320.1, LOC_Os05g27520.2, LOC_Os09g14490.1, LOC_Os09g18360.1, LOC_Os11g44580.1, LOC_Os10g04730.1, LOC_Os10g10130.1, LOC_Os12g24320.1, LOC_Os02g18070.1, LOC_Os04g57540.1, LOC_Os03g21230.1, LOC_Os11g34270.1, LOC_Os01g50100.1, LOC_Os11g36190.2, LOC_Os01g57340.1, LOC_Os02g46990.1, LOC_Os04g54010.1, LOC_Os04g41310.1, LOC_Os01g10450.2, LOC…
Molecular Function	6	GO:0030554	adenyl nucleotide binding	1.14772e-14	4.44742e-13	25995	2680	641	131	LOC_Os07g35004.1, LOC_Os11g16470.2, LOC_Os07g18230.1, LOC_Os11g12320.1, LOC_Os09g14490.1, LOC_Os09g18360.1, LOC_Os11g44580.1, LOC_Os10g04730.1, LOC_Os10g10130.1, LOC_Os12g24320.1, LOC_Os02g18070.1, LOC_Os04g57540.1, LOC_Os03g21230.1, LOC_Os11g34270.1, LOC_Os01g50100.1, LOC_Os11g36190.2, LOC_Os01g57340.1, LOC_Os02g46990.1, LOC_Os04g54010.1, LOC_Os04g41310.1, LOC_Os01g10450.2, LOC_Os11g47210.1, LOC…
Molecular Function	6	GO:0005524	ATP binding	2.061e-14	7.09901e-13	25995	2671	641	130	LOC_Os07g35004.1, LOC_Os11g16470.2, LOC_Os07g18230.1, LOC_Os11g12320.1, LOC_Os09g14490.1, LOC_Os09g18360.1, LOC_Os11g44580.1, LOC_Os10g04730.1, LOC_Os10g10130.1, LOC_Os12g24320.1, LOC_Os02g18070.1, LOC_Os04g57540.1, LOC_Os03g21230.1, LOC_Os11g34270.1, LOC_Os01g50100.1, LOC_Os11g36190.2, LOC_Os01g57340.1, LOC_Os02g46990.1, LOC_Os04g54010.1, LOC_Os04g41310.1, LOC_Os01g10450.2, LOC_Os11g47210.1, LOC…
Molecular Function	6	GO:0032559	adenyl ribonucleotide binding	2.37085e-14	7.34965e-13	25995	2676	641	130	LOC_Os07g35004.1, LOC_Os11g16470.2, LOC_Os07g18230.1, LOC_Os11g12320.1, LOC_Os09g14490.1, LOC_Os09g18360.1, LOC_Os11g44580.1, LOC_Os10g04730.1, LOC_Os10g10130.1, LOC_Os12g24320.1, LOC_Os02g18070.1, LOC_Os04g57540.1, LOC_Os03g21230.1, LOC_Os11g34270.1, LOC_Os01g50100.1, LOC_Os11g36190.2, LOC_Os01g57340.1, LOC_Os02g46990.1, LOC_Os04g54010.1, LOC_Os04g41310.1, LOC_Os01g10450.2, LOC_Os11g47210.1, LOC…
Biological Process	3	GO:0006950	response to stress	8.45822e-05	0.00131487	25995	3665	641	125	LOC_Os11g16470.2, LOC_Os10g02490.2, LOC_Os11g12320.1, LOC_Os02g06200.1, LOC_Os09g14490.1, LOC_Os11g44580.1, LOC_Os10g04730.1, LOC_Os08g02700.1, LOC_Os02g18070.1, LOC_Os12g02450.1, LOC_Os01g73200.1, LOC_Os08g07970.1, LOC_Os04g41620.1, LOC_Os01g61080.1, LOC_Os03g46070.1, LOC_Os01g57340.1, LOC_Os02g12380.1, LOC_Os11g18100.1, LOC_Os08g29660.1, LOC_Os01g68790.3, LOC_Os06g11290.1, LOC_Os04g24220.1, LOC…
Molecular Function	4	GO:0016772	transferase activity, transferring phosphorus-containing groups	1.67054e-17	4.86299e-15	25995	2241	641	123	LOC_Os07g35004.1, LOC_Os07g18230.1, LOC_Os02g06200.1, LOC_Os09g18360.1, LOC_Os10g04730.1, LOC_Os10g10130.1, LOC_Os04g57540.1, LOC_Os03g21230.1, LOC_Os04g29810.1, LOC_Os02g40460.1, LOC_Os12g01480.1, LOC_Os11g36190.2, LOC_Os04g54010.1, LOC_Os11g09110.1, LOC_Os02g57530.1, LOC_Os04g41310.1, LOC_Os02g04270.1, LOC_Os04g30250.2, LOC_Os01g10450.2, LOC_Os11g47210.1, LOC_Os07g03860.1, LOC_Os01g02550.1, LOC…
Molecular Function	5	GO:0016301	kinase activity	3.13742e-17	4.86299e-15	25995	2038	641	115	LOC_Os07g35004.1, LOC_Os07g18230.1, LOC_Os02g06200.1, LOC_Os09g18360.1, LOC_Os10g04730.1, LOC_Os10g10130.1, LOC_Os04g57540.1, LOC_Os03g21230.1, LOC_Os04g29810.1, LOC_Os11g36190.2, LOC_Os04g54010.1, LOC_Os11g09110.1, LOC_Os04g41310.1, LOC_Os02g57530.1, LOC_Os01g10450.2, LOC_Os04g30250.2, LOC_Os11g47210.1, LOC_Os07g03860.1, LOC_Os01g02550.1, LOC_Os04g24220.1, LOC_Os09g19390.1, LOC_Os07g35730.1, LOC…
Cellular Component	4	GO:0005886	plasma membrane	4.73308e-06	0.000224821	25995	3069	641	114	LOC_Os07g35004.1, LOC_Os11g16470.2, LOC_Os07g18230.1, LOC_Os09g24924.1, LOC_Os11g12320.1, LOC_Os01g03760.1, LOC_Os05g27520.2, LOC_Os08g02700.1, LOC_Os10g10130.1, LOC_Os07g40930.1, LOC_Os08g03350.1, LOC_Os01g50100.1, LOC_Os11g36190.2, LOC_Os07g36500.1, LOC_Os11g18100.1, LOC_Os04g54010.1, LOC_Os04g41310.1, LOC_Os03g10100.1, LOC_Os04g30250.2, LOC_Os01g10450.2, LOC_Os06g07200.1, LOC_Os07g03860.1, LOC…
Biological Process	2	GO:0065007	biological regulation	0.000161733	0.00202363	25995	3085	641	107	LOC_Os09g17850.1, LOC_Os09g36220.1, LOC_Os01g06740.1, LOC_Os05g27520.2, LOC_Os02g53400.1, LOC_Os02g06200.1, LOC_Os12g02450.1, LOC_Os03g21230.1, LOC_Os02g16940.1, LOC_Os01g01870.1, LOC_Os08g07970.1, LOC_Os12g06200.1, LOC_Os01g50100.1, LOC_Os02g40460.1, LOC_Os08g38990.3, LOC_Os11g36190.2, LOC_Os01g61080.1, LOC_Os08g29660.1, LOC_Os02g57530.1, LOC_Os04g30250.2, LOC_Os06g12030.2, LOC_Os05g46240.1, LOC…
Molecular Function	3	GO:0140096	catalytic activity, acting on a protein	3.67418e-10	5.69498e-09	25995	2291	641	105	LOC_Os07g35004.1, LOC_Os07g18230.1, LOC_Os10g03440.1, LOC_Os09g18360.1, LOC_Os10g04730.1, LOC_Os10g10130.1, LOC_Os03g21230.1, LOC_Os02g16940.1, LOC_Os11g36190.2, LOC_Os04g54010.1, LOC_Os02g57530.1, LOC_Os04g41310.1, LOC_Os01g10450.2, LOC_Os11g47210.1, LOC_Os07g03860.1, LOC_Os01g02550.1, LOC_Os04g24220.1, LOC_Os09g19390.1, LOC_Os09g19560.1, LOC_Os07g35730.1, LOC_Os02g21040.1, LOC_Os08g42910.1, LOC…
Biological Process	4	GO:0006793	phosphorus metabolic process	6.76012e-13	8.66985e-11	25995	1860	641	98	LOC_Os07g35004.1, LOC_Os07g18230.1, LOC_Os09g18360.1, LOC_Os10g04730.1, LOC_Os08g02700.1, LOC_Os10g10130.1, LOC_Os03g21230.1, LOC_Os11g36190.2, LOC_Os04g54010.1, LOC_Os04g41310.1, LOC_Os01g10450.2, LOC_Os11g47210.1, LOC_Os07g03860.1, LOC_Os01g02550.1, LOC_Os04g24220.1, LOC_Os09g19390.1, LOC_Os07g35730.1, LOC_Os05g10650.1, LOC_Os09g29560.1, LOC_Os08g10300.1, LOC_Os03g22050.3, LOC_Os01g03690.1, LOC…
Biological Process	5	GO:0006796	phosphate-containing compound metabolic process	6.76012e-13	8.66985e-11	25995	1860	641	98	LOC_Os07g35004.1, LOC_Os07g18230.1, LOC_Os09g18360.1, LOC_Os10g04730.1, LOC_Os08g02700.1, LOC_Os10g10130.1, LOC_Os03g21230.1, LOC_Os11g36190.2, LOC_Os04g54010.1, LOC_Os04g41310.1, LOC_Os01g10450.2, LOC_Os11g47210.1, LOC_Os07g03860.1, LOC_Os01g02550.1, LOC_Os04g24220.1, LOC_Os09g19390.1, LOC_Os07g35730.1, LOC_Os05g10650.1, LOC_Os09g29560.1, LOC_Os08g10300.1, LOC_Os03g22050.3, LOC_Os01g03690.1, LOC…
Biological Process	2	GO:0050789	regulation of biological process	0.000422824	0.00442671	25995	2849	641	98	LOC_Os09g17850.1, LOC_Os09g36220.1, LOC_Os01g06740.1, LOC_Os05g27520.2, LOC_Os02g53400.1, LOC_Os02g06200.1, LOC_Os12g02450.1, LOC_Os03g21230.1, LOC_Os01g01870.1, LOC_Os08g07970.1, LOC_Os12g06200.1, LOC_Os01g50100.1, LOC_Os02g40460.1, LOC_Os08g38990.3, LOC_Os11g36190.2, LOC_Os01g61080.1, LOC_Os08g29660.1, LOC_Os02g57530.1, LOC_Os06g12030.2, LOC_Os05g46240.1, LOC_Os11g47210.1, LOC_Os04g24220.1, LOC…
Molecular Function	5	GO:0016773	phosphotransferase activity, alcohol group as acceptor	4.51957e-15	2.80213e-13	25995	1633	641	95	LOC_Os07g35004.1, LOC_Os05g39090.1, LOC_Os09g29540.1, LOC_Os04g12580.1, LOC_Os07g18230.1, LOC_Os11g17080.1, LOC_Os04g54200.1, LOC_Os09g30454.1, LOC_Os01g02830.1, LOC_Os07g35790.1, LOC_Os05g06320.2, LOC_Os09g18360.1, LOC_Os04g57410.1, LOC_Os10g04730.1, LOC_Os10g10130.1, LOC_Os09g25090.1, LOC_Os01g33110.1, LOC_Os04g30240.1, LOC_Os02g14480.1, LOC_Os07g48100.1, LOC_Os03g21230.1, LOC_Os09g16950.1, LOC…
Biological Process	3	GO:0050794	regulation of cellular process	0.00047035	0.00476378	25995	2718	641	94	LOC_Os01g06550.1, LOC_Os11g05930.1, LOC_Os09g36220.1, LOC_Os01g06740.1, LOC_Os04g54200.1, LOC_Os05g27520.2, LOC_Os11g17080.1, LOC_Os02g53400.1, LOC_Os01g40260.1, LOC_Os02g06200.1, LOC_Os05g06320.2, LOC_Os09g25090.1, LOC_Os10g39700.1, LOC_Os02g14480.1, LOC_Os12g02450.1, LOC_Os07g48100.1, LOC_Os03g21230.1, LOC_Os06g21380.1, LOC_Os01g01870.1, LOC_Os05g46020.1, LOC_Os05g10930.1, LOC_Os04g49570.2, LOC…
Biological Process	6	GO:0016310	phosphorylation	1.12415e-14	2.88344e-12	25995	1604	641	93	LOC_Os07g35004.1, LOC_Os05g39090.1, LOC_Os09g29540.1, LOC_Os04g12580.1, LOC_Os07g18230.1, LOC_Os11g17080.1, LOC_Os09g30454.1, LOC_Os01g02830.1, LOC_Os07g35790.1, LOC_Os09g18360.1, LOC_Os10g04730.1, LOC_Os08g02700.1, LOC_Os10g10130.1, LOC_Os09g25090.1, LOC_Os01g33110.1, LOC_Os04g30240.1, LOC_Os02g14480.1, LOC_Os07g48100.1, LOC_Os03g21230.1, LOC_Os09g16950.1, LOC_Os01g26210.1, LOC_Os11g07040.1, LOC…
Molecular Function	4	GO:0004672	protein kinase activity	1.53215e-15	1.18742e-13	25995	1500	641	91	LOC_Os07g35004.1, LOC_Os05g39090.1, LOC_Os09g29540.1, LOC_Os04g12580.1, LOC_Os07g18230.1, LOC_Os11g17080.1, LOC_Os09g30454.1, LOC_Os01g02830.1, LOC_Os05g06320.2, LOC_Os07g35790.1, LOC_Os09g18360.1, LOC_Os10g04730.1, LOC_Os10g10130.1, LOC_Os09g25090.1, LOC_Os01g33110.1, LOC_Os04g30240.1, LOC_Os02g14480.1, LOC_Os07g48100.1, LOC_Os03g21230.1, LOC_Os09g16950.1, LOC_Os01g26210.1, LOC_Os11g07040.1, LOC…
Biological Process	7	GO:0006468	protein phosphorylation	4.68381e-15	2.40279e-12	25995	1502	641	90	LOC_Os07g35004.1, LOC_Os05g39090.1, LOC_Os09g29540.1, LOC_Os04g12580.1, LOC_Os07g18230.1, LOC_Os11g17080.1, LOC_Os09g30454.1, LOC_Os01g02830.1, LOC_Os07g35790.1, LOC_Os09g18360.1, LOC_Os10g04730.1, LOC_Os10g10130.1, LOC_Os09g25090.1, LOC_Os01g33110.1, LOC_Os04g30240.1, LOC_Os02g14480.1, LOC_Os07g48100.1, LOC_Os03g21230.1, LOC_Os09g16950.1, LOC_Os01g26210.1, LOC_Os11g07040.1, LOC_Os04g15650.1, LOC…
Biological Process	3	GO:0007154	cell communication	0.00112273	0.010285	25995	1958	641	70	LOC_Os11g05930.1, LOC_Os09g36220.1, LOC_Os05g27520.2, LOC_Os04g54200.1, LOC_Os11g17080.1, LOC_Os01g40260.1, LOC_Os02g06200.1, LOC_Os05g06320.2, LOC_Os09g25090.1, LOC_Os10g39700.1, LOC_Os02g14480.1, LOC_Os07g48100.1, LOC_Os12g02450.1, LOC_Os03g21230.1, LOC_Os06g21380.1, LOC_Os05g46020.1, LOC_Os10g42960.1, LOC_Os03g42770.1, LOC_Os04g49570.2, LOC_Os11g07040.1, LOC_Os04g15650.1, LOC_Os01g50100.1, LOC…
Molecular Function	2	GO:0005215	transporter activity	8.94364e-05	0.00102686	25995	1499	641	61	LOC_Os09g24924.1, LOC_Os08g10550.1, LOC_Os11g04030.1, LOC_Os12g07970.2, LOC_Os01g61044.1, LOC_Os03g59450.1, LOC_Os07g33954.1, LOC_Os09g39910.1, LOC_Os10g30790.2, LOC_Os07g33910.2, LOC_Os02g10650.1, LOC_Os01g65200.3, LOC_Os01g70490.1, LOC_Os09g29210.1, LOC_Os05g28510.4, LOC_Os04g49757.1, LOC_Os08g03350.1, LOC_Os07g34006.1, LOC_Os10g42960.1, LOC_Os01g45830.1, LOC_Os04g49570.2, LOC_Os01g50100.1, LOC…
Biological Process	3	GO:0051716	cellular response to stimulus	0.00412737	0.0275567	25995	1682	641	59	LOC_Os11g05930.1, LOC_Os09g36220.1, LOC_Os05g27520.2, LOC_Os04g54200.1, LOC_Os11g17080.1, LOC_Os01g40260.1, LOC_Os02g06200.1, LOC_Os05g06320.2, LOC_Os09g25090.1, LOC_Os10g39700.1, LOC_Os02g14480.1, LOC_Os07g48100.1, LOC_Os12g02450.1, LOC_Os03g21230.1, LOC_Os06g21380.1, LOC_Os05g46020.1, LOC_Os04g49570.2, LOC_Os11g07040.1, LOC_Os04g15650.1, LOC_Os01g50100.1, LOC_Os01g06750.1, LOC_Os11g36190.2, LOC…
Biological Process	3	GO:0007165	signal transduction	0.000919234	0.00873272	25995	1540	641	58	LOC_Os11g05930.1, LOC_Os09g36220.1, LOC_Os05g27520.2, LOC_Os04g54200.1, LOC_Os11g17080.1, LOC_Os01g40260.1, LOC_Os02g06200.1, LOC_Os05g06320.2, LOC_Os09g25090.1, LOC_Os10g39700.1, LOC_Os02g14480.1, LOC_Os07g48100.1, LOC_Os12g02450.1, LOC_Os03g21230.1, LOC_Os06g21380.1, LOC_Os05g46020.1, LOC_Os04g49570.2, LOC_Os11g07040.1, LOC_Os04g15650.1, LOC_Os01g50100.1, LOC_Os01g06750.1, LOC_Os11g36190.2, LOC…
Biological Process	2	GO:0023052	signaling	0.00118707	0.0106836	25995	1557	641	58	LOC_Os11g05930.1, LOC_Os09g36220.1, LOC_Os05g27520.2, LOC_Os04g54200.1, LOC_Os11g17080.1, LOC_Os01g40260.1, LOC_Os02g06200.1, LOC_Os05g06320.2, LOC_Os09g25090.1, LOC_Os10g39700.1, LOC_Os02g14480.1, LOC_Os07g48100.1, LOC_Os12g02450.1, LOC_Os03g21230.1, LOC_Os06g21380.1, LOC_Os05g46020.1, LOC_Os04g49570.2, LOC_Os11g07040.1, LOC_Os04g15650.1, LOC_Os01g50100.1, LOC_Os01g06750.1, LOC_Os11g36190.2, LOC…
Biological Process	3	GO:0009607	response to biotic stimulus	4.55221e-08	2.33528e-06	25995	1069	641	57	LOC_Os12g07970.2, LOC_Os01g40260.1, LOC_Os05g06320.2, LOC_Os07g33954.1, LOC_Os10g04730.1, LOC_Os07g33910.2, LOC_Os10g39700.1, LOC_Os12g02450.1, LOC_Os07g35880.1, LOC_Os11g37960.1, LOC_Os05g46020.1, LOC_Os07g34006.1, LOC_Os08g07970.1, LOC_Os01g61080.1, LOC_Os03g46070.1, LOC_Os04g30490.1, LOC_Os02g12380.1, LOC_Os10g25550.1, LOC_Os01g71670.1, LOC_Os08g29660.1, LOC_Os08g39840.1, LOC_Os02g34580.1, LOC…
Biological Process	6	GO:0016070	RNA metabolic process	0.00151049	0.0131335	25995	1540	641	57	LOC_Os01g06550.1, LOC_Os10g39410.1, LOC_Os11g05930.1, LOC_Os09g36220.1, LOC_Os01g40260.1, LOC_Os07g08200.1, LOC_Os12g02450.1, LOC_Os01g01870.1, LOC_Os05g46020.1, LOC_Os05g04940.1, LOC_Os03g22320.1, LOC_Os08g07970.1, LOC_Os04g40630.1, LOC_Os12g06200.1, LOC_Os12g41860.1, LOC_Os02g40460.1, LOC_Os08g38990.3, LOC_Os01g61080.1, LOC_Os07g41370.1, LOC_Os07g36500.1, LOC_Os09g13940.2, LOC_Os08g29660.1, LOC…
Biological Process	5	GO:1901362	organic cyclic compound biosynthetic process	0.00724437	0.0412929	25995	1659	641	57	LOC_Os01g06550.1, LOC_Os10g37980.1, LOC_Os10g39410.1, LOC_Os11g05930.1, LOC_Os09g36220.1, LOC_Os01g40260.1, LOC_Os12g02450.1, LOC_Os05g30454.1, LOC_Os01g01870.1, LOC_Os05g46020.1, LOC_Os08g07970.1, LOC_Os04g40630.1, LOC_Os12g06200.1, LOC_Os12g41860.1, LOC_Os07g09340.1, LOC_Os08g38990.3, LOC_Os01g61080.1, LOC_Os07g41370.1, LOC_Os07g36500.1, LOC_Os03g58320.1, LOC_Os09g13940.2, LOC_Os08g29660.1, LOC…
Biological Process	5	GO:0019438	aromatic compound biosynthetic process	0.00311381	0.0234909	25995	1524	641	55	LOC_Os01g06550.1, LOC_Os10g37980.1, LOC_Os10g39410.1, LOC_Os11g05930.1, LOC_Os09g36220.1, LOC_Os01g40260.1, LOC_Os12g02450.1, LOC_Os05g30454.1, LOC_Os01g01870.1, LOC_Os05g46020.1, LOC_Os08g07970.1, LOC_Os04g40630.1, LOC_Os12g06200.1, LOC_Os12g41860.1, LOC_Os07g09340.1, LOC_Os08g38990.3, LOC_Os01g61080.1, LOC_Os07g41370.1, LOC_Os07g36500.1, LOC_Os03g58320.1, LOC_Os09g13940.2, LOC_Os08g29660.1, LOC…
Biological Process	5	GO:0018130	heterocycle biosynthetic process	0.00521968	0.0327941	25995	1529	641	54	LOC_Os01g06550.1, LOC_Os10g39410.1, LOC_Os11g05930.1, LOC_Os09g36220.1, LOC_Os01g40260.1, LOC_Os12g02450.1, LOC_Os05g30454.1, LOC_Os01g01870.1, LOC_Os05g46020.1, LOC_Os08g07970.1, LOC_Os04g40630.1, LOC_Os12g06200.1, LOC_Os12g41860.1, LOC_Os07g09340.1, LOC_Os08g38990.3, LOC_Os01g61080.1, LOC_Os07g41370.1, LOC_Os07g36500.1, LOC_Os03g58320.1, LOC_Os09g13940.2, LOC_Os08g29660.1, LOC_Os02g57530.1, LOC…
Biological Process	5	GO:0034654	nucleobase-containing compound biosynthetic process	0.00524194	0.0327941	25995	1427	641	51	LOC_Os01g06550.1, LOC_Os10g39410.1, LOC_Os11g05930.1, LOC_Os09g36220.1, LOC_Os01g40260.1, LOC_Os12g02450.1, LOC_Os01g01870.1, LOC_Os05g46020.1, LOC_Os08g07970.1, LOC_Os04g40630.1, LOC_Os12g06200.1, LOC_Os12g41860.1, LOC_Os07g09340.1, LOC_Os08g38990.3, LOC_Os01g61080.1, LOC_Os07g41370.1, LOC_Os07g36500.1, LOC_Os09g13940.2, LOC_Os08g29660.1, LOC_Os02g57530.1, LOC_Os02g04270.1, LOC_Os02g08440.1, LOC…
Biological Process	6	GO:0006351	transcription, DNA-templated	0.00340172	0.0245771	25995	1295	641	48	LOC_Os02g08440.1, LOC_Os01g06550.1, LOC_Os02g55250.1, LOC_Os05g27730.1, LOC_Os10g39410.1, LOC_Os05g25260.1, LOC_Os11g05930.1, LOC_Os09g29460.1, LOC_Os09g36220.1, LOC_Os03g11614.1, LOC_Os01g40260.1, LOC_Os07g48260.1, LOC_Os12g03040.1, LOC_Os12g02450.1, LOC_Os01g14440.1, LOC_Os01g49830.1, LOC_Os01g01870.1, LOC_Os05g46020.1, LOC_Os03g21060.1, LOC_Os01g67480.1, LOC_Os02g32590.1, LOC_Os05g38740.1, LOC…
Biological Process	7	GO:0097659	nucleic acid-templated transcription	0.00340172	0.0245771	25995	1295	641	48	LOC_Os01g06550.1, LOC_Os10g39410.1, LOC_Os11g05930.1, LOC_Os09g36220.1, LOC_Os01g40260.1, LOC_Os12g02450.1, LOC_Os01g01870.1, LOC_Os05g46020.1, LOC_Os08g07970.1, LOC_Os04g40630.1, LOC_Os12g06200.1, LOC_Os12g41860.1, LOC_Os08g38990.3, LOC_Os01g61080.1, LOC_Os07g41370.1, LOC_Os07g36500.1, LOC_Os09g13940.2, LOC_Os08g29660.1, LOC_Os02g57530.1, LOC_Os02g04270.1, LOC_Os02g08440.1, LOC_Os02g55250.1, LOC…
Biological Process	6	GO:0032774	RNA biosynthetic process	0.00350281	0.0245771	25995	1297	641	48	LOC_Os01g06550.1, LOC_Os10g39410.1, LOC_Os11g05930.1, LOC_Os09g36220.1, LOC_Os01g40260.1, LOC_Os12g02450.1, LOC_Os01g01870.1, LOC_Os05g46020.1, LOC_Os08g07970.1, LOC_Os04g40630.1, LOC_Os12g06200.1, LOC_Os12g41860.1, LOC_Os08g38990.3, LOC_Os01g61080.1, LOC_Os07g41370.1, LOC_Os07g36500.1, LOC_Os09g13940.2, LOC_Os08g29660.1, LOC_Os02g57530.1, LOC_Os02g04270.1, LOC_Os02g08440.1, LOC_Os02g55250.1, LOC…
Biological Process	4	GO:0080090	regulation of primary metabolic process	0.00855396	0.0471848	25995	1226	641	44	LOC_Os02g08440.1, LOC_Os01g06550.1, LOC_Os02g55250.1, LOC_Os05g27730.1, LOC_Os05g25260.1, LOC_Os11g05930.1, LOC_Os09g29460.1, LOC_Os09g36220.1, LOC_Os03g11614.1, LOC_Os01g06740.1, LOC_Os01g40260.1, LOC_Os07g48260.1, LOC_Os12g03040.1, LOC_Os12g02450.1, LOC_Os01g14440.1, LOC_Os01g49830.1, LOC_Os01g01870.1, LOC_Os05g46020.1, LOC_Os03g21060.1, LOC_Os01g67480.1, LOC_Os02g32590.1, LOC_Os06g51070.1, LOC…
Biological Process	4	GO:0051171	regulation of nitrogen compound metabolic process	0.00855396	0.0471848	25995	1226	641	44	LOC_Os02g08440.1, LOC_Os01g06550.1, LOC_Os02g55250.1, LOC_Os05g27730.1, LOC_Os05g25260.1, LOC_Os11g05930.1, LOC_Os09g29460.1, LOC_Os09g36220.1, LOC_Os03g11614.1, LOC_Os01g06740.1, LOC_Os01g40260.1, LOC_Os07g48260.1, LOC_Os12g03040.1, LOC_Os12g02450.1, LOC_Os01g14440.1, LOC_Os01g49830.1, LOC_Os01g01870.1, LOC_Os05g46020.1, LOC_Os03g21060.1, LOC_Os01g67480.1, LOC_Os02g32590.1, LOC_Os06g51070.1, LOC…
Biological Process	4	GO:0031323	regulation of cellular metabolic process	0.00914822	0.0494095	25995	1231	641	44	LOC_Os02g08440.1, LOC_Os01g06550.1, LOC_Os02g55250.1, LOC_Os05g27730.1, LOC_Os05g25260.1, LOC_Os11g05930.1, LOC_Os09g29460.1, LOC_Os09g36220.1, LOC_Os03g11614.1, LOC_Os01g06740.1, LOC_Os01g40260.1, LOC_Os07g48260.1, LOC_Os12g03040.1, LOC_Os12g02450.1, LOC_Os01g14440.1, LOC_Os01g49830.1, LOC_Os01g01870.1, LOC_Os05g46020.1, LOC_Os03g21060.1, LOC_Os01g67480.1, LOC_Os02g32590.1, LOC_Os06g51070.1, LOC…
Biological Process	3	GO:0055085	transmembrane transport	9.54104e-06	0.00030591	25995	689	641	37	LOC_Os08g10630.1, LOC_Os11g43860.1, LOC_Os09g24924.1, LOC_Os01g45990.1, LOC_Os08g10550.1, LOC_Os11g04030.1, LOC_Os03g29850.1, LOC_Os12g07970.2, LOC_Os03g59450.1, LOC_Os07g33954.1, LOC_Os03g62200.1, LOC_Os10g30790.2, LOC_Os01g65200.3, LOC_Os01g70490.1, LOC_Os07g34006.1, LOC_Os10g42960.1, LOC_Os10g41190.1, LOC_Os06g29844.1, LOC_Os01g16260.1, LOC_Os01g36720.1, LOC_Os01g50100.1, LOC_Os01g37690.1, LOC…
Biological Process	3	GO:0008219	cell death	0.00416216	0.0275567	25995	723	641	30	LOC_Os01g09800.1, LOC_Os11g16470.2, LOC_Os12g10180.1, LOC_Os11g34920.1, LOC_Os11g12320.1, LOC_Os05g27520.2, LOC_Os04g31030.1, LOC_Os09g14490.1, LOC_Os10g04570.1, LOC_Os12g04220.1, LOC_Os11g44580.1, LOC_Os12g13550.1, LOC_Os10g04730.1, LOC_Os02g18070.1, LOC_Os08g10430.1, LOC_Os04g41680.1, LOC_Os11g11990.1, LOC_Os11g12330.1, LOC_Os11g37870.1, LOC_Os04g41620.1, LOC_Os02g39330.1, LOC_Os01g57340.1, LOC…
Molecular Function	3	GO:0022857	transmembrane transporter activity	0.000476198	0.00509039	25995	627	641	30	LOC_Os08g10630.1, LOC_Os09g24924.1, LOC_Os01g45990.1, LOC_Os03g29850.1, LOC_Os08g10550.1, LOC_Os11g04030.1, LOC_Os01g27730.1, LOC_Os12g04220.1, LOC_Os03g62200.1, LOC_Os10g30790.2, LOC_Os01g70490.1, LOC_Os10g41190.1, LOC_Os06g29844.1, LOC_Os01g16260.1, LOC_Os04g49570.2, LOC_Os02g27490.1, LOC_Os01g50100.1, LOC_Os07g09340.1, LOC_Os01g41720.1, LOC_Os04g30490.1, LOC_Os03g10100.1, LOC_Os07g12890.1, LOC…
Molecular Function	3	GO:0030246	carbohydrate binding	0.000397413	0.00439993	25995	244	641	16	LOC_Os12g03720.1, LOC_Os06g40030.1, LOC_Os04g12580.1, LOC_Os02g45320.1, LOC_Os04g34370.1, LOC_Os04g39910.1, LOC_Os04g39930.1, LOC_Os04g54010.1, LOC_Os04g54020.1, LOC_Os08g13420.1, LOC_Os11g10290.1, LOC_Os04g34290.1, LOC_Os11g37960.1, LOC_Os11g37950.1, LOC_Os11g37970.1, LOC_Os11g03900.1
Molecular Function	3	GO:0016829	lyase activity	0.00373527	0.0373527	25995	249	641	14	LOC_Os02g02930.1, LOC_Os10g37980.1, LOC_Os09g25620.1, LOC_Os03g58320.1, LOC_Os09g25625.1, LOC_Os02g20360.1, LOC_Os02g39795.1, LOC_Os08g02700.1, LOC_Os08g07100.1, LOC_Os02g39790.2, LOC_Os10g39710.1, LOC_Os04g09900.1, LOC_Os02g36264.1, LOC_Os04g27790.1
Biological Process	4	GO:0044085	cellular component biogenesis	0.00103434	0.00964759	25995	169	641	12	LOC_Os06g04030.1, LOC_Os05g38740.1, LOC_Os10g39410.1, LOC_Os07g36500.1, LOC_Os04g38620.1, LOC_Os07g08200.1, LOC_Os03g02780.1, LOC_Os02g07740.1, LOC_Os11g37080.1, LOC_Os06g43690.1, LOC_Os03g01530.1, LOC_Os03g22320.1
Biological Process	3	GO:0009875	pollen-pistil interaction	0.00840289	0.0471848	25995	141	641	9	LOC_Os04g54010.1, LOC_Os03g42770.1, LOC_Os06g40030.1, LOC_Os04g54020.1, LOC_Os08g13420.1, LOC_Os11g10290.1, LOC_Os04g34370.1, LOC_Os04g54070.1, LOC_Os04g34290.1
Biological Process	5	GO:0043933	protein-containing complex subunit organization	0.00503677	0.0322983	25995	107	641	8	LOC_Os06g04030.1, LOC_Os05g38740.1, LOC_Os01g71270.1, LOC_Os03g02780.1, LOC_Os10g39410.1, LOC_Os03g01530.1, LOC_Os07g36500.1, LOC_Os04g38620.1
Biological Process	3	GO:0048544	recognition of pollen	0.00626747	0.0377005	25995	111	641	8	LOC_Os04g54010.1, LOC_Os06g40030.1, LOC_Os04g54020.1, LOC_Os08g13420.1, LOC_Os11g10290.1, LOC_Os04g34370.1, LOC_Os04g54070.1, LOC_Os04g34290.1
Biological Process	3	GO:0008037	cell recognition	0.00626747	0.0377005	25995	111	641	8	LOC_Os04g54010.1, LOC_Os06g40030.1, LOC_Os04g54020.1, LOC_Os08g13420.1, LOC_Os11g10290.1, LOC_Os04g34370.1, LOC_Os04g54070.1, LOC_Os04g34290.1
Molecular Function	6	GO:0046873	metal ion transmembrane transporter activity	0.00313623	0.0324077	25995	99	641	8	LOC_Os02g27490.1, LOC_Os08g10630.1, LOC_Os07g12890.1, LOC_Os01g70490.1, LOC_Os08g10550.1, LOC_Os03g29850.1, LOC_Os01g27730.1, LOC_Os01g41720.1
Biological Process	6	GO:0065003	protein-containing complex assembly	0.00646713	0.0377005	25995	89	641	7	LOC_Os06g04030.1, LOC_Os05g38740.1, LOC_Os03g02780.1, LOC_Os10g39410.1, LOC_Os03g01530.1, LOC_Os07g36500.1, LOC_Os04g38620.1
Biological Process	7	GO:0034622	cellular protein-containing complex assembly	0.00646713	0.0377005	25995	89	641	7	LOC_Os06g04030.1, LOC_Os05g38740.1, LOC_Os03g02780.1, LOC_Os10g39410.1, LOC_Os03g01530.1, LOC_Os07g36500.1, LOC_Os04g38620.1
Biological Process	6	GO:0051276	chromosome organization	0.00914991	0.0494095	25995	95	641	7	LOC_Os06g04030.1, LOC_Os05g38740.1, LOC_Os03g02780.1, LOC_Os10g39410.1, LOC_Os09g17850.1, LOC_Os07g36500.1, LOC_Os04g38620.1
Biological Process	5	GO:0009308	amine metabolic process	0.000473592	0.00476378	25995	41	641	6	LOC_Os02g39795.1, LOC_Os02g39790.2, LOC_Os08g35860.1, LOC_Os09g25620.1, LOC_Os03g58320.1, LOC_Os09g25625.1
Biological Process	5	GO:0000160	phosphorelay signal transduction system	0.000789355	0.00764036	25995	45	641	6	LOC_Os02g57530.1, LOC_Os11g05930.1, LOC_Os09g36220.1, LOC_Os05g09410.1, LOC_Os05g44570.1, LOC_Os02g40510.1
Biological Process	6	GO:0031497	chromatin assembly	0.00188449	0.0146477	25995	53	641	6	LOC_Os06g04030.1, LOC_Os05g38740.1, LOC_Os03g02780.1, LOC_Os10g39410.1, LOC_Os07g36500.1, LOC_Os04g38620.1
Biological Process	6	GO:0071824	protein-DNA complex subunit organization	0.00188449	0.0146477	25995	53	641	6	LOC_Os06g04030.1, LOC_Os05g38740.1, LOC_Os03g02780.1, LOC_Os10g39410.1, LOC_Os07g36500.1, LOC_Os04g38620.1
Biological Process	6	GO:0034728	nucleosome organization	0.00188449	0.0146477	25995	53	641	6	LOC_Os06g04030.1, LOC_Os05g38740.1, LOC_Os03g02780.1, LOC_Os10g39410.1, LOC_Os07g36500.1, LOC_Os04g38620.1
Biological Process	7	GO:0006334	nucleosome assembly	0.00188449	0.0146477	25995	53	641	6	LOC_Os06g04030.1, LOC_Os05g38740.1, LOC_Os03g02780.1, LOC_Os10g39410.1, LOC_Os07g36500.1, LOC_Os04g38620.1
Biological Process	7	GO:0065004	protein-DNA complex assembly	0.00188449	0.0146477	25995	53	641	6	LOC_Os06g04030.1, LOC_Os05g38740.1, LOC_Os03g02780.1, LOC_Os10g39410.1, LOC_Os07g36500.1, LOC_Os04g38620.1
Biological Process	8	GO:0006323	DNA packaging	0.00188449	0.0146477	25995	53	641	6	LOC_Os06g04030.1, LOC_Os05g38740.1, LOC_Os03g02780.1, LOC_Os10g39410.1, LOC_Os07g36500.1, LOC_Os04g38620.1
Biological Process	6	GO:0006333	chromatin assembly or disassembly	0.00228315	0.0174814	25995	55	641	6	LOC_Os06g04030.1, LOC_Os05g38740.1, LOC_Os03g02780.1, LOC_Os10g39410.1, LOC_Os07g36500.1, LOC_Os04g38620.1
Biological Process	7	GO:0071103	DNA conformation change	0.0041899	0.0275567	25995	62	641	6	LOC_Os06g04030.1, LOC_Os05g38740.1, LOC_Os03g02780.1, LOC_Os10g39410.1, LOC_Os07g36500.1, LOC_Os04g38620.1
Biological Process	5	GO:0006040	amino sugar metabolic process	4.34243e-05	0.000825062	25995	17	641	5	LOC_Os04g41680.1, LOC_Os10g39700.1, LOC_Os04g41620.1, LOC_Os03g04060.1, LOC_Os02g39330.1
Biological Process	6	GO:1901071	glucosamine-containing compound metabolic process	4.34243e-05	0.000825062	25995	17	641	5	LOC_Os04g41680.1, LOC_Os10g39700.1, LOC_Os04g41620.1, LOC_Os03g04060.1, LOC_Os02g39330.1
Biological Process	6	GO:0006026	aminoglycan catabolic process	4.34243e-05	0.000825062	25995	17	641	5	LOC_Os04g41680.1, LOC_Os10g39700.1, LOC_Os04g41620.1, LOC_Os03g04060.1, LOC_Os02g39330.1
Biological Process	6	GO:0006030	chitin metabolic process	4.34243e-05	0.000825062	25995	17	641	5	LOC_Os04g41680.1, LOC_Os10g39700.1, LOC_Os04g41620.1, LOC_Os03g04060.1, LOC_Os02g39330.1
Biological Process	6	GO:0046348	amino sugar catabolic process	4.34243e-05	0.000825062	25995	17	641	5	LOC_Os04g41680.1, LOC_Os10g39700.1, LOC_Os04g41620.1, LOC_Os03g04060.1, LOC_Os02g39330.1
Biological Process	7	GO:1901072	glucosamine-containing compound catabolic process	4.34243e-05	0.000825062	25995	17	641	5	LOC_Os04g41680.1, LOC_Os10g39700.1, LOC_Os04g41620.1, LOC_Os03g04060.1, LOC_Os02g39330.1
Biological Process	7	GO:0006032	chitin catabolic process	4.34243e-05	0.000825062	25995	17	641	5	LOC_Os04g41680.1, LOC_Os10g39700.1, LOC_Os04g41620.1, LOC_Os03g04060.1, LOC_Os02g39330.1
Biological Process	5	GO:0006022	aminoglycan metabolic process	5.89084e-05	0.000944375	25995	18	641	5	LOC_Os04g41680.1, LOC_Os10g39700.1, LOC_Os04g41620.1, LOC_Os03g04060.1, LOC_Os02g39330.1
Biological Process	6	GO:0006576	cellular biogenic amine metabolic process	0.00016685	0.00203796	25995	22	641	5	LOC_Os02g39795.1, LOC_Os02g39790.2, LOC_Os09g25620.1, LOC_Os03g58320.1, LOC_Os09g25625.1
Biological Process	5	GO:0044106	cellular amine metabolic process	0.000208893	0.00238138	25995	23	641	5	LOC_Os02g39795.1, LOC_Os02g39790.2, LOC_Os09g25620.1, LOC_Os03g58320.1, LOC_Os09g25625.1
Biological Process	5	GO:1901136	carbohydrate derivative catabolic process	0.000208893	0.00238138	25995	23	641	5	LOC_Os04g41680.1, LOC_Os10g39700.1, LOC_Os04g41620.1, LOC_Os03g04060.1, LOC_Os02g39330.1
Biological Process	5	GO:0016998	cell wall macromolecule catabolic process	0.00138141	0.0122183	25995	34	641	5	LOC_Os04g41680.1, LOC_Os10g39700.1, LOC_Os04g41620.1, LOC_Os03g04060.1, LOC_Os02g39330.1
Biological Process	4	GO:0044036	cell wall macromolecule metabolic process	0.00157935	0.0135034	25995	35	641	5	LOC_Os04g41680.1, LOC_Os10g39700.1, LOC_Os04g41620.1, LOC_Os03g04060.1, LOC_Os02g39330.1
Biological Process	6	GO:0042254	ribosome biogenesis	0.00359314	0.0245771	25995	42	641	5	LOC_Os07g08200.1, LOC_Os02g07740.1, LOC_Os11g37080.1, LOC_Os06g43690.1, LOC_Os03g22320.1
Biological Process	5	GO:0022613	ribonucleoprotein complex biogenesis	0.00440621	0.0286125	25995	44	641	5	LOC_Os07g08200.1, LOC_Os02g07740.1, LOC_Os11g37080.1, LOC_Os06g43690.1, LOC_Os03g22320.1
Biological Process	3	GO:0006928	movement of cell or subcellular component	0.00641094	0.0377005	25995	48	641	5	LOC_Os12g36100.1, LOC_Os05g44560.1, LOC_Os04g28260.1, LOC_Os02g43050.1, LOC_Os02g43130.1
Biological Process	4	GO:0007018	microtubule-based movement	0.00641094	0.0377005	25995	48	641	5	LOC_Os12g36100.1, LOC_Os05g44560.1, LOC_Os04g28260.1, LOC_Os02g43050.1, LOC_Os02g43130.1
Biological Process	7	GO:0006352	DNA-templated transcription, initiation	0.00699774	0.0403353	25995	49	641	5	LOC_Os05g38740.1, LOC_Os03g02780.1, LOC_Os10g39410.1, LOC_Os07g36500.1, LOC_Os05g51150.1
Molecular Function	6	GO:0004568	chitinase activity	4.34243e-05	0.000517752	25995	17	641	5	LOC_Os04g41680.1, LOC_Os10g39700.1, LOC_Os04g41620.1, LOC_Os03g04060.1, LOC_Os02g39330.1
Biological Process	8	GO:0008215	spermine metabolic process	4.1816e-05	0.000825062	25995	9	641	4	LOC_Os02g39795.1, LOC_Os02g39790.2, LOC_Os09g25620.1, LOC_Os09g25625.1
Biological Process	9	GO:0006597	spermine biosynthetic process	4.1816e-05	0.000825062	25995	9	641	4	LOC_Os02g39795.1, LOC_Os02g39790.2, LOC_Os09g25620.1, LOC_Os09g25625.1
Biological Process	7	GO:0006595	polyamine metabolic process	0.000154848	0.00198592	25995	12	641	4	LOC_Os02g39795.1, LOC_Os02g39790.2, LOC_Os09g25620.1, LOC_Os09g25625.1
Biological Process	8	GO:0008216	spermidine metabolic process	0.000154848	0.00198592	25995	12	641	4	LOC_Os02g39795.1, LOC_Os02g39790.2, LOC_Os09g25620.1, LOC_Os09g25625.1
Biological Process	8	GO:0006596	polyamine biosynthetic process	0.000154848	0.00198592	25995	12	641	4	LOC_Os02g39795.1, LOC_Os02g39790.2, LOC_Os09g25620.1, LOC_Os09g25625.1
Biological Process	9	GO:0008295	spermidine biosynthetic process	0.000154848	0.00198592	25995	12	641	4	LOC_Os02g39795.1, LOC_Os02g39790.2, LOC_Os09g25620.1, LOC_Os09g25625.1
Biological Process	6	GO:0009309	amine biosynthetic process	0.000402554	0.0043023	25995	15	641	4	LOC_Os02g39795.1, LOC_Os02g39790.2, LOC_Os09g25620.1, LOC_Os09g25625.1
Biological Process	7	GO:0042401	cellular biogenic amine biosynthetic process	0.000402554	0.0043023	25995	15	641	4	LOC_Os02g39795.1, LOC_Os02g39790.2, LOC_Os09g25620.1, LOC_Os09g25625.1
Biological Process	7	GO:0006364	rRNA processing	0.00355636	0.0245771	25995	26	641	4	LOC_Os07g08200.1, LOC_Os02g07740.1, LOC_Os06g43690.1, LOC_Os03g22320.1
Biological Process	8	GO:0016072	rRNA metabolic process	0.00355636	0.0245771	25995	26	641	4	LOC_Os07g08200.1, LOC_Os02g07740.1, LOC_Os06g43690.1, LOC_Os03g22320.1
Molecular Function	6	GO:0004014	adenosylmethionine decarboxylase activity	4.1816e-05	0.000517752	25995	9	641	4	LOC_Os02g39795.1, LOC_Os02g39790.2, LOC_Os09g25620.1, LOC_Os09g25625.1
Biological Process	4	GO:0009617	response to bacterium	5.86017e-05	0.000944375	25995	4	641	3	LOC_Os11g37960.1, LOC_Os11g37950.1, LOC_Os11g37970.1
Biological Process	4	GO:0009620	response to fungus	5.86017e-05	0.000944375	25995	4	641	3	LOC_Os11g37960.1, LOC_Os11g37950.1, LOC_Os11g37970.1
Biological Process	5	GO:0042742	defense response to bacterium	5.86017e-05	0.000944375	25995	4	641	3	LOC_Os11g37960.1, LOC_Os11g37950.1, LOC_Os11g37970.1
Biological Process	5	GO:0050832	defense response to fungus	5.86017e-05	0.000944375	25995	4	641	3	LOC_Os11g37960.1, LOC_Os11g37950.1, LOC_Os11g37970.1
Biological Process	3	GO:0051707	response to other organism	0.00014381	0.00198592	25995	5	641	3	LOC_Os11g37960.1, LOC_Os11g37950.1, LOC_Os11g37970.1
Biological Process	4	GO:0043207	response to external biotic stimulus	0.00014381	0.00198592	25995	5	641	3	LOC_Os11g37960.1, LOC_Os11g37950.1, LOC_Os11g37970.1
Biological Process	4	GO:0098542	defense response to other organism	0.00014381	0.00198592	25995	5	641	3	LOC_Os11g37960.1, LOC_Os11g37950.1, LOC_Os11g37970.1
Biological Process	2	GO:0044419	interspecies interaction between organisms	0.00354847	0.0245771	25995	13	641	3	LOC_Os11g37960.1, LOC_Os11g37950.1, LOC_Os11g37970.1

## Sheet: Leaf-SDLT_Down
								Down regulation
GO Type	Level	GO ID	GO Name	p-value	corr. pvalue	Pop total	Pop hits	Total	Gene count	Genes
Biological Process	3	GO:0009628	response to abiotic stimulus	2.99301e-05	0.00166903	25995	2172	848	105	LOC_Os06g14240.1, LOC_Os12g38640.1, LOC_Os12g17600.1, LOC_Os06g06050.1, LOC_Os09g28500.1, LOC_Os03g58040.1, LOC_Os10g17260.1, LOC_Os03g16020.1, LOC_Os08g44770.1, LOC_Os02g39930.1, LOC_Os12g04480.1, LOC_Os01g63260.1, LOC_Os03g55530.1, LOC_Os01g53240.1, LOC_Os08g29170.1, LOC_Os11g32650.1, LOC_Os12g06340.1, LOC_Os04g44830.1, LOC_Os01g08860.1, LOC_Os07g36230.1, LOC_Os01g10590.1, LOC_Os09g26810.1, LOC…
Biological Process	3	GO:0055114	oxidation-reduction process	3.29196e-05	0.00166903	25995	1549	848	80	LOC_Os09g32670.1, LOC_Os10g16974.1, LOC_Os01g11340.1, LOC_Os03g64280.1, LOC_Os03g48430.1, LOC_Os09g35800.1, LOC_Os10g01044.1, LOC_Os06g48030.1, LOC_Os01g01030.1, LOC_Os02g14440.1, LOC_Os09g25850.1, LOC_Os03g58040.1, LOC_Os03g04660.1, LOC_Os07g47990.1, LOC_Os10g14180.8, LOC_Os03g22780.1, LOC_Os04g27060.1, LOC_Os04g51920.1, LOC_Os04g01140.1, LOC_Os10g17260.1, LOC_Os12g26290.2, LOC_Os02g54890.1, LOC…
Biological Process	4	GO:0005975	carbohydrate metabolic process	4.21978e-07	4.27885e-05	25995	1149	848	70	LOC_Os09g32670.1, LOC_Os07g24190.1, LOC_Os03g53800.3, LOC_Os03g18890.1, LOC_Os09g36450.1, LOC_Os09g35800.1, LOC_Os04g54810.1, LOC_Os09g36350.1, LOC_Os06g21570.1, LOC_Os08g14330.2, LOC_Os02g53200.1, LOC_Os03g51000.1, LOC_Os08g39870.1, LOC_Os06g37560.1, LOC_Os01g56670.1, LOC_Os05g15770.1, LOC_Os09g15820.1, LOC_Os02g54890.1, LOC_Os08g37750.1, LOC_Os06g36560.1, LOC_Os09g25610.1, LOC_Os08g28730.1, LOC…
Biological Process	4	GO:0015979	photosynthesis	3.84481e-19	1.94932e-16	25995	251	848	43	LOC_Os02g51470.3, LOC_Os03g02690.1, LOC_Os03g21560.1, LOC_Os09g36450.1, LOC_Os05g33280.1, LOC_Os02g02520.1, LOC_Os07g38960.1, LOC_Os01g41710.1, LOC_Os08g44680.1, LOC_Os08g01380.1, LOC_Os07g04840.1, LOC_Os06g21590.1, LOC_Os03g52130.1, LOC_Os07g25430.1, LOC_Os08g39430.1, LOC_Os08g29370.1, LOC_Os03g39610.1, LOC_Os01g39960.1, LOC_Os03g17174.1, LOC_Os03g22370.1, LOC_Os10g39150.1, LOC_Os12g23200.1, LOC…
Biological Process	4	GO:0006091	generation of precursor metabolites and energy	1.27871e-07	1.62077e-05	25995	380	848	34	LOC_Os04g01600.2, LOC_Os02g51470.3, LOC_Os03g02690.1, LOC_Os03g21560.1, LOC_Os10g35840.1, LOC_Os05g33280.1, LOC_Os02g02520.1, LOC_Os04g38600.1, LOC_Os07g38960.1, LOC_Os05g45954.1, LOC_Os01g41710.1, LOC_Os08g01380.1, LOC_Os07g04840.1, LOC_Os06g21590.1, LOC_Os01g53910.1, LOC_Os08g29370.1, LOC_Os03g39610.1, LOC_Os01g39960.1, LOC_Os10g39150.1, LOC_Os12g23200.1, LOC_Os04g33830.1, LOC_Os09g14670.1, LOC…
Biological Process	4	GO:0044262	cellular carbohydrate metabolic process	4.63714e-06	0.000391838	25995	207	848	21	LOC_Os05g08370.1, LOC_Os08g06380.1, LOC_Os09g32670.1, LOC_Os07g24190.1, LOC_Os06g36560.1, LOC_Os06g48200.1, LOC_Os09g25490.1, LOC_Os08g28730.1, LOC_Os09g35800.1, LOC_Os04g32320.1, LOC_Os01g54560.1, LOC_Os02g54820.1, LOC_Os03g51000.1, LOC_Os10g32980.1, LOC_Os11g33270.1, LOC_Os08g13920.1, LOC_Os05g44100.1, LOC_Os07g14850.1, LOC_Os02g54890.1, LOC_Os03g59340.1, LOC_Os01g54620.1
Biological Process	3	GO:0065008	regulation of biological quality	0.00138892	0.0251495	25995	310	848	21	LOC_Os02g30650.1, LOC_Os09g31130.1, LOC_Os09g23300.1, LOC_Os01g10110.1, LOC_Os01g05650.1, LOC_Os12g39180.1, LOC_Os07g48510.1, LOC_Os12g37530.1, LOC_Os03g08560.1, LOC_Os12g35340.1, LOC_Os04g44830.1, LOC_Os01g05585.1, LOC_Os05g04120.1, LOC_Os07g06600.1, LOC_Os01g27140.1, ChrUn.fgenesh.mRNA.94, LOC_Os12g35330.1, LOC_Os04g51920.1, LOC_Os06g09610.1, LOC_Os01g09830.1, LOC_Os04g32030.1
Biological Process	3	GO:0019725	cellular homeostasis	0.00107547	0.021152	25995	283	848	20	LOC_Os02g30650.1, LOC_Os09g31130.1, LOC_Os09g23300.1, LOC_Os01g05650.1, LOC_Os07g48510.1, LOC_Os12g39180.1, LOC_Os12g37530.1, LOC_Os12g35340.1, LOC_Os03g08560.1, LOC_Os04g44830.1, LOC_Os01g05585.1, LOC_Os05g04120.1, LOC_Os07g06600.1, LOC_Os01g27140.1, ChrUn.fgenesh.mRNA.94, LOC_Os12g35330.1, LOC_Os04g51920.1, LOC_Os06g09610.1, LOC_Os01g09830.1, LOC_Os04g32030.1
Biological Process	4	GO:0042592	homeostatic process	0.00112248	0.021152	25995	284	848	20	LOC_Os02g30650.1, LOC_Os09g31130.1, LOC_Os09g23300.1, LOC_Os01g05650.1, LOC_Os12g39180.1, LOC_Os07g48510.1, LOC_Os12g37530.1, LOC_Os03g08560.1, LOC_Os12g35340.1, LOC_Os04g44830.1, LOC_Os01g05585.1, LOC_Os05g04120.1, LOC_Os07g06600.1, LOC_Os01g27140.1, ChrUn.fgenesh.mRNA.94, LOC_Os12g35330.1, LOC_Os04g51920.1, LOC_Os06g09610.1, LOC_Os01g09830.1, LOC_Os04g32030.1
Biological Process	5	GO:0005976	polysaccharide metabolic process	4.24899e-05	0.00194585	25995	153	848	16	LOC_Os05g08370.1, LOC_Os08g06380.1, LOC_Os09g32670.1, LOC_Os07g24190.1, LOC_Os06g48200.1, LOC_Os09g25490.1, LOC_Os08g28730.1, LOC_Os09g35800.1, LOC_Os10g32980.1, LOC_Os11g33270.1, LOC_Os03g22790.1, LOC_Os08g13920.1, LOC_Os07g14850.1, LOC_Os02g54890.1, LOC_Os03g59340.1, LOC_Os01g54620.1
Biological Process	4	GO:0006979	response to oxidative stress	0.000121319	0.00355683	25995	167	848	16	LOC_Os01g19020.1, LOC_Os02g34810.1, LOC_Os06g46799.1, LOC_Os04g14680.1, LOC_Os08g42030.1, LOC_Os07g49360.1, LOC_Os01g07770.1, LOC_Os06g48030.1, LOC_Os04g51300.1, LOC_Os07g02440.1, LOC_Os02g14440.1, LOC_Os07g47990.1, LOC_Os10g02040.2, LOC_Os05g04500.1, LOC_Os12g26290.2, LOC_Os05g04380.1
Biological Process	5	GO:0044264	cellular polysaccharide metabolic process	6.50726e-05	0.00235656	25995	142	848	15	LOC_Os05g08370.1, LOC_Os08g06380.1, LOC_Os09g32670.1, LOC_Os07g24190.1, LOC_Os06g48200.1, LOC_Os09g25490.1, LOC_Os08g28730.1, LOC_Os09g35800.1, LOC_Os10g32980.1, LOC_Os11g33270.1, LOC_Os08g13920.1, LOC_Os07g14850.1, LOC_Os03g59340.1, LOC_Os01g54620.1, LOC_Os02g54890.1
Biological Process	5	GO:0034637	cellular carbohydrate biosynthetic process	8.94531e-05	0.00302351	25995	146	848	15	LOC_Os05g08370.1, LOC_Os08g06380.1, LOC_Os09g32670.1, LOC_Os07g24190.1, LOC_Os09g25490.1, LOC_Os08g28730.1, LOC_Os09g35800.1, LOC_Os01g54560.1, LOC_Os02g54820.1, LOC_Os10g32980.1, LOC_Os05g44100.1, LOC_Os07g14850.1, LOC_Os03g59340.1, LOC_Os01g54620.1, LOC_Os02g54890.1
Biological Process	5	GO:0016051	carbohydrate biosynthetic process	0.00036945	0.00851414	25995	166	848	15	LOC_Os05g08370.1, LOC_Os08g06380.1, LOC_Os09g32670.1, LOC_Os07g24190.1, LOC_Os09g25490.1, LOC_Os08g28730.1, LOC_Os09g35800.1, LOC_Os01g54560.1, LOC_Os02g54820.1, LOC_Os10g32980.1, LOC_Os05g44100.1, LOC_Os07g14850.1, LOC_Os03g59340.1, LOC_Os01g54620.1, LOC_Os02g54890.1
Biological Process	6	GO:0033692	cellular polysaccharide biosynthetic process	0.000325262	0.00785275	25995	113	848	12	LOC_Os05g08370.1, LOC_Os08g06380.1, LOC_Os09g32670.1, LOC_Os07g24190.1, LOC_Os09g25490.1, LOC_Os08g28730.1, LOC_Os09g35800.1, LOC_Os10g32980.1, LOC_Os07g14850.1, LOC_Os03g59340.1, LOC_Os01g54620.1, LOC_Os02g54890.1
Biological Process	6	GO:0000271	polysaccharide biosynthetic process	0.000325262	0.00785275	25995	113	848	12	LOC_Os05g08370.1, LOC_Os08g06380.1, LOC_Os09g32670.1, LOC_Os07g24190.1, LOC_Os09g25490.1, LOC_Os08g28730.1, LOC_Os09g35800.1, LOC_Os10g32980.1, LOC_Os07g14850.1, LOC_Os03g59340.1, LOC_Os01g54620.1, LOC_Os02g54890.1
Biological Process	3	GO:0006457	protein folding	0.000757457	0.016697	25995	124	848	12	LOC_Os01g13760.1, LOC_Os05g48810.1, LOC_Os04g28420.1, LOC_Os02g02550.1, LOC_Os06g45340.1, LOC_Os02g51570.1, LOC_Os01g02080.1, LOC_Os03g25050.1, LOC_Os08g29370.1, LOC_Os10g41710.1, LOC_Os08g39140.1, LOC_Os06g09688.1
Biological Process	5	GO:0019684	photosynthesis, light reaction	1.18917e-08	2.00969e-06	25995	36	848	11	LOC_Os07g37240.1, LOC_Os04g38410.1, LOC_Os06g21590.1, LOC_Os08g33820.1, LOC_Os07g37550.1, LOC_Os09g26810.1, LOC_Os01g52240.1, LOC_Os07g38960.1, LOC_Os01g31690.1, LOC_Os01g41710.1, LOC_Os03g39610.1
Biological Process	6	GO:0044042	glucan metabolic process	4.98936e-05	0.00194585	25995	79	848	11	LOC_Os05g08370.1, LOC_Os08g06380.1, LOC_Os07g24190.1, LOC_Os06g48200.1, LOC_Os10g32980.1, LOC_Os09g25490.1, LOC_Os11g33270.1, LOC_Os08g13920.1, LOC_Os07g14850.1, LOC_Os03g59340.1, LOC_Os01g54620.1
Biological Process	6	GO:0006073	cellular glucan metabolic process	4.98936e-05	0.00194585	25995	79	848	11	LOC_Os05g08370.1, LOC_Os08g06380.1, LOC_Os07g24190.1, LOC_Os06g48200.1, LOC_Os10g32980.1, LOC_Os09g25490.1, LOC_Os11g33270.1, LOC_Os08g13920.1, LOC_Os07g14850.1, LOC_Os03g59340.1, LOC_Os01g54620.1
Biological Process	5	GO:0009765	photosynthesis, light harvesting	3.35466e-12	8.50407e-10	25995	15	848	10	LOC_Os07g37240.1, LOC_Os04g38410.1, LOC_Os06g21590.1, LOC_Os08g33820.1, LOC_Os07g37550.1, LOC_Os09g26810.1, LOC_Os01g52240.1, LOC_Os07g38960.1, LOC_Os01g41710.1, LOC_Os03g39610.1
Biological Process	6	GO:0006694	steroid biosynthetic process	0.00229116	0.0400558	25995	105	848	10	LOC_Os10g01044.1, LOC_Os09g32670.1, LOC_Os09g04050.1, LOC_Os08g34280.1, LOC_Os02g58790.1, LOC_Os03g22780.1, LOC_Os09g25150.1, LOC_Os08g28730.1, LOC_Os09g35800.1, LOC_Os02g54890.1
Biological Process	5	GO:0008202	steroid metabolic process	0.00245761	0.0415336	25995	106	848	10	LOC_Os10g01044.1, LOC_Os09g32670.1, LOC_Os09g04050.1, LOC_Os08g34280.1, LOC_Os02g58790.1, LOC_Os03g22780.1, LOC_Os09g25150.1, LOC_Os08g28730.1, LOC_Os09g35800.1, LOC_Os02g54890.1
Biological Process	8	GO:0030243	cellulose metabolic process	1.66803e-05	0.00105711	25995	36	848	8	LOC_Os05g08370.1, LOC_Os08g06380.1, LOC_Os07g24190.1, LOC_Os10g32980.1, LOC_Os09g25490.1, LOC_Os07g14850.1, LOC_Os03g59340.1, LOC_Os01g54620.1
Biological Process	9	GO:0030244	cellulose biosynthetic process	1.66803e-05	0.00105711	25995	36	848	8	LOC_Os05g08370.1, LOC_Os08g06380.1, LOC_Os07g24190.1, LOC_Os10g32980.1, LOC_Os09g25490.1, LOC_Os07g14850.1, LOC_Os03g59340.1, LOC_Os01g54620.1
Biological Process	7	GO:0051273	beta-glucan metabolic process	0.000126278	0.00355683	25995	47	848	8	LOC_Os05g08370.1, LOC_Os08g06380.1, LOC_Os07g24190.1, LOC_Os10g32980.1, LOC_Os09g25490.1, LOC_Os07g14850.1, LOC_Os03g59340.1, LOC_Os01g54620.1
Biological Process	8	GO:0051274	beta-glucan biosynthetic process	0.000126278	0.00355683	25995	47	848	8	LOC_Os05g08370.1, LOC_Os08g06380.1, LOC_Os07g24190.1, LOC_Os10g32980.1, LOC_Os09g25490.1, LOC_Os07g14850.1, LOC_Os03g59340.1, LOC_Os01g54620.1
Biological Process	7	GO:0009250	glucan biosynthetic process	0.000197803	0.00527822	25995	50	848	8	LOC_Os05g08370.1, LOC_Os08g06380.1, LOC_Os07g24190.1, LOC_Os10g32980.1, LOC_Os09g25490.1, LOC_Os07g14850.1, LOC_Os03g59340.1, LOC_Os01g54620.1
Biological Process	5	GO:0033013	tetrapyrrole metabolic process	0.000998619	0.0210958	25995	36	848	6	LOC_Os03g21900.1, LOC_Os06g04150.1, LOC_Os03g36540.1, LOC_Os10g35840.1, LOC_Os04g52130.1, LOC_Os03g27770.1
Biological Process	6	GO:0006778	porphyrin-containing compound metabolic process	0.00112644	0.021152	25995	25	848	5	LOC_Os03g21900.1, LOC_Os06g04150.1, LOC_Os03g36540.1, LOC_Os04g52130.1, LOC_Os03g27770.1
Cellular Component	3	GO:0009579	thylakoid	2.98716e-34	3.0469e-32	25995	562	848	87	LOC_Os03g15870.1, LOC_Os03g03990.1, LOC_Os03g21560.1, LOC_Os09g36450.1, LOC_Os05g33280.1, LOC_Os03g14654.1, LOC_Os12g38640.1, LOC_Os07g38960.1, LOC_Os01g05080.1, LOC_Os12g17600.1, LOC_Os10g01044.1, LOC_Os07g04840.1, LOC_Os06g49160.1, LOC_Os03g52130.1, LOC_Os07g25430.1, LOC_Os08g29370.1, LOC_Os02g49870.1, LOC_Os06g09688.1, LOC_Os04g38750.1, LOC_Os01g73540.1, LOC_Os03g22370.1, LOC_Os08g44770.1, LOC…
Cellular Component	4	GO:0009536	plastid	2.86778e-19	1.46257e-17	25995	3300	848	201	LOC_Os11g34940.1, LOC_Os09g36450.1, LOC_Os06g01790.1, LOC_Os07g46310.1, LOC_Os12g38640.1, LOC_Os07g38960.1, LOC_Os03g21900.1, LOC_Os02g50740.1, LOC_Os08g01170.1, LOC_Os08g17870.1, LOC_Os03g05806.1, LOC_Os04g58200.1, LOC_Os01g73540.1, LOC_Os01g54540.1, LOC_Os05g39230.1, LOC_Os03g56670.1, LOC_Os08g29170.1, LOC_Os04g44830.1, LOC_Os04g16818.1, LOC_Os01g65790.1, LOC_Os09g26810.1, LOC_Os12g37260.1, LOC…
Cellular Component	4	GO:0009521	photosystem	1.83874e-10	6.25171e-09	25995	74	848	17	LOC_Os03g22370.1, LOC_Os12g23200.1, LOC_Os07g47640.1, LOC_Os01g31690.1, LOC_Os07g05480.1, LOC_Os03g56670.1, LOC_Os08g44680.1, LOC_Os07g04840.1, LOC_Os03g52130.1, LOC_Os08g39430.1, LOC_Os07g25430.1, LOC_Os01g56680.2, LOC_Os07g36080.1, LOC_Os08g02630.1, LOC_Os01g70820.1, LOC_Os03g17174.1, LOC_Os09g30340.1
Cellular Component	4	GO:0034357	photosynthetic membrane	6.77021e-10	1.7264e-08	25995	80	848	17	LOC_Os03g22370.1, LOC_Os12g23200.1, LOC_Os07g47640.1, LOC_Os01g31690.1, LOC_Os07g05480.1, LOC_Os03g56670.1, LOC_Os08g44680.1, LOC_Os07g04840.1, LOC_Os03g52130.1, LOC_Os08g39430.1, LOC_Os07g25430.1, LOC_Os01g56680.2, LOC_Os07g36080.1, LOC_Os08g02630.1, LOC_Os01g70820.1, LOC_Os03g17174.1, LOC_Os09g30340.1
Cellular Component	4	GO:0009538	photosystem I reaction center	1.12473e-06	2.29444e-05	25995	4	848	4	LOC_Os03g56670.1, LOC_Os08g44680.1, LOC_Os07g25430.1, LOC_Os12g23200.1
Cellular Component	5	GO:0009522	photosystem I	1.37121e-06	2.33105e-05	25995	19	848	7	LOC_Os03g56670.1, LOC_Os08g44680.1, LOC_Os03g52130.1, LOC_Os07g25430.1, LOC_Os12g23200.1, LOC_Os09g30340.1, LOC_Os07g05480.1
Cellular Component	5	GO:0009523	photosystem II	2.24238e-06	3.14073e-05	25995	47	848	10	LOC_Os03g22370.1, LOC_Os07g04840.1, LOC_Os08g39430.1, LOC_Os01g56680.2, LOC_Os07g36080.1, LOC_Os08g02630.1, LOC_Os07g47640.1, LOC_Os01g31690.1, LOC_Os01g70820.1, LOC_Os03g17174.1
Cellular Component	3	GO:0005737	cytoplasm	2.46332e-06	3.14073e-05	25995	8351	848	335	LOC_Os10g37710.1, LOC_Os11g34940.1, LOC_Os06g14240.1, LOC_Os07g27880.1, LOC_Os03g18890.1, LOC_Os09g36450.1, LOC_Os06g01790.1, LOC_Os07g46310.1, LOC_Os12g38640.1, LOC_Os07g38960.1, LOC_Os03g21900.1, LOC_Os02g50740.1, LOC_Os03g25440.1, LOC_Os02g13350.1, LOC_Os02g14440.1, LOC_Os03g58040.1, LOC_Os08g02490.1, LOC_Os02g02040.1, LOC_Os08g01170.1, LOC_Os08g17870.1, LOC_Os03g05806.1, LOC_Os10g25830.1, LOC…
Cellular Component	3	GO:0098796	membrane protein complex	6.38461e-05	0.000723589	25995	228	848	20	LOC_Os03g22370.1, LOC_Os02g06530.1, LOC_Os03g17070.1, LOC_Os02g51470.3, LOC_Os12g23200.1, LOC_Os07g47640.1, LOC_Os01g31690.1, LOC_Os07g05480.1, LOC_Os03g56670.1, LOC_Os08g44680.1, LOC_Os07g04840.1, LOC_Os03g52130.1, LOC_Os08g39430.1, LOC_Os07g25430.1, LOC_Os01g56680.2, LOC_Os07g36080.1, LOC_Os08g02630.1, LOC_Os01g70820.1, LOC_Os03g17174.1, LOC_Os09g30340.1
Cellular Component	5	GO:0042651	thylakoid membrane	9.55065e-05	0.000892831	25995	34	848	7	LOC_Os07g04840.1, LOC_Os03g52130.1, LOC_Os08g39430.1, LOC_Os07g36080.1, LOC_Os01g31690.1, LOC_Os01g70820.1, LOC_Os03g17174.1
Cellular Component	3	GO:0019898	extrinsic component of membrane	9.62857e-05	0.000892831	25995	24	848	6	LOC_Os07g04840.1, LOC_Os08g39430.1, LOC_Os07g36080.1, LOC_Os01g31690.1, LOC_Os01g70820.1, LOC_Os03g17174.1
Cellular Component	2	GO:0110165	cellular anatomical entity	0.000130952	0.0011131	25995	14339	848	520	LOC_Os10g37710.1, LOC_Os06g15330.1, LOC_Os03g18890.1, LOC_Os09g36450.1, LOC_Os07g46310.1, LOC_Os02g13350.1, LOC_Os04g37990.1, LOC_Os02g02040.1, LOC_Os08g02490.1, LOC_Os03g58040.1, LOC_Os03g29970.1, LOC_Os04g48030.1, LOC_Os03g05806.1, LOC_Os10g25830.1, LOC_Os04g58200.1, LOC_Os04g38220.1, LOC_Os09g25610.1, LOC_Os09g20220.1, LOC_Os01g54540.1, LOC_Os03g03810.1, LOC_Os04g36040.1, LOC_Os09g34150.1, LOC…
Cellular Component	4	GO:0009654	photosystem II oxygen evolving complex	0.000155776	0.00122224	25995	26	848	6	LOC_Os07g04840.1, LOC_Os08g39430.1, LOC_Os07g36080.1, LOC_Os01g31690.1, LOC_Os01g70820.1, LOC_Os03g17174.1
Cellular Component	3	GO:0005576	extracellular region	0.000279062	0.00203317	25995	591	848	36	LOC_Os03g26930.1, LOC_Os01g03320.1, LOC_Os09g36450.1, LOC_Os06g48200.1, LOC_Os03g14654.1, LOC_Os11g02350.1, LOC_Os04g38600.1, LOC_Os06g24404.1, LOC_Os12g17600.1, LOC_Os04g54810.1, LOC_Os01g15320.1, LOC_Os07g04840.1, LOC_Os02g14440.1, LOC_Os03g60840.1, LOC_Os07g47990.1, LOC_Os09g15820.1, LOC_Os04g52130.1, LOC_Os06g09688.1, LOC_Os03g48780.1, LOC_Os01g03310.1, LOC_Os08g44770.1, LOC_Os11g19210.1, LOC…
Cellular Component	4	GO:1990204	oxidoreductase complex	0.000998619	0.00679061	25995	36	848	6	LOC_Os07g04840.1, LOC_Os08g39430.1, LOC_Os07g36080.1, LOC_Os01g31690.1, LOC_Os01g70820.1, LOC_Os03g17174.1
Cellular Component	3	GO:0016020	membrane	0.0011276	0.00718842	25995	6383	848	247	LOC_Os06g15330.1, LOC_Os07g46310.1, LOC_Os04g39489.1, LOC_Os12g38640.1, LOC_Os07g38960.1, LOC_Os03g15740.1, LOC_Os02g50740.1, LOC_Os03g25440.1, LOC_Os01g01030.1, LOC_Os04g37990.1, LOC_Os02g02040.1, LOC_Os10g25830.1, LOC_Os01g73540.1, LOC_Os02g39930.1, LOC_Os01g63260.1, LOC_Os04g38220.1, LOC_Os03g03810.1, LOC_Os04g36040.1, LOC_Os09g34150.1, LOC_Os04g38680.1, LOC_Os01g02870.1, LOC_Os03g56670.1, LOC…
Cellular Component	3	GO:0030312	external encapsulating structure	0.00167463	0.0100478	25995	943	848	48	LOC_Os07g48160.1, LOC_Os03g53800.3, LOC_Os03g49600.1, LOC_Os06g48200.1, LOC_Os10g39640.1, LOC_Os05g39990.1, LOC_Os01g71810.1, LOC_Os11g02350.1, LOC_Os03g53860.1, LOC_Os03g04020.1, LOC_Os08g39140.1, LOC_Os03g58110.1, LOC_Os04g54810.1, LOC_Os08g23180.1, LOC_Os06g46900.1, LOC_Os02g14440.1, LOC_Os03g54750.1, LOC_Os04g33990.1, LOC_Os06g37560.1, LOC_Os07g47990.1, LOC_Os01g14670.1, LOC_Os04g03050.1, LOC…
Cellular Component	4	GO:0005618	cell wall	0.00228185	0.0129305	25995	933	848	47	LOC_Os07g48160.1, LOC_Os03g53800.3, LOC_Os03g49600.1, LOC_Os06g48200.1, LOC_Os10g39640.1, LOC_Os05g39990.1, LOC_Os01g71810.1, LOC_Os11g02350.1, LOC_Os03g53860.1, LOC_Os03g04020.1, LOC_Os08g39140.1, LOC_Os03g58110.1, LOC_Os04g54810.1, LOC_Os08g23180.1, LOC_Os06g46900.1, LOC_Os02g14440.1, LOC_Os03g54750.1, LOC_Os04g33990.1, LOC_Os06g37560.1, LOC_Os07g47990.1, LOC_Os01g14670.1, LOC_Os04g03050.1, LOC…
Cellular Component	4	GO:0043231	intracellular membrane-bounded organelle	0.00321371	0.0164995	25995	8538	848	316	LOC_Os10g37710.1, LOC_Os11g34940.1, LOC_Os06g14240.1, LOC_Os03g18890.1, LOC_Os09g36450.1, LOC_Os06g01790.1, LOC_Os07g46310.1, LOC_Os12g38640.1, LOC_Os07g38960.1, LOC_Os03g21900.1, LOC_Os02g50740.1, LOC_Os03g25440.1, LOC_Os03g49430.1, LOC_Os03g58040.1, LOC_Os08g02490.1, LOC_Os08g01170.1, LOC_Os03g29970.1, LOC_Os08g17870.1, LOC_Os04g48030.1, LOC_Os03g05806.1, LOC_Os10g25830.1, LOC_Os03g61620.1, LOC…
Cellular Component	2	GO:0005622	intracellular	0.00323519	0.0164995	25995	11000	848	398	LOC_Os10g37710.1, LOC_Os06g15330.1, LOC_Os03g18890.1, LOC_Os09g36450.1, LOC_Os07g46310.1, LOC_Os02g13350.1, LOC_Os08g02490.1, LOC_Os03g58040.1, LOC_Os02g02040.1, LOC_Os03g29970.1, LOC_Os04g48030.1, LOC_Os03g05806.1, LOC_Os10g25830.1, LOC_Os04g58200.1, LOC_Os09g25610.1, LOC_Os09g20220.1, LOC_Os01g54540.1, LOC_Os04g38680.1, LOC_Os03g56670.1, LOC_Os11g05540.1, LOC_Os04g44830.1, LOC_Os04g16818.1, LOC…
Cellular Component	4	GO:0043227	membrane-bounded organelle	0.0042209	0.0205015	25995	8605	848	317	LOC_Os10g37710.1, LOC_Os11g34940.1, LOC_Os06g14240.1, LOC_Os03g18890.1, LOC_Os09g36450.1, LOC_Os06g01790.1, LOC_Os07g46310.1, LOC_Os12g38640.1, LOC_Os07g38960.1, LOC_Os03g21900.1, LOC_Os02g50740.1, LOC_Os03g25440.1, LOC_Os03g49430.1, LOC_Os02g02040.1, LOC_Os08g01170.1, LOC_Os08g02490.1, LOC_Os03g58040.1, LOC_Os03g29970.1, LOC_Os08g17870.1, LOC_Os04g48030.1, LOC_Os03g05806.1, LOC_Os10g25830.1, LOC…
Cellular Component	3	GO:0043229	intracellular organelle	0.00614958	0.0285117	25995	8927	848	326	LOC_Os10g37710.1, LOC_Os11g34940.1, LOC_Os06g14240.1, LOC_Os03g18890.1, LOC_Os09g36450.1, LOC_Os06g01790.1, LOC_Os07g46310.1, LOC_Os12g38640.1, LOC_Os07g38960.1, LOC_Os03g21900.1, LOC_Os02g50740.1, LOC_Os03g25440.1, LOC_Os03g49430.1, LOC_Os02g02040.1, LOC_Os08g01170.1, LOC_Os08g02490.1, LOC_Os03g58040.1, LOC_Os03g29970.1, LOC_Os08g17870.1, LOC_Os04g48030.1, LOC_Os03g05806.1, LOC_Os10g25830.1, LOC…
Cellular Component	3	GO:0043226	organelle	0.00645045	0.0286063	25995	8934	848	326	LOC_Os10g37710.1, LOC_Os11g34940.1, LOC_Os06g14240.1, LOC_Os03g18890.1, LOC_Os09g36450.1, LOC_Os06g01790.1, LOC_Os07g46310.1, LOC_Os12g38640.1, LOC_Os07g38960.1, LOC_Os03g21900.1, LOC_Os02g50740.1, LOC_Os03g25440.1, LOC_Os03g49430.1, LOC_Os02g02040.1, LOC_Os08g01170.1, LOC_Os08g02490.1, LOC_Os03g58040.1, LOC_Os03g29970.1, LOC_Os08g17870.1, LOC_Os04g48030.1, LOC_Os03g05806.1, LOC_Os10g25830.1, LOC…
Molecular Function	3	GO:0016491	oxidoreductase activity	4.42151e-07	0.000156964	25995	1828	848	99	LOC_Os09g32670.1, LOC_Os01g11340.1, LOC_Os03g64280.1, LOC_Os03g48430.1, LOC_Os09g35800.1, LOC_Os02g14440.1, LOC_Os12g35340.1, LOC_Os01g01030.1, LOC_Os03g04660.1, LOC_Os03g58040.1, LOC_Os03g22780.1, LOC_Os01g27140.1, LOC_Os04g01140.1, LOC_Os10g17260.1, LOC_Os12g26290.2, LOC_Os02g54890.1, LOC_Os04g58200.1, LOC_Os07g02140.1, LOC_Os12g04480.1, LOC_Os01g63260.1, LOC_Os10g38940.1, LOC_Os08g29170.1, LOC…
Molecular Function	7	GO:0016759	cellulose synthase activity	8.34591e-06	0.000987599	25995	33	848	8	LOC_Os05g08370.1, LOC_Os08g06380.1, LOC_Os07g24190.1, LOC_Os10g32980.1, LOC_Os09g25490.1, LOC_Os07g14850.1, LOC_Os03g59340.1, LOC_Os01g54620.1
Molecular Function	7	GO:0016760	cellulose synthase (UDP-forming) activity	8.34591e-06	0.000987599	25995	33	848	8	LOC_Os05g08370.1, LOC_Os08g06380.1, LOC_Os07g24190.1, LOC_Os10g32980.1, LOC_Os09g25490.1, LOC_Os07g14850.1, LOC_Os03g59340.1, LOC_Os01g54620.1
Molecular Function	5	GO:0004553	hydrolase activity, hydrolyzing O-glycosyl compounds	2.58211e-05	0.00229163	25995	402	848	30	LOC_Os07g48160.1, LOC_Os03g53800.3, LOC_Os03g49600.1, LOC_Os06g48200.1, LOC_Os01g71810.1, LOC_Os03g53860.1, LOC_Os04g54810.1, LOC_Os09g36350.1, LOC_Os06g21570.1, LOC_Os02g53200.1, LOC_Os05g20020.1, LOC_Os08g39870.1, LOC_Os06g37560.1, LOC_Os09g31270.1, LOC_Os01g56670.1, LOC_Os05g15770.1, LOC_Os08g37750.1, LOC_Os05g31140.1, LOC_Os05g23924.1, LOC_Os11g19210.1, LOC_Os06g13830.1, LOC_Os03g45390.1, LOC…
Molecular Function	6	GO:0046527	glucosyltransferase activity	3.91357e-05	0.00277863	25995	77	848	11	LOC_Os05g08370.1, LOC_Os08g06380.1, LOC_Os07g24190.1, LOC_Os06g48200.1, LOC_Os11g33270.1, LOC_Os10g32980.1, LOC_Os09g25490.1, LOC_Os08g13920.1, LOC_Os07g14850.1, LOC_Os03g59340.1, LOC_Os01g54620.1
Molecular Function	2	GO:0016209	antioxidant activity	4.91231e-05	0.00290645	25995	206	848	19	LOC_Os01g19020.1, LOC_Os02g34810.1, LOC_Os02g09940.1, LOC_Os06g46799.1, LOC_Os04g14680.1, LOC_Os08g42030.1, LOC_Os07g49360.1, LOC_Os01g07770.1, LOC_Os06g48030.1, LOC_Os04g51300.1, LOC_Os07g02440.1, LOC_Os02g14440.1, LOC_Os07g47990.1, LOC_Os10g02040.2, LOC_Os04g51920.1, LOC_Os05g04500.1, LOC_Os06g09610.1, LOC_Os12g26290.2, LOC_Os05g04380.1
Molecular Function	4	GO:0016798	hydrolase activity, acting on glycosyl bonds	8.57339e-05	0.00434793	25995	450	848	31	LOC_Os08g38170.1, LOC_Os07g48160.1, LOC_Os03g53800.3, LOC_Os03g49600.1, LOC_Os06g48200.1, LOC_Os01g71810.1, LOC_Os03g53860.1, LOC_Os04g54810.1, LOC_Os09g36350.1, LOC_Os06g21570.1, LOC_Os02g53200.1, LOC_Os05g20020.1, LOC_Os08g39870.1, LOC_Os06g37560.1, LOC_Os09g31270.1, LOC_Os05g15770.1, LOC_Os01g56670.1, LOC_Os08g37750.1, LOC_Os05g31140.1, LOC_Os05g23924.1, LOC_Os11g19210.1, LOC_Os06g13830.1, LOC…
Molecular Function	6	GO:0035251	UDP-glucosyltransferase activity	0.000147243	0.00606093	25995	48	848	8	LOC_Os05g08370.1, LOC_Os08g06380.1, LOC_Os07g24190.1, LOC_Os10g32980.1, LOC_Os09g25490.1, LOC_Os07g14850.1, LOC_Os03g59340.1, LOC_Os01g54620.1
Molecular Function	4	GO:0016757	transferase activity, transferring glycosyl groups	0.000153657	0.00606093	25995	551	848	35	LOC_Os01g65260.1, LOC_Os04g48950.1, LOC_Os07g24190.1, LOC_Os03g55020.1, LOC_Os03g18890.1, LOC_Os06g48200.1, LOC_Os02g51910.1, LOC_Os01g65780.2, LOC_Os09g25490.1, LOC_Os07g32630.1, LOC_Os02g28900.1, LOC_Os04g25440.1, LOC_Os11g25454.1, LOC_Os09g34214.1, LOC_Os07g14850.1, LOC_Os01g45110.1, LOC_Os09g34230.1, LOC_Os03g59340.1, LOC_Os01g54620.1, LOC_Os05g08480.1, LOC_Os06g08830.1, LOC_Os05g08370.1, LOC…
Molecular Function	3	GO:0004601	peroxidase activity	0.000253484	0.00899867	25995	178	848	16	LOC_Os01g19020.1, LOC_Os02g34810.1, LOC_Os06g46799.1, LOC_Os04g14680.1, LOC_Os08g42030.1, LOC_Os07g49360.1, LOC_Os01g07770.1, LOC_Os06g48030.1, LOC_Os04g51300.1, LOC_Os07g02440.1, LOC_Os02g14440.1, LOC_Os07g47990.1, LOC_Os10g02040.2, LOC_Os05g04500.1, LOC_Os12g26290.2, LOC_Os05g04380.1
Molecular Function	4	GO:0016684	oxidoreductase activity, acting on peroxide as acceptor	0.000325827	0.0105153	25995	182	848	16	LOC_Os01g19020.1, LOC_Os02g34810.1, LOC_Os06g46799.1, LOC_Os04g14680.1, LOC_Os08g42030.1, LOC_Os07g49360.1, LOC_Os01g07770.1, LOC_Os06g48030.1, LOC_Os04g51300.1, LOC_Os07g02440.1, LOC_Os02g14440.1, LOC_Os07g47990.1, LOC_Os10g02040.2, LOC_Os05g04500.1, LOC_Os12g26290.2, LOC_Os05g04380.1
Molecular Function	5	GO:0016758	transferase activity, transferring hexosyl groups	0.000482741	0.0142811	25995	453	848	29	LOC_Os07g24190.1, LOC_Os03g55020.1, LOC_Os06g48200.1, LOC_Os02g51910.1, LOC_Os09g25490.1, LOC_Os07g32630.1, LOC_Os02g28900.1, LOC_Os04g25440.1, LOC_Os11g25454.1, LOC_Os09g34214.1, LOC_Os07g14850.1, LOC_Os01g45110.1, LOC_Os09g34230.1, LOC_Os03g59340.1, LOC_Os01g54620.1, LOC_Os05g08480.1, LOC_Os06g08830.1, LOC_Os05g08370.1, LOC_Os08g06380.1, LOC_Os06g18010.1, LOC_Os09g26300.1, LOC_Os04g24110.1, LOC…
Molecular Function	4	GO:0051087	chaperone binding	0.00115116	0.0314355	25995	15	848	4	LOC_Os06g03640.1, LOC_Os08g43270.1, LOC_Os02g04650.1, LOC_Os11g31060.1
Molecular Function	5	GO:0020037	heme binding	0.00154965	0.0331874	25995	557	848	32	LOC_Os01g19020.1, LOC_Os10g16974.1, LOC_Os01g11340.1, LOC_Os07g38000.1, LOC_Os06g46799.1, LOC_Os04g14680.1, LOC_Os10g08474.1, LOC_Os06g48030.1, LOC_Os02g14440.1, LOC_Os03g04660.1, LOC_Os07g47990.1, LOC_Os02g55060.1, LOC_Os04g01140.1, LOC_Os10g17260.1, LOC_Os05g04500.1, LOC_Os06g01250.1, LOC_Os12g26290.2, LOC_Os02g02000.1, LOC_Os07g23570.1, LOC_Os02g34810.1, LOC_Os12g04480.1, LOC_Os08g42030.1, LOC…
Molecular Function	4	GO:0016229	steroid dehydrogenase activity	0.00158926	0.0331874	25995	100	848	10	LOC_Os10g01044.1, LOC_Os09g32670.1, LOC_Os09g04050.1, LOC_Os08g34280.1, LOC_Os02g58790.1, LOC_Os03g22780.1, LOC_Os09g25150.1, LOC_Os08g28730.1, LOC_Os09g35800.1, LOC_Os02g54890.1
Molecular Function	5	GO:0033764	steroid dehydrogenase activity, acting on the CH-OH group of donors, NAD or NADP as acceptor	0.00158926	0.0331874	25995	100	848	10	LOC_Os10g01044.1, LOC_Os09g32670.1, LOC_Os09g04050.1, LOC_Os08g34280.1, LOC_Os02g58790.1, LOC_Os03g22780.1, LOC_Os09g25150.1, LOC_Os08g28730.1, LOC_Os09g35800.1, LOC_Os02g54890.1
Molecular Function	6	GO:0003854	3-beta-hydroxy-delta5-steroid dehydrogenase activity	0.00158926	0.0331874	25995	100	848	10	LOC_Os10g01044.1, LOC_Os09g32670.1, LOC_Os09g04050.1, LOC_Os08g34280.1, LOC_Os02g58790.1, LOC_Os03g22780.1, LOC_Os09g25150.1, LOC_Os08g28730.1, LOC_Os09g35800.1, LOC_Os02g54890.1
Molecular Function	4	GO:0046906	tetrapyrrole binding	0.00193889	0.0382392	25995	565	848	32	LOC_Os01g19020.1, LOC_Os10g16974.1, LOC_Os01g11340.1, LOC_Os07g38000.1, LOC_Os06g46799.1, LOC_Os04g14680.1, LOC_Os10g08474.1, LOC_Os06g48030.1, LOC_Os02g14440.1, LOC_Os03g04660.1, LOC_Os07g47990.1, LOC_Os02g55060.1, LOC_Os04g01140.1, LOC_Os10g17260.1, LOC_Os05g04500.1, LOC_Os06g01250.1, LOC_Os12g26290.2, LOC_Os02g02000.1, LOC_Os07g23570.1, LOC_Os02g34810.1, LOC_Os12g04480.1, LOC_Os08g42030.1, LOC…
Molecular Function	5	GO:0016616	oxidoreductase activity, acting on the CH-OH group of donors, NAD or NADP as acceptor	0.00210745	0.039376	25995	237	848	17	LOC_Os05g09440.1, LOC_Os09g32670.1, LOC_Os04g01600.2, LOC_Os10g35840.1, LOC_Os01g10110.1, LOC_Os08g28730.1, LOC_Os09g35800.1, LOC_Os01g12830.2, LOC_Os10g01044.1, LOC_Os09g04050.1, LOC_Os08g34280.1, LOC_Os02g58790.1, LOC_Os03g22780.1, LOC_Os01g53910.1, LOC_Os09g25150.1, LOC_Os07g15970.1, LOC_Os02g54890.1

## Sheet: Leaf-LDLT_Up 
								Up regulation
GO Type	Level	GO ID	GO Name	p-value	corr. pvalue	Pop total	Pop hits	Total	Gene count	Genes
Biological Process	1	GO:0008150	biological_process	0.00137108	0.0120459	25995	24455	390	380	LOC_Os09g10340.1, LOC_Os09g17850.1, LOC_Os09g36220.1, LOC_Os07g18230.1, LOC_Os09g37540.1, LOC_Os11g12320.1, LOC_Os10g03440.1, LOC_Os09g18360.1, LOC_Os04g43400.1, LOC_Os09g17560.1, LOC_Os01g02580.1, LOC_Os08g03350.1, LOC_Os03g50080.1, LOC_Os02g10780.1, LOC_Os01g48620.1, LOC_Os04g41620.1, LOC_Os11g36190.2, LOC_Os01g61080.1, LOC_Os01g57340.1, LOC_Os11g18100.1, LOC_Os02g12380.1, LOC_Os01g41160.1, LOC…
Biological Process	2	GO:0009987	cellular process	6.10911e-09	2.04933e-07	25995	14180	390	268	LOC_Os09g17850.1, LOC_Os09g36220.1, LOC_Os07g18230.1, LOC_Os11g12320.1, LOC_Os10g03440.1, LOC_Os09g18360.1, LOC_Os09g17560.1, LOC_Os01g02580.1, LOC_Os08g03350.1, LOC_Os03g50080.1, LOC_Os02g10780.1, LOC_Os04g41620.1, LOC_Os11g36190.2, LOC_Os01g61080.1, LOC_Os01g57340.1, LOC_Os02g12380.1, LOC_Os11g18100.1, LOC_Os04g54010.1, LOC_Os04g30250.2, LOC_Os01g10450.2, LOC_Os05g46240.1, LOC_Os04g24220.1, LOC…
Biological Process	2	GO:0008152	metabolic process	1.34526e-05	0.000225637	25995	14538	390	259	LOC_Os09g10340.1, LOC_Os09g17850.1, LOC_Os09g36220.1, LOC_Os07g18230.1, LOC_Os10g03440.1, LOC_Os09g18360.1, LOC_Os04g43400.1, LOC_Os09g17560.1, LOC_Os01g02580.1, LOC_Os03g50080.1, LOC_Os04g41620.1, LOC_Os11g36190.2, LOC_Os01g61080.1, LOC_Os02g12380.1, LOC_Os01g41160.1, LOC_Os04g54010.1, LOC_Os04g30250.2, LOC_Os01g10450.2, LOC_Os04g24220.1, LOC_Os09g19390.1, LOC_Os09g28690.1, LOC_Os01g09800.1, LOC…
Biological Process	3	GO:0071704	organic substance metabolic process	1.70083e-07	3.92253e-06	25995	10656	390	210	LOC_Os09g17850.1, LOC_Os07g18230.1, LOC_Os09g36220.1, LOC_Os10g03440.1, LOC_Os09g18360.1, LOC_Os04g43400.1, LOC_Os01g02580.1, LOC_Os03g50080.1, LOC_Os04g41620.1, LOC_Os11g36190.2, LOC_Os01g61080.1, LOC_Os02g12380.1, LOC_Os04g54010.1, LOC_Os04g30250.2, LOC_Os01g10450.2, LOC_Os04g24220.1, LOC_Os09g19390.1, LOC_Os01g09800.1, LOC_Os08g42910.1, LOC_Os09g29560.1, LOC_Os03g22050.3, LOC_Os01g02810.1, LOC…
Biological Process	3	GO:0044238	primary metabolic process	6.50629e-07	1.41225e-05	25995	10432	390	204	LOC_Os09g17850.1, LOC_Os07g18230.1, LOC_Os09g36220.1, LOC_Os10g03440.1, LOC_Os09g18360.1, LOC_Os04g43400.1, LOC_Os01g02580.1, LOC_Os03g50080.1, LOC_Os11g36190.2, LOC_Os01g61080.1, LOC_Os02g12380.1, LOC_Os04g54010.1, LOC_Os04g30250.2, LOC_Os01g10450.2, LOC_Os04g24220.1, LOC_Os09g19390.1, LOC_Os01g09800.1, LOC_Os08g42910.1, LOC_Os09g29560.1, LOC_Os03g22050.3, LOC_Os01g02810.1, LOC_Os01g38229.1, LOC…
Biological Process	3	GO:0006807	nitrogen compound metabolic process	9.02552e-08	2.37887e-06	25995	8799	390	182	LOC_Os09g17850.1, LOC_Os07g18230.1, LOC_Os10g18150.1, LOC_Os09g36220.1, LOC_Os01g06740.1, LOC_Os10g03440.1, LOC_Os09g18360.1, LOC_Os10g04730.1, LOC_Os10g10130.1, LOC_Os12g24320.1, LOC_Os04g54002.1, LOC_Os12g02450.1, LOC_Os03g21230.1, LOC_Os04g29810.1, LOC_Os11g34270.1, LOC_Os01g02580.1, LOC_Os03g50080.1, LOC_Os08g07970.1, LOC_Os02g39660.1, LOC_Os01g50100.1, LOC_Os04g57880.1, LOC_Os04g41620.1, LOC…
Biological Process	3	GO:0044237	cellular metabolic process	1.05989e-07	2.60734e-06	25995	8817	390	182	LOC_Os09g17850.1, LOC_Os07g18230.1, LOC_Os10g18150.1, LOC_Os09g36220.1, LOC_Os01g06740.1, LOC_Os10g03440.1, LOC_Os09g18360.1, LOC_Os10g04730.1, LOC_Os10g10130.1, LOC_Os12g24320.1, LOC_Os04g54002.1, LOC_Os12g02450.1, LOC_Os03g21230.1, LOC_Os04g29810.1, LOC_Os11g34270.1, LOC_Os01g02580.1, LOC_Os03g50080.1, LOC_Os08g07970.1, LOC_Os02g39660.1, LOC_Os01g50100.1, LOC_Os04g41620.1, LOC_Os11g36190.2, LOC…
Biological Process	4	GO:0043170	macromolecule metabolic process	2.9126e-10	1.07475e-08	25995	6783	390	158	LOC_Os09g17850.1, LOC_Os09g36220.1, LOC_Os07g18230.1, LOC_Os01g06740.1, LOC_Os10g03440.1, LOC_Os09g18360.1, LOC_Os10g04730.1, LOC_Os10g10130.1, LOC_Os04g54002.1, LOC_Os12g02450.1, LOC_Os03g21230.1, LOC_Os04g29810.1, LOC_Os11g34270.1, LOC_Os01g02580.1, LOC_Os03g50080.1, LOC_Os08g07970.1, LOC_Os02g39660.1, LOC_Os04g57880.1, LOC_Os04g41620.1, LOC_Os11g36190.2, LOC_Os01g61080.1, LOC_Os03g43440.1, LOC…
Biological Process	4	GO:0044260	cellular macromolecule metabolic process	1.43003e-13	6.596e-12	25995	5690	390	149	LOC_Os09g17850.1, LOC_Os09g36220.1, LOC_Os07g18230.1, LOC_Os01g06740.1, LOC_Os10g03440.1, LOC_Os09g18360.1, LOC_Os10g04730.1, LOC_Os10g10130.1, LOC_Os04g54002.1, LOC_Os12g02450.1, LOC_Os03g21230.1, LOC_Os04g29810.1, LOC_Os11g34270.1, LOC_Os01g02580.1, LOC_Os03g50080.1, LOC_Os08g07970.1, LOC_Os02g39660.1, LOC_Os04g41620.1, LOC_Os11g36190.2, LOC_Os01g61080.1, LOC_Os03g43440.1, LOC_Os02g12380.1, LOC…
Biological Process	2	GO:0050896	response to stimulus	1.29345e-06	2.51202e-05	25995	6002	390	131	LOC_Os11g16470.2, LOC_Os09g36220.1, LOC_Os11g12320.1, LOC_Os09g14490.1, LOC_Os10g04730.1, LOC_Os02g18070.1, LOC_Os12g02450.1, LOC_Os03g21230.1, LOC_Os08g03350.1, LOC_Os08g07970.1, LOC_Os02g10780.1, LOC_Os01g50100.1, LOC_Os02g39660.1, LOC_Os04g41620.1, LOC_Os11g36190.2, LOC_Os01g61080.1, LOC_Os03g46070.1, LOC_Os01g57340.1, LOC_Os11g18100.1, LOC_Os02g12380.1, LOC_Os03g43440.1, LOC_Os08g29660.1, LOC…
Biological Process	4	GO:1901564	organonitrogen compound metabolic process	8.43053e-09	2.59239e-07	25995	5292	390	127	LOC_Os09g17850.1, LOC_Os07g18230.1, LOC_Os01g06740.1, LOC_Os10g03440.1, LOC_Os09g18360.1, LOC_Os10g04730.1, LOC_Os10g10130.1, LOC_Os04g54002.1, LOC_Os03g21230.1, LOC_Os04g29810.1, LOC_Os11g34270.1, LOC_Os01g02580.1, LOC_Os03g50080.1, LOC_Os02g39660.1, LOC_Os04g57880.1, LOC_Os04g41620.1, LOC_Os11g36190.2, LOC_Os03g43440.1, LOC_Os02g12380.1, LOC_Os04g54010.1, LOC_Os04g41310.1, LOC_Os04g30250.2, LOC…
Biological Process	4	GO:0019538	protein metabolic process	2.87981e-08	8.17423e-07	25995	4781	390	116	LOC_Os09g17850.1, LOC_Os07g18230.1, LOC_Os01g06740.1, LOC_Os10g03440.1, LOC_Os09g18360.1, LOC_Os10g04730.1, LOC_Os10g10130.1, LOC_Os04g54002.1, LOC_Os03g21230.1, LOC_Os04g29810.1, LOC_Os11g34270.1, LOC_Os01g02580.1, LOC_Os03g50080.1, LOC_Os02g39660.1, LOC_Os04g57880.1, LOC_Os11g36190.2, LOC_Os03g43440.1, LOC_Os02g12380.1, LOC_Os04g54010.1, LOC_Os04g41310.1, LOC_Os04g30250.2, LOC_Os01g10450.2, LOC…
Biological Process	5	GO:0044267	cellular protein metabolic process	2.01021e-11	8.24188e-10	25995	3878	390	109	LOC_Os09g17850.1, LOC_Os07g18230.1, LOC_Os01g06740.1, LOC_Os10g03440.1, LOC_Os09g18360.1, LOC_Os10g04730.1, LOC_Os10g10130.1, LOC_Os04g54002.1, LOC_Os03g21230.1, LOC_Os04g29810.1, LOC_Os11g34270.1, LOC_Os01g02580.1, LOC_Os03g50080.1, LOC_Os02g39660.1, LOC_Os11g36190.2, LOC_Os03g43440.1, LOC_Os02g12380.1, LOC_Os04g54010.1, LOC_Os04g41310.1, LOC_Os04g30250.2, LOC_Os01g10450.2, LOC_Os07g03860.1, LOC…
Biological Process	5	GO:0036211	protein modification process	4.48424e-17	2.7578e-15	25995	3055	390	106	LOC_Os09g17850.1, LOC_Os07g18230.1, LOC_Os10g03440.1, LOC_Os09g18360.1, LOC_Os10g04730.1, LOC_Os10g10130.1, LOC_Os04g54002.1, LOC_Os03g21230.1, LOC_Os04g29810.1, LOC_Os01g02580.1, LOC_Os03g50080.1, LOC_Os02g39660.1, LOC_Os11g36190.2, LOC_Os03g43440.1, LOC_Os02g12380.1, LOC_Os04g54010.1, LOC_Os04g41310.1, LOC_Os04g30250.2, LOC_Os01g10450.2, LOC_Os07g03860.1, LOC_Os01g02550.1, LOC_Os04g24220.1, LOC…
Biological Process	6	GO:0006464	cellular protein modification process	4.48424e-17	2.7578e-15	25995	3055	390	106	LOC_Os09g17850.1, LOC_Os07g18230.1, LOC_Os10g03440.1, LOC_Os09g18360.1, LOC_Os10g04730.1, LOC_Os10g10130.1, LOC_Os04g54002.1, LOC_Os03g21230.1, LOC_Os04g29810.1, LOC_Os01g02580.1, LOC_Os03g50080.1, LOC_Os02g39660.1, LOC_Os11g36190.2, LOC_Os03g43440.1, LOC_Os02g12380.1, LOC_Os04g54010.1, LOC_Os04g41310.1, LOC_Os01g10450.2, LOC_Os04g30250.2, LOC_Os07g03860.1, LOC_Os01g02550.1, LOC_Os04g24220.1, LOC…
Biological Process	5	GO:0043412	macromolecule modification	1.24968e-16	6.58758e-15	25995	3100	390	106	LOC_Os09g17850.1, LOC_Os07g18230.1, LOC_Os10g03440.1, LOC_Os09g18360.1, LOC_Os10g04730.1, LOC_Os10g10130.1, LOC_Os04g54002.1, LOC_Os03g21230.1, LOC_Os04g29810.1, LOC_Os01g02580.1, LOC_Os03g50080.1, LOC_Os02g39660.1, LOC_Os11g36190.2, LOC_Os03g43440.1, LOC_Os02g12380.1, LOC_Os04g54010.1, LOC_Os04g41310.1, LOC_Os04g30250.2, LOC_Os01g10450.2, LOC_Os07g03860.1, LOC_Os01g02550.1, LOC_Os04g24220.1, LOC…
Biological Process	3	GO:0006950	response to stress	7.00814e-06	0.0001293	25995	3665	390	87	LOC_Os11g16470.2, LOC_Os01g06550.1, LOC_Os08g38460.1, LOC_Os11g12320.1, LOC_Os01g40260.1, LOC_Os03g27080.1, LOC_Os02g11070.1, LOC_Os09g14490.1, LOC_Os10g04570.1, LOC_Os09g14450.1, LOC_Os10g04730.1, LOC_Os02g18070.1, LOC_Os10g39700.1, LOC_Os12g02450.1, LOC_Os05g46020.1, LOC_Os03g12900.1, LOC_Os08g07970.1, LOC_Os11g11990.1, LOC_Os04g40630.1, LOC_Os02g10780.1, LOC_Os01g06750.1, LOC_Os04g41620.1, LOC…
Biological Process	4	GO:0006793	phosphorus metabolic process	3.95251e-20	3.64619e-18	25995	1860	390	84	LOC_Os05g39090.1, LOC_Os09g29540.1, LOC_Os04g12580.1, LOC_Os07g18230.1, LOC_Os11g17080.1, LOC_Os09g30454.1, LOC_Os01g02830.1, LOC_Os07g35790.1, LOC_Os09g18360.1, LOC_Os10g04730.1, LOC_Os09g25090.1, LOC_Os10g10130.1, LOC_Os01g33110.1, LOC_Os04g30240.1, LOC_Os04g54002.1, LOC_Os02g14480.1, LOC_Os07g48100.1, LOC_Os03g21230.1, LOC_Os09g16950.1, LOC_Os01g02580.1, LOC_Os01g26210.1, LOC_Os04g15650.1, LOC…
Biological Process	5	GO:0006796	phosphate-containing compound metabolic process	3.95251e-20	3.64619e-18	25995	1860	390	84	LOC_Os05g39090.1, LOC_Os09g29540.1, LOC_Os04g12580.1, LOC_Os07g18230.1, LOC_Os11g17080.1, LOC_Os09g30454.1, LOC_Os01g02830.1, LOC_Os07g35790.1, LOC_Os09g18360.1, LOC_Os10g04730.1, LOC_Os09g25090.1, LOC_Os10g10130.1, LOC_Os01g33110.1, LOC_Os04g30240.1, LOC_Os04g54002.1, LOC_Os02g14480.1, LOC_Os07g48100.1, LOC_Os03g21230.1, LOC_Os09g16950.1, LOC_Os01g02580.1, LOC_Os01g26210.1, LOC_Os04g15650.1, LOC…
Biological Process	7	GO:0006468	protein phosphorylation	7.3859e-25	2.7254e-22	25995	1502	390	82	LOC_Os05g39090.1, LOC_Os09g29540.1, LOC_Os04g12580.1, LOC_Os07g18230.1, LOC_Os11g17080.1, LOC_Os09g30454.1, LOC_Os01g02830.1, LOC_Os07g35790.1, LOC_Os09g18360.1, LOC_Os10g04730.1, LOC_Os09g25090.1, LOC_Os10g10130.1, LOC_Os01g33110.1, LOC_Os04g30240.1, LOC_Os04g54002.1, LOC_Os02g14480.1, LOC_Os07g48100.1, LOC_Os03g21230.1, LOC_Os09g16950.1, LOC_Os01g02580.1, LOC_Os01g26210.1, LOC_Os04g15650.1, LOC…
Biological Process	6	GO:0016310	phosphorylation	5.23602e-23	9.66046e-21	25995	1604	390	82	LOC_Os05g39090.1, LOC_Os09g29540.1, LOC_Os04g12580.1, LOC_Os07g18230.1, LOC_Os11g17080.1, LOC_Os09g30454.1, LOC_Os01g02830.1, LOC_Os07g35790.1, LOC_Os09g18360.1, LOC_Os10g04730.1, LOC_Os09g25090.1, LOC_Os10g10130.1, LOC_Os01g33110.1, LOC_Os04g30240.1, LOC_Os04g54002.1, LOC_Os02g14480.1, LOC_Os07g48100.1, LOC_Os03g21230.1, LOC_Os09g16950.1, LOC_Os01g02580.1, LOC_Os01g26210.1, LOC_Os04g15650.1, LOC…
Biological Process	2	GO:0065007	biological regulation	2.87244e-05	0.000460839	25995	3085	390	74	LOC_Os01g06550.1, LOC_Os09g17850.1, LOC_Os11g05930.1, LOC_Os09g36220.1, LOC_Os08g35860.1, LOC_Os01g06740.1, LOC_Os04g54200.1, LOC_Os11g17080.1, LOC_Os01g40260.1, LOC_Os09g25090.1, LOC_Os10g39700.1, LOC_Os02g14480.1, LOC_Os07g48100.1, LOC_Os12g02450.1, LOC_Os03g21230.1, LOC_Os05g46020.1, LOC_Os05g10930.1, LOC_Os04g49570.2, LOC_Os08g07970.1, LOC_Os04g15650.1, LOC_Os04g40630.1, LOC_Os02g39660.1, LOC…
Biological Process	2	GO:0050789	regulation of biological process	0.00023072	0.00257987	25995	2849	390	66	LOC_Os01g06550.1, LOC_Os09g17850.1, LOC_Os11g05930.1, LOC_Os09g36220.1, LOC_Os01g06740.1, LOC_Os04g54200.1, LOC_Os11g17080.1, LOC_Os01g40260.1, LOC_Os09g25090.1, LOC_Os10g39700.1, LOC_Os02g14480.1, LOC_Os07g48100.1, LOC_Os12g02450.1, LOC_Os03g21230.1, LOC_Os05g46020.1, LOC_Os05g10930.1, LOC_Os04g49570.2, LOC_Os08g07970.1, LOC_Os04g15650.1, LOC_Os04g40630.1, LOC_Os02g39660.1, LOC_Os01g50100.1, LOC…
Biological Process	3	GO:0050794	regulation of cellular process	0.000105435	0.00125502	25995	2718	390	65	LOC_Os01g06550.1, LOC_Os11g05930.1, LOC_Os09g36220.1, LOC_Os01g06740.1, LOC_Os04g54200.1, LOC_Os11g17080.1, LOC_Os01g40260.1, LOC_Os09g25090.1, LOC_Os10g39700.1, LOC_Os02g14480.1, LOC_Os12g02450.1, LOC_Os07g48100.1, LOC_Os03g21230.1, LOC_Os05g46020.1, LOC_Os05g10930.1, LOC_Os04g49570.2, LOC_Os08g07970.1, LOC_Os04g40630.1, LOC_Os04g15650.1, LOC_Os02g39660.1, LOC_Os01g50100.1, LOC_Os01g06750.1, LOC…
Biological Process	3	GO:0007154	cell communication	1.06174e-05	0.000186562	25995	1958	390	54	LOC_Os11g05930.1, LOC_Os09g36220.1, LOC_Os04g54200.1, LOC_Os11g17080.1, LOC_Os01g40260.1, LOC_Os09g25090.1, LOC_Os04g54002.1, LOC_Os10g39700.1, LOC_Os02g14480.1, LOC_Os07g48100.1, LOC_Os12g02450.1, LOC_Os03g21230.1, LOC_Os05g46020.1, LOC_Os04g49570.2, LOC_Os04g15650.1, LOC_Os02g10780.1, LOC_Os02g39660.1, LOC_Os01g50100.1, LOC_Os01g06750.1, LOC_Os11g36190.2, LOC_Os03g43440.1, LOC_Os04g54010.1, LOC…
Biological Process	3	GO:0051716	cellular response to stimulus	0.00155366	0.0130295	25995	1682	390	41	LOC_Os01g09800.1, LOC_Os10g33140.1, LOC_Os01g41750.1, LOC_Os11g05930.1, LOC_Os09g29460.1, LOC_Os09g36220.1, LOC_Os04g54200.1, LOC_Os11g17080.1, LOC_Os03g04060.1, LOC_Os01g40260.1, LOC_Os03g22050.3, LOC_Os11g40970.1, LOC_Os09g25090.1, LOC_Os04g40440.1, LOC_Os09g24220.1, LOC_Os10g39700.1, LOC_Os02g14480.1, LOC_Os07g48100.1, LOC_Os12g02450.1, LOC_Os05g44570.1, LOC_Os03g21230.1, LOC_Os05g46020.1, LOC…
Biological Process	3	GO:0007165	signal transduction	0.00101633	0.00937567	25995	1540	390	39	LOC_Os01g09800.1, LOC_Os10g33140.1, LOC_Os01g41750.1, LOC_Os11g05930.1, LOC_Os09g29460.1, LOC_Os09g36220.1, LOC_Os04g54200.1, LOC_Os11g17080.1, LOC_Os03g04060.1, LOC_Os01g40260.1, LOC_Os03g22050.3, LOC_Os11g40970.1, LOC_Os09g25090.1, LOC_Os04g40440.1, LOC_Os10g39700.1, LOC_Os02g14480.1, LOC_Os07g48100.1, LOC_Os12g02450.1, LOC_Os05g44570.1, LOC_Os03g21230.1, LOC_Os05g46020.1, LOC_Os04g49570.2, LOC…
Biological Process	2	GO:0023052	signaling	0.00124214	0.0111792	25995	1557	390	39	LOC_Os01g09800.1, LOC_Os10g33140.1, LOC_Os01g41750.1, LOC_Os11g05930.1, LOC_Os09g29460.1, LOC_Os09g36220.1, LOC_Os04g54200.1, LOC_Os11g17080.1, LOC_Os03g04060.1, LOC_Os01g40260.1, LOC_Os03g22050.3, LOC_Os11g40970.1, LOC_Os09g25090.1, LOC_Os04g40440.1, LOC_Os10g39700.1, LOC_Os02g14480.1, LOC_Os07g48100.1, LOC_Os12g02450.1, LOC_Os05g44570.1, LOC_Os03g21230.1, LOC_Os05g46020.1, LOC_Os04g49570.2, LOC…
Biological Process	3	GO:0009607	response to biotic stimulus	8.9987e-07	1.84473e-05	25995	1069	390	38	LOC_Os01g09800.1, LOC_Os01g72460.1, LOC_Os02g08440.1, LOC_Os12g36830.1, LOC_Os10g33140.1, LOC_Os01g41750.1, LOC_Os10g39140.1, LOC_Os03g04060.1, LOC_Os01g40260.1, LOC_Os03g62200.1, LOC_Os10g04730.1, LOC_Os01g28500.1, LOC_Os03g47610.6, LOC_Os03g15050.1, LOC_Os10g39700.1, LOC_Os08g39850.1, LOC_Os12g02450.1, LOC_Os07g35880.1, LOC_Os05g46020.1, LOC_Os09g19380.1, LOC_Os03g09250.1, LOC_Os08g07970.1, LOC…
Biological Process	5	GO:0019438	aromatic compound biosynthetic process	0.00839418	0.0462306	25995	1524	390	35	LOC_Os02g08440.1, LOC_Os01g06550.1, LOC_Os10g39410.1, LOC_Os10g37980.1, LOC_Os11g05930.1, LOC_Os09g29460.1, LOC_Os05g25260.1, LOC_Os09g36220.1, LOC_Os01g40260.1, LOC_Os07g48260.1, LOC_Os03g47610.6, LOC_Os01g39330.1, LOC_Os12g03040.1, LOC_Os12g02450.1, LOC_Os01g14440.1, LOC_Os05g46020.1, LOC_Os01g67480.1, LOC_Os03g21060.1, LOC_Os02g32590.1, LOC_Os06g51070.1, LOC_Os08g07970.1, LOC_Os03g04070.1, LOC…
Biological Process	4	GO:0060255	regulation of macromolecule metabolic process	0.00437093	0.0256012	25995	1353	390	33	LOC_Os02g08440.1, LOC_Os01g06550.1, LOC_Os09g17850.1, LOC_Os11g05930.1, LOC_Os09g29460.1, LOC_Os05g25260.1, LOC_Os09g36220.1, LOC_Os01g06740.1, LOC_Os01g40260.1, LOC_Os07g48260.1, LOC_Os01g39330.1, LOC_Os12g03040.1, LOC_Os12g02450.1, LOC_Os01g14440.1, LOC_Os05g46020.1, LOC_Os01g67480.1, LOC_Os03g21060.1, LOC_Os02g32590.1, LOC_Os06g51070.1, LOC_Os08g07970.1, LOC_Os03g04070.1, LOC_Os04g40630.1, LOC…
Biological Process	3	GO:0019222	regulation of metabolic process	0.00461716	0.0266208	25995	1358	390	33	LOC_Os02g08440.1, LOC_Os01g06550.1, LOC_Os09g17850.1, LOC_Os11g05930.1, LOC_Os09g29460.1, LOC_Os05g25260.1, LOC_Os09g36220.1, LOC_Os01g06740.1, LOC_Os01g40260.1, LOC_Os07g48260.1, LOC_Os01g39330.1, LOC_Os12g03040.1, LOC_Os12g02450.1, LOC_Os01g14440.1, LOC_Os05g46020.1, LOC_Os01g67480.1, LOC_Os03g21060.1, LOC_Os02g32590.1, LOC_Os06g51070.1, LOC_Os08g07970.1, LOC_Os03g04070.1, LOC_Os04g40630.1, LOC…
Biological Process	4	GO:0051171	regulation of nitrogen compound metabolic process	0.00179415	0.013904	25995	1226	390	32	LOC_Os02g08440.1, LOC_Os01g06550.1, LOC_Os11g05930.1, LOC_Os09g29460.1, LOC_Os05g25260.1, LOC_Os09g36220.1, LOC_Os01g06740.1, LOC_Os01g40260.1, LOC_Os07g48260.1, LOC_Os01g39330.1, LOC_Os12g03040.1, LOC_Os12g02450.1, LOC_Os01g14440.1, LOC_Os05g46020.1, LOC_Os01g67480.1, LOC_Os03g21060.1, LOC_Os02g32590.1, LOC_Os06g51070.1, LOC_Os08g07970.1, LOC_Os03g04070.1, LOC_Os04g40630.1, LOC_Os05g26070.1, LOC…
Biological Process	4	GO:0080090	regulation of primary metabolic process	0.00179415	0.013904	25995	1226	390	32	LOC_Os02g08440.1, LOC_Os01g06550.1, LOC_Os11g05930.1, LOC_Os09g29460.1, LOC_Os05g25260.1, LOC_Os09g36220.1, LOC_Os01g06740.1, LOC_Os01g40260.1, LOC_Os07g48260.1, LOC_Os01g39330.1, LOC_Os12g03040.1, LOC_Os12g02450.1, LOC_Os01g14440.1, LOC_Os05g46020.1, LOC_Os01g67480.1, LOC_Os03g21060.1, LOC_Os02g32590.1, LOC_Os06g51070.1, LOC_Os08g07970.1, LOC_Os03g04070.1, LOC_Os04g40630.1, LOC_Os05g26070.1, LOC…
Biological Process	4	GO:0031323	regulation of cellular metabolic process	0.00191179	0.014397	25995	1231	390	32	LOC_Os02g08440.1, LOC_Os01g06550.1, LOC_Os11g05930.1, LOC_Os09g29460.1, LOC_Os05g25260.1, LOC_Os09g36220.1, LOC_Os01g06740.1, LOC_Os01g40260.1, LOC_Os07g48260.1, LOC_Os01g39330.1, LOC_Os12g03040.1, LOC_Os12g02450.1, LOC_Os01g14440.1, LOC_Os05g46020.1, LOC_Os01g67480.1, LOC_Os03g21060.1, LOC_Os02g32590.1, LOC_Os06g51070.1, LOC_Os08g07970.1, LOC_Os03g04070.1, LOC_Os04g40630.1, LOC_Os05g26070.1, LOC…
Biological Process	6	GO:0006351	transcription, DNA-templated	0.00411601	0.0248985	25995	1295	390	32	LOC_Os02g08440.1, LOC_Os01g06550.1, LOC_Os10g39410.1, LOC_Os11g05930.1, LOC_Os09g29460.1, LOC_Os05g25260.1, LOC_Os09g36220.1, LOC_Os01g40260.1, LOC_Os07g48260.1, LOC_Os01g39330.1, LOC_Os12g03040.1, LOC_Os12g02450.1, LOC_Os01g14440.1, LOC_Os05g46020.1, LOC_Os01g67480.1, LOC_Os03g21060.1, LOC_Os02g32590.1, LOC_Os06g51070.1, LOC_Os08g07970.1, LOC_Os03g04070.1, LOC_Os04g40630.1, LOC_Os01g61080.1, LOC…
Biological Process	7	GO:0097659	nucleic acid-templated transcription	0.00411601	0.0248985	25995	1295	390	32	LOC_Os02g08440.1, LOC_Os01g06550.1, LOC_Os10g39410.1, LOC_Os11g05930.1, LOC_Os09g29460.1, LOC_Os05g25260.1, LOC_Os09g36220.1, LOC_Os01g40260.1, LOC_Os07g48260.1, LOC_Os01g39330.1, LOC_Os12g03040.1, LOC_Os12g02450.1, LOC_Os01g14440.1, LOC_Os05g46020.1, LOC_Os01g67480.1, LOC_Os03g21060.1, LOC_Os02g32590.1, LOC_Os06g51070.1, LOC_Os08g07970.1, LOC_Os03g04070.1, LOC_Os04g40630.1, LOC_Os01g61080.1, LOC…
Biological Process	6	GO:0032774	RNA biosynthetic process	0.00421026	0.0250579	25995	1297	390	32	LOC_Os02g08440.1, LOC_Os01g06550.1, LOC_Os10g39410.1, LOC_Os11g05930.1, LOC_Os09g29460.1, LOC_Os05g25260.1, LOC_Os09g36220.1, LOC_Os01g40260.1, LOC_Os07g48260.1, LOC_Os01g39330.1, LOC_Os12g03040.1, LOC_Os12g02450.1, LOC_Os01g14440.1, LOC_Os05g46020.1, LOC_Os01g67480.1, LOC_Os03g21060.1, LOC_Os02g32590.1, LOC_Os06g51070.1, LOC_Os08g07970.1, LOC_Os03g04070.1, LOC_Os04g40630.1, LOC_Os01g61080.1, LOC…
Biological Process	5	GO:0010468	regulation of gene expression	0.00638067	0.0362226	25995	1335	390	32	LOC_Os02g08440.1, LOC_Os01g06550.1, LOC_Os09g17850.1, LOC_Os11g05930.1, LOC_Os09g29460.1, LOC_Os05g25260.1, LOC_Os09g36220.1, LOC_Os01g06740.1, LOC_Os01g40260.1, LOC_Os07g48260.1, LOC_Os01g39330.1, LOC_Os12g03040.1, LOC_Os12g02450.1, LOC_Os01g14440.1, LOC_Os05g46020.1, LOC_Os01g67480.1, LOC_Os03g21060.1, LOC_Os02g32590.1, LOC_Os06g51070.1, LOC_Os08g07970.1, LOC_Os03g04070.1, LOC_Os04g40630.1, LOC…
Biological Process	4	GO:0009889	regulation of biosynthetic process	0.00285573	0.0198824	25995	1212	390	31	LOC_Os02g08440.1, LOC_Os01g06550.1, LOC_Os11g05930.1, LOC_Os09g29460.1, LOC_Os05g25260.1, LOC_Os09g36220.1, LOC_Os01g06740.1, LOC_Os01g40260.1, LOC_Os07g48260.1, LOC_Os01g39330.1, LOC_Os12g03040.1, LOC_Os12g02450.1, LOC_Os01g14440.1, LOC_Os05g46020.1, LOC_Os01g67480.1, LOC_Os03g21060.1, LOC_Os02g32590.1, LOC_Os06g51070.1, LOC_Os08g07970.1, LOC_Os03g04070.1, LOC_Os04g40630.1, LOC_Os01g61080.1, LOC…
Biological Process	5	GO:0031326	regulation of cellular biosynthetic process	0.00285573	0.0198824	25995	1212	390	31	LOC_Os02g08440.1, LOC_Os01g06550.1, LOC_Os11g05930.1, LOC_Os09g29460.1, LOC_Os05g25260.1, LOC_Os09g36220.1, LOC_Os01g06740.1, LOC_Os01g40260.1, LOC_Os07g48260.1, LOC_Os01g39330.1, LOC_Os12g03040.1, LOC_Os12g02450.1, LOC_Os01g14440.1, LOC_Os05g46020.1, LOC_Os01g67480.1, LOC_Os03g21060.1, LOC_Os02g32590.1, LOC_Os06g51070.1, LOC_Os08g07970.1, LOC_Os03g04070.1, LOC_Os04g40630.1, LOC_Os01g61080.1, LOC…
Biological Process	5	GO:0010556	regulation of macromolecule biosynthetic process	0.00285573	0.0198824	25995	1212	390	31	LOC_Os02g08440.1, LOC_Os01g06550.1, LOC_Os11g05930.1, LOC_Os09g29460.1, LOC_Os05g25260.1, LOC_Os09g36220.1, LOC_Os01g06740.1, LOC_Os01g40260.1, LOC_Os07g48260.1, LOC_Os01g39330.1, LOC_Os12g03040.1, LOC_Os12g02450.1, LOC_Os01g14440.1, LOC_Os05g46020.1, LOC_Os01g67480.1, LOC_Os03g21060.1, LOC_Os02g32590.1, LOC_Os06g51070.1, LOC_Os08g07970.1, LOC_Os03g04070.1, LOC_Os04g40630.1, LOC_Os01g61080.1, LOC…
Biological Process	6	GO:2000112	regulation of cellular macromolecule biosynthetic process	0.00285573	0.0198824	25995	1212	390	31	LOC_Os02g08440.1, LOC_Os01g06550.1, LOC_Os11g05930.1, LOC_Os09g29460.1, LOC_Os05g25260.1, LOC_Os09g36220.1, LOC_Os01g06740.1, LOC_Os01g40260.1, LOC_Os07g48260.1, LOC_Os01g39330.1, LOC_Os12g03040.1, LOC_Os12g02450.1, LOC_Os01g14440.1, LOC_Os05g46020.1, LOC_Os01g67480.1, LOC_Os03g21060.1, LOC_Os02g32590.1, LOC_Os06g51070.1, LOC_Os08g07970.1, LOC_Os03g04070.1, LOC_Os04g40630.1, LOC_Os01g61080.1, LOC…
Biological Process	5	GO:0051252	regulation of RNA metabolic process	0.00316665	0.020396	25995	1169	390	30	LOC_Os02g08440.1, LOC_Os01g06550.1, LOC_Os11g05930.1, LOC_Os09g29460.1, LOC_Os05g25260.1, LOC_Os09g36220.1, LOC_Os01g40260.1, LOC_Os07g48260.1, LOC_Os01g39330.1, LOC_Os12g03040.1, LOC_Os12g02450.1, LOC_Os01g14440.1, LOC_Os05g46020.1, LOC_Os01g67480.1, LOC_Os03g21060.1, LOC_Os02g32590.1, LOC_Os06g51070.1, LOC_Os08g07970.1, LOC_Os03g04070.1, LOC_Os04g40630.1, LOC_Os01g61080.1, LOC_Os07g41370.1, LOC…
Biological Process	6	GO:0006355	regulation of transcription, DNA-templated	0.00316665	0.020396	25995	1169	390	30	LOC_Os02g08440.1, LOC_Os01g06550.1, LOC_Os11g05930.1, LOC_Os09g29460.1, LOC_Os05g25260.1, LOC_Os09g36220.1, LOC_Os01g40260.1, LOC_Os07g48260.1, LOC_Os01g39330.1, LOC_Os12g03040.1, LOC_Os12g02450.1, LOC_Os01g14440.1, LOC_Os05g46020.1, LOC_Os01g67480.1, LOC_Os03g21060.1, LOC_Os02g32590.1, LOC_Os06g51070.1, LOC_Os08g07970.1, LOC_Os03g04070.1, LOC_Os04g40630.1, LOC_Os01g61080.1, LOC_Os07g41370.1, LOC…
Biological Process	6	GO:2001141	regulation of RNA biosynthetic process	0.00316665	0.020396	25995	1169	390	30	LOC_Os02g08440.1, LOC_Os01g06550.1, LOC_Os11g05930.1, LOC_Os09g29460.1, LOC_Os05g25260.1, LOC_Os09g36220.1, LOC_Os01g40260.1, LOC_Os07g48260.1, LOC_Os01g39330.1, LOC_Os12g03040.1, LOC_Os12g02450.1, LOC_Os01g14440.1, LOC_Os05g46020.1, LOC_Os01g67480.1, LOC_Os03g21060.1, LOC_Os02g32590.1, LOC_Os06g51070.1, LOC_Os08g07970.1, LOC_Os03g04070.1, LOC_Os04g40630.1, LOC_Os01g61080.1, LOC_Os07g41370.1, LOC…
Biological Process	7	GO:1903506	regulation of nucleic acid-templated transcription	0.00316665	0.020396	25995	1169	390	30	LOC_Os02g08440.1, LOC_Os01g06550.1, LOC_Os11g05930.1, LOC_Os09g29460.1, LOC_Os05g25260.1, LOC_Os09g36220.1, LOC_Os01g40260.1, LOC_Os07g48260.1, LOC_Os01g39330.1, LOC_Os12g03040.1, LOC_Os12g02450.1, LOC_Os01g14440.1, LOC_Os05g46020.1, LOC_Os01g67480.1, LOC_Os03g21060.1, LOC_Os02g32590.1, LOC_Os06g51070.1, LOC_Os08g07970.1, LOC_Os03g04070.1, LOC_Os04g40630.1, LOC_Os01g61080.1, LOC_Os07g41370.1, LOC…
Biological Process	5	GO:0019219	regulation of nucleobase-containing compound metabolic process	0.00320588	0.020396	25995	1170	390	30	LOC_Os02g08440.1, LOC_Os01g06550.1, LOC_Os11g05930.1, LOC_Os09g29460.1, LOC_Os05g25260.1, LOC_Os09g36220.1, LOC_Os01g40260.1, LOC_Os07g48260.1, LOC_Os01g39330.1, LOC_Os12g03040.1, LOC_Os12g02450.1, LOC_Os01g14440.1, LOC_Os05g46020.1, LOC_Os01g67480.1, LOC_Os03g21060.1, LOC_Os02g32590.1, LOC_Os06g51070.1, LOC_Os08g07970.1, LOC_Os03g04070.1, LOC_Os04g40630.1, LOC_Os01g61080.1, LOC_Os07g41370.1, LOC…
Biological Process	3	GO:0008219	cell death	0.00148613	0.0127531	25995	723	390	22	LOC_Os01g09800.1, LOC_Os11g16470.2, LOC_Os11g11990.1, LOC_Os08g07890.1, LOC_Os11g12320.1, LOC_Os04g41620.1, LOC_Os02g39330.1, LOC_Os09g14490.1, LOC_Os10g04570.1, LOC_Os01g57340.1, LOC_Os10g04180.1, LOC_Os01g57310.2, LOC_Os09g14450.1, LOC_Os12g13550.1, LOC_Os11g45130.1, LOC_Os10g04730.1, LOC_Os11g12050.2, LOC_Os02g18070.1, LOC_Os09g09490.1, LOC_Os10g03570.1, LOC_Os02g18080.1, LOC_Os11g11960.1
Biological Process	3	GO:0055085	transmembrane transport	0.0040676	0.0248985	25995	689	390	20	LOC_Os01g36720.1, LOC_Os01g55500.1, LOC_Os08g10630.1, LOC_Os01g50100.1, LOC_Os09g24924.1, LOC_Os01g69010.1, LOC_Os03g29850.1, LOC_Os01g37690.1, LOC_Os01g41720.1, LOC_Os06g37010.1, LOC_Os03g62200.1, LOC_Os10g30790.2, LOC_Os03g10100.1, LOC_Os07g12890.1, LOC_Os07g39350.1, LOC_Os04g48390.1, LOC_Os03g05620.1, LOC_Os02g34580.1, LOC_Os12g02840.1, LOC_Os02g36450.1
Biological Process	4	GO:0012501	programmed cell death	0.000708301	0.00670162	25995	506	390	18	LOC_Os11g16470.2, LOC_Os11g11990.1, LOC_Os08g07890.1, LOC_Os11g12320.1, LOC_Os09g14490.1, LOC_Os10g04570.1, LOC_Os01g57340.1, LOC_Os10g04180.1, LOC_Os01g57310.2, LOC_Os09g14450.1, LOC_Os12g13550.1, LOC_Os11g45130.1, LOC_Os11g12050.2, LOC_Os02g18070.1, LOC_Os09g09490.1, LOC_Os10g03570.1, LOC_Os02g18080.1, LOC_Os11g11960.1
Biological Process	5	GO:0006915	apoptotic process	0.000708301	0.00670162	25995	506	390	18	LOC_Os11g16470.2, LOC_Os11g11990.1, LOC_Os08g07890.1, LOC_Os11g12320.1, LOC_Os09g14490.1, LOC_Os10g04570.1, LOC_Os01g57340.1, LOC_Os10g04180.1, LOC_Os01g57310.2, LOC_Os09g14450.1, LOC_Os12g13550.1, LOC_Os11g45130.1, LOC_Os11g12050.2, LOC_Os02g18070.1, LOC_Os09g09490.1, LOC_Os10g03570.1, LOC_Os02g18080.1, LOC_Os11g11960.1
Biological Process	3	GO:0009875	pollen-pistil interaction	0.000288428	0.00295638	25995	141	390	9	LOC_Os04g54010.1, LOC_Os06g40030.1, LOC_Os04g54002.1, LOC_Os04g54020.1, LOC_Os08g13420.1, LOC_Os11g10290.1, LOC_Os04g34370.1, LOC_Os04g34290.1, LOC_Os04g12080.1
Biological Process	3	GO:0008037	cell recognition	0.000275083	0.00290016	25995	111	390	8	LOC_Os04g54010.1, LOC_Os06g40030.1, LOC_Os04g54002.1, LOC_Os04g54020.1, LOC_Os08g13420.1, LOC_Os11g10290.1, LOC_Os04g34370.1, LOC_Os04g34290.1
Biological Process	3	GO:0048544	recognition of pollen	0.000275083	0.00290016	25995	111	390	8	LOC_Os04g54010.1, LOC_Os06g40030.1, LOC_Os04g54002.1, LOC_Os04g54020.1, LOC_Os08g13420.1, LOC_Os11g10290.1, LOC_Os04g34370.1, LOC_Os04g34290.1
Biological Process	7	GO:0030001	metal ion transport	0.00747467	0.0417902	25995	187	390	8	LOC_Os02g27490.1, LOC_Os08g10630.1, LOC_Os02g37330.1, LOC_Os07g12890.1, LOC_Os04g39300.1, LOC_Os03g29850.1, LOC_Os01g41720.1, LOC_Os06g37010.1
Biological Process	5	GO:0006040	amino sugar metabolic process	0.000101716	0.0012511	25995	17	390	4	LOC_Os10g39700.1, LOC_Os04g41620.1, LOC_Os03g04060.1, LOC_Os02g39330.1
Biological Process	6	GO:1901071	glucosamine-containing compound metabolic process	0.000101716	0.0012511	25995	17	390	4	LOC_Os10g39700.1, LOC_Os04g41620.1, LOC_Os03g04060.1, LOC_Os02g39330.1
Biological Process	6	GO:0006030	chitin metabolic process	0.000101716	0.0012511	25995	17	390	4	LOC_Os10g39700.1, LOC_Os04g41620.1, LOC_Os03g04060.1, LOC_Os02g39330.1
Biological Process	6	GO:0006026	aminoglycan catabolic process	0.000101716	0.0012511	25995	17	390	4	LOC_Os10g39700.1, LOC_Os04g41620.1, LOC_Os03g04060.1, LOC_Os02g39330.1
Biological Process	6	GO:0046348	amino sugar catabolic process	0.000101716	0.0012511	25995	17	390	4	LOC_Os10g39700.1, LOC_Os04g41620.1, LOC_Os03g04060.1, LOC_Os02g39330.1
Biological Process	7	GO:1901072	glucosamine-containing compound catabolic process	0.000101716	0.0012511	25995	17	390	4	LOC_Os10g39700.1, LOC_Os04g41620.1, LOC_Os03g04060.1, LOC_Os02g39330.1
Biological Process	7	GO:0006032	chitin catabolic process	0.000101716	0.0012511	25995	17	390	4	LOC_Os10g39700.1, LOC_Os04g41620.1, LOC_Os03g04060.1, LOC_Os02g39330.1
Biological Process	5	GO:0006022	aminoglycan metabolic process	0.000129233	0.00149022	25995	18	390	4	LOC_Os10g39700.1, LOC_Os04g41620.1, LOC_Os03g04060.1, LOC_Os02g39330.1
Biological Process	5	GO:1901136	carbohydrate derivative catabolic process	0.000352442	0.00351489	25995	23	390	4	LOC_Os10g39700.1, LOC_Os04g41620.1, LOC_Os03g04060.1, LOC_Os02g39330.1
Biological Process	5	GO:0016998	cell wall macromolecule catabolic process	0.00162092	0.0132916	25995	34	390	4	LOC_Os10g39700.1, LOC_Os04g41620.1, LOC_Os03g04060.1, LOC_Os02g39330.1
Biological Process	4	GO:0044036	cell wall macromolecule metabolic process	0.00180865	0.013904	25995	35	390	4	LOC_Os10g39700.1, LOC_Os04g41620.1, LOC_Os03g04060.1, LOC_Os02g39330.1
Cellular Component	3	GO:0071944	cell periphery	5.03065e-10	3.26992e-08	25995	3828	390	104	LOC_Os11g16470.2, LOC_Os07g18230.1, LOC_Os09g24924.1, LOC_Os11g12320.1, LOC_Os10g10130.1, LOC_Os04g54002.1, LOC_Os08g03350.1, LOC_Os01g50100.1, LOC_Os04g41620.1, LOC_Os11g36190.2, LOC_Os11g18100.1, LOC_Os04g54010.1, LOC_Os04g41310.1, LOC_Os03g10100.1, LOC_Os04g30250.2, LOC_Os01g10450.2, LOC_Os06g07200.1, LOC_Os07g03860.1, LOC_Os11g43750.1, LOC_Os04g15690.1, LOC_Os04g24220.1, LOC_Os10g33140.1, LOC…
Cellular Component	4	GO:0005886	plasma membrane	2.84298e-09	9.23969e-08	25995	3069	390	87	LOC_Os05g39090.1, LOC_Os11g16470.2, LOC_Os10g39410.1, LOC_Os09g29540.1, LOC_Os04g52190.1, LOC_Os07g18230.1, LOC_Os09g24924.1, LOC_Os11g12320.1, LOC_Os11g17080.1, LOC_Os09g30454.1, LOC_Os07g35790.1, LOC_Os10g30790.2, LOC_Os10g10130.1, LOC_Os01g33110.1, LOC_Os04g30240.1, LOC_Os04g54002.1, LOC_Os08g03350.1, LOC_Os01g26210.1, LOC_Os11g11990.1, LOC_Os04g15650.1, LOC_Os01g50100.1, LOC_Os11g36190.2, LOC…
Cellular Component	3	GO:0016020	membrane	0.00144034	0.0312074	25995	6383	390	122	LOC_Os11g16470.2, LOC_Os07g18230.1, LOC_Os09g24924.1, LOC_Os11g12320.1, LOC_Os10g10130.1, LOC_Os04g54002.1, LOC_Os04g29810.1, LOC_Os08g03350.1, LOC_Os03g50080.1, LOC_Os01g50100.1, LOC_Os11g36190.2, LOC_Os11g18100.1, LOC_Os04g54010.1, LOC_Os04g41310.1, LOC_Os03g10100.1, LOC_Os04g30250.2, LOC_Os01g10450.2, LOC_Os06g07200.1, LOC_Os07g03860.1, LOC_Os04g24220.1, LOC_Os02g36450.1, LOC_Os01g67630.1, LOC…
Molecular Function	5	GO:0016301	kinase activity	4.39705e-25	1.00253e-22	25995	2038	390	97	LOC_Os07g18230.1, LOC_Os09g18360.1, LOC_Os10g04730.1, LOC_Os10g10130.1, LOC_Os04g54002.1, LOC_Os03g21230.1, LOC_Os04g29810.1, LOC_Os01g02580.1, LOC_Os02g39660.1, LOC_Os11g36190.2, LOC_Os03g43440.1, LOC_Os04g54010.1, LOC_Os04g41310.1, LOC_Os01g10450.2, LOC_Os04g30250.2, LOC_Os07g03860.1, LOC_Os01g02550.1, LOC_Os04g24220.1, LOC_Os09g19390.1, LOC_Os09g29560.1, LOC_Os03g22050.3, LOC_Os01g02810.1, LOC…
Molecular Function	4	GO:0004672	protein kinase activity	3.0749e-24	3.50538e-22	25995	1500	390	81	LOC_Os05g39090.1, LOC_Os09g29540.1, LOC_Os04g12580.1, LOC_Os07g18230.1, LOC_Os11g17080.1, LOC_Os09g30454.1, LOC_Os01g02830.1, LOC_Os07g35790.1, LOC_Os09g18360.1, LOC_Os10g04730.1, LOC_Os09g25090.1, LOC_Os10g10130.1, LOC_Os01g33110.1, LOC_Os04g30240.1, LOC_Os04g54002.1, LOC_Os02g14480.1, LOC_Os07g48100.1, LOC_Os03g21230.1, LOC_Os09g16950.1, LOC_Os01g02580.1, LOC_Os01g26210.1, LOC_Os04g15650.1, LOC…
Molecular Function	4	GO:0016772	transferase activity, transferring phosphorus-containing groups	1.24981e-22	8.66305e-21	25995	2241	390	98	LOC_Os07g18230.1, LOC_Os09g18360.1, LOC_Os10g04730.1, LOC_Os10g10130.1, LOC_Os04g54002.1, LOC_Os03g21230.1, LOC_Os04g29810.1, LOC_Os01g02580.1, LOC_Os02g39660.1, LOC_Os11g36190.2, LOC_Os03g43440.1, LOC_Os04g54010.1, LOC_Os04g41310.1, LOC_Os01g10450.2, LOC_Os04g30250.2, LOC_Os07g03860.1, LOC_Os01g02550.1, LOC_Os04g24220.1, LOC_Os09g19390.1, LOC_Os09g29560.1, LOC_Os03g22050.3, LOC_Os01g02810.1, LOC…
Molecular Function	5	GO:0016773	phosphotransferase activity, alcohol group as acceptor	1.645e-22	8.66305e-21	25995	1633	390	82	LOC_Os05g39090.1, LOC_Os09g29540.1, LOC_Os04g12580.1, LOC_Os07g18230.1, LOC_Os11g17080.1, LOC_Os04g54200.1, LOC_Os09g30454.1, LOC_Os01g02830.1, LOC_Os07g35790.1, LOC_Os09g18360.1, LOC_Os10g04730.1, LOC_Os09g25090.1, LOC_Os10g10130.1, LOC_Os01g33110.1, LOC_Os04g30240.1, LOC_Os04g54002.1, LOC_Os02g14480.1, LOC_Os07g48100.1, LOC_Os03g21230.1, LOC_Os09g16950.1, LOC_Os01g02580.1, LOC_Os01g26210.1, LOC…
Molecular Function	6	GO:0005524	ATP binding	2.045e-22	8.66305e-21	25995	2671	390	108	LOC_Os11g16470.2, LOC_Os07g18230.1, LOC_Os11g12320.1, LOC_Os09g14490.1, LOC_Os09g18360.1, LOC_Os10g04730.1, LOC_Os12g24320.1, LOC_Os10g10130.1, LOC_Os02g18070.1, LOC_Os04g54002.1, LOC_Os03g21230.1, LOC_Os11g34270.1, LOC_Os01g02580.1, LOC_Os01g50100.1, LOC_Os11g36190.2, LOC_Os01g57340.1, LOC_Os03g43440.1, LOC_Os04g54010.1, LOC_Os04g41310.1, LOC_Os01g10450.2, LOC_Os07g03860.1, LOC_Os01g02550.1, LOC…
Molecular Function	6	GO:0032559	adenyl ribonucleotide binding	2.36687e-22	8.66305e-21	25995	2676	390	108	LOC_Os11g16470.2, LOC_Os07g18230.1, LOC_Os11g12320.1, LOC_Os09g14490.1, LOC_Os09g18360.1, LOC_Os10g04730.1, LOC_Os12g24320.1, LOC_Os10g10130.1, LOC_Os02g18070.1, LOC_Os04g54002.1, LOC_Os03g21230.1, LOC_Os11g34270.1, LOC_Os01g02580.1, LOC_Os01g50100.1, LOC_Os11g36190.2, LOC_Os01g57340.1, LOC_Os03g43440.1, LOC_Os04g54010.1, LOC_Os04g41310.1, LOC_Os01g10450.2, LOC_Os07g03860.1, LOC_Os01g02550.1, LOC…
Molecular Function	6	GO:0030554	adenyl nucleotide binding	2.65971e-22	8.66305e-21	25995	2680	390	108	LOC_Os11g16470.2, LOC_Os07g18230.1, LOC_Os11g12320.1, LOC_Os09g14490.1, LOC_Os09g18360.1, LOC_Os10g04730.1, LOC_Os12g24320.1, LOC_Os10g10130.1, LOC_Os02g18070.1, LOC_Os04g54002.1, LOC_Os03g21230.1, LOC_Os11g34270.1, LOC_Os01g02580.1, LOC_Os01g50100.1, LOC_Os11g36190.2, LOC_Os01g57340.1, LOC_Os03g43440.1, LOC_Os04g54010.1, LOC_Os04g41310.1, LOC_Os01g10450.2, LOC_Os07g03860.1, LOC_Os01g02550.1, LOC…
Molecular Function	5	GO:0035639	purine ribonucleoside triphosphate binding	6.45572e-20	1.83988e-18	25995	2879	390	108	LOC_Os11g16470.2, LOC_Os07g18230.1, LOC_Os11g12320.1, LOC_Os09g14490.1, LOC_Os09g18360.1, LOC_Os10g04730.1, LOC_Os12g24320.1, LOC_Os10g10130.1, LOC_Os02g18070.1, LOC_Os04g54002.1, LOC_Os03g21230.1, LOC_Os11g34270.1, LOC_Os01g02580.1, LOC_Os01g50100.1, LOC_Os11g36190.2, LOC_Os01g57340.1, LOC_Os03g43440.1, LOC_Os04g54010.1, LOC_Os04g41310.1, LOC_Os01g10450.2, LOC_Os07g03860.1, LOC_Os01g02550.1, LOC…
Molecular Function	5	GO:0032555	purine ribonucleotide binding	7.35568e-20	1.86344e-18	25995	2884	390	108	LOC_Os11g16470.2, LOC_Os07g18230.1, LOC_Os11g12320.1, LOC_Os09g14490.1, LOC_Os09g18360.1, LOC_Os10g04730.1, LOC_Os12g24320.1, LOC_Os10g10130.1, LOC_Os02g18070.1, LOC_Os04g54002.1, LOC_Os03g21230.1, LOC_Os11g34270.1, LOC_Os01g02580.1, LOC_Os01g50100.1, LOC_Os11g36190.2, LOC_Os01g57340.1, LOC_Os03g43440.1, LOC_Os04g54010.1, LOC_Os04g41310.1, LOC_Os01g10450.2, LOC_Os07g03860.1, LOC_Os01g02550.1, LOC…
Molecular Function	5	GO:0017076	purine nucleotide binding	9.05715e-20	1.90137e-18	25995	2892	390	108	LOC_Os11g16470.2, LOC_Os07g18230.1, LOC_Os11g12320.1, LOC_Os09g14490.1, LOC_Os09g18360.1, LOC_Os10g04730.1, LOC_Os12g24320.1, LOC_Os10g10130.1, LOC_Os02g18070.1, LOC_Os04g54002.1, LOC_Os03g21230.1, LOC_Os11g34270.1, LOC_Os01g02580.1, LOC_Os01g50100.1, LOC_Os11g36190.2, LOC_Os01g57340.1, LOC_Os03g43440.1, LOC_Os04g54010.1, LOC_Os04g41310.1, LOC_Os01g10450.2, LOC_Os07g03860.1, LOC_Os01g02550.1, LOC…
Molecular Function	3	GO:0097367	carbohydrate derivative binding	9.17329e-20	1.90137e-18	25995	2937	390	109	LOC_Os11g16470.2, LOC_Os07g18230.1, LOC_Os11g12320.1, LOC_Os09g14490.1, LOC_Os09g18360.1, LOC_Os10g04730.1, LOC_Os12g24320.1, LOC_Os10g10130.1, LOC_Os02g18070.1, LOC_Os04g54002.1, LOC_Os03g21230.1, LOC_Os11g34270.1, LOC_Os01g02580.1, LOC_Os01g50100.1, LOC_Os11g36190.2, LOC_Os01g57340.1, LOC_Os03g43440.1, LOC_Os04g54010.1, LOC_Os04g41310.1, LOC_Os01g10450.2, LOC_Os07g03860.1, LOC_Os01g02550.1, LOC…
Molecular Function	4	GO:0032553	ribonucleotide binding	1.44182e-19	2.73947e-18	25995	2910	390	108	LOC_Os11g16470.2, LOC_Os07g18230.1, LOC_Os11g12320.1, LOC_Os09g14490.1, LOC_Os09g18360.1, LOC_Os10g04730.1, LOC_Os12g24320.1, LOC_Os10g10130.1, LOC_Os02g18070.1, LOC_Os04g54002.1, LOC_Os03g21230.1, LOC_Os11g34270.1, LOC_Os01g02580.1, LOC_Os01g50100.1, LOC_Os11g36190.2, LOC_Os01g57340.1, LOC_Os03g43440.1, LOC_Os04g54010.1, LOC_Os04g41310.1, LOC_Os01g10450.2, LOC_Os07g03860.1, LOC_Os01g02550.1, LOC…
Molecular Function	4	GO:0043168	anion binding	3.82397e-19	6.70666e-18	25995	3267	390	115	LOC_Os11g16470.2, LOC_Os07g18230.1, LOC_Os11g12320.1, LOC_Os09g14490.1, LOC_Os09g18360.1, LOC_Os10g04730.1, LOC_Os12g24320.1, LOC_Os10g10130.1, LOC_Os02g18070.1, LOC_Os04g54002.1, LOC_Os03g21230.1, LOC_Os11g34270.1, LOC_Os01g02580.1, LOC_Os01g50100.1, LOC_Os11g36190.2, LOC_Os01g57340.1, LOC_Os03g43440.1, LOC_Os04g54010.1, LOC_Os04g41310.1, LOC_Os01g10450.2, LOC_Os07g03860.1, LOC_Os01g02550.1, LOC…
Molecular Function	3	GO:0140096	catalytic activity, acting on a protein	1.14324e-17	1.86184e-16	25995	2291	390	90	LOC_Os05g39090.1, LOC_Os04g47360.1, LOC_Os09g29540.1, LOC_Os04g12580.1, LOC_Os07g18230.1, LOC_Os11g17080.1, LOC_Os10g03440.1, LOC_Os09g30454.1, LOC_Os01g02830.1, LOC_Os07g35790.1, LOC_Os09g18360.1, LOC_Os10g04730.1, LOC_Os09g25090.1, LOC_Os10g10130.1, LOC_Os01g33110.1, LOC_Os04g30240.1, LOC_Os04g54002.1, LOC_Os02g14480.1, LOC_Os07g48100.1, LOC_Os03g21230.1, LOC_Os09g16950.1, LOC_Os01g02580.1, LOC…
Molecular Function	3	GO:0036094	small molecule binding	2.05389e-17	2.98125e-16	25995	4423	390	135	LOC_Os09g10340.1, LOC_Os11g16470.2, LOC_Os07g18230.1, LOC_Os11g12320.1, LOC_Os09g14490.1, LOC_Os09g18360.1, LOC_Os10g04730.1, LOC_Os12g24320.1, LOC_Os10g10130.1, LOC_Os02g18070.1, LOC_Os04g54002.1, LOC_Os03g21230.1, LOC_Os11g34270.1, LOC_Os01g02580.1, LOC_Os02g39660.1, LOC_Os01g50100.1, LOC_Os11g36190.2, LOC_Os01g57340.1, LOC_Os03g43440.1, LOC_Os04g54010.1, LOC_Os04g41310.1, LOC_Os04g30250.2, LOC…
Molecular Function	4	GO:0000166	nucleotide binding	2.22286e-17	2.98125e-16	25995	3928	390	125	LOC_Os11g16470.2, LOC_Os07g18230.1, LOC_Os11g12320.1, LOC_Os09g14490.1, LOC_Os09g18360.1, LOC_Os10g04730.1, LOC_Os12g24320.1, LOC_Os10g10130.1, LOC_Os02g18070.1, LOC_Os04g54002.1, LOC_Os03g21230.1, LOC_Os11g34270.1, LOC_Os01g02580.1, LOC_Os01g50100.1, LOC_Os02g39660.1, LOC_Os11g36190.2, LOC_Os01g57340.1, LOC_Os03g43440.1, LOC_Os04g54010.1, LOC_Os04g41310.1, LOC_Os01g10450.2, LOC_Os04g30250.2, LOC…
Molecular Function	4	GO:1901265	nucleoside phosphate binding	2.22286e-17	2.98125e-16	25995	3928	390	125	LOC_Os11g16470.2, LOC_Os07g18230.1, LOC_Os11g12320.1, LOC_Os09g14490.1, LOC_Os09g18360.1, LOC_Os10g04730.1, LOC_Os12g24320.1, LOC_Os10g10130.1, LOC_Os02g18070.1, LOC_Os04g54002.1, LOC_Os03g21230.1, LOC_Os11g34270.1, LOC_Os01g02580.1, LOC_Os02g39660.1, LOC_Os01g50100.1, LOC_Os11g36190.2, LOC_Os01g57340.1, LOC_Os03g43440.1, LOC_Os04g54010.1, LOC_Os04g41310.1, LOC_Os04g30250.2, LOC_Os01g10450.2, LOC…
Molecular Function	3	GO:0043167	ion binding	1.39571e-15	1.7679e-14	25995	4704	390	136	LOC_Os09g10340.1, LOC_Os11g16470.2, LOC_Os07g18230.1, LOC_Os11g12320.1, LOC_Os09g14490.1, LOC_Os09g18360.1, LOC_Os10g04730.1, LOC_Os10g10130.1, LOC_Os12g24320.1, LOC_Os02g18070.1, LOC_Os04g54002.1, LOC_Os03g21230.1, LOC_Os11g34270.1, LOC_Os01g02580.1, LOC_Os01g50100.1, LOC_Os11g36190.2, LOC_Os01g57340.1, LOC_Os03g43440.1, LOC_Os04g54010.1, LOC_Os04g41310.1, LOC_Os01g10450.2, LOC_Os07g33480.1, LOC…
Molecular Function	3	GO:0016740	transferase activity	4.81973e-14	5.78368e-13	25995	4133	390	121	LOC_Os09g17850.1, LOC_Os07g18230.1, LOC_Os10g03440.1, LOC_Os09g18360.1, LOC_Os10g04730.1, LOC_Os10g10130.1, LOC_Os04g54002.1, LOC_Os09g17560.1, LOC_Os03g21230.1, LOC_Os04g29810.1, LOC_Os01g02580.1, LOC_Os12g03720.1, LOC_Os02g39660.1, LOC_Os11g36190.2, LOC_Os05g40720.1, LOC_Os03g43440.1, LOC_Os04g54010.1, LOC_Os04g41310.1, LOC_Os01g10450.2, LOC_Os04g30250.2, LOC_Os01g44050.1, LOC_Os07g03860.1, LOC…
Molecular Function	3	GO:1901363	heterocyclic compound binding	3.47996e-12	3.92156e-11	25995	7415	390	175	LOC_Os09g10340.1, LOC_Os11g16470.2, LOC_Os09g36220.1, LOC_Os07g18230.1, LOC_Os11g12320.1, LOC_Os09g14490.1, LOC_Os09g18360.1, LOC_Os10g04730.1, LOC_Os12g24320.1, LOC_Os10g10130.1, LOC_Os02g18070.1, LOC_Os04g54002.1, LOC_Os12g02450.1, LOC_Os03g21230.1, LOC_Os11g34270.1, LOC_Os01g02580.1, LOC_Os08g07970.1, LOC_Os02g39660.1, LOC_Os01g50100.1, LOC_Os11g36190.2, LOC_Os01g61080.1, LOC_Os01g57340.1, LOC…
Molecular Function	3	GO:0097159	organic cyclic compound binding	3.61196e-12	3.92156e-11	25995	7418	390	175	LOC_Os09g10340.1, LOC_Os11g16470.2, LOC_Os09g36220.1, LOC_Os07g18230.1, LOC_Os11g12320.1, LOC_Os09g14490.1, LOC_Os09g18360.1, LOC_Os10g04730.1, LOC_Os12g24320.1, LOC_Os10g10130.1, LOC_Os02g18070.1, LOC_Os04g54002.1, LOC_Os12g02450.1, LOC_Os03g21230.1, LOC_Os11g34270.1, LOC_Os01g02580.1, LOC_Os08g07970.1, LOC_Os02g39660.1, LOC_Os01g50100.1, LOC_Os11g36190.2, LOC_Os01g61080.1, LOC_Os01g57340.1, LOC…
Molecular Function	2	GO:0005488	binding	1.05976e-11	1.0983e-10	25995	13378	390	266	LOC_Os01g07390.1, LOC_Os09g10340.1, LOC_Os09g36220.1, LOC_Os07g18230.1, LOC_Os11g12320.1, LOC_Os10g03440.1, LOC_Os09g18360.1, LOC_Os04g43400.1, LOC_Os09g17560.1, LOC_Os01g02580.1, LOC_Os03g50080.1, LOC_Os11g36190.2, LOC_Os01g61080.1, LOC_Os01g57340.1, LOC_Os11g18100.1, LOC_Os02g12380.1, LOC_Os04g54010.1, LOC_Os04g30250.2, LOC_Os01g10450.2, LOC_Os04g24220.1, LOC_Os09g19390.1, LOC_Os01g09800.1, LOC…
Molecular Function	3	GO:0005515	protein binding	1.18629e-07	1.17597e-06	25995	5644	390	129	LOC_Os01g03820.1, LOC_Os11g16470.2, LOC_Os09g36220.1, LOC_Os11g12320.1, LOC_Os10g10130.1, LOC_Os02g18070.1, LOC_Os12g02450.1, LOC_Os09g17560.1, LOC_Os08g07970.1, LOC_Os02g39660.1, LOC_Os04g57880.1, LOC_Os11g36190.2, LOC_Os01g61080.1, LOC_Os01g57340.1, LOC_Os11g18100.1, LOC_Os02g12380.1, LOC_Os08g29660.1, LOC_Os04g41310.1, LOC_Os06g07200.1, LOC_Os07g12600.1, LOC_Os04g24220.1, LOC_Os09g19390.1, LOC…
Molecular Function	2	GO:0003824	catalytic activity	2.75103e-06	2.61348e-05	25995	10554	390	203	LOC_Os09g10340.1, LOC_Os09g17850.1, LOC_Os07g18230.1, LOC_Os10g03440.1, LOC_Os09g18360.1, LOC_Os04g43400.1, LOC_Os09g17560.1, LOC_Os01g02580.1, LOC_Os03g50080.1, LOC_Os04g41620.1, LOC_Os11g36190.2, LOC_Os02g12380.1, LOC_Os01g41160.1, LOC_Os04g54010.1, LOC_Os01g10450.2, LOC_Os04g30250.2, LOC_Os04g24220.1, LOC_Os09g19390.1, LOC_Os09g28690.1, LOC_Os10g39140.1, LOC_Os08g42910.1, LOC_Os09g29560.1, LOC…
Molecular Function	3	GO:0030246	carbohydrate binding	4.76963e-06	4.34991e-05	25995	244	390	15	LOC_Os12g03720.1, LOC_Os04g12580.1, LOC_Os06g40030.1, LOC_Os02g45320.1, LOC_Os04g34370.1, LOC_Os04g39930.1, LOC_Os04g12080.1, LOC_Os04g54010.1, LOC_Os08g20420.1, LOC_Os04g54002.1, LOC_Os04g54020.1, LOC_Os08g13420.1, LOC_Os11g10290.1, LOC_Os04g34290.1, LOC_Os11g03900.1
Molecular Function	6	GO:0004568	chitinase activity	0.000101716	0.000891968	25995	17	390	4	LOC_Os10g39700.1, LOC_Os04g41620.1, LOC_Os03g04060.1, LOC_Os02g39330.1
Molecular Function	6	GO:0005509	calcium ion binding	0.000393121	0.00331969	25995	117	390	8	LOC_Os10g10130.1, LOC_Os09g29600.1, LOC_Os01g26210.1, LOC_Os04g29960.1, LOC_Os09g29560.1, LOC_Os09g30454.1, LOC_Os04g24220.1, LOC_Os02g02120.1
Molecular Function	5	GO:0043531	ADP binding	0.000589505	0.00480026	25995	498	390	18	LOC_Os11g16470.2, LOC_Os11g11990.1, LOC_Os08g07890.1, LOC_Os11g12320.1, LOC_Os09g14490.1, LOC_Os10g04570.1, LOC_Os01g57340.1, LOC_Os10g04180.1, LOC_Os01g57310.2, LOC_Os09g14450.1, LOC_Os12g13550.1, LOC_Os11g45130.1, LOC_Os11g12050.2, LOC_Os02g18070.1, LOC_Os09g09490.1, LOC_Os10g03570.1, LOC_Os02g18080.1, LOC_Os11g11960.1
Molecular Function	6	GO:0043565	sequence-specific DNA binding	0.00281871	0.0221609	25995	439	390	15	LOC_Os02g32590.1, LOC_Os02g08440.1, LOC_Os08g07970.1, LOC_Os09g29460.1, LOC_Os01g40260.1, LOC_Os01g61080.1, LOC_Os07g41370.1, LOC_Os09g27450.1, LOC_Os06g01890.1, LOC_Os08g29660.1, LOC_Os07g48260.1, LOC_Os12g02450.1, LOC_Os01g14440.1, LOC_Os01g46800.1, LOC_Os05g46020.1
Molecular Function	6	GO:0046873	metal ion transmembrane transporter activity	0.00381276	0.028977	25995	99	390	6	LOC_Os02g27490.1, LOC_Os08g10630.1, LOC_Os07g12890.1, LOC_Os03g29850.1, LOC_Os01g41720.1, LOC_Os06g37010.1
Molecular Function	8	GO:0034212	peptide N-acetyltransferase activity	0.00448546	0.0309904	25995	7	390	2	LOC_Os09g17850.1, LOC_Os04g40630.1
Molecular Function	9	GO:0061733	peptide-lysine-N-acetyltransferase activity	0.00448546	0.0309904	25995	7	390	2	LOC_Os09g17850.1, LOC_Os04g40630.1
Molecular Function	10	GO:0004402	histone acetyltransferase activity	0.00448546	0.0309904	25995	7	390	2	LOC_Os09g17850.1, LOC_Os04g40630.1
Molecular Function	3	GO:0022857	transmembrane transporter activity	0.00697388	0.046766	25995	627	390	18	LOC_Os04g49570.2, LOC_Os02g27490.1, LOC_Os08g10630.1, LOC_Os01g50100.1, LOC_Os09g24924.1, LOC_Os01g69010.1, LOC_Os03g29850.1, LOC_Os01g41720.1, LOC_Os06g37010.1, LOC_Os03g62200.1, LOC_Os10g30790.2, LOC_Os03g10100.1, LOC_Os07g12890.1, LOC_Os07g39350.1, LOC_Os03g05620.1, LOC_Os02g34580.1, LOC_Os12g02840.1, LOC_Os02g36450.1

## Sheet: Leaf-LDLT_Down
								Down regulation
GO Type	Level	GO ID	GO Name	p-value	corr. pvalue	Pop total	Pop hits	Total	Gene count	Genes
Biological Process	3	GO:0009628	response to abiotic stimulus	4.20871e-06	0.00106776	25995	2172	474	69	LOC_Os06g14240.1, LOC_Os10g16974.1, LOC_Os03g03990.1, LOC_Os03g57660.1, LOC_Os07g47300.1, LOC_Os05g39990.1, LOC_Os03g57200.1, LOC_Os02g52150.1, LOC_Os06g06050.1, LOC_Os06g46900.1, LOC_Os02g08100.1, LOC_Os09g28500.1, LOC_Os03g58040.1, LOC_Os05g15770.1, LOC_Os08g32970.1, LOC_Os03g16020.1, LOC_Os03g63440.1, LOC_Os12g33610.1, LOC_Os02g39930.1, LOC_Os12g04480.1, LOC_Os02g37060.1, LOC_Os05g27304.1, LOC…
Biological Process	3	GO:0055114	oxidation-reduction process	6.75519e-05	0.00520002	25995	1549	474	50	LOC_Os01g22900.1, LOC_Os10g16974.1, LOC_Os09g32670.1, LOC_Os01g11340.1, LOC_Os03g64280.1, LOC_Os03g48430.1, LOC_Os09g35800.1, LOC_Os02g14440.1, LOC_Os03g04660.1, LOC_Os03g58040.1, LOC_Os10g14180.8, LOC_Os04g27060.1, LOC_Os04g51920.1, LOC_Os04g01140.1, LOC_Os08g43190.1, LOC_Os05g09440.1, LOC_Os07g23570.1, LOC_Os06g36560.1, LOC_Os07g02140.1, LOC_Os12g04480.1, LOC_Os01g07770.1, LOC_Os01g63190.1, LOC…
Biological Process	3	GO:0065008	regulation of biological quality	1.80175e-05	0.00251645	25995	310	474	18	LOC_Os09g23300.1, LOC_Os01g10110.1, LOC_Os01g05650.1, LOC_Os03g44820.1, LOC_Os07g48510.1, LOC_Os12g39180.1, LOC_Os12g37530.1, LOC_Os12g35340.1, LOC_Os04g44830.1, LOC_Os01g05585.1, LOC_Os01g27140.1, ChrUn.fgenesh.mRNA.94, LOC_Os12g35330.1, LOC_Os11g01530.1, LOC_Os04g51920.1, LOC_Os02g09470.1, LOC_Os01g09830.1, LOC_Os04g32030.1
Biological Process	3	GO:0019725	cellular homeostasis	7.14409e-05	0.00520002	25995	283	474	16	LOC_Os09g23300.1, LOC_Os01g05650.1, LOC_Os07g48510.1, LOC_Os12g39180.1, LOC_Os12g37530.1, LOC_Os12g35340.1, LOC_Os04g44830.1, LOC_Os01g05585.1, LOC_Os01g27140.1, ChrUn.fgenesh.mRNA.94, LOC_Os12g35330.1, LOC_Os11g01530.1, LOC_Os04g51920.1, LOC_Os02g09470.1, LOC_Os01g09830.1, LOC_Os04g32030.1
Biological Process	4	GO:0042592	homeostatic process	7.44633e-05	0.00520002	25995	284	474	16	LOC_Os09g23300.1, LOC_Os01g05650.1, LOC_Os07g48510.1, LOC_Os12g39180.1, LOC_Os12g37530.1, LOC_Os12g35340.1, LOC_Os04g44830.1, LOC_Os01g05585.1, LOC_Os01g27140.1, ChrUn.fgenesh.mRNA.94, LOC_Os12g35330.1, LOC_Os11g01530.1, LOC_Os04g51920.1, LOC_Os02g09470.1, LOC_Os01g09830.1, LOC_Os04g32030.1
Biological Process	4	GO:0015979	photosynthesis	0.000761238	0.0398699	25995	251	474	13	LOC_Os03g22370.1, LOC_Os03g02690.1, LOC_Os03g09060.1, LOC_Os07g47640.1, LOC_Os01g41710.1, LOC_Os07g37240.1, LOC_Os03g36540.1, LOC_Os06g21590.1, LOC_Os08g39430.1, LOC_Os11g01530.1, LOC_Os09g26810.1, LOC_Os01g52240.1, LOC_Os08g29370.1
Biological Process	5	GO:0009765	photosynthesis, light harvesting	5.09672e-06	0.00106776	25995	15	474	5	LOC_Os07g37240.1, LOC_Os06g21590.1, LOC_Os09g26810.1, LOC_Os01g52240.1, LOC_Os01g41710.1
Biological Process	5	GO:0019684	photosynthesis, light reaction	0.000466705	0.0279356	25995	36	474	5	LOC_Os07g37240.1, LOC_Os06g21590.1, LOC_Os09g26810.1, LOC_Os01g52240.1, LOC_Os01g41710.1
Cellular Component	3	GO:0009579	thylakoid	4.47262e-05	0.00371228	25995	562	474	25	LOC_Os03g03990.1, LOC_Os01g05080.1, LOC_Os01g41710.1, LOC_Os06g49160.1, LOC_Os01g02080.1, LOC_Os06g21590.1, LOC_Os08g39430.1, LOC_Os01g71330.1, LOC_Os08g29370.1, LOC_Os01g73540.1, LOC_Os03g22370.1, LOC_Os05g49320.1, LOC_Os02g51710.1, LOC_Os02g37060.1, LOC_Os12g37350.1, LOC_Os07g47640.1, LOC_Os01g45274.1, LOC_Os07g37240.1, LOC_Os04g44830.1, LOC_Os06g11800.1, LOC_Os12g36194.1, LOC_Os01g52240.1, LOC…
Cellular Component	3	GO:0030312	external encapsulating structure	0.000300147	0.0124561	25995	943	474	33	LOC_Os03g53800.3, LOC_Os03g49600.1, LOC_Os10g39640.1, LOC_Os05g39990.1, LOC_Os11g02350.1, LOC_Os01g71810.1, LOC_Os03g53860.1, LOC_Os03g04020.1, LOC_Os08g39140.1, LOC_Os03g58110.1, LOC_Os04g54810.1, LOC_Os06g46900.1, LOC_Os02g14440.1, LOC_Os06g37560.1, LOC_Os01g14670.1, LOC_Os12g38150.1, LOC_Os01g54620.1, LOC_Os05g31140.1, LOC_Os04g03796.1, LOC_Os11g19210.1, LOC_Os04g38450.1, LOC_Os11g42550.1, LOC…
Cellular Component	4	GO:0005618	cell wall	0.000520608	0.0144035	25995	933	474	32	LOC_Os03g53800.3, LOC_Os03g49600.1, LOC_Os10g39640.1, LOC_Os05g39990.1, LOC_Os11g02350.1, LOC_Os01g71810.1, LOC_Os03g53860.1, LOC_Os03g04020.1, LOC_Os08g39140.1, LOC_Os03g58110.1, LOC_Os04g54810.1, LOC_Os06g46900.1, LOC_Os02g14440.1, LOC_Os06g37560.1, LOC_Os01g14670.1, LOC_Os12g38150.1, LOC_Os01g54620.1, LOC_Os05g31140.1, LOC_Os04g03796.1, LOC_Os11g19210.1, LOC_Os04g38450.1, LOC_Os11g42550.1, LOC…
Molecular Function	3	GO:0016491	oxidoreductase activity	7.22934e-06	0.00213265	25995	1828	474	60	LOC_Os09g32670.1, LOC_Os10g16974.1, LOC_Os01g11340.1, LOC_Os03g64280.1, LOC_Os03g48430.1, LOC_Os09g35800.1, LOC_Os12g35340.1, LOC_Os02g14440.1, LOC_Os03g04660.1, LOC_Os10g14180.8, LOC_Os03g58040.1, LOC_Os01g27140.1, LOC_Os04g27060.1, LOC_Os04g01140.1, LOC_Os04g51920.1, LOC_Os08g43190.1, LOC_Os04g58200.1, LOC_Os07g23570.1, LOC_Os05g09440.1, LOC_Os06g36560.1, LOC_Os07g02140.1, LOC_Os01g65690.1, LOC…

## Sheet: Leaf-SDHT_Up
								Up regulation
GO Type	Level	GO ID	GO Name	p-value	corr. pvalue	Pop total	Pop hits	Total	Gene count	Genes
Biological Process	1	GO:0008150	biological_process	0.000680213	0.00491265	25995	24455	664	643	LOC_Os02g24080.4, LOC_Os08g14950.1, LOC_Os07g18230.1, LOC_Os10g03440.1, LOC_Os12g37320.1, LOC_Os07g44130.1, LOC_Os01g62870.1, LOC_Os09g09520.1, LOC_Os01g02580.1, LOC_Os09g15670.1, LOC_Os01g59350.1, LOC_Os01g53390.1, LOC_Os04g43800.1, LOC_Os05g26840.1, LOC_Os01g12520.1, LOC_Os01g48620.1, LOC_Os02g01710.2, LOC_Os04g41620.1, LOC_Os02g01590.1, LOC_Os09g32100.1, LOC_Os11g18100.1, LOC_Os01g41160.1, LOC…
Biological Process	2	GO:0009987	cellular process	9.89313e-08	2.75594e-06	25995	14180	664	428	LOC_Os02g24080.4, LOC_Os08g14950.1, LOC_Os07g18230.1, LOC_Os10g03440.1, LOC_Os12g37320.1, LOC_Os09g09520.1, LOC_Os01g02580.1, LOC_Os09g15670.1, LOC_Os01g59350.1, LOC_Os04g43800.1, LOC_Os05g26840.1, LOC_Os01g12520.1, LOC_Os04g41620.1, LOC_Os11g18100.1, LOC_Os09g21250.1, LOC_Os06g06320.1, LOC_Os08g34240.1, LOC_Os01g10450.2, LOC_Os05g07880.1, LOC_Os04g02120.1, LOC_Os12g29220.1, LOC_Os01g09800.1, LOC…
Biological Process	2	GO:0008152	metabolic process	0.000293652	0.00272677	25995	14538	664	415	LOC_Os08g14950.1, LOC_Os07g18230.1, LOC_Os10g03440.1, LOC_Os12g37320.1, LOC_Os07g44130.1, LOC_Os01g62870.1, LOC_Os01g02580.1, LOC_Os09g15670.1, LOC_Os01g59350.1, LOC_Os01g53390.1, LOC_Os04g43800.1, LOC_Os01g12520.1, LOC_Os04g41620.1, LOC_Os02g01590.1, LOC_Os01g41160.1, LOC_Os08g34240.1, LOC_Os01g10450.2, LOC_Os05g07880.1, LOC_Os09g28690.1, LOC_Os01g09800.1, LOC_Os02g21810.1, LOC_Os08g42910.1, LOC…
Biological Process	3	GO:0071704	organic substance metabolic process	0.00028899	0.00272677	25995	10656	664	316	LOC_Os10g40360.1, LOC_Os08g04500.1, LOC_Os08g14950.1, LOC_Os07g18230.1, LOC_Os06g46330.1, LOC_Os01g26280.1, LOC_Os10g03440.1, LOC_Os12g37320.1, LOC_Os09g18360.1, LOC_Os01g58140.1, LOC_Os04g43400.1, LOC_Os05g48010.1, LOC_Os01g02580.1, LOC_Os09g15670.1, LOC_Os01g59350.1, LOC_Os04g41620.1, LOC_Os02g01590.1, LOC_Os01g61080.1, LOC_Os11g07200.2, LOC_Os10g30550.1, LOC_Os08g34240.1, LOC_Os01g10450.2, LOC…
Biological Process	3	GO:0044238	primary metabolic process	0.000536826	0.00395023	25995	10432	664	308	LOC_Os10g40360.1, LOC_Os08g04500.1, LOC_Os08g14950.1, LOC_Os07g18230.1, LOC_Os06g46330.1, LOC_Os01g26280.1, LOC_Os10g03440.1, LOC_Os12g37320.1, LOC_Os09g18360.1, LOC_Os01g58140.1, LOC_Os04g43400.1, LOC_Os05g48010.1, LOC_Os01g02580.1, LOC_Os09g15670.1, LOC_Os01g59350.1, LOC_Os02g01590.1, LOC_Os01g61080.1, LOC_Os11g07200.2, LOC_Os10g30550.1, LOC_Os08g34240.1, LOC_Os04g30250.2, LOC_Os01g10450.2, LOC…
Biological Process	3	GO:0006807	nitrogen compound metabolic process	0.000409753	0.00313341	25995	8799	664	266	LOC_Os10g40360.1, LOC_Os08g14950.1, LOC_Os07g18230.1, LOC_Os06g46330.1, LOC_Os01g26280.1, LOC_Os10g03440.1, LOC_Os09g18360.1, LOC_Os01g58140.1, LOC_Os05g48010.1, LOC_Os01g02580.1, LOC_Os09g15670.1, LOC_Os01g59350.1, LOC_Os04g41620.1, LOC_Os01g61080.1, LOC_Os11g07200.2, LOC_Os10g30550.1, LOC_Os08g34240.1, LOC_Os01g10450.2, LOC_Os04g30250.2, LOC_Os01g01840.1, LOC_Os01g50940.1, LOC_Os04g24220.1, LOC…
Biological Process	3	GO:0044237	cellular metabolic process	0.00499923	0.0243713	25995	8817	664	257	LOC_Os10g40360.1, LOC_Os08g14950.1, LOC_Os07g18230.1, LOC_Os06g46330.1, LOC_Os01g26280.1, LOC_Os10g03440.1, LOC_Os09g18360.1, LOC_Os01g58140.1, LOC_Os05g48010.1, LOC_Os01g02580.1, LOC_Os09g15670.1, LOC_Os01g59350.1, LOC_Os04g41620.1, LOC_Os01g61080.1, LOC_Os11g07200.2, LOC_Os10g30550.1, LOC_Os08g34240.1, LOC_Os01g10450.2, LOC_Os04g30250.2, LOC_Os01g01840.1, LOC_Os01g50940.1, LOC_Os04g24220.1, LOC…
Biological Process	2	GO:0050896	response to stimulus	1.01823e-14	9.92779e-13	25995	6002	664	240	LOC_Os10g40360.1, LOC_Os02g24080.4, LOC_Os08g04500.1, LOC_Os08g14950.1, LOC_Os11g12320.1, LOC_Os06g08900.1, LOC_Os06g43350.1, LOC_Os12g37320.1, LOC_Os08g35210.1, LOC_Os08g03350.1, LOC_Os01g59350.1, LOC_Os04g43800.1, LOC_Os11g38480.1, LOC_Os01g12520.1, LOC_Os04g41620.1, LOC_Os01g61080.1, LOC_Os01g57340.1, LOC_Os11g18100.1, LOC_Os05g48360.2, LOC_Os06g06320.1, LOC_Os11g07200.2, LOC_Os10g30550.1, LOC…
Biological Process	4	GO:0043170	macromolecule metabolic process	8.5258e-06	0.000184726	25995	6783	664	223	LOC_Os08g14950.1, LOC_Os07g18230.1, LOC_Os06g46330.1, LOC_Os10g03440.1, LOC_Os01g26280.1, LOC_Os09g18360.1, LOC_Os01g58140.1, LOC_Os01g02580.1, LOC_Os09g15670.1, LOC_Os01g59350.1, LOC_Os04g41620.1, LOC_Os01g61080.1, LOC_Os11g07200.2, LOC_Os10g30550.1, LOC_Os08g34240.1, LOC_Os04g30250.2, LOC_Os01g10450.2, LOC_Os01g01840.1, LOC_Os01g50940.1, LOC_Os04g24220.1, LOC_Os09g19390.1, LOC_Os01g36220.1, LOC…
Biological Process	4	GO:0044260	cellular macromolecule metabolic process	1.92778e-08	6.83486e-07	25995	5690	664	206	LOC_Os08g14950.1, LOC_Os07g18230.1, LOC_Os06g46330.1, LOC_Os10g03440.1, LOC_Os01g26280.1, LOC_Os09g18360.1, LOC_Os01g58140.1, LOC_Os01g02580.1, LOC_Os09g15670.1, LOC_Os01g59350.1, LOC_Os04g41620.1, LOC_Os01g61080.1, LOC_Os11g07200.2, LOC_Os10g30550.1, LOC_Os08g34240.1, LOC_Os04g30250.2, LOC_Os01g10450.2, LOC_Os01g01840.1, LOC_Os01g50940.1, LOC_Os04g24220.1, LOC_Os09g19390.1, LOC_Os01g36220.1, LOC…
Biological Process	4	GO:1901564	organonitrogen compound metabolic process	0.000277258	0.00270326	25995	5292	664	172	LOC_Os10g40360.1, LOC_Os01g23970.1, LOC_Os08g14950.1, LOC_Os07g18230.1, LOC_Os06g46330.1, LOC_Os10g03440.1, LOC_Os01g26280.1, LOC_Os04g53998.1, LOC_Os09g18360.1, LOC_Os11g47760.1, LOC_Os10g04730.1, LOC_Os10g10130.1, LOC_Os01g58140.1, LOC_Os03g21230.1, LOC_Os04g29810.1, LOC_Os04g32980.1, LOC_Os05g03620.1, LOC_Os01g02580.1, LOC_Os09g15670.1, LOC_Os07g44330.1, LOC_Os07g03920.1, LOC_Os04g41620.1, LOC…
Biological Process	3	GO:0006950	response to stress	7.02383e-14	3.91328e-12	25995	3665	664	165	LOC_Os10g40360.1, LOC_Os11g12320.1, LOC_Os09g14490.1, LOC_Os12g37320.1, LOC_Os04g11195.1, LOC_Os08g35210.1, LOC_Os11g47760.1, LOC_Os10g04730.1, LOC_Os11g12000.1, LOC_Os08g10510.1, LOC_Os02g18070.1, LOC_Os05g39720.1, LOC_Os12g02450.1, LOC_Os11g17330.1, LOC_Os04g32980.1, LOC_Os01g59350.1, LOC_Os04g13220.1, LOC_Os04g43800.1, LOC_Os11g38480.1, LOC_Os01g12520.1, LOC_Os06g13470.1, LOC_Os04g41620.1, LOC…
Biological Process	4	GO:0019538	protein metabolic process	0.000351298	0.0029798	25995	4781	664	157	LOC_Os01g23970.1, LOC_Os08g14950.1, LOC_Os07g18230.1, LOC_Os06g46330.1, LOC_Os10g03440.1, LOC_Os01g26280.1, LOC_Os04g53998.1, LOC_Os09g18360.1, LOC_Os11g47760.1, LOC_Os10g04730.1, LOC_Os10g10130.1, LOC_Os01g58140.1, LOC_Os03g21230.1, LOC_Os04g29810.1, LOC_Os04g32980.1, LOC_Os05g03620.1, LOC_Os01g02580.1, LOC_Os09g15670.1, LOC_Os07g44330.1, LOC_Os07g03920.1, LOC_Os05g16930.1, LOC_Os11g07200.2, LOC…
Biological Process	5	GO:0044267	cellular protein metabolic process	6.27728e-06	0.000144008	25995	3878	664	141	LOC_Os01g23970.1, LOC_Os08g14950.1, LOC_Os07g18230.1, LOC_Os06g46330.1, LOC_Os10g03440.1, LOC_Os01g26280.1, LOC_Os04g53998.1, LOC_Os09g18360.1, LOC_Os10g04730.1, LOC_Os10g10130.1, LOC_Os01g58140.1, LOC_Os03g21230.1, LOC_Os04g29810.1, LOC_Os04g32980.1, LOC_Os05g03620.1, LOC_Os01g02580.1, LOC_Os09g15670.1, LOC_Os07g44330.1, LOC_Os07g03920.1, LOC_Os05g16930.1, LOC_Os11g07200.2, LOC_Os08g34240.1, LOC…
Biological Process	5	GO:0036211	protein modification process	2.42476e-11	1.05073e-09	25995	3055	664	137	LOC_Os01g23970.1, LOC_Os08g14950.1, LOC_Os07g18230.1, LOC_Os06g46330.1, LOC_Os10g03440.1, LOC_Os01g26280.1, LOC_Os04g53998.1, LOC_Os09g18360.1, LOC_Os10g04730.1, LOC_Os10g10130.1, LOC_Os01g58140.1, LOC_Os03g21230.1, LOC_Os04g29810.1, LOC_Os04g32980.1, LOC_Os05g03620.1, LOC_Os01g02580.1, LOC_Os09g15670.1, LOC_Os07g44330.1, LOC_Os07g03920.1, LOC_Os05g16930.1, LOC_Os11g07200.2, LOC_Os08g34240.1, LOC…
Biological Process	6	GO:0006464	cellular protein modification process	2.42476e-11	1.05073e-09	25995	3055	664	137	LOC_Os01g23970.1, LOC_Os08g14950.1, LOC_Os07g18230.1, LOC_Os06g46330.1, LOC_Os10g03440.1, LOC_Os01g26280.1, LOC_Os04g53998.1, LOC_Os09g18360.1, LOC_Os10g04730.1, LOC_Os10g10130.1, LOC_Os01g58140.1, LOC_Os03g21230.1, LOC_Os04g29810.1, LOC_Os04g32980.1, LOC_Os05g03620.1, LOC_Os01g02580.1, LOC_Os09g15670.1, LOC_Os07g44330.1, LOC_Os07g03920.1, LOC_Os05g16930.1, LOC_Os11g07200.2, LOC_Os08g34240.1, LOC…
Biological Process	5	GO:0043412	macromolecule modification	6.71667e-11	2.6195e-09	25995	3100	664	137	LOC_Os01g23970.1, LOC_Os08g14950.1, LOC_Os07g18230.1, LOC_Os06g46330.1, LOC_Os10g03440.1, LOC_Os01g26280.1, LOC_Os04g53998.1, LOC_Os09g18360.1, LOC_Os10g04730.1, LOC_Os10g10130.1, LOC_Os01g58140.1, LOC_Os03g21230.1, LOC_Os04g29810.1, LOC_Os04g32980.1, LOC_Os05g03620.1, LOC_Os01g02580.1, LOC_Os09g15670.1, LOC_Os07g44330.1, LOC_Os07g03920.1, LOC_Os05g16930.1, LOC_Os11g07200.2, LOC_Os10g30550.1, LOC…
Biological Process	2	GO:0065007	biological regulation	5.45037e-08	1.77137e-06	25995	3085	664	126	LOC_Os08g14950.1, LOC_Os06g08900.1, LOC_Os11g02530.1, LOC_Os05g39720.1, LOC_Os12g02450.1, LOC_Os03g21230.1, LOC_Os01g01870.1, LOC_Os01g59350.1, LOC_Os07g44330.1, LOC_Os03g29190.1, LOC_Os01g50100.1, LOC_Os06g07030.1, LOC_Os01g61080.1, LOC_Os11g07200.2, LOC_Os08g29660.1, LOC_Os05g43170.1, LOC_Os08g34240.1, LOC_Os04g30250.2, LOC_Os06g12030.2, LOC_Os01g01840.1, LOC_Os01g50940.1, LOC_Os04g24220.1, LOC…
Biological Process	3	GO:0050794	regulation of cellular process	6.88545e-08	2.06563e-06	25995	2718	664	114	LOC_Os08g14950.1, LOC_Os11g02530.1, LOC_Os05g39720.1, LOC_Os12g02450.1, LOC_Os03g21230.1, LOC_Os01g01870.1, LOC_Os01g59350.1, LOC_Os07g44330.1, LOC_Os03g29190.1, LOC_Os01g50100.1, LOC_Os06g07030.1, LOC_Os01g61080.1, LOC_Os11g07200.2, LOC_Os08g29660.1, LOC_Os05g43170.1, LOC_Os08g34240.1, LOC_Os06g12030.2, LOC_Os01g01840.1, LOC_Os01g50940.1, LOC_Os04g24220.1, LOC_Os01g36220.1, LOC_Os01g09800.1, LOC…
Biological Process	2	GO:0050789	regulation of biological process	7.61827e-07	1.98075e-05	25995	2849	664	114	LOC_Os08g14950.1, LOC_Os11g02530.1, LOC_Os05g39720.1, LOC_Os12g02450.1, LOC_Os03g21230.1, LOC_Os01g01870.1, LOC_Os01g59350.1, LOC_Os07g44330.1, LOC_Os03g29190.1, LOC_Os01g50100.1, LOC_Os06g07030.1, LOC_Os01g61080.1, LOC_Os11g07200.2, LOC_Os08g29660.1, LOC_Os05g43170.1, LOC_Os08g34240.1, LOC_Os06g12030.2, LOC_Os01g01840.1, LOC_Os01g50940.1, LOC_Os04g24220.1, LOC_Os01g36220.1, LOC_Os01g09800.1, LOC…
Biological Process	4	GO:0006793	phosphorus metabolic process	6.75888e-14	3.91328e-12	25995	1860	664	103	LOC_Os01g23970.1, LOC_Os08g14950.1, LOC_Os07g18230.1, LOC_Os06g46330.1, LOC_Os01g26280.1, LOC_Os04g53998.1, LOC_Os09g18360.1, LOC_Os10g04730.1, LOC_Os10g10130.1, LOC_Os03g21230.1, LOC_Os05g03620.1, LOC_Os01g02580.1, LOC_Os07g03920.1, LOC_Os05g16930.1, LOC_Os11g07200.2, LOC_Os10g30550.1, LOC_Os08g34240.1, LOC_Os01g39810.1, LOC_Os01g10450.2, LOC_Os07g03860.1, LOC_Os01g02550.1, LOC_Os01g07940.1, LOC…
Biological Process	5	GO:0006796	phosphate-containing compound metabolic process	6.75888e-14	3.91328e-12	25995	1860	664	103	LOC_Os01g23970.1, LOC_Os08g14950.1, LOC_Os07g18230.1, LOC_Os06g46330.1, LOC_Os01g26280.1, LOC_Os04g53998.1, LOC_Os09g18360.1, LOC_Os10g04730.1, LOC_Os10g10130.1, LOC_Os03g21230.1, LOC_Os05g03620.1, LOC_Os01g02580.1, LOC_Os07g03920.1, LOC_Os05g16930.1, LOC_Os11g07200.2, LOC_Os10g30550.1, LOC_Os08g34240.1, LOC_Os01g39810.1, LOC_Os01g10450.2, LOC_Os07g03860.1, LOC_Os01g02550.1, LOC_Os01g07940.1, LOC…
Biological Process	6	GO:0016310	phosphorylation	2.47858e-16	3.22216e-14	25995	1604	664	99	LOC_Os01g23970.1, LOC_Os08g14950.1, LOC_Os07g18230.1, LOC_Os06g46330.1, LOC_Os01g26280.1, LOC_Os04g53998.1, LOC_Os09g18360.1, LOC_Os10g04730.1, LOC_Os10g10130.1, LOC_Os03g21230.1, LOC_Os05g03620.1, LOC_Os01g02580.1, LOC_Os07g03920.1, LOC_Os05g16930.1, LOC_Os11g07200.2, LOC_Os10g30550.1, LOC_Os08g34240.1, LOC_Os01g10450.2, LOC_Os07g03860.1, LOC_Os01g02550.1, LOC_Os01g07940.1, LOC_Os04g24220.1, LOC…
Biological Process	7	GO:0006468	protein phosphorylation	2.78044e-17	5.42186e-15	25995	1502	664	97	LOC_Os01g23970.1, LOC_Os08g14950.1, LOC_Os07g18230.1, LOC_Os06g46330.1, LOC_Os01g26280.1, LOC_Os04g53998.1, LOC_Os09g18360.1, LOC_Os10g04730.1, LOC_Os10g10130.1, LOC_Os03g21230.1, LOC_Os05g03620.1, LOC_Os01g02580.1, LOC_Os07g03920.1, LOC_Os05g16930.1, LOC_Os11g07200.2, LOC_Os08g34240.1, LOC_Os01g10450.2, LOC_Os07g03860.1, LOC_Os01g02550.1, LOC_Os01g07940.1, LOC_Os04g24220.1, LOC_Os09g19390.1, LOC…
Biological Process	3	GO:0009607	response to biotic stimulus	1.8069e-18	7.04692e-16	25995	1069	664	81	LOC_Os02g24080.4, LOC_Os08g33740.1, LOC_Os08g04500.1, LOC_Os01g71350.1, LOC_Os03g05880.1, LOC_Os06g43350.1, LOC_Os11g35490.1, LOC_Os12g37320.1, LOC_Os01g58420.1, LOC_Os11g47760.1, LOC_Os10g04730.1, LOC_Os05g39720.1, LOC_Os10g39700.1, LOC_Os12g02450.1, LOC_Os04g32980.1, LOC_Os05g46020.1, LOC_Os11g11940.1, LOC_Os07g46670.2, LOC_Os01g59350.1, LOC_Os06g10160.1, LOC_Os04g13220.1, LOC_Os06g13470.1, LOC…
Biological Process	3	GO:0007154	cell communication	3.61228e-05	0.000741468	25995	1958	664	79	LOC_Os08g14950.1, LOC_Os04g54200.1, LOC_Os04g53998.1, LOC_Os11g35490.1, LOC_Os01g58420.1, LOC_Os08g10510.1, LOC_Os09g25090.1, LOC_Os10g39700.1, LOC_Os02g14480.1, LOC_Os07g48100.1, LOC_Os12g02450.1, LOC_Os02g52210.1, LOC_Os01g64110.1, LOC_Os03g21230.1, LOC_Os11g41100.1, LOC_Os02g36210.1, LOC_Os05g46020.1, LOC_Os10g42960.1, LOC_Os01g59350.1, LOC_Os04g49570.2, LOC_Os07g44330.1, LOC_Os04g15650.1, LOC…
Biological Process	3	GO:0009628	response to abiotic stimulus	0.00316666	0.0158333	25995	2172	664	76	LOC_Os10g40360.1, LOC_Os02g24080.4, LOC_Os10g37980.1, LOC_Os01g71350.1, LOC_Os08g38460.1, LOC_Os03g55540.1, LOC_Os06g08900.1, LOC_Os04g08550.1, LOC_Os03g27080.1, LOC_Os02g11070.1, LOC_Os12g37320.1, LOC_Os10g41550.1, LOC_Os11g47760.1, LOC_Os05g39720.1, LOC_Os01g64110.1, LOC_Os07g46670.2, LOC_Os08g03350.1, LOC_Os02g04130.1, LOC_Os04g49570.2, LOC_Os04g13220.1, LOC_Os04g43800.1, LOC_Os01g50100.1, LOC…
Biological Process	3	GO:0051716	cellular response to stimulus	0.000354488	0.0029798	25995	1682	664	66	LOC_Os08g14950.1, LOC_Os04g54200.1, LOC_Os11g35490.1, LOC_Os01g58420.1, LOC_Os09g25090.1, LOC_Os10g39700.1, LOC_Os02g14480.1, LOC_Os07g48100.1, LOC_Os12g02450.1, LOC_Os03g21230.1, LOC_Os11g41100.1, LOC_Os02g36210.1, LOC_Os05g46020.1, LOC_Os02g56130.1, LOC_Os01g59350.1, LOC_Os04g49570.2, LOC_Os07g44330.1, LOC_Os04g15650.1, LOC_Os08g14940.1, LOC_Os01g50100.1, LOC_Os02g42600.1, LOC_Os01g06750.1, LOC…
Biological Process	3	GO:0007165	signal transduction	5.08424e-05	0.000991427	25995	1540	664	65	LOC_Os08g14950.1, LOC_Os04g54200.1, LOC_Os11g35490.1, LOC_Os01g58420.1, LOC_Os09g25090.1, LOC_Os10g39700.1, LOC_Os02g14480.1, LOC_Os07g48100.1, LOC_Os12g02450.1, LOC_Os03g21230.1, LOC_Os11g41100.1, LOC_Os02g36210.1, LOC_Os05g46020.1, LOC_Os01g59350.1, LOC_Os04g49570.2, LOC_Os07g44330.1, LOC_Os04g15650.1, LOC_Os08g14940.1, LOC_Os01g50100.1, LOC_Os02g42600.1, LOC_Os01g06750.1, LOC_Os02g03410.1, LOC…
Biological Process	2	GO:0023052	signaling	7.0124e-05	0.00124319	25995	1557	664	65	LOC_Os08g14950.1, LOC_Os04g54200.1, LOC_Os11g35490.1, LOC_Os01g58420.1, LOC_Os09g25090.1, LOC_Os10g39700.1, LOC_Os02g14480.1, LOC_Os07g48100.1, LOC_Os12g02450.1, LOC_Os03g21230.1, LOC_Os11g41100.1, LOC_Os02g36210.1, LOC_Os05g46020.1, LOC_Os01g59350.1, LOC_Os04g49570.2, LOC_Os07g44330.1, LOC_Os04g15650.1, LOC_Os08g14940.1, LOC_Os01g50100.1, LOC_Os02g42600.1, LOC_Os01g06750.1, LOC_Os02g03410.1, LOC…
Biological Process	5	GO:1901362	organic cyclic compound biosynthetic process	0.00647979	0.0308185	25995	1659	664	59	LOC_Os08g02070.1, LOC_Os10g37980.1, LOC_Os01g58420.1, LOC_Os11g02530.1, LOC_Os05g39720.1, LOC_Os05g30454.1, LOC_Os12g02450.1, LOC_Os02g41800.1, LOC_Os06g45140.1, LOC_Os05g46020.1, LOC_Os01g01870.1, LOC_Os01g59350.1, LOC_Os06g07030.1, LOC_Os01g61080.1, LOC_Os07g41370.1, LOC_Os03g58320.1, LOC_Os09g27450.1, LOC_Os06g06360.1, LOC_Os08g29660.1, LOC_Os09g25060.1, LOC_Os01g64310.1, LOC_Os04g23550.1, LOC…
Biological Process	5	GO:0019438	aromatic compound biosynthetic process	0.00163943	0.00913397	25995	1524	664	58	LOC_Os08g02070.1, LOC_Os10g37980.1, LOC_Os01g58420.1, LOC_Os11g02530.1, LOC_Os05g39720.1, LOC_Os05g30454.1, LOC_Os12g02450.1, LOC_Os02g41800.1, LOC_Os06g45140.1, LOC_Os05g46020.1, LOC_Os01g01870.1, LOC_Os01g59350.1, LOC_Os06g07030.1, LOC_Os01g61080.1, LOC_Os07g41370.1, LOC_Os03g58320.1, LOC_Os09g27450.1, LOC_Os06g06360.1, LOC_Os08g29660.1, LOC_Os09g25060.1, LOC_Os01g64310.1, LOC_Os04g23550.1, LOC…
Biological Process	5	GO:0018130	heterocycle biosynthetic process	0.00176474	0.00955899	25995	1529	664	58	LOC_Os08g02070.1, LOC_Os01g58420.1, LOC_Os11g02530.1, LOC_Os05g39720.1, LOC_Os05g30454.1, LOC_Os12g02450.1, LOC_Os02g41800.1, LOC_Os06g45140.1, LOC_Os05g46020.1, LOC_Os01g01870.1, LOC_Os01g59350.1, LOC_Os06g07030.1, LOC_Os01g61080.1, LOC_Os07g41370.1, LOC_Os03g58320.1, LOC_Os09g27450.1, LOC_Os06g06360.1, LOC_Os08g29660.1, LOC_Os09g25060.1, LOC_Os01g64310.1, LOC_Os04g23550.1, LOC_Os01g01840.1, LOC…
Biological Process	6	GO:0016070	RNA metabolic process	0.00509725	0.0245423	25995	1540	664	56	LOC_Os08g02070.1, LOC_Os01g58420.1, LOC_Os11g02530.1, LOC_Os05g39720.1, LOC_Os12g02450.1, LOC_Os02g41800.1, LOC_Os06g45140.1, LOC_Os05g46020.1, LOC_Os01g01870.1, LOC_Os01g59350.1, LOC_Os06g07030.1, LOC_Os01g61080.1, LOC_Os07g41370.1, LOC_Os09g27450.1, LOC_Os06g06360.1, LOC_Os08g29660.1, LOC_Os09g25060.1, LOC_Os10g30550.1, LOC_Os01g64310.1, LOC_Os04g23550.1, LOC_Os01g01840.1, LOC_Os01g50940.1, LOC…
Biological Process	6	GO:0006351	transcription, DNA-templated	0.000167059	0.00180981	25995	1295	664	55	LOC_Os08g02070.1, LOC_Os01g58420.1, LOC_Os11g02530.1, LOC_Os05g39720.1, LOC_Os12g02450.1, LOC_Os02g41800.1, LOC_Os06g45140.1, LOC_Os05g46020.1, LOC_Os01g01870.1, LOC_Os01g59350.1, LOC_Os06g07030.1, LOC_Os01g61080.1, LOC_Os07g41370.1, LOC_Os09g27450.1, LOC_Os06g06360.1, LOC_Os08g29660.1, LOC_Os09g25060.1, LOC_Os01g64310.1, LOC_Os04g23550.1, LOC_Os01g01840.1, LOC_Os01g50940.1, LOC_Os01g36220.1, LOC…
Biological Process	7	GO:0097659	nucleic acid-templated transcription	0.000167059	0.00180981	25995	1295	664	55	LOC_Os08g02070.1, LOC_Os01g58420.1, LOC_Os11g02530.1, LOC_Os05g39720.1, LOC_Os12g02450.1, LOC_Os02g41800.1, LOC_Os06g45140.1, LOC_Os05g46020.1, LOC_Os01g01870.1, LOC_Os01g59350.1, LOC_Os06g07030.1, LOC_Os01g61080.1, LOC_Os07g41370.1, LOC_Os09g27450.1, LOC_Os06g06360.1, LOC_Os08g29660.1, LOC_Os09g25060.1, LOC_Os01g64310.1, LOC_Os04g23550.1, LOC_Os01g01840.1, LOC_Os01g50940.1, LOC_Os01g36220.1, LOC…
Biological Process	6	GO:0032774	RNA biosynthetic process	0.000173656	0.00183043	25995	1297	664	55	LOC_Os08g02070.1, LOC_Os01g58420.1, LOC_Os11g02530.1, LOC_Os05g39720.1, LOC_Os12g02450.1, LOC_Os02g41800.1, LOC_Os06g45140.1, LOC_Os05g46020.1, LOC_Os01g01870.1, LOC_Os01g59350.1, LOC_Os06g07030.1, LOC_Os01g61080.1, LOC_Os07g41370.1, LOC_Os09g27450.1, LOC_Os06g06360.1, LOC_Os08g29660.1, LOC_Os09g25060.1, LOC_Os01g64310.1, LOC_Os04g23550.1, LOC_Os01g01840.1, LOC_Os01g50940.1, LOC_Os01g36220.1, LOC…
Biological Process	5	GO:0034654	nucleobase-containing compound biosynthetic process	0.00163522	0.00913397	25995	1427	664	55	LOC_Os08g02070.1, LOC_Os01g58420.1, LOC_Os11g02530.1, LOC_Os05g39720.1, LOC_Os12g02450.1, LOC_Os02g41800.1, LOC_Os06g45140.1, LOC_Os05g46020.1, LOC_Os01g01870.1, LOC_Os01g59350.1, LOC_Os06g07030.1, LOC_Os01g61080.1, LOC_Os07g41370.1, LOC_Os09g27450.1, LOC_Os06g06360.1, LOC_Os08g29660.1, LOC_Os09g25060.1, LOC_Os01g64310.1, LOC_Os04g23550.1, LOC_Os01g01840.1, LOC_Os01g50940.1, LOC_Os01g36220.1, LOC…
Biological Process	3	GO:0009719	response to endogenous stimulus	0.00278686	0.0141589	25995	1463	664	55	LOC_Os02g24080.4, LOC_Os08g38460.1, LOC_Os03g55540.1, LOC_Os12g37320.1, LOC_Os01g58420.1, LOC_Os10g30790.2, LOC_Os10g39700.1, LOC_Os02g52210.1, LOC_Os12g02450.1, LOC_Os02g41800.1, LOC_Os04g32980.1, LOC_Os02g36210.1, LOC_Os05g46020.1, LOC_Os12g25160.1, LOC_Os04g49160.1, LOC_Os04g49570.2, LOC_Os01g50100.1, LOC_Os02g42600.1, LOC_Os03g18150.1, LOC_Os04g09900.1, LOC_Os01g50940.1, LOC_Os12g37260.1, LOC…
Biological Process	4	GO:0009889	regulation of biosynthetic process	0.000106814	0.00134379	25995	1212	664	53	LOC_Os08g02070.1, LOC_Os01g58420.1, LOC_Os11g02530.1, LOC_Os05g39720.1, LOC_Os12g02450.1, LOC_Os02g41800.1, LOC_Os06g45140.1, LOC_Os05g46020.1, LOC_Os01g01870.1, LOC_Os02g56130.1, LOC_Os01g59350.1, LOC_Os06g07030.1, LOC_Os01g61080.1, LOC_Os07g41370.1, LOC_Os09g27450.1, LOC_Os06g06360.1, LOC_Os08g29660.1, LOC_Os09g25060.1, LOC_Os01g64310.1, LOC_Os04g23550.1, LOC_Os01g01840.1, LOC_Os01g50940.1, LOC…
Biological Process	5	GO:0010556	regulation of macromolecule biosynthetic process	0.000106814	0.00134379	25995	1212	664	53	LOC_Os08g02070.1, LOC_Os01g58420.1, LOC_Os11g02530.1, LOC_Os05g39720.1, LOC_Os12g02450.1, LOC_Os02g41800.1, LOC_Os06g45140.1, LOC_Os05g46020.1, LOC_Os01g01870.1, LOC_Os02g56130.1, LOC_Os01g59350.1, LOC_Os06g07030.1, LOC_Os01g61080.1, LOC_Os07g41370.1, LOC_Os09g27450.1, LOC_Os06g06360.1, LOC_Os08g29660.1, LOC_Os09g25060.1, LOC_Os01g64310.1, LOC_Os04g23550.1, LOC_Os01g01840.1, LOC_Os01g50940.1, LOC…
Biological Process	5	GO:0031326	regulation of cellular biosynthetic process	0.000106814	0.00134379	25995	1212	664	53	LOC_Os08g02070.1, LOC_Os01g58420.1, LOC_Os11g02530.1, LOC_Os05g39720.1, LOC_Os12g02450.1, LOC_Os02g41800.1, LOC_Os06g45140.1, LOC_Os05g46020.1, LOC_Os01g01870.1, LOC_Os02g56130.1, LOC_Os01g59350.1, LOC_Os06g07030.1, LOC_Os01g61080.1, LOC_Os07g41370.1, LOC_Os09g27450.1, LOC_Os06g06360.1, LOC_Os08g29660.1, LOC_Os09g25060.1, LOC_Os01g64310.1, LOC_Os04g23550.1, LOC_Os01g01840.1, LOC_Os01g50940.1, LOC…
Biological Process	6	GO:2000112	regulation of cellular macromolecule biosynthetic process	0.000106814	0.00134379	25995	1212	664	53	LOC_Os08g02070.1, LOC_Os01g58420.1, LOC_Os11g02530.1, LOC_Os05g39720.1, LOC_Os12g02450.1, LOC_Os02g41800.1, LOC_Os06g45140.1, LOC_Os05g46020.1, LOC_Os01g01870.1, LOC_Os02g56130.1, LOC_Os01g59350.1, LOC_Os06g07030.1, LOC_Os01g61080.1, LOC_Os07g41370.1, LOC_Os09g27450.1, LOC_Os06g06360.1, LOC_Os08g29660.1, LOC_Os09g25060.1, LOC_Os01g64310.1, LOC_Os04g23550.1, LOC_Os01g01840.1, LOC_Os01g50940.1, LOC…
Biological Process	4	GO:0031323	regulation of cellular metabolic process	0.000157261	0.00180388	25995	1231	664	53	LOC_Os08g02070.1, LOC_Os01g58420.1, LOC_Os11g02530.1, LOC_Os05g39720.1, LOC_Os12g02450.1, LOC_Os02g41800.1, LOC_Os06g45140.1, LOC_Os05g46020.1, LOC_Os01g01870.1, LOC_Os02g56130.1, LOC_Os01g59350.1, LOC_Os06g07030.1, LOC_Os01g61080.1, LOC_Os07g41370.1, LOC_Os09g27450.1, LOC_Os06g06360.1, LOC_Os08g29660.1, LOC_Os09g25060.1, LOC_Os01g64310.1, LOC_Os04g23550.1, LOC_Os01g01840.1, LOC_Os01g50940.1, LOC…
Biological Process	4	GO:0060255	regulation of macromolecule metabolic process	0.00139957	0.00814675	25995	1353	664	53	LOC_Os08g02070.1, LOC_Os01g58420.1, LOC_Os11g02530.1, LOC_Os05g39720.1, LOC_Os12g02450.1, LOC_Os02g41800.1, LOC_Os06g45140.1, LOC_Os05g46020.1, LOC_Os01g01870.1, LOC_Os02g56130.1, LOC_Os01g59350.1, LOC_Os06g07030.1, LOC_Os01g61080.1, LOC_Os07g41370.1, LOC_Os09g27450.1, LOC_Os06g06360.1, LOC_Os08g29660.1, LOC_Os09g25060.1, LOC_Os01g64310.1, LOC_Os04g23550.1, LOC_Os01g01840.1, LOC_Os01g50940.1, LOC…
Biological Process	3	GO:0019222	regulation of metabolic process	0.00151529	0.00869062	25995	1358	664	53	LOC_Os08g02070.1, LOC_Os01g58420.1, LOC_Os11g02530.1, LOC_Os05g39720.1, LOC_Os12g02450.1, LOC_Os02g41800.1, LOC_Os06g45140.1, LOC_Os05g46020.1, LOC_Os01g01870.1, LOC_Os02g56130.1, LOC_Os01g59350.1, LOC_Os06g07030.1, LOC_Os01g61080.1, LOC_Os07g41370.1, LOC_Os09g27450.1, LOC_Os06g06360.1, LOC_Os08g29660.1, LOC_Os09g25060.1, LOC_Os01g64310.1, LOC_Os04g23550.1, LOC_Os01g01840.1, LOC_Os01g50940.1, LOC…
Biological Process	5	GO:0051252	regulation of RNA metabolic process	8.11182e-05	0.00124319	25995	1169	664	52	LOC_Os08g02070.1, LOC_Os01g58420.1, LOC_Os11g02530.1, LOC_Os05g39720.1, LOC_Os12g02450.1, LOC_Os02g41800.1, LOC_Os06g45140.1, LOC_Os05g46020.1, LOC_Os01g01870.1, LOC_Os01g59350.1, LOC_Os06g07030.1, LOC_Os01g61080.1, LOC_Os07g41370.1, LOC_Os09g27450.1, LOC_Os06g06360.1, LOC_Os08g29660.1, LOC_Os09g25060.1, LOC_Os01g64310.1, LOC_Os04g23550.1, LOC_Os01g01840.1, LOC_Os01g50940.1, LOC_Os01g36220.1, LOC…
Biological Process	6	GO:0006355	regulation of transcription, DNA-templated	8.11182e-05	0.00124319	25995	1169	664	52	LOC_Os08g02070.1, LOC_Os01g58420.1, LOC_Os11g02530.1, LOC_Os05g39720.1, LOC_Os12g02450.1, LOC_Os02g41800.1, LOC_Os06g45140.1, LOC_Os05g46020.1, LOC_Os01g01870.1, LOC_Os01g59350.1, LOC_Os06g07030.1, LOC_Os01g61080.1, LOC_Os07g41370.1, LOC_Os09g27450.1, LOC_Os06g06360.1, LOC_Os08g29660.1, LOC_Os09g25060.1, LOC_Os01g64310.1, LOC_Os04g23550.1, LOC_Os01g01840.1, LOC_Os01g50940.1, LOC_Os01g36220.1, LOC…
Biological Process	6	GO:2001141	regulation of RNA biosynthetic process	8.11182e-05	0.00124319	25995	1169	664	52	LOC_Os08g02070.1, LOC_Os01g58420.1, LOC_Os11g02530.1, LOC_Os05g39720.1, LOC_Os12g02450.1, LOC_Os02g41800.1, LOC_Os06g45140.1, LOC_Os05g46020.1, LOC_Os01g01870.1, LOC_Os01g59350.1, LOC_Os06g07030.1, LOC_Os01g61080.1, LOC_Os07g41370.1, LOC_Os09g27450.1, LOC_Os06g06360.1, LOC_Os08g29660.1, LOC_Os09g25060.1, LOC_Os01g64310.1, LOC_Os04g23550.1, LOC_Os01g01840.1, LOC_Os01g50940.1, LOC_Os01g36220.1, LOC…
Biological Process	7	GO:1903506	regulation of nucleic acid-templated transcription	8.11182e-05	0.00124319	25995	1169	664	52	LOC_Os08g02070.1, LOC_Os01g58420.1, LOC_Os11g02530.1, LOC_Os05g39720.1, LOC_Os12g02450.1, LOC_Os02g41800.1, LOC_Os06g45140.1, LOC_Os05g46020.1, LOC_Os01g01870.1, LOC_Os01g59350.1, LOC_Os06g07030.1, LOC_Os01g61080.1, LOC_Os07g41370.1, LOC_Os09g27450.1, LOC_Os06g06360.1, LOC_Os08g29660.1, LOC_Os09g25060.1, LOC_Os01g64310.1, LOC_Os04g23550.1, LOC_Os01g01840.1, LOC_Os01g50940.1, LOC_Os01g36220.1, LOC…
Biological Process	5	GO:0019219	regulation of nucleobase-containing compound metabolic process	8.28796e-05	0.00124319	25995	1170	664	52	LOC_Os08g02070.1, LOC_Os01g58420.1, LOC_Os11g02530.1, LOC_Os05g39720.1, LOC_Os12g02450.1, LOC_Os02g41800.1, LOC_Os06g45140.1, LOC_Os05g46020.1, LOC_Os01g01870.1, LOC_Os01g59350.1, LOC_Os06g07030.1, LOC_Os01g61080.1, LOC_Os07g41370.1, LOC_Os09g27450.1, LOC_Os06g06360.1, LOC_Os08g29660.1, LOC_Os09g25060.1, LOC_Os01g64310.1, LOC_Os04g23550.1, LOC_Os01g01840.1, LOC_Os01g50940.1, LOC_Os01g36220.1, LOC…
Biological Process	4	GO:0080090	regulation of primary metabolic process	0.000259522	0.00259522	25995	1226	664	52	LOC_Os08g02070.1, LOC_Os01g58420.1, LOC_Os11g02530.1, LOC_Os05g39720.1, LOC_Os12g02450.1, LOC_Os02g41800.1, LOC_Os06g45140.1, LOC_Os05g46020.1, LOC_Os01g01870.1, LOC_Os01g59350.1, LOC_Os06g07030.1, LOC_Os01g61080.1, LOC_Os07g41370.1, LOC_Os09g27450.1, LOC_Os06g06360.1, LOC_Os08g29660.1, LOC_Os09g25060.1, LOC_Os01g64310.1, LOC_Os04g23550.1, LOC_Os01g01840.1, LOC_Os01g50940.1, LOC_Os01g36220.1, LOC…
Biological Process	4	GO:0051171	regulation of nitrogen compound metabolic process	0.000259522	0.00259522	25995	1226	664	52	LOC_Os08g02070.1, LOC_Os01g58420.1, LOC_Os11g02530.1, LOC_Os05g39720.1, LOC_Os12g02450.1, LOC_Os02g41800.1, LOC_Os06g45140.1, LOC_Os05g46020.1, LOC_Os01g01870.1, LOC_Os01g59350.1, LOC_Os06g07030.1, LOC_Os01g61080.1, LOC_Os07g41370.1, LOC_Os09g27450.1, LOC_Os06g06360.1, LOC_Os08g29660.1, LOC_Os09g25060.1, LOC_Os01g64310.1, LOC_Os04g23550.1, LOC_Os01g01840.1, LOC_Os01g50940.1, LOC_Os01g36220.1, LOC…
Biological Process	5	GO:0010468	regulation of gene expression	0.00174517	0.00955899	25995	1335	664	52	LOC_Os08g02070.1, LOC_Os01g58420.1, LOC_Os11g02530.1, LOC_Os05g39720.1, LOC_Os12g02450.1, LOC_Os02g41800.1, LOC_Os06g45140.1, LOC_Os05g46020.1, LOC_Os01g01870.1, LOC_Os01g59350.1, LOC_Os06g07030.1, LOC_Os01g61080.1, LOC_Os07g41370.1, LOC_Os09g27450.1, LOC_Os06g06360.1, LOC_Os08g29660.1, LOC_Os09g25060.1, LOC_Os01g64310.1, LOC_Os04g23550.1, LOC_Os01g01840.1, LOC_Os01g50940.1, LOC_Os01g36220.1, LOC…
Biological Process	3	GO:0008219	cell death	1.96515e-06	4.79006e-05	25995	723	664	41	LOC_Os01g09800.1, LOC_Os11g34920.1, LOC_Os11g12320.1, LOC_Os06g18000.1, LOC_Os05g34220.1, LOC_Os04g31030.1, LOC_Os09g14490.1, LOC_Os10g04570.1, LOC_Os09g14450.1, LOC_Os10g07534.1, LOC_Os10g04730.1, LOC_Os11g12000.1, LOC_Os02g18070.1, LOC_Os11g17330.1, LOC_Os03g57310.1, LOC_Os11g11960.1, LOC_Os03g03700.1, LOC_Os11g11940.1, LOC_Os11g38480.1, LOC_Os11g11990.1, LOC_Os11g12330.1, LOC_Os04g43340.1, LOC…
Biological Process	3	GO:0055085	transmembrane transport	0.000103564	0.00134379	25995	689	664	35	LOC_Os11g03500.1, LOC_Os03g08900.1, LOC_Os11g43860.1, LOC_Os08g10630.1, LOC_Os09g24924.1, LOC_Os01g45990.1, LOC_Os03g29850.1, LOC_Os06g37010.1, LOC_Os03g62200.1, LOC_Os10g30790.2, LOC_Os05g04120.1, LOC_Os01g70490.1, LOC_Os09g09520.1, LOC_Os12g25160.1, LOC_Os10g42960.1, LOC_Os10g41190.1, LOC_Os06g29844.1, LOC_Os02g45520.1, LOC_Os04g13220.1, LOC_Os01g36720.1, LOC_Os05g26840.1, LOC_Os01g50100.1, LOC…
Biological Process	4	GO:0012501	programmed cell death	0.000124484	0.00147117	25995	506	664	28	LOC_Os11g34920.1, LOC_Os11g12320.1, LOC_Os05g34220.1, LOC_Os09g14490.1, LOC_Os10g04570.1, LOC_Os09g14450.1, LOC_Os10g07534.1, LOC_Os11g12000.1, LOC_Os02g18070.1, LOC_Os11g17330.1, LOC_Os11g11960.1, LOC_Os11g11940.1, LOC_Os11g11990.1, LOC_Os11g12330.1, LOC_Os04g43340.1, LOC_Os04g53120.1, LOC_Os01g57340.1, LOC_Os10g04180.1, LOC_Os01g57310.2, LOC_Os02g41760.1, LOC_Os11g45130.1, LOC_Os11g12050.2, LOC…
Biological Process	5	GO:0006915	apoptotic process	0.000124484	0.00147117	25995	506	664	28	LOC_Os11g34920.1, LOC_Os11g12320.1, LOC_Os05g34220.1, LOC_Os09g14490.1, LOC_Os10g04570.1, LOC_Os09g14450.1, LOC_Os10g07534.1, LOC_Os11g12000.1, LOC_Os02g18070.1, LOC_Os11g17330.1, LOC_Os11g11960.1, LOC_Os11g11940.1, LOC_Os11g11990.1, LOC_Os11g12330.1, LOC_Os04g43340.1, LOC_Os04g53120.1, LOC_Os01g57340.1, LOC_Os10g04180.1, LOC_Os01g57310.2, LOC_Os02g41760.1, LOC_Os11g45130.1, LOC_Os11g12050.2, LOC…
Biological Process	3	GO:0065008	regulation of biological quality	0.00277154	0.0141589	25995	310	664	17	LOC_Os05g10930.1, LOC_Os04g49570.2, LOC_Os02g54640.1, LOC_Os08g29020.1, LOC_Os03g29190.1, LOC_Os08g35860.1, LOC_Os02g34530.1, LOC_Os02g02540.1, LOC_Os06g08900.1, LOC_Os05g11320.1, LOC_Os09g29600.1, LOC_Os06g46670.2, LOC_Os04g30250.2, LOC_Os06g12030.2, LOC_Os05g04120.1, LOC_Os10g34170.1, LOC_Os12g25160.1
Biological Process	3	GO:0019725	cellular homeostasis	0.0026999	0.0141589	25995	283	664	16	LOC_Os05g10930.1, LOC_Os04g49570.2, LOC_Os02g54640.1, LOC_Os03g29190.1, LOC_Os08g29020.1, LOC_Os02g34530.1, LOC_Os02g02540.1, LOC_Os06g08900.1, LOC_Os05g11320.1, LOC_Os09g29600.1, LOC_Os06g46670.2, LOC_Os04g30250.2, LOC_Os06g12030.2, LOC_Os10g34170.1, LOC_Os05g04120.1, LOC_Os12g25160.1
Biological Process	4	GO:0042592	homeostatic process	0.00279547	0.0141589	25995	284	664	16	LOC_Os05g10930.1, LOC_Os04g49570.2, LOC_Os02g54640.1, LOC_Os08g29020.1, LOC_Os03g29190.1, LOC_Os02g34530.1, LOC_Os02g02540.1, LOC_Os06g08900.1, LOC_Os05g11320.1, LOC_Os09g29600.1, LOC_Os06g46670.2, LOC_Os04g30250.2, LOC_Os06g12030.2, LOC_Os05g04120.1, LOC_Os10g34170.1, LOC_Os12g25160.1
Biological Process	3	GO:0042221	response to chemical	0.00852089	0.0390958	25995	113	664	8	LOC_Os11g03500.1, LOC_Os03g08900.1, LOC_Os06g29844.1, LOC_Os12g03260.1, LOC_Os04g48290.1, LOC_Os02g41800.1, LOC_Os04g30490.1, LOC_Os12g25160.1
Biological Process	6	GO:0071824	protein-DNA complex subunit organization	0.000382026	0.0029798	25995	53	664	7	LOC_Os06g04030.1, LOC_Os09g38020.1, LOC_Os04g18090.1, LOC_Os03g02780.1, LOC_Os07g08710.1, LOC_Os01g06010.1, LOC_Os02g45940.1
Biological Process	6	GO:0031497	chromatin assembly	0.000382026	0.0029798	25995	53	664	7	LOC_Os06g04030.1, LOC_Os09g38020.1, LOC_Os04g18090.1, LOC_Os03g02780.1, LOC_Os07g08710.1, LOC_Os01g06010.1, LOC_Os02g45940.1
Biological Process	6	GO:0034728	nucleosome organization	0.000382026	0.0029798	25995	53	664	7	LOC_Os06g04030.1, LOC_Os09g38020.1, LOC_Os04g18090.1, LOC_Os03g02780.1, LOC_Os07g08710.1, LOC_Os01g06010.1, LOC_Os02g45940.1
Biological Process	7	GO:0006334	nucleosome assembly	0.000382026	0.0029798	25995	53	664	7	LOC_Os06g04030.1, LOC_Os09g38020.1, LOC_Os04g18090.1, LOC_Os03g02780.1, LOC_Os07g08710.1, LOC_Os01g06010.1, LOC_Os02g45940.1
Biological Process	7	GO:0065004	protein-DNA complex assembly	0.000382026	0.0029798	25995	53	664	7	LOC_Os06g04030.1, LOC_Os09g38020.1, LOC_Os04g18090.1, LOC_Os03g02780.1, LOC_Os07g08710.1, LOC_Os01g06010.1, LOC_Os02g45940.1
Biological Process	8	GO:0006323	DNA packaging	0.000382026	0.0029798	25995	53	664	7	LOC_Os06g04030.1, LOC_Os09g38020.1, LOC_Os04g18090.1, LOC_Os03g02780.1, LOC_Os07g08710.1, LOC_Os01g06010.1, LOC_Os02g45940.1
Biological Process	6	GO:0006333	chromatin assembly or disassembly	0.000481293	0.0036097	25995	55	664	7	LOC_Os06g04030.1, LOC_Os09g38020.1, LOC_Os04g18090.1, LOC_Os03g02780.1, LOC_Os07g08710.1, LOC_Os01g06010.1, LOC_Os02g45940.1
Biological Process	7	GO:0071103	DNA conformation change	0.00100029	0.00619227	25995	62	664	7	LOC_Os06g04030.1, LOC_Os09g38020.1, LOC_Os04g18090.1, LOC_Os03g02780.1, LOC_Os07g08710.1, LOC_Os01g06010.1, LOC_Os02g45940.1
Biological Process	4	GO:0006855	drug transmembrane transport	0.00120936	0.0071462	25995	64	664	7	LOC_Os11g03500.1, LOC_Os03g08900.1, LOC_Os06g29844.1, LOC_Os12g03260.1, LOC_Os04g48290.1, LOC_Os04g30490.1, LOC_Os12g25160.1
Biological Process	4	GO:0042493	response to drug	0.00120936	0.0071462	25995	64	664	7	LOC_Os11g03500.1, LOC_Os03g08900.1, LOC_Os06g29844.1, LOC_Os12g03260.1, LOC_Os04g48290.1, LOC_Os04g30490.1, LOC_Os12g25160.1
Biological Process	5	GO:0015893	drug transport	0.00120936	0.0071462	25995	64	664	7	LOC_Os11g03500.1, LOC_Os03g08900.1, LOC_Os06g29844.1, LOC_Os12g03260.1, LOC_Os04g48290.1, LOC_Os04g30490.1, LOC_Os12g25160.1
Biological Process	5	GO:0006325	chromatin organization	0.00378872	0.0187038	25995	78	664	7	LOC_Os06g04030.1, LOC_Os09g38020.1, LOC_Os04g18090.1, LOC_Os03g02780.1, LOC_Os07g08710.1, LOC_Os01g06010.1, LOC_Os02g45940.1
Biological Process	6	GO:0065003	protein-containing complex assembly	0.00778241	0.0361326	25995	89	664	7	LOC_Os06g04030.1, LOC_Os09g38020.1, LOC_Os04g18090.1, LOC_Os03g02780.1, LOC_Os07g08710.1, LOC_Os01g06010.1, LOC_Os02g45940.1
Biological Process	7	GO:0034622	cellular protein-containing complex assembly	0.00778241	0.0361326	25995	89	664	7	LOC_Os06g04030.1, LOC_Os09g38020.1, LOC_Os04g18090.1, LOC_Os03g02780.1, LOC_Os07g08710.1, LOC_Os01g06010.1, LOC_Os02g45940.1
Biological Process	6	GO:0051276	chromosome organization	0.0109625	0.0475044	25995	95	664	7	LOC_Os06g04030.1, LOC_Os09g38020.1, LOC_Os04g18090.1, LOC_Os03g02780.1, LOC_Os07g08710.1, LOC_Os01g06010.1, LOC_Os02g45940.1
Biological Process	5	GO:0006040	amino sugar metabolic process	0.000770157	0.00492395	25995	17	664	4	LOC_Os10g39700.1, LOC_Os04g41620.1, LOC_Os03g04060.1, LOC_Os02g39330.1
Biological Process	6	GO:0046348	amino sugar catabolic process	0.000770157	0.00492395	25995	17	664	4	LOC_Os10g39700.1, LOC_Os04g41620.1, LOC_Os03g04060.1, LOC_Os02g39330.1
Biological Process	6	GO:0006030	chitin metabolic process	0.000770157	0.00492395	25995	17	664	4	LOC_Os10g39700.1, LOC_Os04g41620.1, LOC_Os03g04060.1, LOC_Os02g39330.1
Biological Process	6	GO:1901071	glucosamine-containing compound metabolic process	0.000770157	0.00492395	25995	17	664	4	LOC_Os10g39700.1, LOC_Os04g41620.1, LOC_Os03g04060.1, LOC_Os02g39330.1
Biological Process	6	GO:0006026	aminoglycan catabolic process	0.000770157	0.00492395	25995	17	664	4	LOC_Os10g39700.1, LOC_Os04g41620.1, LOC_Os03g04060.1, LOC_Os02g39330.1
Biological Process	7	GO:1901072	glucosamine-containing compound catabolic process	0.000770157	0.00492395	25995	17	664	4	LOC_Os10g39700.1, LOC_Os04g41620.1, LOC_Os03g04060.1, LOC_Os02g39330.1
Biological Process	7	GO:0006032	chitin catabolic process	0.000770157	0.00492395	25995	17	664	4	LOC_Os10g39700.1, LOC_Os04g41620.1, LOC_Os03g04060.1, LOC_Os02g39330.1
Biological Process	5	GO:0006022	aminoglycan metabolic process	0.00097031	0.00610356	25995	18	664	4	LOC_Os10g39700.1, LOC_Os04g41620.1, LOC_Os03g04060.1, LOC_Os02g39330.1
Biological Process	5	GO:1901136	carbohydrate derivative catabolic process	0.00253765	0.0135573	25995	23	664	4	LOC_Os10g39700.1, LOC_Os04g41620.1, LOC_Os03g04060.1, LOC_Os02g39330.1
Biological Process	5	GO:0016998	cell wall macromolecule catabolic process	0.0106556	0.0466932	25995	34	664	4	LOC_Os10g39700.1, LOC_Os04g41620.1, LOC_Os03g04060.1, LOC_Os02g39330.1
Biological Process	5	GO:0042430	indole-containing compound metabolic process	0.00912762	0.0404519	25995	6	664	2	LOC_Os03g58290.1, LOC_Os03g58320.1
Biological Process	6	GO:0006586	indolalkylamine metabolic process	0.00912762	0.0404519	25995	6	664	2	LOC_Os03g58290.1, LOC_Os03g58320.1
Biological Process	6	GO:0006568	tryptophan metabolic process	0.00912762	0.0404519	25995	6	664	2	LOC_Os03g58290.1, LOC_Os03g58320.1
Cellular Component	3	GO:0071944	cell periphery	7.04545e-05	0.0015292	25995	3828	664	134	LOC_Os02g24080.4, LOC_Os08g14950.1, LOC_Os07g18230.1, LOC_Os09g24924.1, LOC_Os11g12320.1, LOC_Os01g26280.1, LOC_Os04g53998.1, LOC_Os11g47760.1, LOC_Os01g40070.1, LOC_Os11g12000.1, LOC_Os10g10130.1, LOC_Os11g17330.1, LOC_Os07g49080.1, LOC_Os08g03350.1, LOC_Os04g13220.1, LOC_Os11g38480.1, LOC_Os07g03920.1, LOC_Os01g50100.1, LOC_Os04g41620.1, LOC_Os05g16930.1, LOC_Os11g18100.1, LOC_Os10g30550.1, LOC…
Cellular Component	4	GO:0005886	plasma membrane	9.44789e-05	0.0015292	25995	3069	664	111	LOC_Os02g24080.4, LOC_Os08g14950.1, LOC_Os07g18230.1, LOC_Os09g24924.1, LOC_Os11g12320.1, LOC_Os01g26280.1, LOC_Os04g53998.1, LOC_Os11g47760.1, LOC_Os01g40070.1, LOC_Os11g12000.1, LOC_Os10g10130.1, LOC_Os11g17330.1, LOC_Os07g49080.1, LOC_Os08g03350.1, LOC_Os04g13220.1, LOC_Os11g38480.1, LOC_Os07g03920.1, LOC_Os01g50100.1, LOC_Os05g16930.1, LOC_Os11g18100.1, LOC_Os03g10100.1, LOC_Os04g30250.2, LOC…
Cellular Component	3	GO:0044815	DNA packaging complex	0.000154774	0.0015292	25995	46	664	7	LOC_Os06g04030.1, LOC_Os09g38020.1, LOC_Os04g18090.1, LOC_Os03g02780.1, LOC_Os07g08710.1, LOC_Os01g06010.1, LOC_Os02g45940.1
Cellular Component	3	GO:0032993	protein-DNA complex	0.000154774	0.0015292	25995	46	664	7	LOC_Os06g04030.1, LOC_Os09g38020.1, LOC_Os04g18090.1, LOC_Os03g02780.1, LOC_Os07g08710.1, LOC_Os01g06010.1, LOC_Os02g45940.1
Cellular Component	3	GO:0000785	chromatin	0.000154774	0.0015292	25995	46	664	7	LOC_Os06g04030.1, LOC_Os09g38020.1, LOC_Os04g18090.1, LOC_Os03g02780.1, LOC_Os07g08710.1, LOC_Os01g06010.1, LOC_Os02g45940.1
Cellular Component	4	GO:0000786	nucleosome	0.000154774	0.0015292	25995	46	664	7	LOC_Os06g04030.1, LOC_Os09g38020.1, LOC_Os04g18090.1, LOC_Os03g02780.1, LOC_Os07g08710.1, LOC_Os01g06010.1, LOC_Os02g45940.1
Cellular Component	4	GO:0030288	outer membrane-bounded periplasmic space	0.000155174	0.0015292	25995	21	664	5	LOC_Os04g49570.2, LOC_Os02g54640.1, LOC_Os06g46670.2, LOC_Os02g02540.1, LOC_Os06g08900.1
Cellular Component	3	GO:0042597	periplasmic space	0.000196611	0.0015292	25995	22	664	5	LOC_Os04g49570.2, LOC_Os02g54640.1, LOC_Os06g46670.2, LOC_Os02g02540.1, LOC_Os06g08900.1
Cellular Component	4	GO:0030313	cell envelope	0.000196611	0.0015292	25995	22	664	5	LOC_Os04g49570.2, LOC_Os02g54640.1, LOC_Os06g46670.2, LOC_Os02g02540.1, LOC_Os06g08900.1
Molecular Function	5	GO:0016301	kinase activity	4.62217e-19	1.17865e-16	25995	2038	664	122	LOC_Os01g23970.1, LOC_Os08g14950.1, LOC_Os07g18230.1, LOC_Os06g46330.1, LOC_Os01g26280.1, LOC_Os04g53998.1, LOC_Os09g18360.1, LOC_Os10g04730.1, LOC_Os10g10130.1, LOC_Os04g57540.1, LOC_Os03g21230.1, LOC_Os04g29810.1, LOC_Os05g03620.1, LOC_Os01g02580.1, LOC_Os07g44330.1, LOC_Os07g03920.1, LOC_Os05g16930.1, LOC_Os11g07200.2, LOC_Os08g34240.1, LOC_Os10g30550.1, LOC_Os01g10450.2, LOC_Os04g30250.2, LOC…
Molecular Function	4	GO:0004672	protein kinase activity	2.54752e-17	3.24809e-15	25995	1500	664	97	LOC_Os01g23970.1, LOC_Os08g14950.1, LOC_Os07g18230.1, LOC_Os06g46330.1, LOC_Os01g26280.1, LOC_Os04g53998.1, LOC_Os09g18360.1, LOC_Os10g04730.1, LOC_Os10g10130.1, LOC_Os03g21230.1, LOC_Os05g03620.1, LOC_Os01g02580.1, LOC_Os07g03920.1, LOC_Os05g16930.1, LOC_Os11g07200.2, LOC_Os08g34240.1, LOC_Os01g10450.2, LOC_Os07g03860.1, LOC_Os01g02550.1, LOC_Os01g07940.1, LOC_Os04g24220.1, LOC_Os09g19390.1, LOC…
Molecular Function	6	GO:0005524	ATP binding	6.9902e-17	4.71572e-15	25995	2671	664	140	LOC_Os01g23970.1, LOC_Os08g14950.1, LOC_Os07g18230.1, LOC_Os11g12320.1, LOC_Os06g46330.1, LOC_Os01g26280.1, LOC_Os09g14490.1, LOC_Os04g53998.1, LOC_Os09g18360.1, LOC_Os11g47760.1, LOC_Os10g04730.1, LOC_Os11g12000.1, LOC_Os10g10130.1, LOC_Os12g24320.1, LOC_Os02g18070.1, LOC_Os04g57540.1, LOC_Os03g21230.1, LOC_Os11g17330.1, LOC_Os05g03620.1, LOC_Os01g02580.1, LOC_Os12g10640.1, LOC_Os07g44330.1, LOC…
Molecular Function	6	GO:0032559	adenyl ribonucleotide binding	8.17663e-17	4.71572e-15	25995	2676	664	140	LOC_Os01g23970.1, LOC_Os08g14950.1, LOC_Os07g18230.1, LOC_Os11g12320.1, LOC_Os06g46330.1, LOC_Os01g26280.1, LOC_Os09g14490.1, LOC_Os04g53998.1, LOC_Os09g18360.1, LOC_Os11g47760.1, LOC_Os10g04730.1, LOC_Os11g12000.1, LOC_Os10g10130.1, LOC_Os12g24320.1, LOC_Os02g18070.1, LOC_Os04g57540.1, LOC_Os11g17330.1, LOC_Os03g21230.1, LOC_Os05g03620.1, LOC_Os01g02580.1, LOC_Os12g10640.1, LOC_Os07g44330.1, LOC…
Molecular Function	6	GO:0030554	adenyl nucleotide binding	9.26561e-17	4.71572e-15	25995	2680	664	140	LOC_Os01g23970.1, LOC_Os08g14950.1, LOC_Os07g18230.1, LOC_Os11g12320.1, LOC_Os06g46330.1, LOC_Os01g26280.1, LOC_Os09g14490.1, LOC_Os04g53998.1, LOC_Os09g18360.1, LOC_Os11g47760.1, LOC_Os10g04730.1, LOC_Os11g12000.1, LOC_Os10g10130.1, LOC_Os12g24320.1, LOC_Os02g18070.1, LOC_Os04g57540.1, LOC_Os11g17330.1, LOC_Os03g21230.1, LOC_Os05g03620.1, LOC_Os01g02580.1, LOC_Os12g10640.1, LOC_Os07g44330.1, LOC…
Molecular Function	4	GO:0016772	transferase activity, transferring phosphorus-containing groups	1.10958e-16	4.71572e-15	25995	2241	664	124	LOC_Os01g23970.1, LOC_Os08g14950.1, LOC_Os07g18230.1, LOC_Os06g46330.1, LOC_Os01g26280.1, LOC_Os04g53998.1, LOC_Os09g18360.1, LOC_Os10g04730.1, LOC_Os10g10130.1, LOC_Os04g57540.1, LOC_Os03g21230.1, LOC_Os04g29810.1, LOC_Os05g03620.1, LOC_Os01g02580.1, LOC_Os07g44330.1, LOC_Os07g03920.1, LOC_Os05g16930.1, LOC_Os11g07200.2, LOC_Os10g30550.1, LOC_Os08g34240.1, LOC_Os04g30250.2, LOC_Os01g10450.2, LOC…
Molecular Function	5	GO:0016773	phosphotransferase activity, alcohol group as acceptor	7.91487e-16	2.88327e-14	25995	1633	664	99	LOC_Os01g23970.1, LOC_Os08g14950.1, LOC_Os07g18230.1, LOC_Os06g46330.1, LOC_Os01g26280.1, LOC_Os04g53998.1, LOC_Os09g18360.1, LOC_Os10g04730.1, LOC_Os10g10130.1, LOC_Os03g21230.1, LOC_Os05g03620.1, LOC_Os01g02580.1, LOC_Os07g03920.1, LOC_Os05g16930.1, LOC_Os11g07200.2, LOC_Os08g34240.1, LOC_Os01g10450.2, LOC_Os07g03860.1, LOC_Os01g02550.1, LOC_Os01g07940.1, LOC_Os04g24220.1, LOC_Os09g19390.1, LOC…
Molecular Function	5	GO:0035639	purine ribonucleoside triphosphate binding	3.08167e-14	9.82283e-13	25995	2879	664	140	LOC_Os01g23970.1, LOC_Os08g14950.1, LOC_Os07g18230.1, LOC_Os11g12320.1, LOC_Os06g46330.1, LOC_Os01g26280.1, LOC_Os09g14490.1, LOC_Os04g53998.1, LOC_Os09g18360.1, LOC_Os11g47760.1, LOC_Os10g04730.1, LOC_Os11g12000.1, LOC_Os10g10130.1, LOC_Os12g24320.1, LOC_Os02g18070.1, LOC_Os04g57540.1, LOC_Os03g21230.1, LOC_Os11g17330.1, LOC_Os05g03620.1, LOC_Os01g02580.1, LOC_Os12g10640.1, LOC_Os07g44330.1, LOC…
Molecular Function	5	GO:0032555	purine ribonucleotide binding	3.53049e-14	1.00031e-12	25995	2884	664	140	LOC_Os01g23970.1, LOC_Os08g14950.1, LOC_Os07g18230.1, LOC_Os11g12320.1, LOC_Os06g46330.1, LOC_Os01g26280.1, LOC_Os09g14490.1, LOC_Os04g53998.1, LOC_Os09g18360.1, LOC_Os11g47760.1, LOC_Os10g04730.1, LOC_Os11g12000.1, LOC_Os10g10130.1, LOC_Os12g24320.1, LOC_Os02g18070.1, LOC_Os04g57540.1, LOC_Os11g17330.1, LOC_Os03g21230.1, LOC_Os05g03620.1, LOC_Os01g02580.1, LOC_Os12g10640.1, LOC_Os07g44330.1, LOC…
Molecular Function	5	GO:0017076	purine nucleotide binding	4.38425e-14	1.11798e-12	25995	2892	664	140	LOC_Os01g23970.1, LOC_Os08g14950.1, LOC_Os07g18230.1, LOC_Os11g12320.1, LOC_Os06g46330.1, LOC_Os01g26280.1, LOC_Os09g14490.1, LOC_Os04g53998.1, LOC_Os09g18360.1, LOC_Os11g47760.1, LOC_Os10g04730.1, LOC_Os11g12000.1, LOC_Os10g10130.1, LOC_Os12g24320.1, LOC_Os02g18070.1, LOC_Os04g57540.1, LOC_Os11g17330.1, LOC_Os03g21230.1, LOC_Os05g03620.1, LOC_Os01g02580.1, LOC_Os12g10640.1, LOC_Os07g44330.1, LOC…
Molecular Function	3	GO:0097367	carbohydrate derivative binding	6.63891e-14	1.51014e-12	25995	2937	664	141	LOC_Os01g23970.1, LOC_Os08g14950.1, LOC_Os07g18230.1, LOC_Os11g12320.1, LOC_Os06g46330.1, LOC_Os01g26280.1, LOC_Os09g14490.1, LOC_Os04g53998.1, LOC_Os09g18360.1, LOC_Os11g47760.1, LOC_Os10g04730.1, LOC_Os11g12000.1, LOC_Os10g10130.1, LOC_Os12g24320.1, LOC_Os02g18070.1, LOC_Os04g57540.1, LOC_Os11g17330.1, LOC_Os03g21230.1, LOC_Os05g03620.1, LOC_Os01g02580.1, LOC_Os12g10640.1, LOC_Os07g44330.1, LOC…
Molecular Function	4	GO:0032553	ribonucleotide binding	7.10653e-14	1.51014e-12	25995	2910	664	140	LOC_Os01g23970.1, LOC_Os08g14950.1, LOC_Os07g18230.1, LOC_Os11g12320.1, LOC_Os06g46330.1, LOC_Os01g26280.1, LOC_Os09g14490.1, LOC_Os04g53998.1, LOC_Os09g18360.1, LOC_Os11g47760.1, LOC_Os10g04730.1, LOC_Os11g12000.1, LOC_Os10g10130.1, LOC_Os12g24320.1, LOC_Os02g18070.1, LOC_Os04g57540.1, LOC_Os11g17330.1, LOC_Os03g21230.1, LOC_Os05g03620.1, LOC_Os01g02580.1, LOC_Os12g10640.1, LOC_Os07g44330.1, LOC…
Molecular Function	3	GO:0036094	small molecule binding	5.88532e-13	1.15443e-11	25995	4423	664	186	LOC_Os09g10340.1, LOC_Os01g23970.1, LOC_Os08g14950.1, LOC_Os07g18230.1, LOC_Os11g12320.1, LOC_Os06g46330.1, LOC_Os06g43350.1, LOC_Os01g26280.1, LOC_Os09g14490.1, LOC_Os04g53998.1, LOC_Os07g44130.1, LOC_Os09g18360.1, LOC_Os08g35210.1, LOC_Os11g47760.1, LOC_Os10g04730.1, LOC_Os11g12000.1, LOC_Os12g24320.1, LOC_Os10g10130.1, LOC_Os08g10510.1, LOC_Os02g18070.1, LOC_Os08g33350.1, LOC_Os04g57540.1, LOC…
Molecular Function	3	GO:0043167	ion binding	9.21405e-13	1.67827e-11	25995	4704	664	194	LOC_Os09g10340.1, LOC_Os08g04500.1, LOC_Os08g14950.1, LOC_Os07g18230.1, LOC_Os11g12320.1, LOC_Os06g46330.1, LOC_Os06g43350.1, LOC_Os01g26280.1, LOC_Os12g37320.1, LOC_Os07g44130.1, LOC_Os09g18360.1, LOC_Os08g35210.1, LOC_Os01g02580.1, LOC_Os12g10640.1, LOC_Os01g57340.1, LOC_Os11g07200.2, LOC_Os08g34240.1, LOC_Os01g10450.2, LOC_Os01g41810.1, LOC_Os04g02120.1, LOC_Os04g24220.1, LOC_Os12g37260.1, LOC…
Molecular Function	4	GO:0043168	anion binding	2.74128e-12	4.66018e-11	25995	3267	664	147	LOC_Os01g23970.1, LOC_Os08g14950.1, LOC_Os07g18230.1, LOC_Os11g12320.1, LOC_Os06g46330.1, LOC_Os01g26280.1, LOC_Os09g14490.1, LOC_Os04g53998.1, LOC_Os09g18360.1, LOC_Os08g35210.1, LOC_Os11g47760.1, LOC_Os10g04730.1, LOC_Os11g12000.1, LOC_Os08g10510.1, LOC_Os10g10130.1, LOC_Os12g24320.1, LOC_Os02g18070.1, LOC_Os04g57540.1, LOC_Os11g17330.1, LOC_Os03g21230.1, LOC_Os05g03620.1, LOC_Os01g02580.1, LOC…
Molecular Function	3	GO:0140096	catalytic activity, acting on a protein	3.09037e-12	4.92528e-11	25995	2291	664	114	LOC_Os01g23970.1, LOC_Os08g14950.1, LOC_Os07g18230.1, LOC_Os06g46330.1, LOC_Os10g03440.1, LOC_Os01g26280.1, LOC_Os04g53998.1, LOC_Os09g18360.1, LOC_Os10g04730.1, LOC_Os10g10130.1, LOC_Os03g21230.1, LOC_Os05g03620.1, LOC_Os01g02580.1, LOC_Os07g03920.1, LOC_Os05g16930.1, LOC_Os11g07200.2, LOC_Os08g34240.1, LOC_Os01g10450.2, LOC_Os07g03860.1, LOC_Os01g02550.1, LOC_Os01g07940.1, LOC_Os04g24220.1, LOC…
Molecular Function	4	GO:1901265	nucleoside phosphate binding	8.31749e-11	1.17831e-09	25995	3928	664	163	LOC_Os01g23970.1, LOC_Os08g14950.1, LOC_Os07g18230.1, LOC_Os11g12320.1, LOC_Os06g46330.1, LOC_Os01g26280.1, LOC_Os09g14490.1, LOC_Os04g53998.1, LOC_Os09g18360.1, LOC_Os08g35210.1, LOC_Os11g47760.1, LOC_Os10g04730.1, LOC_Os11g12000.1, LOC_Os12g24320.1, LOC_Os10g10130.1, LOC_Os02g18070.1, LOC_Os08g33350.1, LOC_Os04g57540.1, LOC_Os03g21230.1, LOC_Os11g17330.1, LOC_Os05g03620.1, LOC_Os01g02580.1, LOC…
Molecular Function	4	GO:0000166	nucleotide binding	8.31749e-11	1.17831e-09	25995	3928	664	163	LOC_Os01g23970.1, LOC_Os08g14950.1, LOC_Os07g18230.1, LOC_Os11g12320.1, LOC_Os06g46330.1, LOC_Os01g26280.1, LOC_Os09g14490.1, LOC_Os04g53998.1, LOC_Os09g18360.1, LOC_Os08g35210.1, LOC_Os11g47760.1, LOC_Os10g04730.1, LOC_Os11g12000.1, LOC_Os10g10130.1, LOC_Os12g24320.1, LOC_Os02g18070.1, LOC_Os08g33350.1, LOC_Os04g57540.1, LOC_Os11g17330.1, LOC_Os03g21230.1, LOC_Os05g03620.1, LOC_Os01g02580.1, LOC…
Molecular Function	3	GO:1901363	heterocyclic compound binding	3.30046e-10	4.39598e-09	25995	7415	664	263	LOC_Os09g10340.1, LOC_Os08g14950.1, LOC_Os07g18230.1, LOC_Os11g12320.1, LOC_Os06g46330.1, LOC_Os06g43350.1, LOC_Os01g26280.1, LOC_Os07g44130.1, LOC_Os09g18360.1, LOC_Os08g35210.1, LOC_Os05g48010.1, LOC_Os01g02580.1, LOC_Os12g10640.1, LOC_Os01g59350.1, LOC_Os11g38480.1, LOC_Os01g61080.1, LOC_Os01g57340.1, LOC_Os11g07200.2, LOC_Os08g34240.1, LOC_Os04g30250.2, LOC_Os01g10450.2, LOC_Os01g41810.1, LOC…
Molecular Function	3	GO:0097159	organic cyclic compound binding	3.44783e-10	4.39598e-09	25995	7418	664	263	LOC_Os09g10340.1, LOC_Os08g14950.1, LOC_Os07g18230.1, LOC_Os11g12320.1, LOC_Os06g46330.1, LOC_Os06g43350.1, LOC_Os01g26280.1, LOC_Os07g44130.1, LOC_Os09g18360.1, LOC_Os08g35210.1, LOC_Os05g48010.1, LOC_Os01g02580.1, LOC_Os12g10640.1, LOC_Os01g59350.1, LOC_Os11g38480.1, LOC_Os01g61080.1, LOC_Os01g57340.1, LOC_Os11g07200.2, LOC_Os08g34240.1, LOC_Os04g30250.2, LOC_Os01g10450.2, LOC_Os01g41810.1, LOC…
Molecular Function	3	GO:0016740	transferase activity	1.17262e-09	1.42389e-08	25995	4133	664	165	LOC_Os01g23970.1, LOC_Os08g14950.1, LOC_Os07g18230.1, LOC_Os06g46330.1, LOC_Os10g03440.1, LOC_Os01g26280.1, LOC_Os04g53998.1, LOC_Os09g18360.1, LOC_Os10g04730.1, LOC_Os10g10130.1, LOC_Os08g10510.1, LOC_Os04g57540.1, LOC_Os09g17560.1, LOC_Os03g21230.1, LOC_Os04g29810.1, LOC_Os05g03620.1, LOC_Os01g02580.1, LOC_Os12g03720.1, LOC_Os07g44330.1, LOC_Os01g53390.1, LOC_Os07g03920.1, LOC_Os06g13470.1, LOC…
Molecular Function	6	GO:0043565	sequence-specific DNA binding	4.10244e-07	4.7551e-06	25995	439	664	31	LOC_Os02g08440.1, LOC_Os08g02070.1, LOC_Os05g27730.1, LOC_Os09g29460.1, LOC_Os09g16510.1, LOC_Os03g11614.1, LOC_Os01g60640.1, LOC_Os01g06010.1, LOC_Os07g08420.1, LOC_Os09g25070.1, LOC_Os11g02530.1, LOC_Os07g48260.1, LOC_Os05g39720.1, LOC_Os02g10860.1, LOC_Os06g11330.1, LOC_Os12g02450.1, LOC_Os01g14440.1, LOC_Os06g45140.1, LOC_Os05g46020.1, LOC_Os01g59350.1, LOC_Os01g61080.1, LOC_Os07g41370.1, LOC…
Molecular Function	2	GO:0005488	binding	5.26847e-07	5.84113e-06	25995	13378	664	404	LOC_Os02g24080.4, LOC_Os08g14950.1, LOC_Os07g18230.1, LOC_Os10g03440.1, LOC_Os12g37320.1, LOC_Os07g44130.1, LOC_Os01g02580.1, LOC_Os01g59350.1, LOC_Os01g12520.1, LOC_Os11g18100.1, LOC_Os06g06320.1, LOC_Os08g34240.1, LOC_Os01g10450.2, LOC_Os05g07880.1, LOC_Os04g02120.1, LOC_Os01g09800.1, LOC_Os02g21810.1, LOC_Os01g41750.1, LOC_Os01g45990.1, LOC_Os01g06010.1, LOC_Os02g45450.1, LOC_Os04g08828.1, LOC…
Molecular Function	4	GO:0016835	carbon-oxygen lyase activity	3.497e-06	3.71556e-05	25995	91	664	12	LOC_Os03g22634.1, LOC_Os03g22620.1, LOC_Os10g37980.1, LOC_Os02g02930.1, LOC_Os08g04500.1, LOC_Os04g27670.1, LOC_Os03g58320.1, LOC_Os08g07100.1, LOC_Os04g09900.1, LOC_Os03g58290.1, LOC_Os02g36220.1, LOC_Os02g36210.1
Molecular Function	6	GO:0010333	terpene synthase activity	5.11614e-06	5.21847e-05	25995	51	664	9	LOC_Os03g22634.1, LOC_Os03g22620.1, LOC_Os08g07100.1, LOC_Os02g02930.1, LOC_Os08g04500.1, LOC_Os04g09900.1, LOC_Os02g36220.1, LOC_Os04g27670.1, LOC_Os02g36210.1
Molecular Function	5	GO:0016838	carbon-oxygen lyase activity, acting on phosphates	7.12126e-06	6.98431e-05	25995	53	664	9	LOC_Os03g22634.1, LOC_Os03g22620.1, LOC_Os08g07100.1, LOC_Os02g02930.1, LOC_Os08g04500.1, LOC_Os04g09900.1, LOC_Os02g36220.1, LOC_Os04g27670.1, LOC_Os02g36210.1
Molecular Function	6	GO:0005509	calcium ion binding	9.5179e-06	8.98913e-05	25995	117	664	13	LOC_Os01g26210.1, LOC_Os09g29560.1, LOC_Os01g26280.1, LOC_Os09g30454.1, LOC_Os02g02120.1, LOC_Os02g03410.1, LOC_Os12g16540.1, LOC_Os05g43170.1, LOC_Os10g10130.1, LOC_Os09g29600.1, LOC_Os04g29960.1, LOC_Os04g51040.1, LOC_Os04g24220.1
Molecular Function	3	GO:0005515	protein binding	6.33106e-05	0.000576579	25995	5644	664	186	LOC_Os02g24080.4, LOC_Os08g14950.1, LOC_Os11g12320.1, LOC_Os01g26280.1, LOC_Os12g37320.1, LOC_Os11g47760.1, LOC_Os07g48280.1, LOC_Os11g12000.1, LOC_Os10g10130.1, LOC_Os02g18070.1, LOC_Os05g39720.1, LOC_Os12g02450.1, LOC_Os09g17560.1, LOC_Os11g17330.1, LOC_Os05g03620.1, LOC_Os01g59350.1, LOC_Os11g38480.1, LOC_Os04g53120.1, LOC_Os01g61080.1, LOC_Os05g16930.1, LOC_Os01g57340.1, LOC_Os11g18100.1, LOC…
Molecular Function	3	GO:0022857	transmembrane transporter activity	8.37977e-05	0.000604842	25995	627	664	33	LOC_Os11g03500.1, LOC_Os03g08900.1, LOC_Os02g54640.1, LOC_Os08g10630.1, LOC_Os09g24924.1, LOC_Os01g45990.1, LOC_Os02g02540.1, LOC_Os06g08900.1, LOC_Os03g29850.1, LOC_Os06g37010.1, LOC_Os03g62200.1, LOC_Os10g30790.2, LOC_Os06g46670.2, LOC_Os05g04120.1, LOC_Os01g70490.1, LOC_Os09g09520.1, LOC_Os12g25160.1, LOC_Os10g41190.1, LOC_Os06g29844.1, LOC_Os04g49570.2, LOC_Os04g13220.1, LOC_Os01g50100.1, LOC…
Molecular Function	4	GO:0030594	neurotransmitter receptor activity	9.25052e-05	0.000604842	25995	19	664	5	LOC_Os04g49570.2, LOC_Os02g54640.1, LOC_Os06g46670.2, LOC_Os02g02540.1, LOC_Os06g08900.1
Molecular Function	5	GO:0022835	transmitter-gated channel activity	9.25052e-05	0.000604842	25995	19	664	5	LOC_Os04g49570.2, LOC_Os02g54640.1, LOC_Os06g46670.2, LOC_Os02g02540.1, LOC_Os06g08900.1
Molecular Function	5	GO:0008066	glutamate receptor activity	9.25052e-05	0.000604842	25995	19	664	5	LOC_Os04g49570.2, LOC_Os02g54640.1, LOC_Os06g46670.2, LOC_Os02g02540.1, LOC_Os06g08900.1
Molecular Function	6	GO:0004970	ionotropic glutamate receptor activity	9.25052e-05	0.000604842	25995	19	664	5	LOC_Os04g49570.2, LOC_Os02g54640.1, LOC_Os06g46670.2, LOC_Os02g02540.1, LOC_Os06g08900.1
Molecular Function	6	GO:0015276	ligand-gated ion channel activity	9.25052e-05	0.000604842	25995	19	664	5	LOC_Os04g49570.2, LOC_Os02g54640.1, LOC_Os06g46670.2, LOC_Os02g02540.1, LOC_Os06g08900.1
Molecular Function	6	GO:0022824	transmitter-gated ion channel activity	9.25052e-05	0.000604842	25995	19	664	5	LOC_Os04g49570.2, LOC_Os02g54640.1, LOC_Os06g46670.2, LOC_Os02g02540.1, LOC_Os06g08900.1
Molecular Function	7	GO:0005230	extracellular ligand-gated ion channel activity	9.25052e-05	0.000604842	25995	19	664	5	LOC_Os04g49570.2, LOC_Os02g54640.1, LOC_Os06g46670.2, LOC_Os02g02540.1, LOC_Os06g08900.1
Molecular Function	7	GO:0022834	ligand-gated channel activity	9.25052e-05	0.000604842	25995	19	664	5	LOC_Os04g49570.2, LOC_Os02g54640.1, LOC_Os06g46670.2, LOC_Os02g02540.1, LOC_Os06g08900.1
Molecular Function	8	GO:0005231	excitatory extracellular ligand-gated ion channel activity	9.25052e-05	0.000604842	25995	19	664	5	LOC_Os04g49570.2, LOC_Os02g54640.1, LOC_Os06g46670.2, LOC_Os02g02540.1, LOC_Os06g08900.1
Molecular Function	9	GO:0005234	extracellularly glutamate-gated ion channel activity	9.25052e-05	0.000604842	25995	19	664	5	LOC_Os04g49570.2, LOC_Os02g54640.1, LOC_Os06g46670.2, LOC_Os02g02540.1, LOC_Os06g08900.1
Molecular Function	5	GO:0043531	ADP binding	9.52163e-05	0.000607004	25995	498	664	28	LOC_Os11g34920.1, LOC_Os11g12320.1, LOC_Os05g34220.1, LOC_Os09g14490.1, LOC_Os10g04570.1, LOC_Os09g14450.1, LOC_Os10g07534.1, LOC_Os11g12000.1, LOC_Os02g18070.1, LOC_Os11g17330.1, LOC_Os11g11960.1, LOC_Os11g11940.1, LOC_Os11g11990.1, LOC_Os11g12330.1, LOC_Os04g43340.1, LOC_Os04g53120.1, LOC_Os01g57340.1, LOC_Os10g04180.1, LOC_Os01g57310.2, LOC_Os02g41760.1, LOC_Os11g45130.1, LOC_Os11g12050.2, LOC…
Molecular Function	4	GO:0016705	oxidoreductase activity, acting on paired donors, with incorporation or reduction of molecular oxygen	0.00010439	0.000649255	25995	527	664	29	LOC_Os03g05920.1, LOC_Os09g10340.1, LOC_Os10g39140.1, LOC_Os02g21810.1, LOC_Os10g38090.1, LOC_Os06g43350.1, LOC_Os04g09430.1, LOC_Os07g44130.1, LOC_Os04g08828.1, LOC_Os01g59020.1, LOC_Os03g12260.1, LOC_Os01g43851.1, LOC_Os01g36294.1, LOC_Os01g41820.1, LOC_Os10g40934.1, LOC_Os02g09250.1, LOC_Os02g47470.1, LOC_Os06g43304.1, LOC_Os04g48460.1, LOC_Os07g25540.1, LOC_Os01g25010.1, LOC_Os01g60450.1, LOC…
Molecular Function	2	GO:0003824	catalytic activity	0.000238234	0.00144642	25995	10554	664	314	LOC_Os09g10340.1, LOC_Os10g40360.1, LOC_Os08g04500.1, LOC_Os08g14950.1, LOC_Os07g18230.1, LOC_Os06g46330.1, LOC_Os06g43350.1, LOC_Os10g03440.1, LOC_Os01g26280.1, LOC_Os12g37320.1, LOC_Os07g44130.1, LOC_Os09g18360.1, LOC_Os08g35210.1, LOC_Os01g62870.1, LOC_Os04g43400.1, LOC_Os09g17560.1, LOC_Os01g02580.1, LOC_Os09g15670.1, LOC_Os12g10640.1, LOC_Os01g53390.1, LOC_Os04g43800.1, LOC_Os04g41620.1, LOC…
Molecular Function	4	GO:0019825	oxygen binding	0.000251683	0.00149254	25995	346	664	21	LOC_Os09g10340.1, LOC_Os02g21810.1, LOC_Os02g09250.1, LOC_Os02g47470.1, LOC_Os10g38090.1, LOC_Os06g43304.1, LOC_Os04g48460.1, LOC_Os06g43350.1, LOC_Os04g09430.1, LOC_Os07g44130.1, LOC_Os04g08828.1, LOC_Os01g59020.1, LOC_Os03g12260.1, LOC_Os01g41810.1, LOC_Os01g43851.1, LOC_Os01g36294.1, LOC_Os07g33480.1, LOC_Os01g41820.1, LOC_Os06g37300.1, LOC_Os04g09920.1, LOC_Os01g63930.1
Molecular Function	3	GO:0038023	signaling receptor activity	0.000304208	0.00172384	25995	24	664	5	LOC_Os04g49570.2, LOC_Os02g54640.1, LOC_Os06g46670.2, LOC_Os02g02540.1, LOC_Os06g08900.1
Molecular Function	4	GO:0004888	transmembrane signaling receptor activity	0.000304208	0.00172384	25995	24	664	5	LOC_Os04g49570.2, LOC_Os02g54640.1, LOC_Os06g46670.2, LOC_Os02g02540.1, LOC_Os06g08900.1
Molecular Function	4	GO:0003700	DNA-binding transcription factor activity	0.00043892	0.00243315	25995	1792	664	69	LOC_Os08g02070.1, LOC_Os03g55540.1, LOC_Os01g39110.1, LOC_Os01g58420.1, LOC_Os11g02530.1, LOC_Os05g39720.1, LOC_Os12g02450.1, LOC_Os05g48010.1, LOC_Os02g41800.1, LOC_Os06g45140.1, LOC_Os05g46020.1, LOC_Os01g01870.1, LOC_Os01g59350.1, LOC_Os06g07030.1, LOC_Os01g61080.1, LOC_Os07g41370.1, LOC_Os09g27450.1, LOC_Os06g06360.1, LOC_Os08g29660.1, LOC_Os09g25060.1, LOC_Os01g64310.1, LOC_Os01g62130.1, LOC…
Molecular Function	7	GO:0005506	iron ion binding	0.000659717	0.00357931	25995	425	664	23	LOC_Os09g10340.1, LOC_Os02g21810.1, LOC_Os02g09250.1, LOC_Os02g47470.1, LOC_Os10g38090.1, LOC_Os06g43304.1, LOC_Os04g48460.1, LOC_Os06g43350.1, LOC_Os04g09430.1, LOC_Os07g44130.1, LOC_Os08g35210.1, LOC_Os04g08828.1, LOC_Os01g59020.1, LOC_Os01g60450.1, LOC_Os03g12260.1, LOC_Os01g41810.1, LOC_Os01g43851.1, LOC_Os01g36294.1, LOC_Os07g33480.1, LOC_Os01g41820.1, LOC_Os06g37300.1, LOC_Os04g09920.1, LOC…
Molecular Function	3	GO:0140110	transcription regulator activity	0.000728313	0.00386916	25995	1826	664	69	LOC_Os08g02070.1, LOC_Os03g55540.1, LOC_Os01g39110.1, LOC_Os01g58420.1, LOC_Os11g02530.1, LOC_Os05g39720.1, LOC_Os12g02450.1, LOC_Os05g48010.1, LOC_Os02g41800.1, LOC_Os06g45140.1, LOC_Os05g46020.1, LOC_Os01g01870.1, LOC_Os01g59350.1, LOC_Os06g07030.1, LOC_Os01g61080.1, LOC_Os07g41370.1, LOC_Os09g27450.1, LOC_Os06g06360.1, LOC_Os08g29660.1, LOC_Os09g25060.1, LOC_Os01g64310.1, LOC_Os01g62130.1, LOC…
Molecular Function	6	GO:0004568	chitinase activity	0.000770157	0.00400796	25995	17	664	4	LOC_Os10g39700.1, LOC_Os04g41620.1, LOC_Os03g04060.1, LOC_Os02g39330.1
Molecular Function	4	GO:0009055	electron transfer activity	0.00161327	0.00822768	25995	625	664	29	LOC_Os03g05920.1, LOC_Os01g72460.1, LOC_Os09g10340.1, LOC_Os02g21810.1, LOC_Os10g38090.1, LOC_Os06g43350.1, LOC_Os04g09430.1, LOC_Os07g44130.1, LOC_Os08g35210.1, LOC_Os04g08828.1, LOC_Os01g59020.1, LOC_Os03g12260.1, LOC_Os01g43851.1, LOC_Os01g36294.1, LOC_Os01g41820.1, LOC_Os05g10930.1, LOC_Os02g09250.1, LOC_Os02g47470.1, LOC_Os06g43304.1, LOC_Os04g48460.1, LOC_Os01g60450.1, LOC_Os06g12030.2, LOC…
Molecular Function	5	GO:0004553	hydrolase activity, hydrolyzing O-glycosyl compounds	0.00171327	0.00856633	25995	402	664	21	LOC_Os01g71350.1, LOC_Os04g41620.1, LOC_Os06g46340.1, LOC_Os03g04060.1, LOC_Os02g39330.1, LOC_Os02g01590.1, LOC_Os10g28120.1, LOC_Os01g71670.1, LOC_Os10g41550.1, LOC_Os01g49320.1, LOC_Os07g35560.1, LOC_Os01g51570.1, LOC_Os04g40490.1, LOC_Os10g39700.1, LOC_Os01g47070.1, LOC_Os01g64110.1, LOC_Os04g43400.1, LOC_Os04g43380.1, LOC_Os03g11980.1, LOC_Os01g43490.1, LOC_Os11g43750.1
Molecular Function	3	GO:0016829	lyase activity	0.00197855	0.00970249	25995	249	664	15	LOC_Os03g22634.1, LOC_Os03g22620.1, LOC_Os10g37980.1, LOC_Os04g43800.1, LOC_Os02g02930.1, LOC_Os08g04500.1, LOC_Os04g27670.1, LOC_Os03g58320.1, LOC_Os02g20360.1, LOC_Os08g07100.1, LOC_Os04g09900.1, LOC_Os03g58290.1, LOC_Os02g36220.1, LOC_Os02g36210.1, LOC_Os02g41680.1
Molecular Function	5	GO:0046872	metal ion binding	0.00216153	0.0103671	25995	1543	664	58	LOC_Os09g10340.1, LOC_Os08g04500.1, LOC_Os06g43350.1, LOC_Os09g20000.1, LOC_Os01g26280.1, LOC_Os09g30454.1, LOC_Os04g27670.1, LOC_Os12g37320.1, LOC_Os07g44130.1, LOC_Os08g35210.1, LOC_Os10g10130.1, LOC_Os01g41820.1, LOC_Os02g36210.1, LOC_Os02g09250.1, LOC_Os01g26210.1, LOC_Os11g38810.1, LOC_Os01g51540.1, LOC_Os02g02120.1, LOC_Os02g03410.1, LOC_Os05g43170.1, LOC_Os08g07100.1, LOC_Os09g29600.1, LOC…
Molecular Function	6	GO:0000287	magnesium ion binding	0.00219539	0.0103671	25995	111	664	9	LOC_Os03g22634.1, LOC_Os03g22620.1, LOC_Os08g07100.1, LOC_Os02g02930.1, LOC_Os08g04500.1, LOC_Os04g09900.1, LOC_Os02g36220.1, LOC_Os04g27670.1, LOC_Os02g36210.1
Molecular Function	4	GO:0043169	cation binding	0.00267149	0.012386	25995	1558	664	58	LOC_Os09g10340.1, LOC_Os08g04500.1, LOC_Os06g43350.1, LOC_Os09g20000.1, LOC_Os01g26280.1, LOC_Os09g30454.1, LOC_Os04g27670.1, LOC_Os12g37320.1, LOC_Os07g44130.1, LOC_Os08g35210.1, LOC_Os10g10130.1, LOC_Os01g41820.1, LOC_Os02g36210.1, LOC_Os02g09250.1, LOC_Os01g26210.1, LOC_Os11g38810.1, LOC_Os01g51540.1, LOC_Os02g02120.1, LOC_Os02g03410.1, LOC_Os05g43170.1, LOC_Os08g07100.1, LOC_Os09g29600.1, LOC…
Molecular Function	6	GO:0015297	antiporter activity	0.00342193	0.015582	25995	97	664	8	LOC_Os11g03500.1, LOC_Os03g08900.1, LOC_Os06g29844.1, LOC_Os12g03260.1, LOC_Os04g48290.1, LOC_Os04g30490.1, LOC_Os12g25160.1, LOC_Os12g02840.1
Molecular Function	6	GO:0022836	gated channel activity	0.00417294	0.0186684	25995	42	664	5	LOC_Os04g49570.2, LOC_Os02g54640.1, LOC_Os06g46670.2, LOC_Os02g02540.1, LOC_Os06g08900.1
Molecular Function	5	GO:0020037	heme binding	0.00498907	0.0219347	25995	557	664	25	LOC_Os09g10340.1, LOC_Os02g21810.1, LOC_Os10g38090.1, LOC_Os06g43350.1, LOC_Os04g09430.1, LOC_Os07g44130.1, LOC_Os04g08828.1, LOC_Os01g59020.1, LOC_Os03g12260.1, LOC_Os01g43851.1, LOC_Os01g36294.1, LOC_Os01g41820.1, LOC_Os02g09250.1, LOC_Os02g47470.1, LOC_Os06g43304.1, LOC_Os04g48460.1, LOC_Os09g36750.1, LOC_Os07g48020.1, LOC_Os01g60450.1, LOC_Os01g41810.1, LOC_Os08g29669.1, LOC_Os07g33480.1, LOC…
Molecular Function	4	GO:0046906	tetrapyrrole binding	0.0059478	0.0257066	25995	565	664	25	LOC_Os09g10340.1, LOC_Os02g21810.1, LOC_Os10g38090.1, LOC_Os06g43350.1, LOC_Os04g09430.1, LOC_Os07g44130.1, LOC_Os04g08828.1, LOC_Os01g59020.1, LOC_Os03g12260.1, LOC_Os01g43851.1, LOC_Os01g36294.1, LOC_Os01g41820.1, LOC_Os02g09250.1, LOC_Os02g47470.1, LOC_Os06g43304.1, LOC_Os04g48460.1, LOC_Os09g36750.1, LOC_Os07g48020.1, LOC_Os01g60450.1, LOC_Os01g41810.1, LOC_Os08g29669.1, LOC_Os07g33480.1, LOC…
Molecular Function	6	GO:0004834	tryptophan synthase activity	0.00618949	0.0262786	25995	5	664	2	LOC_Os03g58290.1, LOC_Os03g58320.1
Molecular Function	4	GO:0016798	hydrolase activity, acting on glycosyl bonds	0.00628625	0.0262786	25995	450	664	21	LOC_Os01g71350.1, LOC_Os04g41620.1, LOC_Os06g46340.1, LOC_Os03g04060.1, LOC_Os02g39330.1, LOC_Os02g01590.1, LOC_Os10g28120.1, LOC_Os01g71670.1, LOC_Os10g41550.1, LOC_Os01g49320.1, LOC_Os07g35560.1, LOC_Os01g51570.1, LOC_Os04g40490.1, LOC_Os10g39700.1, LOC_Os01g47070.1, LOC_Os01g64110.1, LOC_Os04g43400.1, LOC_Os04g43380.1, LOC_Os03g11980.1, LOC_Os01g43490.1, LOC_Os11g43750.1
Molecular Function	2	GO:0005215	transporter activity	0.0070713	0.0290836	25995	1499	664	54	LOC_Os09g24924.1, LOC_Os06g08900.1, LOC_Os06g37010.1, LOC_Os10g30790.2, LOC_Os01g70490.1, LOC_Os09g29210.1, LOC_Os05g28510.4, LOC_Os09g09520.1, LOC_Os04g49757.1, LOC_Os12g25160.1, LOC_Os10g42960.1, LOC_Os08g03350.1, LOC_Os04g49570.2, LOC_Os04g13220.1, LOC_Os05g26840.1, LOC_Os01g50100.1, LOC_Os01g12520.1, LOC_Os04g30490.1, LOC_Os11g18100.1, LOC_Os04g49748.1, LOC_Os03g10100.1, LOC_Os02g46460.1, LOC…
Molecular Function	5	GO:0015291	secondary active transmembrane transporter activity	0.00896522	0.0362878	25995	114	664	8	LOC_Os11g03500.1, LOC_Os03g08900.1, LOC_Os06g29844.1, LOC_Os12g03260.1, LOC_Os04g48290.1, LOC_Os04g30490.1, LOC_Os12g25160.1, LOC_Os12g02840.1
Molecular Function	2	GO:0098772	molecular function regulator	0.0107039	0.0426485	25995	2182	664	73	LOC_Os08g02070.1, LOC_Os03g55540.1, LOC_Os01g39110.1, LOC_Os01g58420.1, LOC_Os11g02530.1, LOC_Os05g39720.1, LOC_Os12g02450.1, LOC_Os05g48010.1, LOC_Os02g41800.1, LOC_Os06g45140.1, LOC_Os05g46020.1, LOC_Os01g01870.1, LOC_Os02g56130.1, LOC_Os01g59350.1, LOC_Os06g07030.1, LOC_Os01g61080.1, LOC_Os07g41370.1, LOC_Os09g27450.1, LOC_Os06g06360.1, LOC_Os08g29660.1, LOC_Os09g25060.1, LOC_Os01g03680.1, LOC…
Molecular Function	4	GO:0051213	dioxygenase activity	0.0113641	0.0445822	25995	143	664	9	LOC_Os10g39140.1, LOC_Os01g25010.1, LOC_Os08g39850.1, LOC_Os12g37350.1, LOC_Os07g07410.1, LOC_Os12g37260.1, LOC_Os12g37320.1, LOC_Os04g49194.1, LOC_Os10g40934.1

## Sheet: Leaf-SDHT_Down
								Down regulation
GO Type	Level	GO ID	GO Name	p-value	corr. pvalue	Pop total	Pop hits	Total	Gene count	Genes
Biological Process	2	GO:0008152	metabolic process	0.000335919	0.00647653	25995	14538	838	517	LOC_Os09g32670.1, LOC_Os06g15330.1, LOC_Os03g18890.1, LOC_Os09g36450.1, LOC_Os08g38590.1, LOC_Os07g46310.1, LOC_Os10g21240.1, LOC_Os07g01540.1, LOC_Os04g04060.1, LOC_Os02g53200.1, LOC_Os02g13350.1, LOC_Os03g58040.1, LOC_Os02g02040.1, LOC_Os11g01530.1, LOC_Os01g27140.1, LOC_Os03g29970.1, LOC_Os04g58200.1, LOC_Os03g20460.1, LOC_Os07g42420.1, LOC_Os10g25130.1, LOC_Os09g25610.1, LOC_Os09g20220.1, LOC…
Biological Process	3	GO:0009628	response to abiotic stimulus	1.82771e-05	0.00051821	25995	2172	838	105	LOC_Os06g14240.1, LOC_Os07g49460.1, LOC_Os01g64960.1, LOC_Os10g21240.1, LOC_Os12g17600.1, LOC_Os09g33850.1, LOC_Os03g58040.1, LOC_Os03g16020.1, LOC_Os07g08150.1, LOC_Os07g42420.1, LOC_Os12g19381.1, LOC_Os03g04570.1, LOC_Os08g41100.1, LOC_Os06g04510.1, LOC_Os12g04480.1, LOC_Os01g63260.1, LOC_Os01g53240.1, LOC_Os11g32650.1, LOC_Os12g06340.1, LOC_Os01g08860.1, LOC_Os07g36230.1, LOC_Os01g10590.1, LOC…
Biological Process	3	GO:0055114	oxidation-reduction process	2.17981e-05	0.000583705	25995	1549	838	80	LOC_Os01g22900.1, LOC_Os10g40610.1, LOC_Os10g16974.1, LOC_Os09g32670.1, LOC_Os06g37080.1, LOC_Os01g74660.1, LOC_Os09g35800.1, LOC_Os10g01044.1, LOC_Os01g01030.1, LOC_Os02g14440.1, LOC_Os09g25850.1, LOC_Os01g43090.1, LOC_Os03g04660.1, LOC_Os03g58040.1, LOC_Os07g47990.1, LOC_Os03g22780.1, LOC_Os04g01140.1, LOC_Os01g39960.1, LOC_Os05g09440.1, LOC_Os06g36560.1, LOC_Os07g02140.1, LOC_Os12g04480.1, LOC…
Biological Process	4	GO:0005975	carbohydrate metabolic process	4.80466e-10	5.78962e-08	25995	1149	838	78	LOC_Os01g22900.1, LOC_Os09g32670.1, LOC_Os07g24190.1, LOC_Os03g18890.1, LOC_Os03g53800.3, LOC_Os09g36450.1, LOC_Os09g36030.1, LOC_Os09g35800.1, LOC_Os04g54810.1, LOC_Os09g36350.1, LOC_Os06g21570.1, LOC_Os08g14330.2, LOC_Os01g03950.1, LOC_Os06g28194.1, LOC_Os02g53200.1, LOC_Os08g39870.1, LOC_Os01g47400.1, LOC_Os06g37560.1, LOC_Os01g56670.1, LOC_Os09g35970.1, LOC_Os10g35110.2, LOC_Os09g15820.1, LOC…
Biological Process	4	GO:0006629	lipid metabolic process	0.00046695	0.00865654	25995	1193	838	60	LOC_Os02g01140.1, LOC_Os09g32670.1, LOC_Os09g36450.1, LOC_Os01g74660.1, LOC_Os09g35800.1, LOC_Os02g17780.1, LOC_Os10g01044.1, LOC_Os02g44860.1, LOC_Os09g25850.1, LOC_Os03g22780.1, LOC_Os10g35110.2, LOC_Os06g34120.1, LOC_Os01g39960.1, LOC_Os11g43510.1, LOC_Os06g51290.1, LOC_Os07g42420.1, LOC_Os07g39750.1, LOC_Os12g04480.1, LOC_Os01g63260.1, LOC_Os04g53370.1, LOC_Os10g38940.1, LOC_Os07g29220.1, LOC…
Biological Process	4	GO:0015979	photosynthesis	5.85879e-31	2.82394e-28	25995	251	838	56	LOC_Os03g21560.1, LOC_Os09g36450.1, LOC_Os09g36030.1, LOC_Os05g33280.1, LOC_Os07g38960.1, LOC_Os07g37250.1, LOC_Os07g04840.1, LOC_Os07g25430.1, LOC_Os11g01530.1, LOC_Os08g29370.1, LOC_Os02g48360.1, LOC_Os01g39960.1, LOC_Os07g01480.1, LOC_Os03g22370.1, LOC_Os07g47640.1, LOC_Os04g33830.1, LOC_Os03g56670.1, LOC_Os07g28610.1, LOC_Os02g15750.1, LOC_Os03g36540.1, LOC_Os12g08770.1, LOC_Os09g26810.1, LOC…
Biological Process	4	GO:0006091	generation of precursor metabolites and energy	6.76789e-16	1.63106e-13	25995	380	838	48	LOC_Os01g22900.1, LOC_Os05g06720.2, LOC_Os06g14510.3, LOC_Os04g01600.2, LOC_Os02g51470.3, LOC_Os03g21560.1, LOC_Os10g35840.1, LOC_Os09g36030.1, LOC_Os05g33280.1, LOC_Os11g13890.1, LOC_Os07g38960.1, LOC_Os02g12760.1, LOC_Os01g41710.1, LOC_Os07g37250.1, LOC_Os07g04840.1, LOC_Os06g21590.1, LOC_Os08g29370.1, LOC_Os02g48360.1, LOC_Os03g39610.1, LOC_Os01g39960.1, LOC_Os07g01480.1, LOC_Os04g16748.1, LOC…
Biological Process	3	GO:0044281	small molecule metabolic process	0.000829585	0.0109124	25995	729	838	40	LOC_Os06g14510.3, LOC_Os03g17070.1, ChrSy.fgenesh.mRNA.83, LOC_Os02g51470.3, LOC_Os03g27230.1, LOC_Os03g50510.1, LOC_Os07g29410.1, LOC_Os09g35800.1, LOC_Os10g33370.1, LOC_Os03g63330.1, LOC_Os11g39220.1, LOC_Os07g48980.1, LOC_Os03g08560.1, LOC_Os09g25850.1, LOC_Os03g58040.1, LOC_Os03g30950.1, LOC_Os01g04260.1, LOC_Os10g37180.1, LOC_Os02g48360.1, LOC_Os04g16748.1, LOC_Os04g42520.1, LOC_Os05g41640.3…
Biological Process	3	GO:0019748	secondary metabolic process	0.0041532	0.0290122	25995	482	838	27	LOC_Os10g16974.1, LOC_Os01g74660.1, LOC_Os03g57200.1, LOC_Os04g51660.1, LOC_Os02g46970.1, LOC_Os02g41630.2, LOC_Os03g08560.1, LOC_Os11g10870.1, LOC_Os01g54620.1, LOC_Os08g38910.2, LOC_Os06g08580.1, LOC_Os08g07720.1, LOC_Os08g41100.1, LOC_Os11g42550.1, LOC_Os09g25610.1, LOC_Os09g20220.1, LOC_Os11g32650.1, LOC_Os01g63190.1, LOC_Os09g04050.1, LOC_Os02g28220.1, LOC_Os09g32080.2, LOC_Os03g32470.1, LOC…
Biological Process	5	GO:0006811	ion transport	0.00569096	0.0370681	25995	423	838	24	LOC_Os04g16748.1, LOC_Os03g17070.1, LOC_Os02g51470.3, LOC_Os02g30650.1, LOC_Os09g31130.1, LOC_Os05g42250.1, LOC_Os12g07270.1, LOC_Os03g48310.1, LOC_Os10g38272.1, LOC_Os02g32814.1, LOC_Os06g42030.1, LOC_Os10g21240.1, LOC_Os03g48471.1, LOC_Os10g21238.1, LOC_Os12g37530.1, LOC_Os03g22490.1, LOC_Os03g08560.1, LOC_Os01g20830.1, LOC_Os10g36200.1, LOC_Os11g01530.1, LOC_Os05g05820.1, LOC_Os11g05010.1, LOC…
Biological Process	6	GO:0006812	cation transport	0.00104143	0.0109124	25995	349	838	23	LOC_Os04g16748.1, LOC_Os03g17070.1, LOC_Os02g51470.3, LOC_Os02g30650.1, LOC_Os09g31130.1, LOC_Os12g07270.1, LOC_Os03g48310.1, LOC_Os10g38272.1, LOC_Os02g32814.1, LOC_Os06g42030.1, LOC_Os10g21240.1, LOC_Os03g48471.1, LOC_Os10g21238.1, LOC_Os12g37530.1, LOC_Os03g22490.1, LOC_Os03g08560.1, LOC_Os01g20830.1, LOC_Os10g36200.1, LOC_Os11g01530.1, LOC_Os05g05820.1, LOC_Os11g05010.1, LOC_Os12g01530.1, LOC…
Biological Process	3	GO:0065008	regulation of biological quality	0.000502163	0.00896453	25995	310	838	22	LOC_Os02g30650.1, LOC_Os09g31130.1, LOC_Os09g23300.1, LOC_Os10g34230.1, LOC_Os02g32814.1, LOC_Os01g10110.1, LOC_Os07g29410.1, LOC_Os01g31870.1, LOC_Os07g48510.1, LOC_Os12g39180.1, LOC_Os12g37530.1, LOC_Os12g35340.1, LOC_Os03g08560.1, LOC_Os07g06600.1, ChrUn.fgenesh.mRNA.94, LOC_Os01g27140.1, LOC_Os12g35330.1, LOC_Os11g01530.1, LOC_Os06g09610.1, LOC_Os12g01530.1, LOC_Os01g09830.1, LOC_Os04g32030.1
Biological Process	5	GO:0008610	lipid biosynthetic process	0.000735318	0.0109124	25995	319	838	22	LOC_Os01g01660.1, LOC_Os09g32670.1, LOC_Os01g74660.1, LOC_Os10g38940.1, LOC_Os09g35800.1, LOC_Os07g29220.1, LOC_Os10g33370.1, LOC_Os11g32650.1, LOC_Os10g01044.1, LOC_Os09g04050.1, LOC_Os08g20420.1, LOC_Os03g21620.1, LOC_Os09g25850.1, LOC_Os08g34280.1, LOC_Os02g58790.1, LOC_Os03g22780.1, LOC_Os09g25150.1, LOC_Os05g47540.1, LOC_Os01g04260.1, LOC_Os01g39960.1, LOC_Os12g17320.1, LOC_Os05g47545.1
Biological Process	4	GO:1901135	carbohydrate derivative metabolic process	0.00173158	0.0170331	25995	341	838	22	LOC_Os04g16748.1, LOC_Os04g42520.1, LOC_Os03g17070.1, LOC_Os06g14510.3, LOC_Os05g41640.3, ChrSy.fgenesh.mRNA.83, LOC_Os04g01600.2, LOC_Os02g51470.3, LOC_Os10g35840.1, LOC_Os08g41100.1, LOC_Os03g48310.1, LOC_Os06g04510.1, LOC_Os10g38272.1, LOC_Os04g24140.1, LOC_Os10g21238.1, LOC_Os08g20420.1, LOC_Os07g30150.1, LOC_Os09g32080.2, LOC_Os03g08560.1, LOC_Os03g21620.1, LOC_Os03g01018.1, LOC_Os02g48360.1
Biological Process	4	GO:0044262	cellular carbohydrate metabolic process	3.86354e-06	0.000143248	25995	207	838	21	LOC_Os06g48180.1, LOC_Os01g22900.1, LOC_Os08g06380.1, LOC_Os05g08370.1, LOC_Os09g32670.1, LOC_Os07g24190.1, LOC_Os06g36560.1, LOC_Os03g28330.4, LOC_Os06g48200.1, LOC_Os09g25490.1, LOC_Os09g35800.1, LOC_Os04g32320.1, LOC_Os01g54560.1, LOC_Os03g21620.1, LOC_Os10g32980.1, LOC_Os11g33270.1, LOC_Os08g13920.1, LOC_Os07g14850.1, LOC_Os07g10770.1, LOC_Os03g59340.1, LOC_Os01g54620.1
Biological Process	3	GO:0019725	cellular homeostasis	0.000932267	0.0109124	25995	283	838	20	LOC_Os02g30650.1, LOC_Os09g31130.1, LOC_Os09g23300.1, LOC_Os02g32814.1, LOC_Os07g29410.1, LOC_Os01g31870.1, LOC_Os07g48510.1, LOC_Os12g39180.1, LOC_Os12g37530.1, LOC_Os12g35340.1, LOC_Os03g08560.1, LOC_Os11g01530.1, LOC_Os07g06600.1, ChrUn.fgenesh.mRNA.94, LOC_Os01g27140.1, LOC_Os12g35330.1, LOC_Os06g09610.1, LOC_Os12g01530.1, LOC_Os01g09830.1, LOC_Os04g32030.1
Biological Process	4	GO:0042592	homeostatic process	0.000973363	0.0109124	25995	284	838	20	LOC_Os02g30650.1, LOC_Os09g31130.1, LOC_Os09g23300.1, LOC_Os02g32814.1, LOC_Os07g29410.1, LOC_Os01g31870.1, LOC_Os07g48510.1, LOC_Os12g39180.1, LOC_Os12g37530.1, LOC_Os12g35340.1, LOC_Os03g08560.1, LOC_Os07g06600.1, ChrUn.fgenesh.mRNA.94, LOC_Os01g27140.1, LOC_Os12g35330.1, LOC_Os11g01530.1, LOC_Os06g09610.1, LOC_Os12g01530.1, LOC_Os01g09830.1, LOC_Os04g32030.1
Biological Process	5	GO:0044264	cellular polysaccharide metabolic process	3.47218e-06	0.000143248	25995	142	838	17	LOC_Os06g48180.1, LOC_Os01g22900.1, LOC_Os08g06380.1, LOC_Os05g08370.1, LOC_Os09g32670.1, LOC_Os07g24190.1, LOC_Os06g48200.1, LOC_Os09g25490.1, LOC_Os09g35800.1, LOC_Os03g21620.1, LOC_Os10g32980.1, LOC_Os11g33270.1, LOC_Os08g13920.1, LOC_Os07g14850.1, LOC_Os07g10770.1, LOC_Os03g59340.1, LOC_Os01g54620.1
Biological Process	5	GO:0005976	polysaccharide metabolic process	9.56297e-06	0.00032924	25995	153	838	17	LOC_Os06g48180.1, LOC_Os01g22900.1, LOC_Os08g06380.1, LOC_Os05g08370.1, LOC_Os09g32670.1, LOC_Os07g24190.1, LOC_Os06g48200.1, LOC_Os09g25490.1, LOC_Os09g35800.1, LOC_Os03g21620.1, LOC_Os10g32980.1, LOC_Os11g33270.1, LOC_Os08g13920.1, LOC_Os07g14850.1, LOC_Os07g10770.1, LOC_Os03g59340.1, LOC_Os01g54620.1
Biological Process	5	GO:0016051	carbohydrate biosynthetic process	2.7936e-05	0.000708692	25995	166	838	17	LOC_Os01g22900.1, LOC_Os08g06380.1, LOC_Os05g08370.1, LOC_Os09g32670.1, LOC_Os06g14510.3, LOC_Os07g24190.1, LOC_Os09g25490.1, LOC_Os09g35800.1, LOC_Os01g54560.1, LOC_Os03g21620.1, LOC_Os10g32980.1, LOC_Os05g47540.1, LOC_Os07g14850.1, LOC_Os07g10770.1, LOC_Os03g59340.1, LOC_Os01g54620.1, LOC_Os05g47545.1
Biological Process	4	GO:0055086	nucleobase-containing small molecule metabolic process	0.00189384	0.0178986	25995	197	838	15	LOC_Os04g16748.1, LOC_Os04g42520.1, LOC_Os03g17070.1, LOC_Os06g14510.3, LOC_Os05g41640.3, ChrSy.fgenesh.mRNA.83, LOC_Os02g51470.3, LOC_Os03g48310.1, LOC_Os06g04510.1, LOC_Os10g38272.1, LOC_Os10g21238.1, LOC_Os07g30150.1, LOC_Os03g08560.1, LOC_Os03g01018.1, LOC_Os02g48360.1
Biological Process	6	GO:0006073	cellular glucan metabolic process	2.09309e-07	1.44124e-05	25995	79	838	14	LOC_Os06g48180.1, LOC_Os08g06380.1, LOC_Os05g08370.1, LOC_Os01g22900.1, LOC_Os07g24190.1, LOC_Os06g48200.1, LOC_Os09g25490.1, LOC_Os10g32980.1, LOC_Os11g33270.1, LOC_Os08g13920.1, LOC_Os07g14850.1, LOC_Os07g10770.1, LOC_Os03g59340.1, LOC_Os01g54620.1
Biological Process	6	GO:0044042	glucan metabolic process	2.09309e-07	1.44124e-05	25995	79	838	14	LOC_Os06g48180.1, LOC_Os08g06380.1, LOC_Os05g08370.1, LOC_Os01g22900.1, LOC_Os07g24190.1, LOC_Os06g48200.1, LOC_Os09g25490.1, LOC_Os10g32980.1, LOC_Os11g33270.1, LOC_Os08g13920.1, LOC_Os07g14850.1, LOC_Os07g10770.1, LOC_Os03g59340.1, LOC_Os01g54620.1
Biological Process	5	GO:0034637	cellular carbohydrate biosynthetic process	0.000277857	0.0055803	25995	146	838	14	LOC_Os08g06380.1, LOC_Os05g08370.1, LOC_Os01g22900.1, LOC_Os09g32670.1, LOC_Os07g24190.1, LOC_Os09g25490.1, LOC_Os09g35800.1, LOC_Os01g54560.1, LOC_Os03g21620.1, LOC_Os10g32980.1, LOC_Os07g14850.1, LOC_Os07g10770.1, LOC_Os03g59340.1, LOC_Os01g54620.1
Biological Process	7	GO:0030001	metal ion transport	0.00307984	0.0260436	25995	187	838	14	LOC_Os02g30650.1, LOC_Os09g31130.1, LOC_Os12g07270.1, LOC_Os02g32814.1, LOC_Os06g42030.1, LOC_Os12g37530.1, LOC_Os03g22490.1, LOC_Os01g20830.1, LOC_Os11g01530.1, LOC_Os10g36200.1, LOC_Os05g05820.1, LOC_Os12g01530.1, LOC_Os11g05010.1, LOC_Os04g32030.1
Biological Process	3	GO:0007017	microtubule-based process	7.39886e-07	4.45781e-05	25995	75	838	13	LOC_Os05g34170.2, LOC_Os09g35890.1, LOC_Os01g55510.1, LOC_Os01g59150.1, LOC_Os10g36880.1, LOC_Os01g43580.1, LOC_Os08g43400.1, LOC_Os01g54080.1, LOC_Os03g45920.1, LOC_Os01g18050.1, LOC_Os11g42800.1, LOC_Os02g53520.1, LOC_Os07g01490.1
Biological Process	6	GO:0033692	cellular polysaccharide biosynthetic process	7.29427e-05	0.00167421	25995	113	838	13	LOC_Os08g06380.1, LOC_Os05g08370.1, LOC_Os01g22900.1, LOC_Os09g32670.1, LOC_Os07g24190.1, LOC_Os09g25490.1, LOC_Os09g35800.1, LOC_Os03g21620.1, LOC_Os10g32980.1, LOC_Os07g14850.1, LOC_Os07g10770.1, LOC_Os03g59340.1, LOC_Os01g54620.1
Biological Process	6	GO:0000271	polysaccharide biosynthetic process	7.29427e-05	0.00167421	25995	113	838	13	LOC_Os08g06380.1, LOC_Os05g08370.1, LOC_Os01g22900.1, LOC_Os09g32670.1, LOC_Os07g24190.1, LOC_Os09g25490.1, LOC_Os09g35800.1, LOC_Os03g21620.1, LOC_Os10g32980.1, LOC_Os07g14850.1, LOC_Os07g10770.1, LOC_Os03g59340.1, LOC_Os01g54620.1
Biological Process	4	GO:0006979	response to oxidative stress	0.00305248	0.0260436	25995	167	838	13	LOC_Os01g19020.1, LOC_Os02g34810.1, LOC_Os06g46799.1, LOC_Os04g14680.1, LOC_Os07g48040.1, LOC_Os01g07770.1, LOC_Os04g51300.1, LOC_Os07g02440.1, LOC_Os02g14440.1, LOC_Os07g47990.1, LOC_Os10g02040.2, LOC_Os05g04500.1, LOC_Os05g04380.1
Biological Process	5	GO:0019684	photosynthesis, light reaction	7.15463e-10	6.89706e-08	25995	36	838	12	LOC_Os11g13890.1, LOC_Os01g31690.1, LOC_Os07g38960.1, LOC_Os01g41710.1, LOC_Os07g37240.1, LOC_Os04g38410.1, LOC_Os06g21590.1, LOC_Os08g33820.1, LOC_Os07g37550.1, LOC_Os09g26810.1, LOC_Os01g52240.1, LOC_Os03g39610.1
Biological Process	3	GO:0046034	ATP metabolic process	0.00184783	0.0178131	25995	139	838	12	LOC_Os04g16748.1, LOC_Os10g21238.1, LOC_Os03g17070.1, LOC_Os06g14510.3, LOC_Os05g41640.3, LOC_Os02g51470.3, LOC_Os03g08560.1, LOC_Os03g48310.1, LOC_Os06g04510.1, LOC_Os10g38272.1, LOC_Os10g21240.1, LOC_Os02g48360.1
Biological Process	5	GO:0009765	photosynthesis, light harvesting	4.44531e-14	7.14213e-12	25995	15	838	11	LOC_Os07g37240.1, LOC_Os04g38410.1, LOC_Os06g21590.1, LOC_Os08g33820.1, LOC_Os07g37550.1, LOC_Os11g13890.1, LOC_Os09g26810.1, LOC_Os01g52240.1, LOC_Os07g38960.1, LOC_Os01g41710.1, LOC_Os03g39610.1
Biological Process	7	GO:0009150	purine ribonucleotide metabolic process	0.0046352	0.0319167	25995	136	838	11	LOC_Os04g16748.1, LOC_Os10g21238.1, LOC_Os03g17070.1, LOC_Os06g14510.3, LOC_Os05g41640.3, LOC_Os02g51470.3, LOC_Os03g08560.1, LOC_Os03g48310.1, LOC_Os06g04510.1, LOC_Os10g38272.1, LOC_Os02g48360.1
Biological Process	5	GO:0019693	ribose phosphate metabolic process	0.00517088	0.0346161	25995	138	838	11	LOC_Os04g16748.1, LOC_Os10g21238.1, LOC_Os03g17070.1, LOC_Os06g14510.3, LOC_Os05g41640.3, LOC_Os02g51470.3, LOC_Os03g08560.1, LOC_Os03g48310.1, LOC_Os06g04510.1, LOC_Os10g38272.1, LOC_Os02g48360.1
Biological Process	6	GO:0009259	ribonucleotide metabolic process	0.00517088	0.0346161	25995	138	838	11	LOC_Os04g16748.1, LOC_Os10g21238.1, LOC_Os03g17070.1, LOC_Os06g14510.3, LOC_Os05g41640.3, LOC_Os02g51470.3, LOC_Os03g08560.1, LOC_Os03g48310.1, LOC_Os06g04510.1, LOC_Os10g38272.1, LOC_Os02g48360.1
Biological Process	6	GO:0006163	purine nucleotide metabolic process	0.00545645	0.0360275	25995	139	838	11	LOC_Os04g16748.1, LOC_Os10g21238.1, LOC_Os03g17070.1, LOC_Os06g14510.3, LOC_Os05g41640.3, LOC_Os02g51470.3, LOC_Os03g08560.1, LOC_Os03g48310.1, LOC_Os06g04510.1, LOC_Os10g38272.1, LOC_Os02g48360.1
Biological Process	7	GO:0009250	glucan biosynthetic process	3.66604e-06	0.000143248	25995	50	838	10	LOC_Os08g06380.1, LOC_Os05g08370.1, LOC_Os01g22900.1, LOC_Os07g24190.1, LOC_Os10g32980.1, LOC_Os09g25490.1, LOC_Os07g14850.1, LOC_Os07g10770.1, LOC_Os03g59340.1, LOC_Os01g54620.1
Biological Process	6	GO:0006694	steroid biosynthetic process	0.00210237	0.0194874	25995	105	838	10	LOC_Os01g01660.1, LOC_Os10g01044.1, LOC_Os09g32670.1, LOC_Os09g04050.1, LOC_Os08g34280.1, LOC_Os02g58790.1, LOC_Os03g22780.1, LOC_Os01g74660.1, LOC_Os09g25150.1, LOC_Os09g35800.1
Biological Process	5	GO:0008202	steroid metabolic process	0.00225586	0.0204959	25995	106	838	10	LOC_Os01g01660.1, LOC_Os10g01044.1, LOC_Os09g32670.1, LOC_Os09g04050.1, LOC_Os08g34280.1, LOC_Os02g58790.1, LOC_Os03g22780.1, LOC_Os01g74660.1, LOC_Os09g25150.1, LOC_Os09g35800.1
Biological Process	8	GO:0030243	cellulose metabolic process	1.5506e-06	7.4739e-05	25995	36	838	9	LOC_Os08g06380.1, LOC_Os05g08370.1, LOC_Os07g24190.1, LOC_Os10g32980.1, LOC_Os09g25490.1, LOC_Os07g14850.1, LOC_Os07g10770.1, LOC_Os03g59340.1, LOC_Os01g54620.1
Biological Process	9	GO:0030244	cellulose biosynthetic process	1.5506e-06	7.4739e-05	25995	36	838	9	LOC_Os08g06380.1, LOC_Os05g08370.1, LOC_Os07g24190.1, LOC_Os10g32980.1, LOC_Os09g25490.1, LOC_Os07g14850.1, LOC_Os07g10770.1, LOC_Os03g59340.1, LOC_Os01g54620.1
Biological Process	7	GO:0051273	beta-glucan metabolic process	1.63387e-05	0.000492204	25995	47	838	9	LOC_Os08g06380.1, LOC_Os05g08370.1, LOC_Os07g24190.1, LOC_Os10g32980.1, LOC_Os09g25490.1, LOC_Os07g14850.1, LOC_Os07g10770.1, LOC_Os03g59340.1, LOC_Os01g54620.1
Biological Process	8	GO:0051274	beta-glucan biosynthetic process	1.63387e-05	0.000492204	25995	47	838	9	LOC_Os08g06380.1, LOC_Os05g08370.1, LOC_Os07g24190.1, LOC_Os10g32980.1, LOC_Os09g25490.1, LOC_Os07g14850.1, LOC_Os07g10770.1, LOC_Os03g59340.1, LOC_Os01g54620.1
Biological Process	7	GO:0006857	oligopeptide transport	0.00166396	0.0167089	25995	85	838	9	LOC_Os03g04570.1, LOC_Os12g12934.1, LOC_Os12g44100.1, LOC_Os05g27304.1, LOC_Os06g49220.1, LOC_Os04g59480.1, LOC_Os01g65100.1, LOC_Os04g36040.1, LOC_Os03g60850.1
Biological Process	3	GO:0006928	movement of cell or subcellular component	0.000135728	0.00284439	25995	48	838	8	LOC_Os01g54080.1, LOC_Os09g35890.1, LOC_Os10g36880.1, LOC_Os11g42800.1, LOC_Os02g53520.1, LOC_Os01g43580.1, LOC_Os08g43400.1, LOC_Os07g01490.1
Biological Process	4	GO:0007018	microtubule-based movement	0.000135728	0.00284439	25995	48	838	8	LOC_Os01g54080.1, LOC_Os09g35890.1, LOC_Os10g36880.1, LOC_Os11g42800.1, LOC_Os02g53520.1, LOC_Os01g43580.1, LOC_Os08g43400.1, LOC_Os07g01490.1
Biological Process	4	GO:0006754	ATP biosynthetic process	0.00229622	0.0204959	25995	57	838	7	LOC_Os04g16748.1, LOC_Os10g21238.1, LOC_Os03g17070.1, LOC_Os02g51470.3, LOC_Os03g08560.1, LOC_Os03g48310.1, LOC_Os10g38272.1
Biological Process	7	GO:0009142	nucleoside triphosphate biosynthetic process	0.00371983	0.0277612	25995	62	838	7	LOC_Os04g16748.1, LOC_Os10g21238.1, LOC_Os03g17070.1, LOC_Os02g51470.3, LOC_Os03g08560.1, LOC_Os03g48310.1, LOC_Os10g38272.1
Biological Process	7	GO:0009199	ribonucleoside triphosphate metabolic process	0.00371983	0.0277612	25995	62	838	7	LOC_Os04g16748.1, LOC_Os10g21238.1, LOC_Os03g17070.1, LOC_Os02g51470.3, LOC_Os03g08560.1, LOC_Os03g48310.1, LOC_Os10g38272.1
Biological Process	7	GO:0009144	purine nucleoside triphosphate metabolic process	0.00371983	0.0277612	25995	62	838	7	LOC_Os04g16748.1, LOC_Os10g21238.1, LOC_Os03g17070.1, LOC_Os02g51470.3, LOC_Os03g08560.1, LOC_Os03g48310.1, LOC_Os10g38272.1
Biological Process	8	GO:0009205	purine ribonucleoside triphosphate metabolic process	0.00371983	0.0277612	25995	62	838	7	LOC_Os04g16748.1, LOC_Os10g21238.1, LOC_Os03g17070.1, LOC_Os02g51470.3, LOC_Os03g08560.1, LOC_Os03g48310.1, LOC_Os10g38272.1
Biological Process	8	GO:0009201	ribonucleoside triphosphate biosynthetic process	0.00371983	0.0277612	25995	62	838	7	LOC_Os04g16748.1, LOC_Os10g21238.1, LOC_Os03g17070.1, LOC_Os02g51470.3, LOC_Os03g08560.1, LOC_Os03g48310.1, LOC_Os10g38272.1
Biological Process	8	GO:0009145	purine nucleoside triphosphate biosynthetic process	0.00371983	0.0277612	25995	62	838	7	LOC_Os04g16748.1, LOC_Os10g21238.1, LOC_Os03g17070.1, LOC_Os02g51470.3, LOC_Os03g08560.1, LOC_Os03g48310.1, LOC_Os10g38272.1
Biological Process	9	GO:0009206	purine ribonucleoside triphosphate biosynthetic process	0.00371983	0.0277612	25995	62	838	7	LOC_Os04g16748.1, LOC_Os10g21238.1, LOC_Os03g17070.1, LOC_Os02g51470.3, LOC_Os03g08560.1, LOC_Os03g48310.1, LOC_Os10g38272.1
Biological Process	6	GO:0009141	nucleoside triphosphate metabolic process	0.00407088	0.0288554	25995	63	838	7	LOC_Os04g16748.1, LOC_Os10g21238.1, LOC_Os03g17070.1, LOC_Os02g51470.3, LOC_Os03g08560.1, LOC_Os03g48310.1, LOC_Os10g38272.1
Biological Process	5	GO:0000160	phosphorelay signal transduction system	0.00307339	0.0260436	25995	45	838	6	LOC_Os01g72330.1, LOC_Os07g49460.1, LOC_Os04g57720.1, LOC_Os11g04720.1, LOC_Os12g04500.1, LOC_Os02g35180.1
Biological Process	8	GO:0051258	protein polymerization	0.00106832	0.010956	25995	25	838	5	LOC_Os05g34170.2, LOC_Os03g44420.1, LOC_Os03g45920.1, LOC_Os01g59150.1, LOC_Os01g18050.1
Biological Process	5	GO:0015986	ATP synthesis coupled proton transport	0.00385893	0.0277612	25995	33	838	5	LOC_Os04g16748.1, LOC_Os10g21238.1, LOC_Os03g17070.1, LOC_Os02g51470.3, LOC_Os10g38272.1
Biological Process	7	GO:1902600	proton transmembrane transport	0.00385893	0.0277612	25995	33	838	5	LOC_Os04g16748.1, LOC_Os10g21238.1, LOC_Os03g17070.1, LOC_Os02g51470.3, LOC_Os10g38272.1
Biological Process	8	GO:0015985	energy coupled proton transport, down electrochemical gradient	0.00385893	0.0277612	25995	33	838	5	LOC_Os04g16748.1, LOC_Os10g21238.1, LOC_Os03g17070.1, LOC_Os02g51470.3, LOC_Os10g38272.1
Biological Process	9	GO:0006826	iron ion transport	0.000620672	0.0106844	25995	6	838	3	LOC_Os12g37530.1, LOC_Os11g01530.1, LOC_Os12g01530.1
Biological Process	4	GO:0055082	cellular chemical homeostasis	0.00103802	0.0109124	25995	2	838	2	LOC_Os11g01530.1, LOC_Os12g01530.1
Biological Process	5	GO:0048878	chemical homeostasis	0.00103802	0.0109124	25995	2	838	2	LOC_Os11g01530.1, LOC_Os12g01530.1
Biological Process	5	GO:0006873	cellular ion homeostasis	0.00103802	0.0109124	25995	2	838	2	LOC_Os11g01530.1, LOC_Os12g01530.1
Biological Process	6	GO:0030003	cellular cation homeostasis	0.00103802	0.0109124	25995	2	838	2	LOC_Os11g01530.1, LOC_Os12g01530.1
Biological Process	6	GO:0050801	ion homeostasis	0.00103802	0.0109124	25995	2	838	2	LOC_Os11g01530.1, LOC_Os12g01530.1
Biological Process	7	GO:0006875	cellular metal ion homeostasis	0.00103802	0.0109124	25995	2	838	2	LOC_Os11g01530.1, LOC_Os12g01530.1
Biological Process	7	GO:0055080	cation homeostasis	0.00103802	0.0109124	25995	2	838	2	LOC_Os11g01530.1, LOC_Os12g01530.1
Biological Process	7	GO:0098771	inorganic ion homeostasis	0.00103802	0.0109124	25995	2	838	2	LOC_Os11g01530.1, LOC_Os12g01530.1
Biological Process	8	GO:0046916	cellular transition metal ion homeostasis	0.00103802	0.0109124	25995	2	838	2	LOC_Os11g01530.1, LOC_Os12g01530.1
Biological Process	8	GO:0055065	metal ion homeostasis	0.00103802	0.0109124	25995	2	838	2	LOC_Os11g01530.1, LOC_Os12g01530.1
Biological Process	9	GO:0006879	cellular iron ion homeostasis	0.00103802	0.0109124	25995	2	838	2	LOC_Os11g01530.1, LOC_Os12g01530.1
Biological Process	9	GO:0055076	transition metal ion homeostasis	0.00103802	0.0109124	25995	2	838	2	LOC_Os11g01530.1, LOC_Os12g01530.1
Biological Process	10	GO:0055072	iron ion homeostasis	0.00103802	0.0109124	25995	2	838	2	LOC_Os11g01530.1, LOC_Os12g01530.1
Cellular Component	3	GO:0009579	thylakoid	1.21374e-34	1.01954e-32	25995	562	838	87	LOC_Os03g03990.1, LOC_Os03g21560.1, LOC_Os09g36450.1, LOC_Os01g64960.1, LOC_Os05g33280.1, LOC_Os03g14654.1, LOC_Os03g43430.1, LOC_Os10g21240.1, LOC_Os07g38960.1, LOC_Os01g05080.1, LOC_Os12g17600.1, LOC_Os07g37250.1, LOC_Os10g01044.1, LOC_Os07g04840.1, LOC_Os06g49160.1, LOC_Os07g25430.1, LOC_Os08g29370.1, LOC_Os02g49870.1, LOC_Os02g49680.1, LOC_Os07g01480.1, LOC_Os03g22370.1, LOC_Os04g16748.1, LOC…
Cellular Component	4	GO:0009536	plastid	1.07658e-21	4.52164e-20	25995	3300	838	206	LOC_Os09g36450.1, LOC_Os06g01790.1, LOC_Os07g46310.1, LOC_Os10g21240.1, LOC_Os07g38960.1, LOC_Os03g21900.1, LOC_Os02g50740.1, LOC_Os11g01530.1, LOC_Os10g37180.1, LOC_Os02g49680.1, LOC_Os07g01480.1, LOC_Os04g58200.1, LOC_Os03g20460.1, LOC_Os07g42420.1, LOC_Os10g25130.1, LOC_Os03g56670.1, LOC_Os07g43390.1, LOC_Os08g09250.1, LOC_Os01g65790.1, LOC_Os07g38620.1, LOC_Os01g55570.1, LOC_Os08g40160.1, LOC…
Cellular Component	4	GO:0034357	photosynthetic membrane	5.39099e-15	1.50948e-13	25995	80	838	22	LOC_Os05g43310.1, LOC_Os01g59090.1, LOC_Os03g22370.1, LOC_Os12g23200.1, LOC_Os07g47640.1, LOC_Os07g37030.1, LOC_Os01g31690.1, LOC_Os07g37250.1, LOC_Os07g05480.1, LOC_Os03g56670.1, LOC_Os08g44680.1, LOC_Os12g08770.1, LOC_Os07g04840.1, LOC_Os07g25430.1, LOC_Os08g39430.1, LOC_Os01g56680.2, LOC_Os08g40160.1, LOC_Os07g36080.1, LOC_Os08g02630.1, LOC_Os01g70820.1, LOC_Os03g17174.1, LOC_Os07g01480.1
Cellular Component	4	GO:0009521	photosystem	1.11783e-14	2.34743e-13	25995	74	838	21	LOC_Os05g43310.1, LOC_Os01g59090.1, LOC_Os03g22370.1, LOC_Os12g23200.1, LOC_Os07g47640.1, LOC_Os01g31690.1, LOC_Os07g37250.1, LOC_Os07g05480.1, LOC_Os03g56670.1, LOC_Os08g44680.1, LOC_Os12g08770.1, LOC_Os07g04840.1, LOC_Os07g25430.1, LOC_Os08g39430.1, LOC_Os01g56680.2, LOC_Os08g40160.1, LOC_Os08g02630.1, LOC_Os07g36080.1, LOC_Os01g70820.1, LOC_Os03g17174.1, LOC_Os07g01480.1
Cellular Component	5	GO:0009523	photosystem II	1.07134e-11	1.79985e-10	25995	47	838	15	LOC_Os05g43310.1, LOC_Os01g59090.1, LOC_Os03g22370.1, LOC_Os07g47640.1, LOC_Os01g31690.1, LOC_Os07g37250.1, LOC_Os07g04840.1, LOC_Os08g39430.1, LOC_Os01g56680.2, LOC_Os08g40160.1, LOC_Os07g36080.1, LOC_Os08g02630.1, LOC_Os01g70820.1, LOC_Os03g17174.1, LOC_Os07g01480.1
Cellular Component	3	GO:0005737	cytoplasm	1.06274e-09	1.48783e-08	25995	8351	838	351	LOC_Os10g42770.1, LOC_Os07g27880.1, LOC_Os06g14240.1, LOC_Os07g49460.1, LOC_Os03g18890.1, LOC_Os09g36450.1, LOC_Os06g36050.1, LOC_Os06g01790.1, LOC_Os07g46310.1, LOC_Os10g21240.1, LOC_Os07g38960.1, LOC_Os03g21900.1, LOC_Os02g50740.1, LOC_Os03g25440.1, LOC_Os02g13350.1, LOC_Os02g14440.1, LOC_Os03g58040.1, LOC_Os02g02040.1, LOC_Os11g01530.1, LOC_Os03g56380.1, LOC_Os10g37180.1, LOC_Os02g49680.1, LOC…
Cellular Component	3	GO:0098796	membrane protein complex	1.4951e-09	1.79412e-08	25995	228	838	28	LOC_Os05g43310.1, LOC_Os01g59090.1, LOC_Os03g17070.1, LOC_Os02g51470.3, LOC_Os10g21240.1, LOC_Os03g48471.1, LOC_Os07g37250.1, LOC_Os08g44680.1, LOC_Os07g04840.1, LOC_Os07g25430.1, LOC_Os08g39430.1, LOC_Os03g17174.1, LOC_Os07g01480.1, LOC_Os04g16748.1, LOC_Os03g22370.1, LOC_Os10g38272.1, LOC_Os12g23200.1, LOC_Os07g47640.1, LOC_Os01g31690.1, LOC_Os07g05480.1, LOC_Os03g56670.1, LOC_Os10g21238.1, LOC…
Cellular Component	5	GO:0042651	thylakoid membrane	5.31551e-09	5.58129e-08	25995	34	838	11	LOC_Os01g59090.1, LOC_Os07g04840.1, LOC_Os12g08770.1, LOC_Os08g39430.1, LOC_Os08g40160.1, LOC_Os07g36080.1, LOC_Os01g31690.1, LOC_Os07g37030.1, LOC_Os01g70820.1, LOC_Os03g17174.1, LOC_Os07g01480.1
Cellular Component	3	GO:0019898	extrinsic component of membrane	3.04859e-08	2.84535e-07	25995	24	838	9	LOC_Os01g59090.1, LOC_Os07g04840.1, LOC_Os08g39430.1, LOC_Os08g40160.1, LOC_Os07g36080.1, LOC_Os01g31690.1, LOC_Os01g70820.1, LOC_Os03g17174.1, LOC_Os07g01480.1
Cellular Component	2	GO:0110165	cellular anatomical entity	4.18096e-08	3.512e-07	25995	14339	838	538	LOC_Os06g15330.1, LOC_Os03g18890.1, LOC_Os09g36450.1, LOC_Os03g37260.1, LOC_Os07g46310.1, LOC_Os08g38590.1, LOC_Os06g42030.1, LOC_Os10g21240.1, LOC_Os02g13350.1, LOC_Os04g37990.1, LOC_Os03g58040.1, LOC_Os02g02040.1, LOC_Os11g01530.1, LOC_Os03g29970.1, LOC_Os02g49680.1, LOC_Os04g58200.1, LOC_Os03g20460.1, LOC_Os07g42420.1, LOC_Os10g25130.1, LOC_Os04g38220.1, LOC_Os09g25610.1, LOC_Os09g20220.1, LOC…
Cellular Component	4	GO:0009654	photosystem II oxygen evolving complex	6.87461e-08	5.2497e-07	25995	26	838	9	LOC_Os01g59090.1, LOC_Os07g04840.1, LOC_Os08g39430.1, LOC_Os08g40160.1, LOC_Os07g36080.1, LOC_Os01g31690.1, LOC_Os01g70820.1, LOC_Os03g17174.1, LOC_Os07g01480.1
Cellular Component	4	GO:1990204	oxidoreductase complex	1.36473e-07	9.55313e-07	25995	36	838	10	LOC_Os01g59090.1, LOC_Os07g04840.1, LOC_Os08g39430.1, LOC_Os08g40160.1, LOC_Os07g36080.1, LOC_Os01g31690.1, LOC_Os10g37180.1, LOC_Os01g70820.1, LOC_Os03g17174.1, LOC_Os07g01480.1
Cellular Component	3	GO:0016020	membrane	7.06689e-07	4.5663e-06	25995	6383	838	267	LOC_Os10g42770.1, LOC_Os06g15330.1, LOC_Os03g37260.1, LOC_Os07g46310.1, LOC_Os06g42030.1, LOC_Os04g39489.1, LOC_Os10g21240.1, LOC_Os07g38960.1, LOC_Os03g15740.1, LOC_Os02g50740.1, LOC_Os03g25440.1, LOC_Os01g01030.1, LOC_Os04g37990.1, LOC_Os02g02040.1, LOC_Os12g44100.1, LOC_Os02g49680.1, LOC_Os07g01480.1, LOC_Os01g63260.1, LOC_Os04g38220.1, LOC_Os01g31870.1, LOC_Os03g03810.1, LOC_Os04g36040.1, LOC…
Cellular Component	4	GO:0009538	photosystem I reaction center	1.07251e-06	6.43509e-06	25995	4	838	4	LOC_Os03g56670.1, LOC_Os08g44680.1, LOC_Os07g25430.1, LOC_Os12g23200.1
Cellular Component	3	GO:0030312	external encapsulating structure	9.27803e-06	5.1957e-05	25995	943	838	56	LOC_Os02g10520.1, LOC_Os03g53800.3, LOC_Os10g39640.1, LOC_Os05g39990.1, LOC_Os06g37080.1, LOC_Os04g54810.1, LOC_Os08g23180.1, LOC_Os01g03950.1, LOC_Os05g32110.1, LOC_Os02g14440.1, LOC_Os06g37560.1, LOC_Os07g47990.1, LOC_Os01g72300.1, LOC_Os10g35110.2, LOC_Os05g41640.3, LOC_Os02g09940.1, LOC_Os11g42550.1, LOC_Os05g48900.1, LOC_Os03g03810.1, LOC_Os11g02369.1, LOC_Os07g48040.1, LOC_Os02g55870.1, LOC…
Cellular Component	4	GO:0005618	cell wall	1.37238e-05	7.20498e-05	25995	933	838	55	LOC_Os02g10520.1, LOC_Os03g53800.3, LOC_Os10g39640.1, LOC_Os05g39990.1, LOC_Os06g37080.1, LOC_Os04g54810.1, LOC_Os08g23180.1, LOC_Os01g03950.1, LOC_Os05g32110.1, LOC_Os02g14440.1, LOC_Os06g37560.1, LOC_Os07g47990.1, LOC_Os01g72300.1, LOC_Os10g35110.2, LOC_Os05g41640.3, LOC_Os02g09940.1, LOC_Os11g42550.1, LOC_Os05g48900.1, LOC_Os03g03810.1, LOC_Os11g02369.1, LOC_Os07g48040.1, LOC_Os02g55870.1, LOC…
Cellular Component	5	GO:0009522	photosystem I	2.08699e-05	0.000103122	25995	19	838	6	LOC_Os03g56670.1, LOC_Os08g44680.1, LOC_Os12g08770.1, LOC_Os07g25430.1, LOC_Os12g23200.1, LOC_Os07g05480.1
Cellular Component	3	GO:0005576	extracellular region	2.22483e-05	0.000103825	25995	591	838	39	LOC_Os06g48180.1, LOC_Os05g33110.1, LOC_Os03g26930.1, LOC_Os02g01140.1, LOC_Os09g36450.1, LOC_Os06g48200.1, LOC_Os11g02350.1, LOC_Os03g14654.1, LOC_Os06g24404.1, LOC_Os12g17600.1, LOC_Os04g58710.1, LOC_Os04g54810.1, LOC_Os05g42350.1, LOC_Os01g15320.1, LOC_Os01g03950.1, LOC_Os07g04840.1, LOC_Os02g14440.1, LOC_Os07g47990.1, LOC_Os03g60840.1, LOC_Os09g15820.1, LOC_Os04g41340.1, LOC_Os05g41640.3, LOC…
Cellular Component	4	GO:0043231	intracellular membrane-bounded organelle	3.12658e-05	0.000138228	25995	8538	838	330	LOC_Os10g42770.1, LOC_Os06g14240.1, LOC_Os07g49460.1, LOC_Os03g18890.1, LOC_Os09g36450.1, LOC_Os06g36050.1, LOC_Os06g01790.1, LOC_Os08g38590.1, LOC_Os07g46310.1, LOC_Os10g21240.1, LOC_Os07g38960.1, LOC_Os03g21900.1, LOC_Os02g50740.1, LOC_Os03g49430.1, LOC_Os03g25440.1, LOC_Os03g58040.1, LOC_Os11g01530.1, LOC_Os03g56380.1, LOC_Os03g29970.1, LOC_Os10g37180.1, LOC_Os02g49680.1, LOC_Os07g01480.1, LOC…
Cellular Component	4	GO:0043227	membrane-bounded organelle	3.3802e-05	0.000141968	25995	8605	838	332	LOC_Os10g42770.1, LOC_Os06g14240.1, LOC_Os07g49460.1, LOC_Os03g18890.1, LOC_Os09g36450.1, LOC_Os06g36050.1, LOC_Os06g01790.1, LOC_Os08g38590.1, LOC_Os07g46310.1, LOC_Os10g21240.1, LOC_Os07g38960.1, LOC_Os03g21900.1, LOC_Os02g50740.1, LOC_Os03g49430.1, LOC_Os03g25440.1, LOC_Os03g58040.1, LOC_Os02g02040.1, LOC_Os11g01530.1, LOC_Os03g56380.1, LOC_Os03g29970.1, LOC_Os10g37180.1, LOC_Os02g49680.1, LOC…
Cellular Component	3	GO:0043229	intracellular organelle	0.000103845	0.000415379	25995	8927	838	339	LOC_Os10g42770.1, LOC_Os06g14240.1, LOC_Os07g49460.1, LOC_Os03g18890.1, LOC_Os09g36450.1, LOC_Os06g36050.1, LOC_Os06g01790.1, LOC_Os07g46310.1, LOC_Os08g38590.1, LOC_Os10g21240.1, LOC_Os07g38960.1, LOC_Os03g21900.1, LOC_Os02g50740.1, LOC_Os03g25440.1, LOC_Os03g49430.1, LOC_Os03g58040.1, LOC_Os02g02040.1, LOC_Os11g01530.1, LOC_Os03g56380.1, LOC_Os03g29970.1, LOC_Os10g37180.1, LOC_Os02g49680.1, LOC…
Cellular Component	3	GO:0043226	organelle	0.000111004	0.000423833	25995	8934	838	339	LOC_Os10g42770.1, LOC_Os06g14240.1, LOC_Os07g49460.1, LOC_Os03g18890.1, LOC_Os09g36450.1, LOC_Os06g36050.1, LOC_Os06g01790.1, LOC_Os07g46310.1, LOC_Os08g38590.1, LOC_Os10g21240.1, LOC_Os07g38960.1, LOC_Os03g21900.1, LOC_Os02g50740.1, LOC_Os03g25440.1, LOC_Os03g49430.1, LOC_Os03g58040.1, LOC_Os02g02040.1, LOC_Os11g01530.1, LOC_Os03g56380.1, LOC_Os03g29970.1, LOC_Os10g37180.1, LOC_Os02g49680.1, LOC…
Cellular Component	2	GO:0005622	intracellular	0.000270118	0.000986516	25995	11000	838	404	LOC_Os06g15330.1, LOC_Os03g18890.1, LOC_Os09g36450.1, LOC_Os07g46310.1, LOC_Os08g38590.1, LOC_Os10g21240.1, LOC_Os02g13350.1, LOC_Os03g58040.1, LOC_Os02g02040.1, LOC_Os11g01530.1, LOC_Os03g29970.1, LOC_Os02g49680.1, LOC_Os04g58200.1, LOC_Os03g20460.1, LOC_Os07g42420.1, LOC_Os10g25130.1, LOC_Os09g25610.1, LOC_Os09g20220.1, LOC_Os04g38680.1, LOC_Os03g56670.1, LOC_Os02g17940.1, LOC_Os11g05540.1, LOC…
Cellular Component	2	GO:0032991	protein-containing complex	0.000837906	0.00293267	25995	682	838	38	LOC_Os05g43310.1, LOC_Os01g59090.1, LOC_Os03g17070.1, LOC_Os02g51470.3, LOC_Os10g21240.1, LOC_Os03g48471.1, LOC_Os08g32610.1, LOC_Os07g37250.1, LOC_Os08g44680.1, LOC_Os03g49430.1, LOC_Os07g04840.1, LOC_Os06g37560.1, LOC_Os07g25430.1, LOC_Os08g39430.1, LOC_Os10g37180.1, LOC_Os02g48360.1, LOC_Os03g17174.1, LOC_Os07g01480.1, LOC_Os04g16748.1, LOC_Os03g22370.1, LOC_Os01g55510.1, LOC_Os06g04510.1, LOC…
Cellular Component	3	GO:0099080	supramolecular complex	0.0011015	0.00319054	25995	15	838	4	LOC_Os05g34170.2, LOC_Os03g45920.1, LOC_Os01g59150.1, LOC_Os01g18050.1
Cellular Component	4	GO:0099081	supramolecular polymer	0.0011015	0.00319054	25995	15	838	4	LOC_Os05g34170.2, LOC_Os03g45920.1, LOC_Os01g59150.1, LOC_Os01g18050.1
Cellular Component	5	GO:0099512	supramolecular fiber	0.0011015	0.00319054	25995	15	838	4	LOC_Os05g34170.2, LOC_Os03g45920.1, LOC_Os01g59150.1, LOC_Os01g18050.1
Cellular Component	6	GO:0099513	polymeric cytoskeletal fiber	0.0011015	0.00319054	25995	15	838	4	LOC_Os05g34170.2, LOC_Os03g45920.1, LOC_Os01g59150.1, LOC_Os01g18050.1
Cellular Component	7	GO:0005874	microtubule	0.0011015	0.00319054	25995	15	838	4	LOC_Os05g34170.2, LOC_Os03g45920.1, LOC_Os01g59150.1, LOC_Os01g18050.1
Cellular Component	6	GO:0015630	microtubule cytoskeleton	0.00182454	0.00510872	25995	28	838	5	LOC_Os05g34170.2, LOC_Os01g55510.1, LOC_Os03g45920.1, LOC_Os01g59150.1, LOC_Os01g18050.1
Cellular Component	4	GO:0045263	proton-transporting ATP synthase complex, coupling factor F(o)	0.00228635	0.00619528	25995	18	838	4	LOC_Os04g16748.1, LOC_Os10g21238.1, LOC_Os03g17070.1, LOC_Os10g38272.1
Cellular Component	3	GO:0045259	proton-transporting ATP synthase complex	0.00385893	0.0101297	25995	33	838	5	LOC_Os04g16748.1, LOC_Os10g21238.1, LOC_Os03g17070.1, LOC_Os02g51470.3, LOC_Os10g38272.1
Cellular Component	3	GO:1902494	catalytic complex	0.00924944	0.023544	25995	234	838	15	LOC_Os01g59090.1, LOC_Os06g04510.1, LOC_Os01g31690.1, LOC_Os08g32610.1, LOC_Os07g04840.1, LOC_Os03g15020.1, LOC_Os06g37560.1, LOC_Os08g39430.1, LOC_Os08g40160.1, LOC_Os07g36080.1, LOC_Os10g37180.1, LOC_Os01g70820.1, LOC_Os02g48360.1, LOC_Os03g17174.1, LOC_Os07g01480.1
Cellular Component	4	GO:0016469	proton-transporting two-sector ATPase complex	0.00978473	0.024174	25995	74	838	7	LOC_Os04g16748.1, LOC_Os10g21238.1, LOC_Os03g17070.1, LOC_Os02g51470.3, LOC_Os10g38272.1, LOC_Os10g21240.1, LOC_Os03g48471.1
Cellular Component	4	GO:0048046	apoplast	0.013414	0.0321937	25995	29	838	4	LOC_Os06g48180.1, LOC_Os06g48200.1, LOC_Os11g33270.1, LOC_Os08g13920.1
Cellular Component	4	GO:0033177	proton-transporting two-sector ATPase complex, proton-transporting domain	0.0168961	0.0394241	25995	31	838	4	LOC_Os04g16748.1, LOC_Os10g21238.1, LOC_Os03g17070.1, LOC_Os10g38272.1
Molecular Function	2	GO:0003824	catalytic activity	4.42818e-07	8.08277e-05	25995	10554	838	410	LOC_Os09g32670.1, LOC_Os03g18890.1, LOC_Os09g36450.1, LOC_Os07g46310.1, LOC_Os10g21240.1, LOC_Os07g01540.1, LOC_Os04g04060.1, LOC_Os02g53200.1, LOC_Os02g13350.1, LOC_Os03g58040.1, LOC_Os02g02040.1, LOC_Os01g27140.1, LOC_Os11g01530.1, LOC_Os04g58200.1, LOC_Os03g20460.1, LOC_Os07g42420.1, LOC_Os10g25130.1, LOC_Os09g25610.1, LOC_Os09g20220.1, LOC_Os02g17940.1, LOC_Os09g30414.1, LOC_Os08g09250.1, LOC…
Molecular Function	7	GO:0016759	cellulose synthase activity	6.92808e-07	8.08277e-05	25995	33	838	9	LOC_Os08g06380.1, LOC_Os05g08370.1, LOC_Os07g24190.1, LOC_Os10g32980.1, LOC_Os09g25490.1, LOC_Os07g14850.1, LOC_Os07g10770.1, LOC_Os03g59340.1, LOC_Os01g54620.1
Molecular Function	7	GO:0016760	cellulose synthase (UDP-forming) activity	6.92808e-07	8.08277e-05	25995	33	838	9	LOC_Os08g06380.1, LOC_Os05g08370.1, LOC_Os07g24190.1, LOC_Os10g32980.1, LOC_Os09g25490.1, LOC_Os07g14850.1, LOC_Os07g10770.1, LOC_Os03g59340.1, LOC_Os01g54620.1
Molecular Function	6	GO:0046527	glucosyltransferase activity	1.01201e-06	8.85505e-05	25995	77	838	13	LOC_Os06g48180.1, LOC_Os08g06380.1, LOC_Os05g08370.1, LOC_Os07g24190.1, LOC_Os06g48200.1, LOC_Os09g25490.1, LOC_Os11g33270.1, LOC_Os10g32980.1, LOC_Os08g13920.1, LOC_Os07g14850.1, LOC_Os07g10770.1, LOC_Os03g59340.1, LOC_Os01g54620.1
Molecular Function	3	GO:0016491	oxidoreductase activity	2.6996e-06	0.000188972	25995	1828	838	95	LOC_Os10g40610.1, LOC_Os10g16974.1, LOC_Os09g32670.1, LOC_Os06g37080.1, LOC_Os01g74660.1, LOC_Os09g35800.1, LOC_Os07g29410.1, LOC_Os10g01044.1, LOC_Os04g38420.1, LOC_Os02g14440.1, LOC_Os12g35340.1, LOC_Os01g01030.1, LOC_Os09g25850.1, LOC_Os01g43090.1, LOC_Os03g04660.1, LOC_Os07g47990.1, LOC_Os03g58040.1, LOC_Os07g06600.1, LOC_Os01g27140.1, LOC_Os03g22780.1, LOC_Os04g01140.1, LOC_Os01g39960.1, LOC…
Molecular Function	4	GO:0016757	transferase activity, transferring glycosyl groups	4.46486e-06	0.00026045	25995	551	838	39	LOC_Os06g48180.1, LOC_Os04g48950.1, LOC_Os02g11110.2, LOC_Os07g24190.1, LOC_Os03g55020.1, LOC_Os03g18890.1, LOC_Os06g48200.1, LOC_Os02g51910.1, LOC_Os01g65780.2, LOC_Os09g25490.1, LOC_Os07g32630.1, LOC_Os12g02910.1, LOC_Os02g10880.1, LOC_Os08g20420.1, LOC_Os09g34214.1, LOC_Os01g02940.2, LOC_Os09g34230.1, LOC_Os07g14850.1, LOC_Os01g02900.1, LOC_Os02g11130.1, LOC_Os11g04860.1, LOC_Os03g59340.1, LOC…
Molecular Function	4	GO:0016798	hydrolase activity, acting on glycosyl bonds	1.16597e-05	0.000582984	25995	450	838	33	LOC_Os06g48180.1, LOC_Os06g08090.1, LOC_Os08g38170.1, LOC_Os01g22900.1, LOC_Os01g64170.1, LOC_Os03g53800.3, LOC_Os06g48200.1, LOC_Os03g53860.1, LOC_Os04g54810.1, LOC_Os09g36350.1, LOC_Os06g21570.1, LOC_Os03g52630.1, LOC_Os01g03950.1, LOC_Os02g53200.1, LOC_Os08g39870.1, LOC_Os05g20020.1, LOC_Os01g47400.1, LOC_Os06g37560.1, LOC_Os01g56670.1, LOC_Os10g35110.2, LOC_Os05g31140.1, LOC_Os05g23924.1, LOC…
Molecular Function	6	GO:0035251	UDP-glucosyltransferase activity	1.95382e-05	0.000805151	25995	48	838	9	LOC_Os08g06380.1, LOC_Os05g08370.1, LOC_Os07g24190.1, LOC_Os10g32980.1, LOC_Os09g25490.1, LOC_Os07g14850.1, LOC_Os07g10770.1, LOC_Os03g59340.1, LOC_Os01g54620.1
Molecular Function	5	GO:0004553	hydrolase activity, hydrolyzing O-glycosyl compounds	2.07039e-05	0.000805151	25995	402	838	30	LOC_Os06g48180.1, LOC_Os01g22900.1, LOC_Os01g64170.1, LOC_Os03g53800.3, LOC_Os06g48200.1, LOC_Os03g53860.1, LOC_Os04g54810.1, LOC_Os09g36350.1, LOC_Os06g21570.1, LOC_Os03g52630.1, LOC_Os01g03950.1, LOC_Os02g53200.1, LOC_Os05g20020.1, LOC_Os08g39870.1, LOC_Os06g37560.1, LOC_Os01g47400.1, LOC_Os01g56670.1, LOC_Os10g35110.2, LOC_Os05g31140.1, LOC_Os05g23924.1, LOC_Os11g19210.1, LOC_Os08g41100.1, LOC…
Molecular Function	5	GO:0016758	transferase activity, transferring hexosyl groups	3.28285e-05	0.001149	25995	453	838	32	LOC_Os06g48180.1, LOC_Os07g24190.1, LOC_Os02g11110.2, LOC_Os03g55020.1, LOC_Os06g48200.1, LOC_Os02g51910.1, LOC_Os09g25490.1, LOC_Os07g32630.1, LOC_Os02g10880.1, LOC_Os08g20420.1, LOC_Os09g34214.1, LOC_Os07g14850.1, LOC_Os09g34230.1, LOC_Os02g11130.1, LOC_Os03g59340.1, LOC_Os01g54620.1, LOC_Os11g04860.1, LOC_Os05g08480.1, LOC_Os06g08830.1, LOC_Os08g06380.1, LOC_Os05g08370.1, LOC_Os06g18010.1, LOC…
Molecular Function	9	GO:0003777	microtubule motor activity	0.000135728	0.00431862	25995	48	838	8	LOC_Os01g54080.1, LOC_Os09g35890.1, LOC_Os10g36880.1, LOC_Os11g42800.1, LOC_Os02g53520.1, LOC_Os01g43580.1, LOC_Os08g43400.1, LOC_Os07g01490.1
Molecular Function	4	GO:0016987	sigma factor activity	0.000620672	0.0181029	25995	6	838	3	LOC_Os08g06630.1, LOC_Os08g14450.1, LOC_Os05g51150.1
Molecular Function	3	GO:0016853	isomerase activity	0.000845198	0.0227553	25995	127	838	12	LOC_Os06g14510.3, LOC_Os08g14330.2, LOC_Os12g02370.2, LOC_Os06g28194.1, LOC_Os09g36450.1, LOC_Os01g02080.1, LOC_Os01g03710.1, LOC_Os08g29370.1, LOC_Os09g35800.1, LOC_Os09g15820.1, LOC_Os11g02440.1, LOC_Os04g24140.1
Molecular Function	8	GO:0008199	ferric iron binding	0.00103802	0.0240952	25995	2	838	2	LOC_Os11g01530.1, LOC_Os12g01530.1
Molecular Function	4	GO:0051087	chaperone binding	0.0011015	0.0240952	25995	15	838	4	LOC_Os06g03640.1, LOC_Os08g43270.1, LOC_Os11g31060.1, LOC_Os09g35630.1
Molecular Function	5	GO:0016861	intramolecular oxidoreductase activity, interconverting aldoses and ketoses	0.0011015	0.0240952	25995	15	838	4	LOC_Os06g14510.3, LOC_Os09g36450.1, LOC_Os01g03710.1, LOC_Os04g24140.1
Molecular Function	6	GO:0005509	calcium ion binding	0.00142763	0.0254771	25995	117	838	11	LOC_Os01g59090.1, LOC_Os07g04840.1, LOC_Os08g39430.1, LOC_Os01g56670.1, LOC_Os08g40160.1, LOC_Os07g36080.1, LOC_Os08g32970.1, LOC_Os01g31690.1, LOC_Os01g70820.1, LOC_Os03g17174.1, LOC_Os07g01480.1
Molecular Function	4	GO:0016229	steroid dehydrogenase activity	0.00145584	0.0254771	25995	100	838	10	LOC_Os01g01660.1, LOC_Os10g01044.1, LOC_Os09g32670.1, LOC_Os09g04050.1, LOC_Os08g34280.1, LOC_Os02g58790.1, LOC_Os03g22780.1, LOC_Os01g74660.1, LOC_Os09g25150.1, LOC_Os09g35800.1
Molecular Function	5	GO:0033764	steroid dehydrogenase activity, acting on the CH-OH group of donors, NAD or NADP as acceptor	0.00145584	0.0254771	25995	100	838	10	LOC_Os01g01660.1, LOC_Os10g01044.1, LOC_Os09g32670.1, LOC_Os09g04050.1, LOC_Os08g34280.1, LOC_Os02g58790.1, LOC_Os03g22780.1, LOC_Os01g74660.1, LOC_Os09g25150.1, LOC_Os09g35800.1
Molecular Function	6	GO:0003854	3-beta-hydroxy-delta5-steroid dehydrogenase activity	0.00145584	0.0254771	25995	100	838	10	LOC_Os01g01660.1, LOC_Os10g01044.1, LOC_Os09g32670.1, LOC_Os09g04050.1, LOC_Os08g34280.1, LOC_Os02g58790.1, LOC_Os03g22780.1, LOC_Os01g74660.1, LOC_Os09g25150.1, LOC_Os09g35800.1
Molecular Function	3	GO:0000156	phosphorelay response regulator activity	0.00165935	0.0276558	25995	40	838	6	LOC_Os01g72330.1, LOC_Os07g49460.1, LOC_Os04g57720.1, LOC_Os11g04720.1, LOC_Os12g04500.1, LOC_Os02g35180.1
Molecular Function	5	GO:0016616	oxidoreductase activity, acting on the CH-OH group of donors, NAD or NADP as acceptor	0.00186279	0.0296353	25995	237	838	17	LOC_Os01g01660.1, LOC_Os05g09440.1, LOC_Os09g32670.1, LOC_Os04g01600.2, LOC_Os10g35840.1, LOC_Os10g34230.1, LOC_Os01g10110.1, LOC_Os01g74660.1, LOC_Os10g35960.1, LOC_Os09g35800.1, LOC_Os01g12830.2, LOC_Os10g01044.1, LOC_Os09g04050.1, LOC_Os08g34280.1, LOC_Os02g58790.1, LOC_Os03g22780.1, LOC_Os09g25150.1
Molecular Function	4	GO:0043169	cation binding	0.00210795	0.0320776	25995	1558	838	71	LOC_Os10g16974.1, LOC_Os06g15330.1, LOC_Os06g37080.1, LOC_Os02g32814.1, LOC_Os02g39710.1, LOC_Os02g17780.1, LOC_Os03g15740.1, LOC_Os01g01030.1, LOC_Os07g04840.1, LOC_Os09g25850.1, LOC_Os03g04660.1, LOC_Os01g56670.1, LOC_Os11g01530.1, LOC_Os10g36200.1, LOC_Os08g32970.1, LOC_Os04g01140.1, LOC_Os07g01480.1, LOC_Os01g24070.1, LOC_Os06g36560.1, LOC_Os04g40630.1, LOC_Os03g48310.1, LOC_Os06g04510.1, LOC…
Molecular Function	5	GO:0046872	metal ion binding	0.00252478	0.0368197	25995	1543	838	70	LOC_Os10g16974.1, LOC_Os06g15330.1, LOC_Os06g37080.1, LOC_Os02g39710.1, LOC_Os02g32814.1, LOC_Os02g17780.1, LOC_Os03g15740.1, LOC_Os01g01030.1, LOC_Os07g04840.1, LOC_Os09g25850.1, LOC_Os03g04660.1, LOC_Os01g56670.1, LOC_Os11g01530.1, LOC_Os10g36200.1, LOC_Os08g32970.1, LOC_Os04g01140.1, LOC_Os07g01480.1, LOC_Os01g24070.1, LOC_Os06g36560.1, LOC_Os04g40630.1, LOC_Os06g04510.1, LOC_Os03g48310.1, LOC…
Molecular Function	7	GO:0003993	acid phosphatase activity	0.00282286	0.0391929	25995	19	838	4	LOC_Os05g09724.1, LOC_Os06g36400.1, LOC_Os05g09740.1, LOC_Os01g09540.1
Molecular Function	2	GO:0016209	antioxidant activity	0.00291147	0.0391929	25995	206	838	15	LOC_Os01g19020.1, LOC_Os02g34810.1, LOC_Os02g09940.1, LOC_Os06g46799.1, LOC_Os04g14680.1, LOC_Os07g48040.1, LOC_Os01g07770.1, LOC_Os04g51300.1, LOC_Os07g02440.1, LOC_Os02g14440.1, LOC_Os07g47990.1, LOC_Os10g02040.2, LOC_Os05g04500.1, LOC_Os06g09610.1, LOC_Os05g04380.1
Molecular Function	4	GO:0016860	intramolecular oxidoreductase activity	0.0034395	0.0445861	25995	20	838	4	LOC_Os06g14510.3, LOC_Os09g36450.1, LOC_Os01g03710.1, LOC_Os04g24140.1
Molecular Function	4	GO:0016614	oxidoreductase activity, acting on CH-OH group of donors	0.00396236	0.0495296	25995	255	838	17	LOC_Os01g01660.1, LOC_Os05g09440.1, LOC_Os09g32670.1, LOC_Os04g01600.2, LOC_Os10g35840.1, LOC_Os10g34230.1, LOC_Os01g10110.1, LOC_Os01g74660.1, LOC_Os10g35960.1, LOC_Os09g35800.1, LOC_Os01g12830.2, LOC_Os10g01044.1, LOC_Os09g04050.1, LOC_Os08g34280.1, LOC_Os02g58790.1, LOC_Os03g22780.1, LOC_Os09g25150.1

## Sheet: Leaf-LDHT_Up
								Up regulation
GO Type	Level	GO ID	GO Name	p-value	corr. pvalue	Pop total	Pop hits	Total	Gene count	Genes
Biological Process	1	GO:0008150	biological_process	3.69294e-05	0.000571647	25995	24455	657	640	LOC_Os08g14950.1, LOC_Os07g18230.1, LOC_Os09g26980.1, LOC_Os01g62870.1, LOC_Os02g48880.1, LOC_Os10g17260.1, LOC_Os09g09520.1, LOC_Os01g02580.1, LOC_Os01g59690.1, LOC_Os04g46320.1, LOC_Os04g43800.1, LOC_Os05g12320.1, LOC_Os05g26840.1, LOC_Os01g12520.1, LOC_Os01g48620.1, LOC_Os04g41620.1, LOC_Os02g01590.1, LOC_Os01g19970.1, LOC_Os11g18100.1, LOC_Os01g41160.1, LOC_Os09g21250.1, LOC_Os03g37840.1, LOC…
Biological Process	2	GO:0009987	cellular process	3.55946e-11	1.41667e-09	25995	14180	657	440	LOC_Os08g14950.1, LOC_Os07g18230.1, LOC_Os09g26980.1, LOC_Os02g48880.1, LOC_Os09g09520.1, LOC_Os10g17260.1, LOC_Os01g02580.1, LOC_Os04g46320.1, LOC_Os04g43800.1, LOC_Os05g12320.1, LOC_Os05g26840.1, LOC_Os01g12520.1, LOC_Os04g41620.1, LOC_Os01g19970.1, LOC_Os11g18100.1, LOC_Os09g21250.1, LOC_Os03g37840.1, LOC_Os08g34240.1, LOC_Os05g07880.1, LOC_Os11g47210.1, LOC_Os01g09800.1, LOC_Os01g41750.1, LOC…
Biological Process	2	GO:0008152	metabolic process	3.36691e-06	5.82622e-05	25995	14538	657	424	LOC_Os08g14950.1, LOC_Os07g18230.1, LOC_Os09g26980.1, LOC_Os01g62870.1, LOC_Os10g17260.1, LOC_Os01g02580.1, LOC_Os04g46320.1, LOC_Os04g43800.1, LOC_Os01g12520.1, LOC_Os04g41620.1, LOC_Os02g01590.1, LOC_Os01g19970.1, LOC_Os01g41160.1, LOC_Os08g34240.1, LOC_Os05g07880.1, LOC_Os11g47210.1, LOC_Os09g28690.1, LOC_Os01g09800.1, LOC_Os02g21810.1, LOC_Os08g42910.1, LOC_Os06g11330.1, LOC_Os06g12460.1, LOC…
Biological Process	3	GO:0071704	organic substance metabolic process	0.000376445	0.00384167	25995	10656	657	312	LOC_Os10g40360.1, LOC_Os08g04500.1, LOC_Os04g35060.1, LOC_Os08g14950.1, LOC_Os07g18230.1, LOC_Os06g46330.1, LOC_Os01g26280.1, LOC_Os09g18360.1, LOC_Os04g43400.1, LOC_Os04g21820.1, LOC_Os01g02580.1, LOC_Os04g46320.1, LOC_Os12g07810.1, LOC_Os04g45690.1, LOC_Os01g15900.1, LOC_Os12g06200.1, LOC_Os04g41620.1, LOC_Os02g01590.1, LOC_Os01g61080.1, LOC_Os01g19970.1, LOC_Os10g30550.1, LOC_Os08g34240.1, LOC…
Biological Process	3	GO:0044238	primary metabolic process	0.000926762	0.00857794	25995	10432	657	303	LOC_Os10g40360.1, LOC_Os08g04500.1, LOC_Os04g35060.1, LOC_Os08g14950.1, LOC_Os07g18230.1, LOC_Os06g46330.1, LOC_Os01g26280.1, LOC_Os09g18360.1, LOC_Os04g43400.1, LOC_Os04g21820.1, LOC_Os01g02580.1, LOC_Os04g46320.1, LOC_Os04g45690.1, LOC_Os01g15900.1, LOC_Os12g06200.1, LOC_Os02g01590.1, LOC_Os01g61080.1, LOC_Os01g19970.1, LOC_Os08g34240.1, LOC_Os10g30550.1, LOC_Os07g34260.1, LOC_Os04g30250.2, LOC…
Biological Process	3	GO:0044237	cellular metabolic process	0.00345216	0.0249811	25995	8817	657	256	LOC_Os10g40360.1, LOC_Os04g35060.1, LOC_Os08g14950.1, LOC_Os07g18230.1, LOC_Os06g46330.1, LOC_Os01g26280.1, LOC_Os09g18360.1, LOC_Os04g21820.1, LOC_Os01g02580.1, LOC_Os04g46320.1, LOC_Os12g07810.1, LOC_Os04g45690.1, LOC_Os01g15900.1, LOC_Os12g06200.1, LOC_Os04g41620.1, LOC_Os01g61080.1, LOC_Os01g19970.1, LOC_Os08g34240.1, LOC_Os10g30550.1, LOC_Os07g34260.1, LOC_Os04g30250.2, LOC_Os01g50940.1, LOC…
Biological Process	3	GO:0006807	nitrogen compound metabolic process	0.00499569	0.0342807	25995	8799	657	254	LOC_Os10g40360.1, LOC_Os04g35060.1, LOC_Os08g14950.1, LOC_Os07g18230.1, LOC_Os06g46330.1, LOC_Os01g26280.1, LOC_Os09g18360.1, LOC_Os04g21820.1, LOC_Os01g02580.1, LOC_Os04g46320.1, LOC_Os04g45690.1, LOC_Os01g15900.1, LOC_Os12g06200.1, LOC_Os04g41620.1, LOC_Os01g61080.1, LOC_Os01g19970.1, LOC_Os08g34240.1, LOC_Os10g30550.1, LOC_Os04g30250.2, LOC_Os01g50940.1, LOC_Os01g01840.1, LOC_Os11g47210.1, LOC…
Biological Process	2	GO:0050896	response to stimulus	4.41913e-18	3.51763e-16	25995	6002	657	249	LOC_Os10g40360.1, LOC_Os08g04500.1, LOC_Os08g14950.1, LOC_Os09g26980.1, LOC_Os11g12320.1, LOC_Os06g43350.1, LOC_Os10g17260.1, LOC_Os08g03350.1, LOC_Os12g07810.1, LOC_Os04g43800.1, LOC_Os11g38480.1, LOC_Os04g45690.1, LOC_Os01g12520.1, LOC_Os04g41620.1, LOC_Os01g61080.1, LOC_Os01g19970.1, LOC_Os01g57340.1, LOC_Os11g18100.1, LOC_Os05g48360.2, LOC_Os10g30550.1, LOC_Os08g34240.1, LOC_Os07g34260.1, LOC…
Biological Process	4	GO:0043170	macromolecule metabolic process	0.000105466	0.00116598	25995	6783	657	214	LOC_Os08g14950.1, LOC_Os07g18230.1, LOC_Os06g46330.1, LOC_Os01g26280.1, LOC_Os09g18360.1, LOC_Os04g21820.1, LOC_Os01g02580.1, LOC_Os04g46320.1, LOC_Os01g15900.1, LOC_Os12g06200.1, LOC_Os04g41620.1, LOC_Os01g61080.1, LOC_Os08g34240.1, LOC_Os10g30550.1, LOC_Os04g30250.2, LOC_Os01g50940.1, LOC_Os01g01840.1, LOC_Os11g47210.1, LOC_Os04g24220.1, LOC_Os01g36220.1, LOC_Os09g19390.1, LOC_Os02g21040.1, LOC…
Biological Process	4	GO:0044260	cellular macromolecule metabolic process	1.46793e-07	2.65563e-06	25995	5690	657	200	LOC_Os08g14950.1, LOC_Os07g18230.1, LOC_Os06g46330.1, LOC_Os01g26280.1, LOC_Os09g18360.1, LOC_Os04g21820.1, LOC_Os01g02580.1, LOC_Os04g46320.1, LOC_Os01g15900.1, LOC_Os12g06200.1, LOC_Os04g41620.1, LOC_Os01g61080.1, LOC_Os10g30550.1, LOC_Os08g34240.1, LOC_Os04g30250.2, LOC_Os11g47210.1, LOC_Os01g50940.1, LOC_Os01g01840.1, LOC_Os04g24220.1, LOC_Os09g19390.1, LOC_Os01g36220.1, LOC_Os08g42910.1, LOC…
Biological Process	4	GO:1901564	organonitrogen compound metabolic process	1.08363e-05	0.000179702	25995	5292	657	179	LOC_Os10g40360.1, LOC_Os01g23970.1, LOC_Os08g14950.1, LOC_Os04g35060.1, LOC_Os07g18230.1, LOC_Os06g46330.1, LOC_Os10g39680.1, LOC_Os01g26280.1, LOC_Os01g70130.1, LOC_Os04g53998.1, LOC_Os09g18360.1, LOC_Os02g36340.1, LOC_Os10g04730.1, LOC_Os10g10130.1, LOC_Os04g54002.1, LOC_Os03g21230.1, LOC_Os04g21820.1, LOC_Os04g29810.1, LOC_Os01g02580.1, LOC_Os04g46320.1, LOC_Os07g44330.1, LOC_Os07g03920.1, LOC…
Biological Process	4	GO:0019538	protein metabolic process	4.61363e-05	0.000571647	25995	4781	657	161	LOC_Os01g23970.1, LOC_Os08g14950.1, LOC_Os07g18230.1, LOC_Os06g46330.1, LOC_Os01g26280.1, LOC_Os01g70130.1, LOC_Os04g53998.1, LOC_Os09g18360.1, LOC_Os10g04730.1, LOC_Os10g10130.1, LOC_Os04g54002.1, LOC_Os03g21230.1, LOC_Os04g21820.1, LOC_Os04g29810.1, LOC_Os01g02580.1, LOC_Os04g46320.1, LOC_Os07g44330.1, LOC_Os07g03920.1, LOC_Os08g34240.1, LOC_Os10g30550.1, LOC_Os05g43170.1, LOC_Os04g30250.2, LOC…
Biological Process	3	GO:0006950	response to stress	1.13245e-10	4.09742e-09	25995	3665	657	153	LOC_Os10g40360.1, LOC_Os02g54140.1, LOC_Os11g12320.1, LOC_Os10g39680.1, LOC_Os09g14490.1, LOC_Os04g11195.1, LOC_Os01g04330.1, LOC_Os10g04730.1, LOC_Os07g48050.1, LOC_Os11g12000.1, LOC_Os08g10510.1, LOC_Os02g18070.1, LOC_Os03g05840.1, LOC_Os12g02450.1, LOC_Os11g17330.1, LOC_Os04g43800.1, LOC_Os11g38480.1, LOC_Os12g07810.1, LOC_Os01g12520.1, LOC_Os06g13470.1, LOC_Os04g41620.1, LOC_Os01g61080.1, LOC…
Biological Process	5	GO:0044267	cellular protein metabolic process	1.01951e-07	2.02882e-06	25995	3878	657	148	LOC_Os01g23970.1, LOC_Os08g14950.1, LOC_Os07g18230.1, LOC_Os06g46330.1, LOC_Os01g26280.1, LOC_Os01g70130.1, LOC_Os04g53998.1, LOC_Os09g18360.1, LOC_Os10g04730.1, LOC_Os10g10130.1, LOC_Os04g54002.1, LOC_Os03g21230.1, LOC_Os04g21820.1, LOC_Os04g29810.1, LOC_Os01g02580.1, LOC_Os04g46320.1, LOC_Os07g44330.1, LOC_Os07g03920.1, LOC_Os08g34240.1, LOC_Os10g30550.1, LOC_Os04g30250.2, LOC_Os06g38780.1, LOC…
Biological Process	5	GO:0036211	protein modification process	2.66942e-14	1.51775e-12	25995	3055	657	145	LOC_Os01g23970.1, LOC_Os08g14950.1, LOC_Os07g18230.1, LOC_Os06g46330.1, LOC_Os01g26280.1, LOC_Os01g70130.1, LOC_Os04g53998.1, LOC_Os09g18360.1, LOC_Os10g04730.1, LOC_Os10g10130.1, LOC_Os04g54002.1, LOC_Os03g21230.1, LOC_Os04g21820.1, LOC_Os04g29810.1, LOC_Os01g02580.1, LOC_Os04g46320.1, LOC_Os07g44330.1, LOC_Os07g03920.1, LOC_Os08g34240.1, LOC_Os10g30550.1, LOC_Os04g30250.2, LOC_Os06g38780.1, LOC…
Biological Process	6	GO:0006464	cellular protein modification process	2.66942e-14	1.51775e-12	25995	3055	657	145	LOC_Os01g23970.1, LOC_Os08g14950.1, LOC_Os07g18230.1, LOC_Os06g46330.1, LOC_Os01g26280.1, LOC_Os01g70130.1, LOC_Os04g53998.1, LOC_Os09g18360.1, LOC_Os10g04730.1, LOC_Os10g10130.1, LOC_Os04g54002.1, LOC_Os03g21230.1, LOC_Os04g21820.1, LOC_Os04g29810.1, LOC_Os01g02580.1, LOC_Os04g46320.1, LOC_Os07g44330.1, LOC_Os07g03920.1, LOC_Os08g34240.1, LOC_Os10g30550.1, LOC_Os04g30250.2, LOC_Os06g38780.1, LOC…
Biological Process	5	GO:0043412	macromolecule modification	8.59302e-14	4.27503e-12	25995	3100	657	145	LOC_Os01g23970.1, LOC_Os08g14950.1, LOC_Os07g18230.1, LOC_Os06g46330.1, LOC_Os01g26280.1, LOC_Os01g70130.1, LOC_Os04g53998.1, LOC_Os09g18360.1, LOC_Os10g04730.1, LOC_Os10g10130.1, LOC_Os04g54002.1, LOC_Os03g21230.1, LOC_Os04g21820.1, LOC_Os04g29810.1, LOC_Os01g02580.1, LOC_Os04g46320.1, LOC_Os07g44330.1, LOC_Os07g03920.1, LOC_Os08g34240.1, LOC_Os10g30550.1, LOC_Os04g30250.2, LOC_Os06g38780.1, LOC…
Biological Process	2	GO:0065007	biological regulation	1.59072e-08	3.72416e-07	25995	3085	657	127	LOC_Os08g14950.1, LOC_Os10g39680.1, LOC_Os01g04330.1, LOC_Os12g02450.1, LOC_Os03g21230.1, LOC_Os01g01870.1, LOC_Os07g44330.1, LOC_Os01g15900.1, LOC_Os03g29190.1, LOC_Os01g50100.1, LOC_Os12g06200.1, LOC_Os01g61080.1, LOC_Os08g29660.1, LOC_Os05g43170.1, LOC_Os08g34240.1, LOC_Os04g30250.2, LOC_Os06g38780.1, LOC_Os11g47210.1, LOC_Os01g50940.1, LOC_Os01g01840.1, LOC_Os04g24220.1, LOC_Os01g36220.1, LOC…
Biological Process	4	GO:0006793	phosphorus metabolic process	3.16869e-23	3.15285e-21	25995	1860	657	123	LOC_Os01g23970.1, LOC_Os04g35060.1, LOC_Os08g14950.1, LOC_Os07g18230.1, LOC_Os06g46330.1, LOC_Os01g26280.1, LOC_Os01g70130.1, LOC_Os04g53998.1, LOC_Os09g18360.1, LOC_Os10g04730.1, LOC_Os10g10130.1, LOC_Os04g54002.1, LOC_Os03g21230.1, LOC_Os04g21820.1, LOC_Os01g02580.1, LOC_Os04g46320.1, LOC_Os07g03920.1, LOC_Os08g34240.1, LOC_Os10g30550.1, LOC_Os06g38780.1, LOC_Os11g47210.1, LOC_Os07g03860.1, LOC…
Biological Process	5	GO:0006796	phosphate-containing compound metabolic process	3.16869e-23	3.15285e-21	25995	1860	657	123	LOC_Os01g23970.1, LOC_Os04g35060.1, LOC_Os08g14950.1, LOC_Os07g18230.1, LOC_Os06g46330.1, LOC_Os01g26280.1, LOC_Os01g70130.1, LOC_Os04g53998.1, LOC_Os09g18360.1, LOC_Os10g04730.1, LOC_Os10g10130.1, LOC_Os04g54002.1, LOC_Os03g21230.1, LOC_Os04g21820.1, LOC_Os01g02580.1, LOC_Os04g46320.1, LOC_Os07g03920.1, LOC_Os08g34240.1, LOC_Os10g30550.1, LOC_Os06g38780.1, LOC_Os11g47210.1, LOC_Os07g03860.1, LOC…
Biological Process	6	GO:0016310	phosphorylation	9.85276e-27	1.9607e-24	25995	1604	657	119	LOC_Os01g23970.1, LOC_Os08g14950.1, LOC_Os07g18230.1, LOC_Os06g46330.1, LOC_Os01g26280.1, LOC_Os01g70130.1, LOC_Os04g53998.1, LOC_Os09g18360.1, LOC_Os10g04730.1, LOC_Os10g10130.1, LOC_Os04g54002.1, LOC_Os03g21230.1, LOC_Os04g21820.1, LOC_Os01g02580.1, LOC_Os04g46320.1, LOC_Os07g03920.1, LOC_Os08g34240.1, LOC_Os10g30550.1, LOC_Os06g38780.1, LOC_Os11g47210.1, LOC_Os07g03860.1, LOC_Os05g25370.1, LOC…
Biological Process	7	GO:0006468	protein phosphorylation	3.97086e-28	1.5804e-25	25995	1502	657	117	LOC_Os01g23970.1, LOC_Os08g14950.1, LOC_Os07g18230.1, LOC_Os06g46330.1, LOC_Os01g26280.1, LOC_Os01g70130.1, LOC_Os04g53998.1, LOC_Os09g18360.1, LOC_Os10g04730.1, LOC_Os10g10130.1, LOC_Os04g54002.1, LOC_Os03g21230.1, LOC_Os04g21820.1, LOC_Os01g02580.1, LOC_Os04g46320.1, LOC_Os07g03920.1, LOC_Os08g34240.1, LOC_Os06g38780.1, LOC_Os11g47210.1, LOC_Os07g03860.1, LOC_Os05g25370.1, LOC_Os01g02550.1, LOC…
Biological Process	3	GO:0050794	regulation of cellular process	1.08821e-08	2.70692e-07	25995	2718	657	116	LOC_Os08g14950.1, LOC_Os10g39680.1, LOC_Os01g04330.1, LOC_Os12g02450.1, LOC_Os03g21230.1, LOC_Os01g01870.1, LOC_Os07g44330.1, LOC_Os03g29190.1, LOC_Os01g15900.1, LOC_Os01g50100.1, LOC_Os12g06200.1, LOC_Os01g61080.1, LOC_Os08g29660.1, LOC_Os05g43170.1, LOC_Os08g34240.1, LOC_Os06g38780.1, LOC_Os11g47210.1, LOC_Os01g50940.1, LOC_Os01g01840.1, LOC_Os04g24220.1, LOC_Os01g36220.1, LOC_Os01g09800.1, LOC…
Biological Process	2	GO:0050789	regulation of biological process	1.39274e-07	2.63958e-06	25995	2849	657	116	LOC_Os08g14950.1, LOC_Os10g39680.1, LOC_Os01g04330.1, LOC_Os12g02450.1, LOC_Os03g21230.1, LOC_Os01g01870.1, LOC_Os07g44330.1, LOC_Os03g29190.1, LOC_Os01g15900.1, LOC_Os01g50100.1, LOC_Os12g06200.1, LOC_Os01g61080.1, LOC_Os08g29660.1, LOC_Os05g43170.1, LOC_Os08g34240.1, LOC_Os06g38780.1, LOC_Os11g47210.1, LOC_Os01g50940.1, LOC_Os01g01840.1, LOC_Os04g24220.1, LOC_Os01g36220.1, LOC_Os01g09800.1, LOC…
Biological Process	3	GO:0007154	cell communication	5.56515e-09	1.58209e-07	25995	1958	657	92	LOC_Os08g14950.1, LOC_Os10g39680.1, LOC_Os08g14990.1, LOC_Os01g40260.1, LOC_Os04g53998.1, LOC_Os11g35490.1, LOC_Os01g58420.1, LOC_Os01g04330.1, LOC_Os05g50890.1, LOC_Os08g10510.1, LOC_Os09g25090.1, LOC_Os01g68870.2, LOC_Os04g54002.1, LOC_Os10g39700.1, LOC_Os02g14480.1, LOC_Os07g48100.1, LOC_Os12g02450.1, LOC_Os01g64110.1, LOC_Os03g21230.1, LOC_Os06g21380.1, LOC_Os11g41100.1, LOC_Os02g36210.1, LOC…
Biological Process	3	GO:0051716	cellular response to stimulus	3.74619e-08	8.28325e-07	25995	1682	657	80	LOC_Os08g38170.1, LOC_Os08g14950.1, LOC_Os10g39680.1, LOC_Os08g14990.1, LOC_Os01g40260.1, LOC_Os11g35490.1, LOC_Os01g58420.1, LOC_Os01g04330.1, LOC_Os05g50890.1, LOC_Os09g25090.1, LOC_Os01g68870.2, LOC_Os10g39700.1, LOC_Os02g14480.1, LOC_Os07g48100.1, LOC_Os12g02450.1, LOC_Os03g21230.1, LOC_Os06g21380.1, LOC_Os11g41100.1, LOC_Os02g36210.1, LOC_Os05g46020.1, LOC_Os07g44330.1, LOC_Os04g15650.1, LOC…
Biological Process	3	GO:0009628	response to abiotic stimulus	0.000671652	0.00651994	25995	2172	657	79	LOC_Os10g38780.1, LOC_Os10g40360.1, LOC_Os10g37980.1, LOC_Os02g54140.1, LOC_Os08g38460.1, LOC_Os09g26980.1, LOC_Os04g08550.1, LOC_Os03g27080.1, LOC_Os02g11070.1, LOC_Os01g04330.1, LOC_Os10g41550.1, LOC_Os05g50890.1, LOC_Os01g64110.1, LOC_Os10g17260.1, LOC_Os08g03350.1, LOC_Os07g46670.2, LOC_Os04g43800.1, LOC_Os12g07810.1, LOC_Os04g45690.1, LOC_Os01g50100.1, LOC_Os01g12520.1, LOC_Os04g59440.1, LOC…
Biological Process	3	GO:0007165	signal transduction	3.85217e-09	1.17936e-07	25995	1540	657	78	LOC_Os08g14950.1, LOC_Os10g39680.1, LOC_Os08g14990.1, LOC_Os01g40260.1, LOC_Os11g35490.1, LOC_Os01g58420.1, LOC_Os01g04330.1, LOC_Os05g50890.1, LOC_Os09g25090.1, LOC_Os01g68870.2, LOC_Os10g39700.1, LOC_Os02g14480.1, LOC_Os07g48100.1, LOC_Os12g02450.1, LOC_Os03g21230.1, LOC_Os06g21380.1, LOC_Os11g41100.1, LOC_Os02g36210.1, LOC_Os05g46020.1, LOC_Os07g44330.1, LOC_Os04g15650.1, LOC_Os08g14940.1, LOC…
Biological Process	2	GO:0023052	signaling	6.22901e-09	1.65276e-07	25995	1557	657	78	LOC_Os08g14950.1, LOC_Os10g39680.1, LOC_Os08g14990.1, LOC_Os01g40260.1, LOC_Os11g35490.1, LOC_Os01g58420.1, LOC_Os01g04330.1, LOC_Os05g50890.1, LOC_Os09g25090.1, LOC_Os01g68870.2, LOC_Os10g39700.1, LOC_Os02g14480.1, LOC_Os07g48100.1, LOC_Os12g02450.1, LOC_Os03g21230.1, LOC_Os06g21380.1, LOC_Os11g41100.1, LOC_Os02g36210.1, LOC_Os05g46020.1, LOC_Os07g44330.1, LOC_Os04g15650.1, LOC_Os08g14940.1, LOC…
Biological Process	3	GO:0009719	response to endogenous stimulus	5.13258e-08	1.07514e-06	25995	1463	657	72	LOC_Os10g38780.1, LOC_Os08g38460.1, LOC_Os09g26980.1, LOC_Os10g39680.1, LOC_Os01g40260.1, LOC_Os04g10750.2, LOC_Os01g58420.1, LOC_Os01g04330.1, LOC_Os10g26060.1, LOC_Os10g30790.2, LOC_Os05g50890.1, LOC_Os10g39700.1, LOC_Os12g02450.1, LOC_Os07g42370.1, LOC_Os02g36210.1, LOC_Os10g17260.1, LOC_Os05g46020.1, LOC_Os12g25160.1, LOC_Os04g49160.1, LOC_Os12g07810.1, LOC_Os01g50100.1, LOC_Os01g19970.1, LOC…
Biological Process	3	GO:0009607	response to biotic stimulus	1.06548e-12	4.71181e-11	25995	1069	657	69	LOC_Os08g33740.1, LOC_Os08g04500.1, LOC_Os12g36850.1, LOC_Os03g05880.1, LOC_Os10g39680.1, LOC_Os06g43350.1, LOC_Os01g40260.1, LOC_Os11g35490.1, LOC_Os01g58420.1, LOC_Os10g04730.1, LOC_Os05g50890.1, LOC_Os03g05840.1, LOC_Os10g39700.1, LOC_Os12g02450.1, LOC_Os05g46020.1, LOC_Os07g46670.2, LOC_Os06g13470.1, LOC_Os05g42040.1, LOC_Os01g61080.1, LOC_Os03g46070.1, LOC_Os03g46440.1, LOC_Os01g71670.1, LOC…
Biological Process	3	GO:0055114	oxidation-reduction process	0.000695563	0.00659129	25995	1549	657	60	LOC_Os09g10340.1, LOC_Os10g40360.1, LOC_Os03g05880.1, LOC_Os09g26980.1, LOC_Os06g43350.1, LOC_Os04g08550.1, LOC_Os10g33540.1, LOC_Os07g48050.1, LOC_Os01g62870.1, LOC_Os07g42040.1, LOC_Os03g05840.1, LOC_Os01g58100.1, LOC_Os10g17260.1, LOC_Os01g41820.1, LOC_Os08g04630.1, LOC_Os10g40934.1, LOC_Os02g09250.1, LOC_Os12g07810.1, LOC_Os03g29190.1, LOC_Os04g15920.1, LOC_Os07g18158.1, LOC_Os01g22370.1, LOC…
Biological Process	3	GO:0055085	transmembrane transport	8.96954e-10	2.9749e-08	25995	689	657	47	LOC_Os11g03500.1, LOC_Os12g32760.1, LOC_Os03g08900.1, LOC_Os11g43860.1, LOC_Os08g10630.1, LOC_Os01g12680.1, LOC_Os09g24924.1, LOC_Os01g45990.1, LOC_Os03g29850.1, LOC_Os04g10750.2, LOC_Os06g37010.1, LOC_Os03g37830.1, LOC_Os10g30790.2, LOC_Os02g48880.1, LOC_Os05g04120.1, LOC_Os01g70490.1, LOC_Os03g54100.2, LOC_Os09g09520.1, LOC_Os12g25160.1, LOC_Os09g38130.1, LOC_Os10g42960.1, LOC_Os10g41190.1, LOC…
Biological Process	5	GO:0051252	regulation of RNA metabolic process	0.00581876	0.036721	25995	1169	657	44	LOC_Os02g08440.1, LOC_Os08g02070.1, LOC_Os09g16510.1, LOC_Os01g40260.1, LOC_Os01g58420.1, LOC_Os06g48950.1, LOC_Os09g25070.1, LOC_Os07g48260.1, LOC_Os06g11330.1, LOC_Os02g10860.1, LOC_Os01g39330.1, LOC_Os12g03040.1, LOC_Os12g02450.1, LOC_Os01g14440.1, LOC_Os06g45140.1, LOC_Os05g46020.1, LOC_Os01g01870.1, LOC_Os03g21060.1, LOC_Os01g67480.1, LOC_Os06g51070.1, LOC_Os12g02440.4, LOC_Os03g04070.1, LOC…
Biological Process	6	GO:0006355	regulation of transcription, DNA-templated	0.00581876	0.036721	25995	1169	657	44	LOC_Os02g08440.1, LOC_Os08g02070.1, LOC_Os09g16510.1, LOC_Os01g40260.1, LOC_Os01g58420.1, LOC_Os06g48950.1, LOC_Os09g25070.1, LOC_Os07g48260.1, LOC_Os06g11330.1, LOC_Os02g10860.1, LOC_Os01g39330.1, LOC_Os12g03040.1, LOC_Os12g02450.1, LOC_Os01g14440.1, LOC_Os06g45140.1, LOC_Os05g46020.1, LOC_Os01g01870.1, LOC_Os03g21060.1, LOC_Os01g67480.1, LOC_Os06g51070.1, LOC_Os12g02440.4, LOC_Os03g04070.1, LOC…
Biological Process	6	GO:2001141	regulation of RNA biosynthetic process	0.00581876	0.036721	25995	1169	657	44	LOC_Os02g08440.1, LOC_Os08g02070.1, LOC_Os09g16510.1, LOC_Os01g40260.1, LOC_Os01g58420.1, LOC_Os06g48950.1, LOC_Os09g25070.1, LOC_Os07g48260.1, LOC_Os06g11330.1, LOC_Os02g10860.1, LOC_Os01g39330.1, LOC_Os12g03040.1, LOC_Os12g02450.1, LOC_Os01g14440.1, LOC_Os06g45140.1, LOC_Os05g46020.1, LOC_Os01g01870.1, LOC_Os03g21060.1, LOC_Os01g67480.1, LOC_Os06g51070.1, LOC_Os12g02440.4, LOC_Os03g04070.1, LOC…
Biological Process	7	GO:1903506	regulation of nucleic acid-templated transcription	0.00581876	0.036721	25995	1169	657	44	LOC_Os02g08440.1, LOC_Os08g02070.1, LOC_Os09g16510.1, LOC_Os01g40260.1, LOC_Os01g58420.1, LOC_Os06g48950.1, LOC_Os09g25070.1, LOC_Os07g48260.1, LOC_Os06g11330.1, LOC_Os02g10860.1, LOC_Os01g39330.1, LOC_Os12g03040.1, LOC_Os12g02450.1, LOC_Os01g14440.1, LOC_Os06g45140.1, LOC_Os05g46020.1, LOC_Os01g01870.1, LOC_Os03g21060.1, LOC_Os01g67480.1, LOC_Os06g51070.1, LOC_Os12g02440.4, LOC_Os03g04070.1, LOC…
Biological Process	5	GO:0019219	regulation of nucleobase-containing compound metabolic process	0.00590489	0.036721	25995	1170	657	44	LOC_Os02g08440.1, LOC_Os08g02070.1, LOC_Os09g16510.1, LOC_Os01g40260.1, LOC_Os01g58420.1, LOC_Os06g48950.1, LOC_Os09g25070.1, LOC_Os07g48260.1, LOC_Os06g11330.1, LOC_Os02g10860.1, LOC_Os01g39330.1, LOC_Os12g03040.1, LOC_Os12g02450.1, LOC_Os01g14440.1, LOC_Os06g45140.1, LOC_Os05g46020.1, LOC_Os01g01870.1, LOC_Os03g21060.1, LOC_Os01g67480.1, LOC_Os06g51070.1, LOC_Os12g02440.4, LOC_Os03g04070.1, LOC…
Biological Process	3	GO:0008219	cell death	0.000212092	0.00228142	25995	723	657	35	LOC_Os01g09800.1, LOC_Os12g10180.1, LOC_Os11g34920.1, LOC_Os11g12320.1, LOC_Os06g18000.1, LOC_Os05g34220.1, LOC_Os04g31030.1, LOC_Os09g14490.1, LOC_Os10g04570.1, LOC_Os10g07534.1, LOC_Os10g04730.1, LOC_Os11g12000.1, LOC_Os02g18070.1, LOC_Os11g17330.1, LOC_Os11g11960.1, LOC_Os11g38480.1, LOC_Os11g11990.1, LOC_Os08g07890.1, LOC_Os11g12330.1, LOC_Os04g43340.1, LOC_Os04g41620.1, LOC_Os02g39330.1, LOC…
Biological Process	3	GO:0019748	secondary metabolic process	4.53164e-05	0.000571647	25995	482	657	28	LOC_Os10g38780.1, LOC_Os10g39140.1, LOC_Os02g12890.1, LOC_Os09g26980.1, LOC_Os02g46970.1, LOC_Os03g17700.1, LOC_Os12g09770.1, LOC_Os02g10860.1, LOC_Os12g02450.1, LOC_Os08g34790.1, LOC_Os10g17260.1, LOC_Os05g35290.1, LOC_Os03g03034.1, LOC_Os10g40934.1, LOC_Os04g43800.1, LOC_Os04g15920.1, LOC_Os06g39230.1, LOC_Os01g61080.1, LOC_Os01g19970.1, LOC_Os10g29470.1, LOC_Os05g43170.1, LOC_Os07g34260.1, LOC…
Biological Process	4	GO:0012501	programmed cell death	0.00260255	0.0203101	25995	506	657	24	LOC_Os12g10180.1, LOC_Os11g34920.1, LOC_Os11g12320.1, LOC_Os05g34220.1, LOC_Os09g14490.1, LOC_Os10g04570.1, LOC_Os10g07534.1, LOC_Os11g12000.1, LOC_Os02g18070.1, LOC_Os11g17330.1, LOC_Os11g11960.1, LOC_Os11g11990.1, LOC_Os08g07890.1, LOC_Os11g12330.1, LOC_Os04g43340.1, LOC_Os01g57340.1, LOC_Os01g57310.2, LOC_Os11g45130.1, LOC_Os11g12050.2, LOC_Os04g02030.1, LOC_Os08g05440.1, LOC_Os10g03570.1, LOC…
Biological Process	5	GO:0006915	apoptotic process	0.00260255	0.0203101	25995	506	657	24	LOC_Os12g10180.1, LOC_Os11g11990.1, LOC_Os08g07890.1, LOC_Os11g12330.1, LOC_Os11g34920.1, LOC_Os04g43340.1, LOC_Os11g12320.1, LOC_Os05g34220.1, LOC_Os09g14490.1, LOC_Os10g04570.1, LOC_Os01g57340.1, LOC_Os01g57310.2, LOC_Os10g07534.1, LOC_Os11g45130.1, LOC_Os11g12000.1, LOC_Os11g12050.2, LOC_Os02g18070.1, LOC_Os04g02030.1, LOC_Os08g05440.1, LOC_Os11g17330.1, LOC_Os10g03570.1, LOC_Os02g18080.1, LOC…
Biological Process	5	GO:0006811	ion transport	0.00276857	0.0211902	25995	423	657	21	LOC_Os07g47100.2, LOC_Os08g10630.1, LOC_Os04g43070.1, LOC_Os01g45990.1, LOC_Os09g20000.1, LOC_Os03g29850.1, LOC_Os02g37290.1, LOC_Os01g34850.1, LOC_Os06g37010.1, LOC_Os06g48800.1, LOC_Os03g37830.1, LOC_Os03g37840.1, LOC_Os02g37330.1, LOC_Os02g48880.1, LOC_Os07g12890.1, LOC_Os05g04120.1, LOC_Os01g70490.1, LOC_Os04g39300.1, LOC_Os03g54100.2, LOC_Os02g34580.1, LOC_Os06g15910.1
Biological Process	6	GO:0006812	cation transport	0.00362482	0.0253102	25995	349	657	18	LOC_Os07g47100.2, LOC_Os08g10630.1, LOC_Os04g43070.1, LOC_Os09g20000.1, LOC_Os03g29850.1, LOC_Os02g37290.1, LOC_Os06g37010.1, LOC_Os01g34850.1, LOC_Os06g48800.1, LOC_Os03g37830.1, LOC_Os03g37840.1, LOC_Os02g37330.1, LOC_Os07g12890.1, LOC_Os05g04120.1, LOC_Os01g70490.1, LOC_Os04g39300.1, LOC_Os02g34580.1, LOC_Os06g15910.1
Biological Process	7	GO:0030001	metal ion transport	0.000990066	0.00895559	25995	187	657	13	LOC_Os08g10630.1, LOC_Os09g20000.1, LOC_Os03g29850.1, LOC_Os02g37290.1, LOC_Os06g37010.1, LOC_Os03g37830.1, LOC_Os03g37840.1, LOC_Os02g37330.1, LOC_Os07g12890.1, LOC_Os05g04120.1, LOC_Os01g70490.1, LOC_Os04g39300.1, LOC_Os06g15910.1
Biological Process	3	GO:0008037	cell recognition	0.00722817	0.0435881	25995	111	657	8	LOC_Os04g54002.1, LOC_Os06g40030.1, LOC_Os04g54020.1, LOC_Os08g13420.1, LOC_Os11g10290.1, LOC_Os04g54070.1, LOC_Os01g47820.1, LOC_Os04g53998.1
Biological Process	3	GO:0048544	recognition of pollen	0.00722817	0.0435881	25995	111	657	8	LOC_Os04g54002.1, LOC_Os06g40030.1, LOC_Os04g54020.1, LOC_Os08g13420.1, LOC_Os11g10290.1, LOC_Os04g54070.1, LOC_Os01g47820.1, LOC_Os04g53998.1
Biological Process	3	GO:0042221	response to chemical	0.00802123	0.0476485	25995	113	657	8	LOC_Os11g03500.1, LOC_Os03g08900.1, LOC_Os11g03240.1, LOC_Os12g03200.1, LOC_Os12g03260.1, LOC_Os01g69010.1, LOC_Os12g25160.1, LOC_Os06g48950.1
Biological Process	4	GO:0006855	drug transmembrane transport	0.00113769	0.00963405	25995	64	657	7	LOC_Os11g03500.1, LOC_Os03g08900.1, LOC_Os11g03240.1, LOC_Os12g03200.1, LOC_Os12g03260.1, LOC_Os01g69010.1, LOC_Os12g25160.1
Biological Process	4	GO:0042493	response to drug	0.00113769	0.00963405	25995	64	657	7	LOC_Os11g03500.1, LOC_Os03g08900.1, LOC_Os11g03240.1, LOC_Os12g03200.1, LOC_Os12g03260.1, LOC_Os01g69010.1, LOC_Os12g25160.1
Biological Process	5	GO:0015893	drug transport	0.00113769	0.00963405	25995	64	657	7	LOC_Os11g03500.1, LOC_Os03g08900.1, LOC_Os11g03240.1, LOC_Os12g03200.1, LOC_Os12g03260.1, LOC_Os01g69010.1, LOC_Os12g25160.1
Biological Process	5	GO:0006040	amino sugar metabolic process	4.88342e-05	0.000571647	25995	17	657	5	LOC_Os10g39700.1, LOC_Os10g39680.1, LOC_Os04g41620.1, LOC_Os03g04060.1, LOC_Os02g39330.1
Biological Process	6	GO:1901071	glucosamine-containing compound metabolic process	4.88342e-05	0.000571647	25995	17	657	5	LOC_Os10g39700.1, LOC_Os10g39680.1, LOC_Os04g41620.1, LOC_Os03g04060.1, LOC_Os02g39330.1
Biological Process	6	GO:0046348	amino sugar catabolic process	4.88342e-05	0.000571647	25995	17	657	5	LOC_Os10g39700.1, LOC_Os10g39680.1, LOC_Os04g41620.1, LOC_Os03g04060.1, LOC_Os02g39330.1
Biological Process	6	GO:0006030	chitin metabolic process	4.88342e-05	0.000571647	25995	17	657	5	LOC_Os10g39700.1, LOC_Os10g39680.1, LOC_Os04g41620.1, LOC_Os03g04060.1, LOC_Os02g39330.1
Biological Process	6	GO:0006026	aminoglycan catabolic process	4.88342e-05	0.000571647	25995	17	657	5	LOC_Os10g39700.1, LOC_Os10g39680.1, LOC_Os04g41620.1, LOC_Os03g04060.1, LOC_Os02g39330.1
Biological Process	7	GO:1901072	glucosamine-containing compound catabolic process	4.88342e-05	0.000571647	25995	17	657	5	LOC_Os10g39700.1, LOC_Os10g39680.1, LOC_Os04g41620.1, LOC_Os03g04060.1, LOC_Os02g39330.1
Biological Process	7	GO:0006032	chitin catabolic process	4.88342e-05	0.000571647	25995	17	657	5	LOC_Os10g39700.1, LOC_Os10g39680.1, LOC_Os04g41620.1, LOC_Os03g04060.1, LOC_Os02g39330.1
Biological Process	5	GO:0006022	aminoglycan metabolic process	6.62131e-05	0.000752937	25995	18	657	5	LOC_Os10g39700.1, LOC_Os10g39680.1, LOC_Os04g41620.1, LOC_Os03g04060.1, LOC_Os02g39330.1
Biological Process	5	GO:1901136	carbohydrate derivative catabolic process	0.000234193	0.00245287	25995	23	657	5	LOC_Os10g39700.1, LOC_Os10g39680.1, LOC_Os04g41620.1, LOC_Os03g04060.1, LOC_Os02g39330.1
Biological Process	5	GO:0016998	cell wall macromolecule catabolic process	0.00154008	0.0127699	25995	34	657	5	LOC_Os10g39700.1, LOC_Os10g39680.1, LOC_Os04g41620.1, LOC_Os03g04060.1, LOC_Os02g39330.1
Biological Process	4	GO:0044036	cell wall macromolecule metabolic process	0.00175987	0.0142945	25995	35	657	5	LOC_Os10g39700.1, LOC_Os10g39680.1, LOC_Os04g41620.1, LOC_Os03g04060.1, LOC_Os02g39330.1
Biological Process	5	GO:0009072	aromatic amino acid family metabolic process	0.00358817	0.0253102	25995	41	657	5	LOC_Os10g37980.1, LOC_Os07g42960.1, LOC_Os03g58290.1, LOC_Os03g58320.1, LOC_Os04g33390.1
Biological Process	7	GO:0071805	potassium ion transmembrane transport	0.00581222	0.036721	25995	29	657	4	LOC_Os03g37830.1, LOC_Os03g37840.1, LOC_Os01g70490.1, LOC_Os06g15910.1
Biological Process	6	GO:0006721	terpenoid metabolic process	0.00298146	0.0219744	25995	12	657	3	LOC_Os03g05920.1, LOC_Os03g05840.1, LOC_Os01g58790.2
Biological Process	6	GO:0016114	terpenoid biosynthetic process	0.00298146	0.0219744	25995	12	657	3	LOC_Os03g05920.1, LOC_Os03g05840.1, LOC_Os01g58790.2
Biological Process	4	GO:0008218	bioluminescence	0.000637832	0.00634643	25995	2	657	2	LOC_Os12g07810.1, LOC_Os06g39230.1
Cellular Component	3	GO:0071944	cell periphery	4.15287e-10	1.67213e-08	25995	3828	657	156	LOC_Os08g14950.1, LOC_Os07g18230.1, LOC_Os09g24924.1, LOC_Os11g12320.1, LOC_Os01g26280.1, LOC_Os01g70130.1, LOC_Os04g53998.1, LOC_Os01g04330.1, LOC_Os11g12000.1, LOC_Os07g48050.1, LOC_Os10g10130.1, LOC_Os04g54002.1, LOC_Os11g17330.1, LOC_Os04g21820.1, LOC_Os08g03350.1, LOC_Os11g38480.1, LOC_Os05g12320.1, LOC_Os07g03920.1, LOC_Os01g50100.1, LOC_Os01g66010.1, LOC_Os04g41620.1, LOC_Os11g18100.1, LOC…
Cellular Component	4	GO:0005886	plasma membrane	4.77752e-10	1.67213e-08	25995	3069	657	132	LOC_Os08g14950.1, LOC_Os07g18230.1, LOC_Os09g24924.1, LOC_Os11g12320.1, LOC_Os01g26280.1, LOC_Os01g70130.1, LOC_Os04g53998.1, LOC_Os01g04330.1, LOC_Os11g12000.1, LOC_Os10g10130.1, LOC_Os04g54002.1, LOC_Os11g17330.1, LOC_Os04g21820.1, LOC_Os08g03350.1, LOC_Os11g38480.1, LOC_Os05g12320.1, LOC_Os07g03920.1, LOC_Os01g50100.1, LOC_Os01g66010.1, LOC_Os11g18100.1, LOC_Os03g10100.1, LOC_Os04g30250.2, LOC…
Cellular Component	3	GO:0016020	membrane	2.63337e-05	0.000614454	25995	6383	657	207	LOC_Os08g14950.1, LOC_Os07g18230.1, LOC_Os11g12320.1, LOC_Os01g26280.1, LOC_Os02g48880.1, LOC_Os04g21820.1, LOC_Os09g29210.1, LOC_Os09g09520.1, LOC_Os04g34490.1, LOC_Os08g03350.1, LOC_Os11g38480.1, LOC_Os05g12320.1, LOC_Os12g07810.1, LOC_Os05g26840.1, LOC_Os01g12520.1, LOC_Os01g66010.1, LOC_Os11g18100.1, LOC_Os03g37840.1, LOC_Os10g30550.1, LOC_Os07g34260.1, LOC_Os04g30250.2, LOC_Os04g24220.1, LOC…
Molecular Function	4	GO:0004672	protein kinase activity	3.52815e-28	9.59656e-26	25995	1500	657	117	LOC_Os01g23970.1, LOC_Os08g14950.1, LOC_Os07g18230.1, LOC_Os06g46330.1, LOC_Os01g26280.1, LOC_Os01g70130.1, LOC_Os04g53998.1, LOC_Os09g18360.1, LOC_Os10g04730.1, LOC_Os10g10130.1, LOC_Os04g54002.1, LOC_Os03g21230.1, LOC_Os04g21820.1, LOC_Os01g02580.1, LOC_Os04g46320.1, LOC_Os07g03920.1, LOC_Os08g34240.1, LOC_Os06g38780.1, LOC_Os11g47210.1, LOC_Os07g03860.1, LOC_Os05g25370.1, LOC_Os01g02550.1, LOC…
Molecular Function	5	GO:0016301	kinase activity	3.63149e-26	4.93883e-24	25995	2038	657	136	LOC_Os01g23970.1, LOC_Os08g14950.1, LOC_Os07g18230.1, LOC_Os06g46330.1, LOC_Os01g26280.1, LOC_Os01g70130.1, LOC_Os04g53998.1, LOC_Os09g18360.1, LOC_Os10g04730.1, LOC_Os10g10130.1, LOC_Os04g54002.1, LOC_Os04g57540.1, LOC_Os03g21230.1, LOC_Os04g21820.1, LOC_Os04g29810.1, LOC_Os01g02580.1, LOC_Os04g46320.1, LOC_Os07g44330.1, LOC_Os07g03920.1, LOC_Os08g34240.1, LOC_Os10g30550.1, LOC_Os04g30250.2, LOC…
Molecular Function	5	GO:0016773	phosphotransferase activity, alcohol group as acceptor	1.65932e-25	1.50445e-23	25995	1633	657	118	LOC_Os01g23970.1, LOC_Os08g14950.1, LOC_Os07g18230.1, LOC_Os06g46330.1, LOC_Os01g26280.1, LOC_Os01g70130.1, LOC_Os04g53998.1, LOC_Os09g18360.1, LOC_Os10g04730.1, LOC_Os10g10130.1, LOC_Os04g54002.1, LOC_Os03g21230.1, LOC_Os04g21820.1, LOC_Os01g02580.1, LOC_Os04g46320.1, LOC_Os07g03920.1, LOC_Os08g34240.1, LOC_Os06g38780.1, LOC_Os11g47210.1, LOC_Os07g03860.1, LOC_Os05g25370.1, LOC_Os01g02550.1, LOC…
Molecular Function	4	GO:0016772	transferase activity, transferring phosphorus-containing groups	3.13038e-23	2.12866e-21	25995	2241	657	138	LOC_Os01g23970.1, LOC_Os08g14950.1, LOC_Os07g18230.1, LOC_Os06g46330.1, LOC_Os01g26280.1, LOC_Os01g70130.1, LOC_Os04g53998.1, LOC_Os09g18360.1, LOC_Os10g04730.1, LOC_Os10g10130.1, LOC_Os04g54002.1, LOC_Os04g57540.1, LOC_Os03g21230.1, LOC_Os04g21820.1, LOC_Os04g29810.1, LOC_Os01g02580.1, LOC_Os04g46320.1, LOC_Os07g44330.1, LOC_Os07g03920.1, LOC_Os08g34240.1, LOC_Os10g30550.1, LOC_Os04g30250.2, LOC…
Molecular Function	6	GO:0005524	ATP binding	1.03277e-22	5.61245e-21	25995	2671	657	153	LOC_Os01g23970.1, LOC_Os08g14950.1, LOC_Os07g18230.1, LOC_Os11g12320.1, LOC_Os06g46330.1, LOC_Os01g26280.1, LOC_Os01g70130.1, LOC_Os09g14490.1, LOC_Os04g53998.1, LOC_Os09g18360.1, LOC_Os10g04730.1, LOC_Os11g12000.1, LOC_Os12g24320.1, LOC_Os10g10130.1, LOC_Os02g18070.1, LOC_Os04g54002.1, LOC_Os04g57540.1, LOC_Os11g17330.1, LOC_Os03g21230.1, LOC_Os04g21820.1, LOC_Os01g02580.1, LOC_Os04g46320.1, LOC…
Molecular Function	6	GO:0032559	adenyl ribonucleotide binding	1.24462e-22	5.61245e-21	25995	2676	657	153	LOC_Os01g23970.1, LOC_Os08g14950.1, LOC_Os07g18230.1, LOC_Os11g12320.1, LOC_Os06g46330.1, LOC_Os01g26280.1, LOC_Os01g70130.1, LOC_Os09g14490.1, LOC_Os04g53998.1, LOC_Os09g18360.1, LOC_Os10g04730.1, LOC_Os11g12000.1, LOC_Os12g24320.1, LOC_Os10g10130.1, LOC_Os02g18070.1, LOC_Os04g54002.1, LOC_Os04g57540.1, LOC_Os11g17330.1, LOC_Os03g21230.1, LOC_Os04g21820.1, LOC_Os01g02580.1, LOC_Os04g46320.1, LOC…
Molecular Function	6	GO:0030554	adenyl nucleotide binding	1.44438e-22	5.61245e-21	25995	2680	657	153	LOC_Os01g23970.1, LOC_Os08g14950.1, LOC_Os07g18230.1, LOC_Os11g12320.1, LOC_Os06g46330.1, LOC_Os01g26280.1, LOC_Os01g70130.1, LOC_Os09g14490.1, LOC_Os04g53998.1, LOC_Os09g18360.1, LOC_Os10g04730.1, LOC_Os11g12000.1, LOC_Os12g24320.1, LOC_Os10g10130.1, LOC_Os02g18070.1, LOC_Os04g54002.1, LOC_Os04g57540.1, LOC_Os11g17330.1, LOC_Os03g21230.1, LOC_Os04g21820.1, LOC_Os01g02580.1, LOC_Os04g46320.1, LOC…
Molecular Function	5	GO:0035639	purine ribonucleoside triphosphate binding	1.51135e-19	5.13859e-18	25995	2879	657	153	LOC_Os01g23970.1, LOC_Os08g14950.1, LOC_Os07g18230.1, LOC_Os11g12320.1, LOC_Os06g46330.1, LOC_Os01g26280.1, LOC_Os01g70130.1, LOC_Os09g14490.1, LOC_Os04g53998.1, LOC_Os09g18360.1, LOC_Os10g04730.1, LOC_Os11g12000.1, LOC_Os12g24320.1, LOC_Os10g10130.1, LOC_Os02g18070.1, LOC_Os04g54002.1, LOC_Os04g57540.1, LOC_Os11g17330.1, LOC_Os03g21230.1, LOC_Os04g21820.1, LOC_Os01g02580.1, LOC_Os04g46320.1, LOC…
Molecular Function	5	GO:0032555	purine ribonucleotide binding	1.78039e-19	5.38075e-18	25995	2884	657	153	LOC_Os01g23970.1, LOC_Os08g14950.1, LOC_Os07g18230.1, LOC_Os11g12320.1, LOC_Os06g46330.1, LOC_Os01g26280.1, LOC_Os01g70130.1, LOC_Os09g14490.1, LOC_Os04g53998.1, LOC_Os09g18360.1, LOC_Os10g04730.1, LOC_Os11g12000.1, LOC_Os12g24320.1, LOC_Os10g10130.1, LOC_Os02g18070.1, LOC_Os04g54002.1, LOC_Os04g57540.1, LOC_Os11g17330.1, LOC_Os03g21230.1, LOC_Os04g21820.1, LOC_Os01g02580.1, LOC_Os04g46320.1, LOC…
Molecular Function	5	GO:0017076	purine nucleotide binding	2.31153e-19	6.2197e-18	25995	2892	657	153	LOC_Os01g23970.1, LOC_Os08g14950.1, LOC_Os07g18230.1, LOC_Os11g12320.1, LOC_Os06g46330.1, LOC_Os01g26280.1, LOC_Os01g70130.1, LOC_Os09g14490.1, LOC_Os04g53998.1, LOC_Os09g18360.1, LOC_Os10g04730.1, LOC_Os11g12000.1, LOC_Os12g24320.1, LOC_Os10g10130.1, LOC_Os02g18070.1, LOC_Os04g54002.1, LOC_Os04g57540.1, LOC_Os11g17330.1, LOC_Os03g21230.1, LOC_Os04g21820.1, LOC_Os01g02580.1, LOC_Os04g46320.1, LOC…
Molecular Function	3	GO:0043167	ion binding	2.51532e-19	6.2197e-18	25995	4704	657	213	LOC_Os09g10340.1, LOC_Os08g04500.1, LOC_Os08g14950.1, LOC_Os07g18230.1, LOC_Os09g26980.1, LOC_Os11g12320.1, LOC_Os06g46330.1, LOC_Os06g43350.1, LOC_Os01g26280.1, LOC_Os09g18360.1, LOC_Os04g21820.1, LOC_Os10g17260.1, LOC_Os01g02580.1, LOC_Os04g46320.1, LOC_Os04g45690.1, LOC_Os01g15900.1, LOC_Os01g57340.1, LOC_Os08g34240.1, LOC_Os01g41810.1, LOC_Os11g47210.1, LOC_Os04g24220.1, LOC_Os12g37260.1, LOC…
Molecular Function	3	GO:0097367	carbohydrate derivative binding	3.9366e-19	8.6615e-18	25995	2937	657	154	LOC_Os01g23970.1, LOC_Os08g14950.1, LOC_Os07g18230.1, LOC_Os11g12320.1, LOC_Os06g46330.1, LOC_Os01g26280.1, LOC_Os01g70130.1, LOC_Os09g14490.1, LOC_Os04g53998.1, LOC_Os09g18360.1, LOC_Os10g04730.1, LOC_Os11g12000.1, LOC_Os12g24320.1, LOC_Os10g10130.1, LOC_Os02g18070.1, LOC_Os04g54002.1, LOC_Os04g57540.1, LOC_Os11g17330.1, LOC_Os03g21230.1, LOC_Os04g21820.1, LOC_Os01g02580.1, LOC_Os04g46320.1, LOC…
Molecular Function	4	GO:0032553	ribonucleotide binding	4.13969e-19	8.6615e-18	25995	2910	657	153	LOC_Os01g23970.1, LOC_Os08g14950.1, LOC_Os07g18230.1, LOC_Os11g12320.1, LOC_Os06g46330.1, LOC_Os01g26280.1, LOC_Os01g70130.1, LOC_Os09g14490.1, LOC_Os04g53998.1, LOC_Os09g18360.1, LOC_Os10g04730.1, LOC_Os11g12000.1, LOC_Os12g24320.1, LOC_Os10g10130.1, LOC_Os02g18070.1, LOC_Os04g54002.1, LOC_Os04g57540.1, LOC_Os11g17330.1, LOC_Os03g21230.1, LOC_Os04g21820.1, LOC_Os01g02580.1, LOC_Os04g46320.1, LOC…
Molecular Function	3	GO:0140096	catalytic activity, acting on a protein	5.96393e-18	1.15871e-16	25995	2291	657	128	LOC_Os01g23970.1, LOC_Os08g14950.1, LOC_Os07g18230.1, LOC_Os06g46330.1, LOC_Os01g26280.1, LOC_Os01g70130.1, LOC_Os04g53998.1, LOC_Os09g18360.1, LOC_Os10g04730.1, LOC_Os10g10130.1, LOC_Os04g54002.1, LOC_Os03g21230.1, LOC_Os04g21820.1, LOC_Os01g02580.1, LOC_Os04g46320.1, LOC_Os07g03920.1, LOC_Os08g34240.1, LOC_Os06g38780.1, LOC_Os11g47210.1, LOC_Os07g03860.1, LOC_Os05g25370.1, LOC_Os01g02550.1, LOC…
Molecular Function	4	GO:0043168	anion binding	1.81166e-17	3.28514e-16	25995	3267	657	161	LOC_Os01g23970.1, LOC_Os08g14950.1, LOC_Os07g18230.1, LOC_Os11g12320.1, LOC_Os06g46330.1, LOC_Os01g26280.1, LOC_Os01g70130.1, LOC_Os09g14490.1, LOC_Os04g53998.1, LOC_Os09g18360.1, LOC_Os10g04730.1, LOC_Os11g12000.1, LOC_Os12g24320.1, LOC_Os10g10130.1, LOC_Os08g10510.1, LOC_Os02g18070.1, LOC_Os04g54002.1, LOC_Os04g57540.1, LOC_Os11g17330.1, LOC_Os03g21230.1, LOC_Os04g21820.1, LOC_Os01g02580.1, LOC…
Molecular Function	3	GO:0036094	small molecule binding	6.72657e-16	1.14352e-14	25995	4423	657	194	LOC_Os09g10340.1, LOC_Os08g14950.1, LOC_Os07g18230.1, LOC_Os09g26980.1, LOC_Os11g12320.1, LOC_Os06g46330.1, LOC_Os06g43350.1, LOC_Os01g26280.1, LOC_Os09g18360.1, LOC_Os04g21820.1, LOC_Os10g17260.1, LOC_Os01g02580.1, LOC_Os04g46320.1, LOC_Os11g38480.1, LOC_Os01g57340.1, LOC_Os08g34240.1, LOC_Os04g30250.2, LOC_Os01g41810.1, LOC_Os11g47210.1, LOC_Os04g24220.1, LOC_Os09g19390.1, LOC_Os12g10180.1, LOC…
Molecular Function	3	GO:0016740	transferase activity	1.1769e-14	1.88304e-13	25995	4133	657	181	LOC_Os01g23970.1, LOC_Os08g14950.1, LOC_Os04g35060.1, LOC_Os07g18230.1, LOC_Os06g46330.1, LOC_Os01g26280.1, LOC_Os01g70130.1, LOC_Os04g53998.1, LOC_Os09g18360.1, LOC_Os10g04730.1, LOC_Os08g10510.1, LOC_Os10g10130.1, LOC_Os04g54002.1, LOC_Os04g57540.1, LOC_Os09g17560.1, LOC_Os03g21230.1, LOC_Os04g21820.1, LOC_Os04g29810.1, LOC_Os01g02580.1, LOC_Os12g03720.1, LOC_Os04g46320.1, LOC_Os07g44330.1, LOC…
Molecular Function	4	GO:1901265	nucleoside phosphate binding	1.5025e-13	2.15094e-12	25995	3928	657	171	LOC_Os01g23970.1, LOC_Os08g14950.1, LOC_Os07g18230.1, LOC_Os11g12320.1, LOC_Os06g46330.1, LOC_Os01g26280.1, LOC_Os01g70130.1, LOC_Os09g14490.1, LOC_Os04g53998.1, LOC_Os09g18360.1, LOC_Os10g04730.1, LOC_Os11g12000.1, LOC_Os12g24320.1, LOC_Os10g10130.1, LOC_Os02g18070.1, LOC_Os04g54002.1, LOC_Os04g57540.1, LOC_Os11g17330.1, LOC_Os03g21230.1, LOC_Os04g21820.1, LOC_Os01g02580.1, LOC_Os04g46320.1, LOC…
Molecular Function	4	GO:0000166	nucleotide binding	1.5025e-13	2.15094e-12	25995	3928	657	171	LOC_Os01g23970.1, LOC_Os08g14950.1, LOC_Os07g18230.1, LOC_Os11g12320.1, LOC_Os06g46330.1, LOC_Os01g26280.1, LOC_Os01g70130.1, LOC_Os09g14490.1, LOC_Os04g53998.1, LOC_Os09g18360.1, LOC_Os10g04730.1, LOC_Os11g12000.1, LOC_Os12g24320.1, LOC_Os10g10130.1, LOC_Os02g18070.1, LOC_Os04g54002.1, LOC_Os04g57540.1, LOC_Os11g17330.1, LOC_Os03g21230.1, LOC_Os04g21820.1, LOC_Os01g02580.1, LOC_Os04g46320.1, LOC…
Molecular Function	2	GO:0003824	catalytic activity	2.06583e-09	2.80953e-08	25995	10554	657	341	LOC_Os09g10340.1, LOC_Os10g40360.1, LOC_Os08g04500.1, LOC_Os04g35060.1, LOC_Os08g14950.1, LOC_Os07g18230.1, LOC_Os09g26980.1, LOC_Os06g46330.1, LOC_Os06g43350.1, LOC_Os01g26280.1, LOC_Os09g18360.1, LOC_Os01g62870.1, LOC_Os04g43400.1, LOC_Os04g21820.1, LOC_Os09g17560.1, LOC_Os10g17260.1, LOC_Os01g02580.1, LOC_Os04g46320.1, LOC_Os12g07810.1, LOC_Os03g02514.1, LOC_Os04g43800.1, LOC_Os04g41620.1, LOC…
Molecular Function	3	GO:1901363	heterocyclic compound binding	9.25134e-09	1.19008e-07	25995	7415	657	254	LOC_Os09g10340.1, LOC_Os08g14950.1, LOC_Os07g18230.1, LOC_Os09g26980.1, LOC_Os11g12320.1, LOC_Os06g46330.1, LOC_Os06g43350.1, LOC_Os01g26280.1, LOC_Os09g18360.1, LOC_Os04g21820.1, LOC_Os10g17260.1, LOC_Os01g02580.1, LOC_Os04g46320.1, LOC_Os11g38480.1, LOC_Os01g15900.1, LOC_Os12g06200.1, LOC_Os01g61080.1, LOC_Os01g57340.1, LOC_Os01g19970.1, LOC_Os08g34240.1, LOC_Os04g30250.2, LOC_Os01g41810.1, LOC…
Molecular Function	3	GO:0097159	organic cyclic compound binding	9.62565e-09	1.19008e-07	25995	7418	657	254	LOC_Os09g10340.1, LOC_Os08g14950.1, LOC_Os07g18230.1, LOC_Os09g26980.1, LOC_Os11g12320.1, LOC_Os06g46330.1, LOC_Os06g43350.1, LOC_Os01g26280.1, LOC_Os09g18360.1, LOC_Os04g21820.1, LOC_Os10g17260.1, LOC_Os01g02580.1, LOC_Os04g46320.1, LOC_Os11g38480.1, LOC_Os01g15900.1, LOC_Os12g06200.1, LOC_Os01g61080.1, LOC_Os01g57340.1, LOC_Os01g19970.1, LOC_Os08g34240.1, LOC_Os04g30250.2, LOC_Os01g41810.1, LOC…
Molecular Function	3	GO:0022857	transmembrane transporter activity	2.79564e-07	3.30615e-06	25995	627	657	39	LOC_Os11g03500.1, LOC_Os12g32760.1, LOC_Os03g08900.1, LOC_Os08g10630.1, LOC_Os09g24924.1, LOC_Os01g45990.1, LOC_Os03g29850.1, LOC_Os02g02540.1, LOC_Os04g10750.2, LOC_Os06g37010.1, LOC_Os03g37830.1, LOC_Os10g30790.2, LOC_Os06g46670.2, LOC_Os02g48880.1, LOC_Os05g04120.1, LOC_Os03g54100.2, LOC_Os01g70490.1, LOC_Os09g09520.1, LOC_Os12g25160.1, LOC_Os10g41190.1, LOC_Os11g03240.1, LOC_Os07g47100.2, LOC…
Molecular Function	4	GO:0016835	carbon-oxygen lyase activity	4.79741e-07	5.43706e-06	25995	91	657	13	LOC_Os03g22634.1, LOC_Os10g37980.1, LOC_Os08g04500.1, LOC_Os04g27670.1, LOC_Os03g58320.1, LOC_Os08g07100.1, LOC_Os04g09900.1, LOC_Os02g36264.1, LOC_Os03g58290.1, LOC_Os02g36220.1, LOC_Os02g36210.1, LOC_Os04g33390.1, LOC_Os08g07080.1
Molecular Function	6	GO:0010333	terpene synthase activity	4.69619e-06	5.10945e-05	25995	51	657	9	LOC_Os03g22634.1, LOC_Os08g07100.1, LOC_Os08g04500.1, LOC_Os04g09900.1, LOC_Os02g36264.1, LOC_Os02g36220.1, LOC_Os02g36210.1, LOC_Os04g27670.1, LOC_Os08g07080.1
Molecular Function	2	GO:0005488	binding	5.52757e-06	5.78269e-05	25995	13378	657	394	LOC_Os08g14950.1, LOC_Os07g18230.1, LOC_Os09g26980.1, LOC_Os02g48880.1, LOC_Os10g17260.1, LOC_Os01g02580.1, LOC_Os04g46320.1, LOC_Os01g12520.1, LOC_Os01g19970.1, LOC_Os11g18100.1, LOC_Os08g34240.1, LOC_Os05g07880.1, LOC_Os11g47210.1, LOC_Os01g09800.1, LOC_Os03g11550.1, LOC_Os01g41750.1, LOC_Os02g21810.1, LOC_Os01g45990.1, LOC_Os06g11330.1, LOC_Os06g40440.1, LOC_Os07g35700.1, LOC_Os05g16430.1, LOC…
Molecular Function	5	GO:0016838	carbon-oxygen lyase activity, acting on phosphates	6.53989e-06	6.58833e-05	25995	53	657	9	LOC_Os03g22634.1, LOC_Os08g07100.1, LOC_Os08g04500.1, LOC_Os04g09900.1, LOC_Os02g36264.1, LOC_Os02g36220.1, LOC_Os02g36210.1, LOC_Os04g27670.1, LOC_Os08g07080.1
Molecular Function	6	GO:0005509	calcium ion binding	8.50299e-06	8.26005e-05	25995	117	657	13	LOC_Os01g26210.1, LOC_Os09g29560.1, LOC_Os01g26280.1, LOC_Os02g02120.1, LOC_Os02g03410.1, LOC_Os05g43170.1, LOC_Os04g51030.1, LOC_Os10g10130.1, LOC_Os09g29600.1, LOC_Os04g29960.1, LOC_Os04g51040.1, LOC_Os04g21820.1, LOC_Os04g24220.1
Molecular Function	3	GO:0005515	protein binding	1.52651e-05	0.000143176	25995	5644	657	188	LOC_Os08g14950.1, LOC_Os11g12320.1, LOC_Os01g26280.1, LOC_Os01g70130.1, LOC_Os06g40170.1, LOC_Os07g48050.1, LOC_Os11g12000.1, LOC_Os10g10130.1, LOC_Os02g18070.1, LOC_Os02g48880.1, LOC_Os12g02450.1, LOC_Os09g17560.1, LOC_Os11g17330.1, LOC_Os04g21820.1, LOC_Os11g38480.1, LOC_Os01g15900.1, LOC_Os12g06200.1, LOC_Os04g15920.1, LOC_Os12g25490.1, LOC_Os01g61080.1, LOC_Os01g57340.1, LOC_Os11g18100.1, LOC…
Molecular Function	3	GO:0016829	lyase activity	2.12668e-05	0.000192819	25995	249	657	19	LOC_Os03g22634.1, LOC_Os10g37980.1, LOC_Os04g43800.1, LOC_Os08g04500.1, LOC_Os04g43650.2, LOC_Os04g27670.1, LOC_Os03g58320.1, LOC_Os02g36340.1, LOC_Os02g20360.1, LOC_Os08g07100.1, LOC_Os04g09900.1, LOC_Os02g36264.1, LOC_Os03g58290.1, LOC_Os02g36220.1, LOC_Os05g35290.1, LOC_Os02g36210.1, LOC_Os04g33390.1, LOC_Os02g41680.1, LOC_Os08g07080.1
Molecular Function	6	GO:0004568	chitinase activity	4.88342e-05	0.000428481	25995	17	657	5	LOC_Os10g39700.1, LOC_Os10g39680.1, LOC_Os04g41620.1, LOC_Os03g04060.1, LOC_Os02g39330.1
Molecular Function	2	GO:0005215	transporter activity	5.53732e-05	0.000470672	25995	1499	657	63	LOC_Os09g24924.1, LOC_Os04g10750.2, LOC_Os06g37010.1, LOC_Os10g30790.2, LOC_Os03g37830.1, LOC_Os02g48880.1, LOC_Os01g70490.1, LOC_Os09g29210.1, LOC_Os09g09520.1, LOC_Os12g25160.1, LOC_Os08g03350.1, LOC_Os10g42960.1, LOC_Os12g03200.1, LOC_Os05g12320.1, LOC_Os05g26840.1, LOC_Os01g50100.1, LOC_Os01g69010.1, LOC_Os01g12520.1, LOC_Os01g66010.1, LOC_Os01g01360.1, LOC_Os11g18100.1, LOC_Os03g37840.1, LOC…
Molecular Function	5	GO:0046872	metal ion binding	0.000125483	0.00103428	25995	1543	657	63	LOC_Os09g10340.1, LOC_Os08g04500.1, LOC_Os09g26980.1, LOC_Os06g43350.1, LOC_Os09g20000.1, LOC_Os01g26280.1, LOC_Os04g27670.1, LOC_Os10g10130.1, LOC_Os04g21820.1, LOC_Os02g36210.1, LOC_Os10g17260.1, LOC_Os01g41820.1, LOC_Os08g07080.1, LOC_Os01g26210.1, LOC_Os02g09250.1, LOC_Os04g45690.1, LOC_Os01g15900.1, LOC_Os11g38810.1, LOC_Os01g65690.1, LOC_Os04g15920.1, LOC_Os01g37460.1, LOC_Os01g51540.1, LOC…
Molecular Function	6	GO:0043565	sequence-specific DNA binding	0.000155341	0.00124273	25995	439	657	25	LOC_Os02g08440.1, LOC_Os08g02070.1, LOC_Os09g16510.1, LOC_Os01g40260.1, LOC_Os09g25070.1, LOC_Os07g48260.1, LOC_Os06g11330.1, LOC_Os02g10860.1, LOC_Os12g02450.1, LOC_Os01g14440.1, LOC_Os06g45140.1, LOC_Os05g46020.1, LOC_Os12g02440.4, LOC_Os02g13800.1, LOC_Os01g61080.1, LOC_Os07g41370.1, LOC_Os11g02520.1, LOC_Os09g27450.1, LOC_Os06g06360.1, LOC_Os06g01890.1, LOC_Os09g25060.1, LOC_Os08g29660.1, LOC…
Molecular Function	4	GO:0043169	cation binding	0.000163788	0.00127287	25995	1558	657	63	LOC_Os09g10340.1, LOC_Os08g04500.1, LOC_Os09g26980.1, LOC_Os06g43350.1, LOC_Os09g20000.1, LOC_Os01g26280.1, LOC_Os04g27670.1, LOC_Os10g10130.1, LOC_Os04g21820.1, LOC_Os02g36210.1, LOC_Os10g17260.1, LOC_Os01g41820.1, LOC_Os08g07080.1, LOC_Os01g26210.1, LOC_Os02g09250.1, LOC_Os04g45690.1, LOC_Os01g15900.1, LOC_Os11g38810.1, LOC_Os01g65690.1, LOC_Os04g15920.1, LOC_Os01g37460.1, LOC_Os01g51540.1, LOC…
Molecular Function	3	GO:0016491	oxidoreductase activity	0.000905958	0.006717	25995	1828	657	68	LOC_Os10g40360.1, LOC_Os09g10340.1, LOC_Os03g05880.1, LOC_Os09g26980.1, LOC_Os06g43350.1, LOC_Os04g08550.1, LOC_Os10g33540.1, LOC_Os07g48050.1, LOC_Os01g62870.1, LOC_Os03g05840.1, LOC_Os07g42040.1, LOC_Os01g58100.1, LOC_Os10g17260.1, LOC_Os01g41820.1, LOC_Os10g40934.1, LOC_Os08g04630.1, LOC_Os05g10930.1, LOC_Os12g07810.1, LOC_Os02g09250.1, LOC_Os03g29190.1, LOC_Os01g65690.1, LOC_Os04g15920.1, LOC…
Molecular Function	6	GO:0046873	metal ion transmembrane transporter activity	0.00091371	0.006717	25995	99	657	9	LOC_Os03g37830.1, LOC_Os03g37840.1, LOC_Os08g10630.1, LOC_Os07g12890.1, LOC_Os05g04120.1, LOC_Os01g70490.1, LOC_Os03g29850.1, LOC_Os06g15910.1, LOC_Os06g37010.1
Molecular Function	4	GO:0016705	oxidoreductase activity, acting on paired donors, with incorporation or reduction of molecular oxygen	0.00101618	0.00727368	25995	527	657	26	LOC_Os03g05920.1, LOC_Os09g10340.1, LOC_Os10g39140.1, LOC_Os07g11970.1, LOC_Os02g21810.1, LOC_Os02g12890.1, LOC_Os10g38090.1, LOC_Os09g26980.1, LOC_Os06g43350.1, LOC_Os03g05840.1, LOC_Os03g12260.1, LOC_Os01g36294.1, LOC_Os01g41800.1, LOC_Os10g17260.1, LOC_Os01g41820.1, LOC_Os03g03034.1, LOC_Os10g40934.1, LOC_Os01g29150.1, LOC_Os02g09250.1, LOC_Os02g47470.1, LOC_Os01g41810.1, LOC_Os07g07410.1, LOC…
Molecular Function	4	GO:0019825	oxygen binding	0.00140836	0.00982239	25995	346	657	19	LOC_Os09g10340.1, LOC_Os07g11970.1, LOC_Os02g21810.1, LOC_Os02g12890.1, LOC_Os02g09250.1, LOC_Os02g47470.1, LOC_Os10g38090.1, LOC_Os09g26980.1, LOC_Os06g43350.1, LOC_Os03g12260.1, LOC_Os01g41810.1, LOC_Os01g36294.1, LOC_Os01g41800.1, LOC_Os10g17260.1, LOC_Os01g41820.1, LOC_Os06g37300.1, LOC_Os04g09920.1, LOC_Os01g63930.1, LOC_Os01g29150.1
Molecular Function	5	GO:0004553	hydrolase activity, hydrolyzing O-glycosyl compounds	0.00150747	0.0102508	25995	402	657	21	LOC_Os10g39680.1, LOC_Os04g41620.1, LOC_Os06g46340.1, LOC_Os03g04060.1, LOC_Os02g39330.1, LOC_Os02g01590.1, LOC_Os01g71670.1, LOC_Os10g41550.1, LOC_Os01g49320.1, LOC_Os07g35560.1, LOC_Os01g51570.1, LOC_Os04g40490.1, LOC_Os10g39700.1, LOC_Os03g10478.1, LOC_Os01g47070.1, LOC_Os01g64110.1, LOC_Os04g43400.1, LOC_Os04g43380.1, LOC_Os01g71340.1, LOC_Os01g43490.1, LOC_Os11g43750.1
Molecular Function	6	GO:0000287	magnesium ion binding	0.0020442	0.0135615	25995	111	657	9	LOC_Os03g22634.1, LOC_Os08g07100.1, LOC_Os08g04500.1, LOC_Os04g09900.1, LOC_Os02g36264.1, LOC_Os02g36220.1, LOC_Os02g36210.1, LOC_Os04g27670.1, LOC_Os08g07080.1
Molecular Function	5	GO:0043531	ADP binding	0.00212074	0.0137343	25995	498	657	24	LOC_Os12g10180.1, LOC_Os11g11990.1, LOC_Os08g07890.1, LOC_Os11g12330.1, LOC_Os11g34920.1, LOC_Os04g43340.1, LOC_Os11g12320.1, LOC_Os05g34220.1, LOC_Os09g14490.1, LOC_Os10g04570.1, LOC_Os01g57340.1, LOC_Os01g57310.2, LOC_Os10g07534.1, LOC_Os11g45130.1, LOC_Os11g12000.1, LOC_Os11g12050.2, LOC_Os02g18070.1, LOC_Os04g02030.1, LOC_Os08g05440.1, LOC_Os11g17330.1, LOC_Os10g03570.1, LOC_Os02g18080.1, LOC…
Molecular Function	5	GO:0016841	ammonia-lyase activity	0.00227866	0.0144138	25995	11	657	3	LOC_Os04g43800.1, LOC_Os05g35290.1, LOC_Os02g41680.1
Molecular Function	4	GO:0016798	hydrolase activity, acting on glycosyl bonds	0.00267961	0.0165649	25995	450	657	22	LOC_Os08g38170.1, LOC_Os10g39680.1, LOC_Os04g41620.1, LOC_Os06g46340.1, LOC_Os03g04060.1, LOC_Os02g39330.1, LOC_Os02g01590.1, LOC_Os01g71670.1, LOC_Os10g41550.1, LOC_Os01g49320.1, LOC_Os07g35560.1, LOC_Os01g51570.1, LOC_Os04g40490.1, LOC_Os10g39700.1, LOC_Os03g10478.1, LOC_Os01g47070.1, LOC_Os01g64110.1, LOC_Os04g43400.1, LOC_Os04g43380.1, LOC_Os01g71340.1, LOC_Os01g43490.1, LOC_Os11g43750.1
Molecular Function	7	GO:0005506	iron ion binding	0.00292517	0.017681	25995	425	657	21	LOC_Os09g10340.1, LOC_Os07g11970.1, LOC_Os02g21810.1, LOC_Os02g12890.1, LOC_Os02g09250.1, LOC_Os02g47470.1, LOC_Os10g38090.1, LOC_Os01g65690.1, LOC_Os09g26980.1, LOC_Os06g43350.1, LOC_Os04g48880.1, LOC_Os03g12260.1, LOC_Os01g41810.1, LOC_Os01g36294.1, LOC_Os01g41800.1, LOC_Os10g17260.1, LOC_Os01g41820.1, LOC_Os06g37300.1, LOC_Os04g09920.1, LOC_Os01g63930.1, LOC_Os01g29150.1
Molecular Function	4	GO:0015075	ion transmembrane transporter activity	0.00307564	0.0181864	25995	371	657	19	LOC_Os07g47100.2, LOC_Os08g10630.1, LOC_Os04g43070.1, LOC_Os01g45990.1, LOC_Os03g29850.1, LOC_Os02g02540.1, LOC_Os06g37010.1, LOC_Os01g34850.1, LOC_Os06g48800.1, LOC_Os03g37830.1, LOC_Os03g37840.1, LOC_Os06g46670.2, LOC_Os07g12890.1, LOC_Os02g48880.1, LOC_Os05g04120.1, LOC_Os03g54100.2, LOC_Os01g70490.1, LOC_Os02g34580.1, LOC_Os06g15910.1
Molecular Function	6	GO:0015297	antiporter activity	0.00320956	0.0185745	25995	97	657	8	LOC_Os11g03500.1, LOC_Os03g08900.1, LOC_Os07g47100.2, LOC_Os11g03240.1, LOC_Os12g03200.1, LOC_Os12g03260.1, LOC_Os01g69010.1, LOC_Os12g25160.1
Molecular Function	4	GO:0015318	inorganic molecular entity transmembrane transporter activity	0.00426922	0.0241922	25995	327	657	17	LOC_Os07g47100.2, LOC_Os08g10630.1, LOC_Os04g43070.1, LOC_Os01g45990.1, LOC_Os03g29850.1, LOC_Os02g02540.1, LOC_Os06g37010.1, LOC_Os03g37830.1, LOC_Os03g37840.1, LOC_Os06g46670.2, LOC_Os07g12890.1, LOC_Os02g48880.1, LOC_Os05g04120.1, LOC_Os03g54100.2, LOC_Os01g70490.1, LOC_Os02g34580.1, LOC_Os06g15910.1
Molecular Function	5	GO:0020037	heme binding	0.00437144	0.024266	25995	557	657	25	LOC_Os09g10340.1, LOC_Os07g11970.1, LOC_Os02g21810.1, LOC_Os02g12890.1, LOC_Os10g38090.1, LOC_Os09g26980.1, LOC_Os06g43350.1, LOC_Os07g48050.1, LOC_Os03g12260.1, LOC_Os01g36294.1, LOC_Os01g41800.1, LOC_Os10g17260.1, LOC_Os01g41820.1, LOC_Os01g29150.1, LOC_Os08g36500.1, LOC_Os02g09250.1, LOC_Os02g47470.1, LOC_Os06g20150.1, LOC_Os01g22370.1, LOC_Os07g48020.1, LOC_Os01g41810.1, LOC_Os06g37300.1, LOC…
Molecular Function	5	GO:0008324	cation transmembrane transporter activity	0.0049635	0.0270015	25995	251	657	14	LOC_Os07g47100.2, LOC_Os08g10630.1, LOC_Os04g43070.1, LOC_Os03g29850.1, LOC_Os06g37010.1, LOC_Os01g34850.1, LOC_Os06g48800.1, LOC_Os03g37830.1, LOC_Os03g37840.1, LOC_Os07g12890.1, LOC_Os05g04120.1, LOC_Os01g70490.1, LOC_Os02g34580.1, LOC_Os06g15910.1
Molecular Function	4	GO:0009055	electron transfer activity	0.00519794	0.0273136	25995	625	657	27	LOC_Os03g05920.1, LOC_Os01g72460.1, LOC_Os09g10340.1, LOC_Os07g11970.1, LOC_Os02g21810.1, LOC_Os02g12890.1, LOC_Os10g38090.1, LOC_Os09g26980.1, LOC_Os06g43350.1, LOC_Os10g33540.1, LOC_Os03g05840.1, LOC_Os03g12260.1, LOC_Os01g36294.1, LOC_Os01g41800.1, LOC_Os10g17260.1, LOC_Os01g41820.1, LOC_Os01g29150.1, LOC_Os05g10930.1, LOC_Os08g36500.1, LOC_Os02g09250.1, LOC_Os02g47470.1, LOC_Os01g41810.1, LOC…
Molecular Function	4	GO:0046906	tetrapyrrole binding	0.00522173	0.0273136	25995	565	657	25	LOC_Os09g10340.1, LOC_Os07g11970.1, LOC_Os02g21810.1, LOC_Os02g12890.1, LOC_Os10g38090.1, LOC_Os09g26980.1, LOC_Os06g43350.1, LOC_Os07g48050.1, LOC_Os03g12260.1, LOC_Os01g36294.1, LOC_Os01g41800.1, LOC_Os10g17260.1, LOC_Os01g41820.1, LOC_Os01g29150.1, LOC_Os08g36500.1, LOC_Os02g09250.1, LOC_Os02g47470.1, LOC_Os06g20150.1, LOC_Os01g22370.1, LOC_Os07g48020.1, LOC_Os01g41810.1, LOC_Os06g37300.1, LOC…
Molecular Function	6	GO:0004834	tryptophan synthase activity	0.00606289	0.0311152	25995	5	657	2	LOC_Os03g58290.1, LOC_Os03g58320.1
Molecular Function	5	GO:0015291	secondary active transmembrane transporter activity	0.00844141	0.0425197	25995	114	657	8	LOC_Os11g03500.1, LOC_Os03g08900.1, LOC_Os07g47100.2, LOC_Os11g03240.1, LOC_Os12g03200.1, LOC_Os12g03260.1, LOC_Os01g69010.1, LOC_Os12g25160.1
Molecular Function	5	GO:0016836	hydro-lyase activity	0.0102781	0.0499224	25995	34	657	4	LOC_Os10g37980.1, LOC_Os03g58290.1, LOC_Os03g58320.1, LOC_Os04g33390.1
Molecular Function	7	GO:0015079	potassium ion transmembrane transporter activity	0.0102781	0.0499224	25995	34	657	4	LOC_Os03g37830.1, LOC_Os03g37840.1, LOC_Os01g70490.1, LOC_Os06g15910.1

## Sheet: Leaf-LDHT_Down
								Down regulation
GO Type	Level	GO ID	GO Name	p-value	corr. pvalue	Pop total	Pop hits	Total	Gene count	Genes
Biological Process	4	GO:0015979	photosynthesis	2.50809e-10	1.1462e-07	25995	251	472	23	LOC_Os05g43310.1, LOC_Os03g22370.1, LOC_Os01g59090.1, LOC_Os01g19740.1, LOC_Os03g21560.1, LOC_Os09g36030.1, LOC_Os07g47640.1, LOC_Os01g41710.1, LOC_Os05g51150.1, LOC_Os07g37240.1, LOC_Os06g04150.1, LOC_Os07g30670.1, LOC_Os04g38410.1, LOC_Os03g36540.1, LOC_Os06g21590.1, LOC_Os08g39430.1, LOC_Os11g01530.1, LOC_Os09g26810.1, LOC_Os08g40160.1, LOC_Os01g52240.1, LOC_Os12g01530.1, LOC_Os01g39960.1, LOC…
Biological Process	4	GO:0006091	generation of precursor metabolites and energy	0.00172618	0.0328693	25995	380	472	16	LOC_Os03g21560.1, LOC_Os10g35840.1, LOC_Os09g36030.1, LOC_Os06g04510.1, LOC_Os09g14670.1, LOC_Os02g12760.1, LOC_Os01g41710.1, LOC_Os07g37240.1, LOC_Os07g30670.1, LOC_Os04g38410.1, LOC_Os06g21590.1, LOC_Os09g26810.1, LOC_Os01g52240.1, LOC_Os01g39960.1, LOC_Os07g01480.1, LOC_Os07g28614.1
Biological Process	5	GO:0009765	photosynthesis, light harvesting	1.51232e-07	3.45566e-05	25995	15	472	6	LOC_Os07g37240.1, LOC_Os04g38410.1, LOC_Os06g21590.1, LOC_Os09g26810.1, LOC_Os01g52240.1, LOC_Os01g41710.1
Biological Process	5	GO:0019684	photosynthesis, light reaction	4.25933e-05	0.00389303	25995	36	472	6	LOC_Os07g37240.1, LOC_Os04g38410.1, LOC_Os06g21590.1, LOC_Os09g26810.1, LOC_Os01g52240.1, LOC_Os01g41710.1
Biological Process	6	GO:0009312	oligosaccharide biosynthetic process	0.000119749	0.00684068	25995	43	472	6	LOC_Os01g50030.1, LOC_Os01g50032.1, LOC_Os05g47540.1, LOC_Os09g23350.1, LOC_Os01g54560.1, LOC_Os05g47545.1
Biological Process	5	GO:0009311	oligosaccharide metabolic process	0.000522877	0.0108616	25995	56	472	6	LOC_Os01g50030.1, LOC_Os01g50032.1, LOC_Os05g47540.1, LOC_Os09g23350.1, LOC_Os01g54560.1, LOC_Os05g47545.1
Biological Process	3	GO:0044403	symbiotic process	3.59707e-06	0.000410965	25995	7	472	4	LOC_Os01g50030.1, LOC_Os01g50032.1, LOC_Os05g47540.1, LOC_Os05g47545.1
Biological Process	4	GO:0009877	nodulation	3.59707e-06	0.000410965	25995	7	472	4	LOC_Os01g50030.1, LOC_Os01g50032.1, LOC_Os05g47540.1, LOC_Os05g47545.1
Biological Process	2	GO:0044419	interspecies interaction between organisms	6.73752e-05	0.00513174	25995	13	472	4	LOC_Os01g50030.1, LOC_Os01g50032.1, LOC_Os05g47540.1, LOC_Os05g47545.1
Biological Process	4	GO:0046148	pigment biosynthetic process	0.00155525	0.0309021	25995	28	472	4	LOC_Os06g04150.1, LOC_Os03g36540.1, LOC_Os08g09210.2, LOC_Os01g39960.1
Biological Process	6	GO:0033014	tetrapyrrole biosynthetic process	0.00228973	0.0418563	25995	31	472	4	LOC_Os03g21900.1, LOC_Os06g04150.1, LOC_Os03g36540.1, LOC_Os10g35840.1
Biological Process	9	GO:0006826	iron ion transport	0.000114218	0.00684068	25995	6	472	3	LOC_Os12g37530.1, LOC_Os11g01530.1, LOC_Os12g01530.1
Biological Process	4	GO:0055082	cellular chemical homeostasis	0.000329003	0.00715973	25995	2	472	2	LOC_Os11g01530.1, LOC_Os12g01530.1
Biological Process	5	GO:0006873	cellular ion homeostasis	0.000329003	0.00715973	25995	2	472	2	LOC_Os11g01530.1, LOC_Os12g01530.1
Biological Process	5	GO:0048878	chemical homeostasis	0.000329003	0.00715973	25995	2	472	2	LOC_Os11g01530.1, LOC_Os12g01530.1
Biological Process	6	GO:0030003	cellular cation homeostasis	0.000329003	0.00715973	25995	2	472	2	LOC_Os11g01530.1, LOC_Os12g01530.1
Biological Process	6	GO:0050801	ion homeostasis	0.000329003	0.00715973	25995	2	472	2	LOC_Os11g01530.1, LOC_Os12g01530.1
Biological Process	7	GO:0098771	inorganic ion homeostasis	0.000329003	0.00715973	25995	2	472	2	LOC_Os11g01530.1, LOC_Os12g01530.1
Biological Process	7	GO:0055080	cation homeostasis	0.000329003	0.00715973	25995	2	472	2	LOC_Os11g01530.1, LOC_Os12g01530.1
Biological Process	7	GO:0006875	cellular metal ion homeostasis	0.000329003	0.00715973	25995	2	472	2	LOC_Os11g01530.1, LOC_Os12g01530.1
Biological Process	8	GO:0046916	cellular transition metal ion homeostasis	0.000329003	0.00715973	25995	2	472	2	LOC_Os11g01530.1, LOC_Os12g01530.1
Biological Process	8	GO:0055065	metal ion homeostasis	0.000329003	0.00715973	25995	2	472	2	LOC_Os11g01530.1, LOC_Os12g01530.1
Biological Process	9	GO:0006879	cellular iron ion homeostasis	0.000329003	0.00715973	25995	2	472	2	LOC_Os11g01530.1, LOC_Os12g01530.1
Biological Process	9	GO:0055076	transition metal ion homeostasis	0.000329003	0.00715973	25995	2	472	2	LOC_Os11g01530.1, LOC_Os12g01530.1
Biological Process	10	GO:0055072	iron ion homeostasis	0.000329003	0.00715973	25995	2	472	2	LOC_Os11g01530.1, LOC_Os12g01530.1
Cellular Component	4	GO:0009536	plastid	8.04719e-16	4.98926e-14	25995	3300	472	124	LOC_Os06g01790.1, LOC_Os07g46310.1, LOC_Os01g01120.1, LOC_Os12g17600.1, LOC_Os03g60910.1, LOC_Os03g21900.1, LOC_Os02g50740.1, LOC_Os06g49160.1, LOC_Os09g31486.1, LOC_Os11g01530.1, LOC_Os01g48300.2, LOC_Os07g01480.1, LOC_Os08g15030.1, LOC_Os07g42420.1, LOC_Os10g25130.1, LOC_Os06g04510.1, LOC_Os03g63950.1, LOC_Os02g47510.1, LOC_Os01g59980.1, LOC_Os01g65790.1, LOC_Os10g31856.1, LOC_Os08g40160.1, LOC…
Cellular Component	3	GO:0009579	thylakoid	1.13799e-09	3.52776e-08	25995	562	472	34	LOC_Os05g43310.1, LOC_Os01g59090.1, LOC_Os03g03990.1, LOC_Os03g21560.1, LOC_Os03g43430.1, LOC_Os01g05080.1, LOC_Os12g17600.1, LOC_Os01g41710.1, LOC_Os06g49160.1, LOC_Os01g02080.1, LOC_Os02g33020.1, LOC_Os04g43420.1, LOC_Os06g21590.1, LOC_Os08g39430.1, LOC_Os02g49870.1, LOC_Os02g49470.1, LOC_Os07g01480.1, LOC_Os03g22370.1, LOC_Os09g32640.1, LOC_Os02g37060.1, LOC_Os09g36040.1, LOC_Os07g47640.1, LOC…
Cellular Component	3	GO:0005737	cytoplasm	2.29315e-07	4.73919e-06	25995	8351	472	204	LOC_Os10g42770.1, LOC_Os07g27880.1, LOC_Os06g14240.1, LOC_Os06g49250.1, LOC_Os10g32550.1, LOC_Os06g01790.1, LOC_Os07g46310.1, LOC_Os04g38620.1, LOC_Os03g21900.1, LOC_Os02g50740.1, LOC_Os02g13350.1, LOC_Os02g14440.1, LOC_Os09g27030.2, LOC_Os11g01530.1, LOC_Os08g43190.1, LOC_Os07g01480.1, LOC_Os07g42420.1, LOC_Os10g25130.1, LOC_Os07g43510.1, LOC_Os09g20220.1, LOC_Os02g47510.1, LOC_Os01g59980.1, LOC…
Cellular Component	5	GO:0009523	photosystem II	2.08927e-05	0.000323837	25995	47	472	7	LOC_Os05g43310.1, LOC_Os01g59090.1, LOC_Os03g22370.1, LOC_Os08g39430.1, LOC_Os08g40160.1, LOC_Os07g47640.1, LOC_Os07g01480.1
Cellular Component	4	GO:0043231	intracellular membrane-bounded organelle	6.17567e-05	0.000716019	25995	8538	472	195	LOC_Os10g42770.1, LOC_Os06g14240.1, LOC_Os06g49250.1, LOC_Os08g32690.1, LOC_Os10g32550.1, LOC_Os12g41930.1, LOC_Os06g01790.1, LOC_Os07g46310.1, LOC_Os04g38620.1, LOC_Os03g21900.1, LOC_Os02g50740.1, LOC_Os03g49430.1, LOC_Os09g27030.2, LOC_Os11g01530.1, LOC_Os03g29970.1, LOC_Os07g01480.1, LOC_Os07g42420.1, LOC_Os03g14669.2, LOC_Os10g25130.1, LOC_Os02g47510.1, LOC_Os01g59980.1, LOC_Os04g38680.1, LOC…
Cellular Component	2	GO:0005622	intracellular	6.92922e-05	0.000716019	25995	11000	472	241	LOC_Os10g42770.1, LOC_Os07g27880.1, LOC_Os06g14240.1, LOC_Os06g49250.1, LOC_Os10g32550.1, LOC_Os08g32690.1, LOC_Os06g15330.1, LOC_Os12g41930.1, LOC_Os06g01790.1, LOC_Os07g46310.1, LOC_Os04g38620.1, LOC_Os03g21900.1, LOC_Os02g50740.1, LOC_Os02g13350.1, LOC_Os03g49430.1, LOC_Os02g14440.1, LOC_Os09g27030.2, LOC_Os11g01530.1, LOC_Os03g29970.1, LOC_Os08g43190.1, LOC_Os07g01480.1, LOC_Os07g42420.1, LOC…
Cellular Component	4	GO:0043227	membrane-bounded organelle	0.000101005	0.000894618	25995	8605	472	195	LOC_Os10g42770.1, LOC_Os06g14240.1, LOC_Os06g49250.1, LOC_Os08g32690.1, LOC_Os10g32550.1, LOC_Os12g41930.1, LOC_Os06g01790.1, LOC_Os07g46310.1, LOC_Os04g38620.1, LOC_Os03g21900.1, LOC_Os02g50740.1, LOC_Os03g49430.1, LOC_Os09g27030.2, LOC_Os11g01530.1, LOC_Os03g29970.1, LOC_Os07g01480.1, LOC_Os07g42420.1, LOC_Os03g14669.2, LOC_Os10g25130.1, LOC_Os02g47510.1, LOC_Os01g59980.1, LOC_Os04g38680.1, LOC…
Cellular Component	3	GO:0043229	intracellular organelle	0.000221341	0.00159896	25995	8927	472	199	LOC_Os10g42770.1, LOC_Os06g14240.1, LOC_Os06g49250.1, LOC_Os10g32550.1, LOC_Os08g32690.1, LOC_Os12g41930.1, LOC_Os06g01790.1, LOC_Os07g46310.1, LOC_Os04g38620.1, LOC_Os03g21900.1, LOC_Os02g50740.1, LOC_Os03g49430.1, LOC_Os09g27030.2, LOC_Os11g01530.1, LOC_Os03g29970.1, LOC_Os07g01480.1, LOC_Os07g42420.1, LOC_Os03g14669.2, LOC_Os10g25130.1, LOC_Os07g43510.1, LOC_Os02g47510.1, LOC_Os01g59980.1, LOC…
Cellular Component	3	GO:0043226	organelle	0.000232107	0.00159896	25995	8934	472	199	LOC_Os10g42770.1, LOC_Os06g14240.1, LOC_Os06g49250.1, LOC_Os10g32550.1, LOC_Os08g32690.1, LOC_Os12g41930.1, LOC_Os06g01790.1, LOC_Os07g46310.1, LOC_Os04g38620.1, LOC_Os03g21900.1, LOC_Os02g50740.1, LOC_Os03g49430.1, LOC_Os09g27030.2, LOC_Os11g01530.1, LOC_Os03g29970.1, LOC_Os07g01480.1, LOC_Os07g42420.1, LOC_Os03g14669.2, LOC_Os10g25130.1, LOC_Os07g43510.1, LOC_Os02g47510.1, LOC_Os01g59980.1, LOC…
Cellular Component	4	GO:0009521	photosystem	0.000392553	0.00243383	25995	74	472	7	LOC_Os05g43310.1, LOC_Os03g22370.1, LOC_Os01g59090.1, LOC_Os08g39430.1, LOC_Os08g40160.1, LOC_Os07g47640.1, LOC_Os07g01480.1
Cellular Component	4	GO:0034357	photosynthetic membrane	0.000631382	0.00344625	25995	80	472	7	LOC_Os05g43310.1, LOC_Os03g22370.1, LOC_Os01g59090.1, LOC_Os08g39430.1, LOC_Os08g40160.1, LOC_Os07g47640.1, LOC_Os07g01480.1
Cellular Component	2	GO:0110165	cellular anatomical entity	0.000667017	0.00344625	25995	14339	472	295	LOC_Os10g42770.1, LOC_Os07g27880.1, LOC_Os06g14240.1, LOC_Os06g49250.1, LOC_Os10g32550.1, LOC_Os08g32690.1, LOC_Os06g15330.1, LOC_Os03g37260.1, LOC_Os12g41930.1, LOC_Os06g01790.1, LOC_Os07g46310.1, LOC_Os06g37080.1, LOC_Os04g38620.1, LOC_Os03g21900.1, LOC_Os02g50740.1, LOC_Os02g13350.1, LOC_Os03g49430.1, LOC_Os02g14440.1, LOC_Os04g37990.1, LOC_Os09g27030.2, LOC_Os11g01530.1, LOC_Os12g44100.1, LOC…
Cellular Component	3	GO:0019898	extrinsic component of membrane	0.000854722	0.00407637	25995	24	472	4	LOC_Os01g59090.1, LOC_Os08g39430.1, LOC_Os08g40160.1, LOC_Os07g01480.1
Cellular Component	4	GO:0009654	photosystem II oxygen evolving complex	0.00116855	0.00517502	25995	26	472	4	LOC_Os01g59090.1, LOC_Os08g39430.1, LOC_Os08g40160.1, LOC_Os07g01480.1
Cellular Component	5	GO:0042651	thylakoid membrane	0.00323346	0.013365	25995	34	472	4	LOC_Os01g59090.1, LOC_Os08g39430.1, LOC_Os08g40160.1, LOC_Os07g01480.1
Cellular Component	4	GO:1990204	oxidoreductase complex	0.00399171	0.0154679	25995	36	472	4	LOC_Os01g59090.1, LOC_Os08g39430.1, LOC_Os08g40160.1, LOC_Os07g01480.1
