# Supplementary material for: Temperature–Photoperiod Interaction in Rice Phenology for Climate Adaptation: Insights Into Glycerate‐Associated Metabolic Responses
Source: Physiol Plant. 2025 Jul 8;177(4):e70368. doi: 10.1111/ppl.70368 (PMC12238749; doi:10.1111/ppl.70368)
Supplement: Supplementary file 3 — Table S3. Analysis of gene ontology (GO) according to temperature and day‐length conditions in the stem (lower part) through RNA‐Seq analysis. [file PPL-177-e70368-s011.xlsx]

## Sheet: Stem_Lower-SDLT_Up
								Up regulation
GO Type	Level	GO ID	GO Name	p-value	corr. pvalue	Pop total	Pop hits	Total	Gene count	Genes
Biological Process	2	GO:0050896	response to stimulus	9.8148e-06	0.00028572	25995	6002	182	68	LOC_Os11g34460.1, LOC_Os08g04500.1, LOC_Os11g05930.1, LOC_Os03g05880.1, LOC_Os09g36220.1, LOC_Os10g39680.1, LOC_Os10g38740.1, LOC_Os04g51830.1, LOC_Os01g46970.1, LOC_Os11g31540.1, LOC_Os12g43430.1, LOC_Os01g58890.1, LOC_Os10g38700.1, LOC_Os01g63210.1, LOC_Os06g21380.1, LOC_Os10g11500.1, LOC_Os12g43380.1, LOC_Os01g52230.1, LOC_Os06g45100.1, LOC_Os07g08150.1, LOC_Os12g07810.1, LOC_Os04g40630.1, LOC…
Biological Process	3	GO:0006950	response to stress	0.000191207	0.00313101	25995	3665	182	44	LOC_Os12g36830.1, LOC_Os01g62760.1, LOC_Os09g29710.1, LOC_Os03g05880.1, LOC_Os03g16170.1, LOC_Os10g39680.1, LOC_Os03g04060.1, LOC_Os04g51830.1, LOC_Os01g21250.1, LOC_Os01g38229.1, LOC_Os01g28500.1, LOC_Os12g43450.1, LOC_Os03g28190.1, LOC_Os10g11500.1, LOC_Os05g35290.1, LOC_Os01g52230.1, LOC_Os06g45100.1, LOC_Os07g08150.1, LOC_Os02g48770.1, LOC_Os02g12670.1, LOC_Os04g41680.1, LOC_Os12g07810.1, LOC…
Biological Process	3	GO:0009628	response to abiotic stimulus	0.000109218	0.00204393	25995	2172	182	31	LOC_Os05g37660.1, LOC_Os11g34460.1, LOC_Os01g62760.1, LOC_Os11g05930.1, LOC_Os09g36220.1, LOC_Os03g16170.1, LOC_Os10g38740.1, LOC_Os04g51830.1, LOC_Os05g50930.1, LOC_Os01g21250.1, LOC_Os01g38229.1, LOC_Os01g58890.1, LOC_Os12g43450.1, LOC_Os10g38700.1, LOC_Os01g63210.1, LOC_Os05g35290.1, LOC_Os07g08150.1, LOC_Os08g36500.1, LOC_Os12g07810.1, LOC_Os01g14410.1, LOC_Os01g55240.1, LOC_Os12g22284.1, LOC…
Biological Process	3	GO:0055114	oxidation-reduction process	8.40452e-05	0.00199737	25995	1549	182	25	LOC_Os09g28390.1, LOC_Os03g05880.1, LOC_Os10g40880.1, LOC_Os03g63310.1, LOC_Os03g14400.1, LOC_Os04g34580.1, LOC_Os07g40690.1, LOC_Os01g58100.1, LOC_Os08g36500.1, LOC_Os04g26920.3, LOC_Os08g01490.1, LOC_Os12g07810.1, LOC_Os01g55240.1, LOC_Os06g43304.1, LOC_Os12g12580.1, LOC_Os10g07229.1, LOC_Os04g15920.1, LOC_Os11g02130.1, LOC_Os02g17940.1, LOC_Os08g36860.1, LOC_Os05g37250.1, LOC_Os01g18120.1, LOC…
Biological Process	3	GO:0009719	response to endogenous stimulus	0.000241486	0.00372173	25995	1463	182	23	LOC_Os02g48770.1, LOC_Os01g62760.1, LOC_Os12g07810.1, LOC_Os04g40630.1, LOC_Os09g26780.1, LOC_Os03g16170.1, LOC_Os10g39680.1, LOC_Os07g41160.1, LOC_Os03g30470.1, LOC_Os12g22284.1, LOC_Os03g04060.1, LOC_Os10g38740.1, LOC_Os01g46970.1, LOC_Os04g50770.1, LOC_Os11g31540.1, LOC_Os01g28500.1, LOC_Os07g34260.1, LOC_Os10g38700.1, LOC_Os10g38140.1, LOC_Os01g50940.1, LOC_Os10g11500.1, LOC_Os01g68020.1, LOC…
Biological Process	3	GO:0009607	response to biotic stimulus	0.000538439	0.00742479	25995	1069	182	18	LOC_Os12g36830.1, LOC_Os08g04500.1, LOC_Os03g05880.1, LOC_Os09g26780.1, LOC_Os06g43304.1, LOC_Os10g39680.1, LOC_Os03g30470.1, LOC_Os03g04060.1, LOC_Os12g43430.1, LOC_Os09g25060.1, LOC_Os01g28500.1, LOC_Os12g43450.1, LOC_Os06g13560.1, LOC_Os03g47610.6, LOC_Os12g36880.1, LOC_Os12g43380.1, LOC_Os01g71340.1, LOC_Os10g11500.1
Biological Process	3	GO:0019748	secondary metabolic process	0.000159926	0.00279338	25995	482	182	12	LOC_Os01g27210.1, LOC_Os07g34260.1, LOC_Os10g38700.1, LOC_Os06g43304.1, LOC_Os01g18120.1, LOC_Os10g40880.1, LOC_Os10g38140.1, LOC_Os04g15920.1, LOC_Os07g40690.1, LOC_Os09g29200.1, LOC_Os10g38740.1, LOC_Os05g35290.1
Biological Process	5	GO:0044265	cellular macromolecule catabolic process	0.00214649	0.0267801	25995	188	182	6	LOC_Os04g41680.1, LOC_Os01g03730.1, LOC_Os10g39680.1, LOC_Os03g30470.1, LOC_Os03g04060.1, LOC_Os04g55850.1
Biological Process	5	GO:0009057	macromolecule catabolic process	0.00314186	0.0329267	25995	203	182	6	LOC_Os04g41680.1, LOC_Os01g03730.1, LOC_Os10g39680.1, LOC_Os03g30470.1, LOC_Os03g04060.1, LOC_Os04g55850.1
Biological Process	4	GO:0044248	cellular catabolic process	0.00444718	0.0431541	25995	218	182	6	LOC_Os04g41680.1, LOC_Os01g03730.1, LOC_Os10g39680.1, LOC_Os03g30470.1, LOC_Os03g04060.1, LOC_Os04g55850.1
Biological Process	5	GO:0006040	amino sugar metabolic process	5.15244e-06	0.000192848	25995	17	182	4	LOC_Os04g41680.1, LOC_Os10g39680.1, LOC_Os03g30470.1, LOC_Os03g04060.1
Biological Process	6	GO:1901071	glucosamine-containing compound metabolic process	5.15244e-06	0.000192848	25995	17	182	4	LOC_Os04g41680.1, LOC_Os10g39680.1, LOC_Os03g30470.1, LOC_Os03g04060.1
Biological Process	6	GO:0046348	amino sugar catabolic process	5.15244e-06	0.000192848	25995	17	182	4	LOC_Os04g41680.1, LOC_Os10g39680.1, LOC_Os03g30470.1, LOC_Os03g04060.1
Biological Process	6	GO:0006026	aminoglycan catabolic process	5.15244e-06	0.000192848	25995	17	182	4	LOC_Os04g41680.1, LOC_Os10g39680.1, LOC_Os03g30470.1, LOC_Os03g04060.1
Biological Process	6	GO:0006030	chitin metabolic process	5.15244e-06	0.000192848	25995	17	182	4	LOC_Os04g41680.1, LOC_Os10g39680.1, LOC_Os03g30470.1, LOC_Os03g04060.1
Biological Process	7	GO:0006032	chitin catabolic process	5.15244e-06	0.000192848	25995	17	182	4	LOC_Os04g41680.1, LOC_Os10g39680.1, LOC_Os03g30470.1, LOC_Os03g04060.1
Biological Process	7	GO:1901072	glucosamine-containing compound catabolic process	5.15244e-06	0.000192848	25995	17	182	4	LOC_Os04g41680.1, LOC_Os10g39680.1, LOC_Os03g30470.1, LOC_Os03g04060.1
Biological Process	5	GO:0006022	aminoglycan metabolic process	6.58837e-06	0.000215769	25995	18	182	4	LOC_Os04g41680.1, LOC_Os10g39680.1, LOC_Os03g30470.1, LOC_Os03g04060.1
Biological Process	5	GO:1901136	carbohydrate derivative catabolic process	1.85504e-05	0.00048602	25995	23	182	4	LOC_Os04g41680.1, LOC_Os10g39680.1, LOC_Os03g30470.1, LOC_Os03g04060.1
Biological Process	5	GO:0016998	cell wall macromolecule catabolic process	9.14828e-05	0.00199737	25995	34	182	4	LOC_Os04g41680.1, LOC_Os10g39680.1, LOC_Os03g30470.1, LOC_Os03g04060.1
Biological Process	4	GO:0044036	cell wall macromolecule metabolic process	0.000102725	0.00204393	25995	35	182	4	LOC_Os04g41680.1, LOC_Os10g39680.1, LOC_Os03g30470.1, LOC_Os03g04060.1
Biological Process	6	GO:0006308	DNA catabolic process	0.000289815	0.00421841	25995	4	182	2	LOC_Os01g03730.1, LOC_Os04g55850.1
Biological Process	5	GO:0034655	nucleobase-containing compound catabolic process	0.000717871	0.00940411	25995	6	182	2	LOC_Os01g03730.1, LOC_Os04g55850.1
Biological Process	5	GO:0044270	cellular nitrogen compound catabolic process	0.00257219	0.0306325	25995	11	182	2	LOC_Os01g03730.1, LOC_Os04g55850.1
Biological Process	5	GO:0046700	heterocycle catabolic process	0.00307245	0.0329267	25995	12	182	2	LOC_Os01g03730.1, LOC_Os04g55850.1
Biological Process	5	GO:0019439	aromatic compound catabolic process	0.00307245	0.0329267	25995	12	182	2	LOC_Os01g03730.1, LOC_Os04g55850.1
Biological Process	5	GO:1901361	organic cyclic compound catabolic process	0.00361441	0.0364221	25995	13	182	2	LOC_Os01g03730.1, LOC_Os04g55850.1
Molecular Function	2	GO:0003824	catalytic activity	2.27572e-06	0.000303624	25995	10554	182	105	LOC_Os08g04500.1, LOC_Os10g40880.1, LOC_Os10g39680.1, LOC_Os10g38740.1, LOC_Os03g63310.1, LOC_Os04g34580.1, LOC_Os07g32570.1, LOC_Os04g43390.2, LOC_Os06g20920.1, LOC_Os06g45100.1, LOC_Os09g36680.1, LOC_Os03g50080.1, LOC_Os05g06710.1, LOC_Os04g26920.3, LOC_Os08g01490.1, LOC_Os12g07810.1, LOC_Os12g12580.1, LOC_Os02g05744.1, LOC_Os04g15920.1, LOC_Os03g30470.1, LOC_Os12g22284.1, LOC_Os12g25490.1, LOC…
Molecular Function	6	GO:0004568	chitinase activity	5.15244e-06	0.000303624	25995	17	182	4	LOC_Os04g41680.1, LOC_Os10g39680.1, LOC_Os03g30470.1, LOC_Os03g04060.1
Molecular Function	5	GO:0004553	hydrolase activity, hydrolyzing O-glycosyl compounds	5.62266e-06	0.000303624	25995	402	182	13	LOC_Os04g41680.1, LOC_Os07g35480.2, LOC_Os05g46520.1, LOC_Os02g05744.1, LOC_Os10g39680.1, LOC_Os03g30470.1, LOC_Os02g32660.1, LOC_Os03g04060.1, LOC_Os02g01590.1, LOC_Os01g47070.1, LOC_Os04g43390.2, LOC_Os01g71340.1, LOC_Os10g28080.1
Molecular Function	4	GO:0016798	hydrolase activity, acting on glycosyl bonds	1.86089e-05	0.000753659	25995	450	182	13	LOC_Os04g41680.1, LOC_Os07g35480.2, LOC_Os02g05744.1, LOC_Os05g46520.1, LOC_Os10g39680.1, LOC_Os03g30470.1, LOC_Os02g32660.1, LOC_Os03g04060.1, LOC_Os02g01590.1, LOC_Os01g47070.1, LOC_Os04g43390.2, LOC_Os01g71340.1, LOC_Os10g28080.1
Molecular Function	4	GO:0008061	chitin binding	3.90712e-05	0.00126591	25995	10	182	3	LOC_Os04g41680.1, LOC_Os03g30470.1, LOC_Os04g41640.1
Molecular Function	6	GO:0008171	O-methyltransferase activity	5.86865e-05	0.00158453	25995	59	182	5	LOC_Os05g43930.1, LOC_Os10g02880.1, LOC_Os12g25490.1, LOC_Os12g25450.1, LOC_Os08g19420.1
Molecular Function	5	GO:0008168	methyltransferase activity	0.000127519	0.00295115	25995	270	182	9	LOC_Os02g48770.1, LOC_Os06g13560.1, LOC_Os05g43930.1, LOC_Os10g02880.1, LOC_Os12g25490.1, LOC_Os06g20920.1, LOC_Os12g25450.1, LOC_Os08g19420.1, LOC_Os06g22440.1
Molecular Function	4	GO:0016741	transferase activity, transferring one-carbon groups	0.000191091	0.00386958	25995	285	182	9	LOC_Os02g48770.1, LOC_Os06g13560.1, LOC_Os05g43930.1, LOC_Os10g02880.1, LOC_Os12g25490.1, LOC_Os06g20920.1, LOC_Os12g25450.1, LOC_Os06g22440.1, LOC_Os08g19420.1
Molecular Function	6	GO:0004519	endonuclease activity	0.000276796	0.00498232	25995	45	182	4	LOC_Os01g03730.1, LOC_Os08g33710.1, LOC_Os09g36680.1, LOC_Os04g55850.1
Molecular Function	3	GO:0016491	oxidoreductase activity	0.000440522	0.00713646	25995	1828	182	26	LOC_Os09g28390.1, LOC_Os03g05880.1, LOC_Os10g40880.1, LOC_Os03g63310.1, LOC_Os03g14400.1, LOC_Os04g34580.1, LOC_Os07g40690.1, LOC_Os01g58100.1, LOC_Os08g36500.1, LOC_Os04g26920.3, LOC_Os08g01490.1, LOC_Os12g07810.1, LOC_Os06g43304.1, LOC_Os01g55240.1, LOC_Os12g12580.1, LOC_Os10g07229.1, LOC_Os04g15920.1, LOC_Os07g09190.1, LOC_Os11g02130.1, LOC_Os02g17940.1, LOC_Os08g36860.1, LOC_Os05g37250.1, LOC…
Molecular Function	8	GO:0034212	peptide N-acetyltransferase activity	0.00100039	0.0124664	25995	7	182	2	LOC_Os04g40630.1, LOC_Os01g68020.1
Molecular Function	9	GO:0061733	peptide-lysine-N-acetyltransferase activity	0.00100039	0.0124664	25995	7	182	2	LOC_Os04g40630.1, LOC_Os01g68020.1
Molecular Function	10	GO:0004402	histone acetyltransferase activity	0.00100039	0.0124664	25995	7	182	2	LOC_Os04g40630.1, LOC_Os01g68020.1
Molecular Function	7	GO:0030151	molybdenum ion binding	0.00132771	0.0143393	25995	8	182	2	LOC_Os08g36500.1, LOC_Os08g36480.1
Molecular Function	7	GO:0033897	ribonuclease T2 activity	0.00132771	0.0143393	25995	8	182	2	LOC_Os08g33710.1, LOC_Os09g36680.1
Molecular Function	6	GO:0016892	endoribonuclease activity, producing 3'-phosphomonoesters	0.00211424	0.0201474	25995	10	182	2	LOC_Os08g33710.1, LOC_Os09g36680.1
Molecular Function	7	GO:0016894	endonuclease activity, active with either ribo- or deoxyribonucleic acids and producing 3'-phosphomonoesters	0.00211424	0.0201474	25995	10	182	2	LOC_Os08g33710.1, LOC_Os09g36680.1
Molecular Function	4	GO:0003712	transcription coregulator activity	0.00361441	0.0308419	25995	13	182	2	LOC_Os04g40630.1, LOC_Os01g68020.1
Molecular Function	5	GO:0016747	transferase activity, transferring acyl groups other than amino-acyl groups	0.00361726	0.0308419	25995	279	182	7	LOC_Os05g37660.1, LOC_Os07g34260.1, LOC_Os04g40630.1, LOC_Os12g27220.1, LOC_Os02g37800.1, LOC_Os02g37700.1, LOC_Os01g68020.1
Molecular Function	4	GO:0016705	oxidoreductase activity, acting on paired donors, with incorporation or reduction of molecular oxygen	0.00414912	0.0336078	25995	527	182	10	LOC_Os02g17940.1, LOC_Os08g01490.1, LOC_Os08g36860.1, LOC_Os09g28390.1, LOC_Os05g37250.1, LOC_Os01g55240.1, LOC_Os06g43304.1, LOC_Os10g40880.1, LOC_Os03g63310.1, LOC_Os03g14400.1
Molecular Function	4	GO:0046983	protein dimerization activity	0.0056318	0.0420081	25995	229	182	6	LOC_Os05g43930.1, LOC_Os10g02880.1, LOC_Os12g25490.1, LOC_Os01g46970.1, LOC_Os12g25450.1, LOC_Os08g19420.1
Molecular Function	5	GO:0020037	heme binding	0.00606891	0.0420081	25995	557	182	10	LOC_Os08g36500.1, LOC_Os08g01490.1, LOC_Os08g36860.1, LOC_Os09g28390.1, LOC_Os05g37250.1, LOC_Os06g43304.1, LOC_Os03g63310.1, LOC_Os03g14400.1, LOC_Os08g36480.1, LOC_Os11g02130.1
Molecular Function	4	GO:0046906	tetrapyrrole binding	0.00668267	0.0420081	25995	565	182	10	LOC_Os08g36500.1, LOC_Os08g01490.1, LOC_Os08g36860.1, LOC_Os09g28390.1, LOC_Os05g37250.1, LOC_Os06g43304.1, LOC_Os03g63310.1, LOC_Os03g14400.1, LOC_Os08g36480.1, LOC_Os11g02130.1
Molecular Function	7	GO:0004607	phosphatidylcholine-sterol O-acyltransferase activity	0.00692881	0.0420081	25995	18	182	2	LOC_Os02g37800.1, LOC_Os02g37700.1
Molecular Function	3	GO:0016787	hydrolase activity	0.00697339	0.0420081	25995	3399	182	36	LOC_Os01g62760.1, LOC_Os01g11650.1, LOC_Os07g35480.2, LOC_Os06g50950.1, LOC_Os05g46520.1, LOC_Os03g16170.1, LOC_Os05g38290.2, LOC_Os10g39680.1, LOC_Os02g32660.1, LOC_Os03g04060.1, LOC_Os03g16670.1, LOC_Os03g47610.6, LOC_Os01g11700.1, LOC_Os07g08970.1, LOC_Os10g40550.1, LOC_Os04g43390.2, LOC_Os06g21380.1, LOC_Os01g52230.1, LOC_Os09g36680.1, LOC_Os10g40555.1, LOC_Os05g06710.1, LOC_Os12g38750.2, LOC…
Molecular Function	6	GO:0004564	beta-fructofuranosidase activity	0.00700135	0.0420081	25995	1	182	1	LOC_Os02g01590.1
Molecular Function	7	GO:0004575	sucrose alpha-glucosidase activity	0.00700135	0.0420081	25995	1	182	1	LOC_Os02g01590.1

## Sheet: Stem_Lower-SDLT_Down
								Down regulation
GO Type	Level	GO ID	GO Name	p-value	corr. pvalue	Pop total	Pop hits	Total	Gene count	Genes
Biological Process	2	GO:0050896	response to stimulus	8.28692e-08	4.83403e-06	25995	6002	169	70	LOC_Os06g14240.1, LOC_Os06g31890.1, LOC_Os07g40290.1, LOC_Os03g64150.1, LOC_Os02g54140.1, LOC_Os03g19270.1, LOC_Os03g12790.1, LOC_Os07g48010.1, LOC_Os02g52150.1, LOC_Os09g31482.1, LOC_Os06g46900.1, LOC_Os12g36240.1, LOC_Os07g47990.1, LOC_Os08g32970.1, LOC_Os03g16920.1, LOC_Os03g16020.1, LOC_Os07g08300.2, LOC_Os05g28740.1, LOC_Os12g33610.1, LOC_Os11g05170.1, LOC_Os04g45480.1, LOC_Os01g72490.1, LOC…
Biological Process	3	GO:0006950	response to stress	8.11594e-10	7.10145e-08	25995	3665	169	55	LOC_Os06g14240.1, LOC_Os06g31890.1, LOC_Os02g54140.1, LOC_Os03g19270.1, LOC_Os07g48010.1, LOC_Os02g52150.1, LOC_Os06g46900.1, LOC_Os12g36240.1, LOC_Os07g47990.1, LOC_Os08g32970.1, LOC_Os03g16920.1, LOC_Os03g16020.1, LOC_Os05g28740.1, LOC_Os12g33610.1, LOC_Os11g05170.1, LOC_Os04g45480.1, LOC_Os01g19820.3, LOC_Os03g03810.1, LOC_Os06g36180.1, LOC_Os04g59160.1, LOC_Os12g02040.1, LOC_Os06g32160.1, LOC…
Biological Process	3	GO:0009628	response to abiotic stimulus	0.000156804	0.00548815	25995	2172	169	29	LOC_Os06g14240.1, LOC_Os03g53340.2, LOC_Os02g54140.1, LOC_Os06g37450.1, LOC_Os06g39240.1, LOC_Os11g10510.1, LOC_Os08g39140.1, LOC_Os02g52150.1, LOC_Os09g31482.1, LOC_Os06g46900.1, LOC_Os04g28420.1, LOC_Os05g37470.1, LOC_Os08g32970.1, LOC_Os03g16920.1, LOC_Os03g16020.1, LOC_Os07g08300.2, LOC_Os05g44340.1, LOC_Os12g33610.1, LOC_Os03g63970.1, LOC_Os05g38530.1, LOC_Os01g52514.1, LOC_Os03g15960.1, LOC…
Biological Process	4	GO:0006952	defense response	2.7033e-13	4.73077e-11	25995	45	169	10	LOC_Os06g32020.1, LOC_Os06g31890.1, LOC_Os06g32240.1, LOC_Os06g32160.1, LOC_Os06g31960.1, LOC_Os03g18600.1, LOC_Os06g31930.1, LOC_Os03g03810.1, LOC_Os08g28670.1, LOC_Os06g31800.1
Biological Process	4	GO:0045454	cell redox homeostasis	0.000872657	0.0218164	25995	113	169	5	LOC_Os12g35340.1, LOC_Os11g43520.1, LOC_Os01g27140.1, ChrUn.fgenesh.mRNA.94, LOC_Os12g35330.1
Biological Process	4	GO:0009611	response to wounding	0.000115964	0.00507341	25995	15	169	3	LOC_Os12g36210.1, LOC_Os12g36220.1, LOC_Os12g36240.1
Biological Process	4	GO:0000902	cell morphogenesis	0.000871053	0.0218164	25995	29	169	3	LOC_Os05g38530.1, LOC_Os03g16920.1, LOC_Os01g62290.1
Cellular Component	3	GO:0030312	external encapsulating structure	4.53099e-05	0.00194833	25995	943	169	18	LOC_Os04g15840.1, LOC_Os05g38530.1, LOC_Os03g15340.1, LOC_Os03g03810.1, LOC_Os08g39140.1, LOC_Os07g48010.1, LOC_Os07g48030.1, LOC_Os06g46900.1, LOC_Os12g36210.1, LOC_Os12g36240.1, LOC_Os03g12290.1, LOC_Os04g59160.1, LOC_Os07g47990.1, LOC_Os04g03050.1, LOC_Os03g16920.1, LOC_Os05g45430.1, LOC_Os04g01740.1, LOC_Os01g62290.1
Cellular Component	4	GO:0005618	cell wall	0.000130325	0.002802	25995	933	169	17	LOC_Os04g15840.1, LOC_Os05g38530.1, LOC_Os03g03810.1, LOC_Os08g39140.1, LOC_Os07g48010.1, LOC_Os07g48030.1, LOC_Os06g46900.1, LOC_Os12g36210.1, LOC_Os12g36240.1, LOC_Os03g12290.1, LOC_Os04g59160.1, LOC_Os07g47990.1, LOC_Os04g03050.1, LOC_Os03g16920.1, LOC_Os05g45430.1, LOC_Os04g01740.1, LOC_Os01g62290.1
Molecular Function	4	GO:0005102	signaling receptor binding	7.72073e-09	9.34209e-07	25995	63	169	8	LOC_Os06g32020.1, LOC_Os06g31890.1, LOC_Os06g32240.1, LOC_Os06g32160.1, LOC_Os06g31960.1, LOC_Os06g32200.1, LOC_Os06g31930.1, LOC_Os06g31800.1
Molecular Function	7	GO:0004867	serine-type endopeptidase inhibitor activity	1.20929e-05	0.000584359	25995	46	169	5	LOC_Os01g03680.1, LOC_Os12g36210.1, LOC_Os12g36220.1, LOC_Os12g36240.1, LOC_Os01g03360.1
Molecular Function	3	GO:0008289	lipid binding	1.44882e-05	0.000584359	25995	277	169	10	LOC_Os10g40480.1, LOC_Os11g05470.1, LOC_Os06g43600.2, LOC_Os08g32970.1, LOC_Os05g47700.1, LOC_Os10g40614.1, LOC_Os10g40520.1, LOC_Os10g40530.1, LOC_Os02g44310.1, LOC_Os10g40510.1
Molecular Function	4	GO:0061134	peptidase regulator activity	3.79591e-05	0.000656151	25995	58	169	5	LOC_Os01g03680.1, LOC_Os12g36210.1, LOC_Os12g36220.1, LOC_Os12g36240.1, LOC_Os01g03360.1
Molecular Function	5	GO:0061135	endopeptidase regulator activity	3.79591e-05	0.000656151	25995	58	169	5	LOC_Os01g03680.1, LOC_Os12g36210.1, LOC_Os12g36220.1, LOC_Os12g36240.1, LOC_Os01g03360.1
Molecular Function	5	GO:0030414	peptidase inhibitor activity	3.79591e-05	0.000656151	25995	58	169	5	LOC_Os01g03680.1, LOC_Os12g36210.1, LOC_Os12g36220.1, LOC_Os12g36240.1, LOC_Os01g03360.1
Molecular Function	6	GO:0004866	endopeptidase inhibitor activity	3.79591e-05	0.000656151	25995	58	169	5	LOC_Os01g03680.1, LOC_Os12g36210.1, LOC_Os12g36220.1, LOC_Os12g36240.1, LOC_Os01g03360.1
Molecular Function	6	GO:0015035	protein disulfide oxidoreductase activity	0.00012273	0.00185629	25995	74	169	5	LOC_Os12g35340.1, LOC_Os11g43520.1, LOC_Os01g27140.1, ChrUn.fgenesh.mRNA.94, LOC_Os12g35330.1
Molecular Function	6	GO:0043565	sequence-specific DNA binding	0.00014917	0.00200551	25995	439	169	11	LOC_Os10g28340.1, LOC_Os03g06630.1, LOC_Os07g03770.1, LOC_Os03g53340.2, LOC_Os06g37450.1, LOC_Os06g39240.1, LOC_Os08g43334.1, LOC_Os09g35790.1, LOC_Os03g51690.2, LOC_Os05g03884.1, LOC_Os02g49840.1
Molecular Function	5	GO:0015036	disulfide oxidoreductase activity	0.000292415	0.00353822	25995	89	169	5	LOC_Os12g35340.1, LOC_Os11g43520.1, LOC_Os01g27140.1, ChrUn.fgenesh.mRNA.94, LOC_Os12g35330.1
Molecular Function	4	GO:0051213	dioxygenase activity	0.000353943	0.00389337	25995	143	169	6	LOC_Os03g63970.1, LOC_Os05g05680.1, LOC_Os03g58890.2, LOC_Os02g53180.1, LOC_Os05g05670.1, LOC_Os03g52860.1
Molecular Function	4	GO:0016667	oxidoreductase activity, acting on a sulfur group of donors	0.000524178	0.00528546	25995	101	169	5	LOC_Os12g35340.1, LOC_Os11g43520.1, LOC_Os01g27140.1, ChrUn.fgenesh.mRNA.94, LOC_Os12g35330.1
Molecular Function	5	GO:0016706	2-oxoglutarate-dependent dioxygenase activity	0.000681881	0.00634674	25995	107	169	5	LOC_Os03g63970.1, LOC_Os05g05680.1, LOC_Os03g58890.2, LOC_Os02g53180.1, LOC_Os05g05670.1
Molecular Function	4	GO:0008134	transcription factor binding	0.000863656	0.00746446	25995	7	169	2	LOC_Os05g44340.1, LOC_Os02g08490.1
Molecular Function	4	GO:0004857	enzyme inhibitor activity	0.0018011	0.0145289	25995	133	169	5	LOC_Os01g03680.1, LOC_Os12g36210.1, LOC_Os12g36220.1, LOC_Os12g36240.1, LOC_Os01g03360.1
Molecular Function	4	GO:0051082	unfolded protein binding	0.00498297	0.0376837	25995	53	169	3	LOC_Os05g48810.1, LOC_Os04g01740.1, LOC_Os08g39140.1
Molecular Function	3	GO:0004601	peroxidase activity	0.00624909	0.0444788	25995	178	169	5	LOC_Os07g48030.1, LOC_Os04g59160.1, LOC_Os07g47990.1, LOC_Os03g36560.1, LOC_Os07g48010.1
Molecular Function	4	GO:0016684	oxidoreductase activity, acting on peroxide as acceptor	0.00684978	0.0460458	25995	182	169	5	LOC_Os07g48030.1, LOC_Os04g59160.1, LOC_Os07g47990.1, LOC_Os03g36560.1, LOC_Os07g48010.1

## Sheet: Stem_Lower-LDLT_Up 
								Up regulation
GO Type	Level	GO ID	GO Name	p-value	corr. pvalue	Pop total	Pop hits	Total	Gene count	Genes
Biological Process	2	GO:0050896	response to stimulus	3.48223e-06	0.00026552	25995	6002	283	99	LOC_Os10g40360.1, LOC_Os09g36220.1, LOC_Os09g28354.1, LOC_Os01g63210.1, LOC_Os10g17260.1, LOC_Os05g28320.1, LOC_Os06g45100.1, LOC_Os02g11700.1, LOC_Os07g08150.1, LOC_Os11g40600.1, LOC_Os12g07810.1, LOC_Os02g10780.1, LOC_Os12g22284.1, LOC_Os11g02130.1, LOC_Os11g32650.1, LOC_Os07g34260.1, LOC_Os05g37250.1, LOC_Os05g09020.1, LOC_Os01g50940.1, LOC_Os01g68020.1, LOC_Os02g08440.1, LOC_Os01g62760.1, LOC…
Biological Process	3	GO:0006950	response to stress	5.2044e-06	0.000317469	25995	3665	283	68	LOC_Os08g38170.1, LOC_Os10g40360.1, LOC_Os03g05880.1, LOC_Os12g19470.2, LOC_Os03g55540.1, LOC_Os12g03150.1, LOC_Os04g51830.1, LOC_Os10g41550.1, LOC_Os09g28354.1, LOC_Os11g26790.1, LOC_Os01g52230.1, LOC_Os05g28320.1, LOC_Os06g45100.1, LOC_Os07g08150.1, LOC_Os12g07810.1, LOC_Os04g40630.1, LOC_Os02g10780.1, LOC_Os07g44370.1, LOC_Os07g41160.1, LOC_Os12g22284.1, LOC_Os01g22370.1, LOC_Os11g02130.1, LOC…
Biological Process	3	GO:0009628	response to abiotic stimulus	5.3985e-08	1.64654e-05	25995	2172	283	52	LOC_Os10g38780.1, LOC_Os10g40360.1, LOC_Os10g16974.1, LOC_Os11g05930.1, LOC_Os09g36220.1, LOC_Os12g19470.2, LOC_Os03g55540.1, LOC_Os12g03150.1, LOC_Os04g51830.1, LOC_Os10g41550.1, LOC_Os09g28354.1, LOC_Os11g26790.1, LOC_Os10g38700.1, LOC_Os01g63210.1, LOC_Os10g17260.1, LOC_Os05g28320.1, LOC_Os02g11700.1, LOC_Os07g08150.1, LOC_Os11g40600.1, LOC_Os12g07810.1, LOC_Os12g22284.1, LOC_Os01g22370.1, LOC…
Biological Process	3	GO:0055114	oxidation-reduction process	2.44015e-06	0.000248081	25995	1549	283	38	LOC_Os10g40360.1, LOC_Os03g45619.2, LOC_Os10g16974.1, LOC_Os09g28390.1, LOC_Os03g05880.1, LOC_Os04g41960.1, LOC_Os10g40880.1, LOC_Os03g14400.1, LOC_Os03g63310.1, LOC_Os04g26910.1, LOC_Os04g34580.1, LOC_Os07g40690.1, LOC_Os01g58100.1, LOC_Os05g04500.1, LOC_Os10g17260.1, LOC_Os06g35630.1, LOC_Os06g01250.1, LOC_Os08g36500.1, LOC_Os04g26920.3, LOC_Os11g27730.1, LOC_Os06g36560.1, LOC_Os12g07810.1, LOC…
Biological Process	3	GO:0009719	response to endogenous stimulus	0.000143227	0.00624062	25995	1463	283	32	LOC_Os10g38780.1, LOC_Os01g62760.1, LOC_Os10g16974.1, LOC_Os05g48930.1, LOC_Os03g16170.1, LOC_Os03g55540.1, LOC_Os12g03150.1, LOC_Os11g03440.1, LOC_Os12g02330.2, LOC_Os03g04060.1, LOC_Os01g46970.1, LOC_Os05g12640.1, LOC_Os10g38700.1, LOC_Os10g17260.1, LOC_Os05g28320.1, LOC_Os12g16200.1, LOC_Os02g48770.1, LOC_Os01g64660.1, LOC_Os02g52010.1, LOC_Os12g07810.1, LOC_Os04g40630.1, LOC_Os07g41160.1, LOC…
Biological Process	3	GO:0019748	secondary metabolic process	3.93282e-07	5.99755e-05	25995	482	283	20	LOC_Os10g38780.1, LOC_Os10g16974.1, LOC_Os07g44370.1, LOC_Os06g43304.1, LOC_Os10g40880.1, LOC_Os07g23150.1, LOC_Os04g15920.1, LOC_Os02g46970.1, LOC_Os11g32650.1, LOC_Os07g34260.1, LOC_Os10g12050.2, LOC_Os10g38700.1, LOC_Os01g18120.1, LOC_Os11g10870.1, LOC_Os10g38140.1, LOC_Os07g40690.1, LOC_Os10g17260.1, LOC_Os05g35290.1, LOC_Os12g16220.2, LOC_Os11g42220.1
Biological Process	3	GO:0055085	transmembrane transport	7.51949e-05	0.00382241	25995	689	283	20	LOC_Os10g02220.4, LOC_Os05g40330.1, LOC_Os02g45520.1, LOC_Os01g36720.1, LOC_Os11g43860.1, LOC_Os04g38220.1, LOC_Os08g01410.1, LOC_Os04g51830.1, LOC_Os03g25869.1, LOC_Os08g06010.1, LOC_Os08g39370.1, LOC_Os06g03540.1, LOC_Os01g07730.1, LOC_Os06g21360.1, LOC_Os04g53930.1, LOC_Os08g37432.1, LOC_Os08g44870.1, LOC_Os03g10090.1, LOC_Os09g38130.1, LOC_Os10g31040.3
Biological Process	5	GO:0046700	heterocycle catabolic process	0.000261158	0.00995664	25995	12	283	3	LOC_Os10g40360.1, LOC_Os01g03730.1, LOC_Os04g55850.1
Biological Process	5	GO:1901361	organic cyclic compound catabolic process	0.000336775	0.0114129	25995	13	283	3	LOC_Os10g40360.1, LOC_Os01g03730.1, LOC_Os04g55850.1
Biological Process	6	GO:0006308	DNA catabolic process	0.000698464	0.0213031	25995	4	283	2	LOC_Os01g03730.1, LOC_Os04g55850.1
Biological Process	5	GO:0034655	nucleobase-containing compound catabolic process	0.00172114	0.0477224	25995	6	283	2	LOC_Os01g03730.1, LOC_Os04g55850.1
Cellular Component	4	GO:0016021	integral component of membrane	0.00141088	0.0316064	25995	743	283	18	LOC_Os10g02220.4, LOC_Os05g40330.1, LOC_Os02g45520.1, LOC_Os01g36720.1, LOC_Os02g30910.1, LOC_Os11g43860.1, LOC_Os04g38220.1, LOC_Os03g22200.1, LOC_Os08g44150.1, LOC_Os01g50460.1, LOC_Os08g06010.1, LOC_Os06g21360.1, LOC_Os03g19310.1, LOC_Os04g53930.1, LOC_Os03g10090.1, LOC_Os09g38130.1, LOC_Os04g45090.2, LOC_Os10g31040.3
Cellular Component	3	GO:0031224	intrinsic component of membrane	0.00175591	0.0316064	25995	758	283	18	LOC_Os10g02220.4, LOC_Os05g40330.1, LOC_Os02g45520.1, LOC_Os01g36720.1, LOC_Os02g30910.1, LOC_Os11g43860.1, LOC_Os04g38220.1, LOC_Os03g22200.1, LOC_Os08g44150.1, LOC_Os01g50460.1, LOC_Os08g06010.1, LOC_Os06g21360.1, LOC_Os03g19310.1, LOC_Os04g53930.1, LOC_Os03g10090.1, LOC_Os09g38130.1, LOC_Os04g45090.2, LOC_Os10g31040.3
Molecular Function	5	GO:0016747	transferase activity, transferring acyl groups other than amino-acyl groups	4.7774e-07	9.7459e-05	25995	279	283	15	LOC_Os10g04429.1, LOC_Os06g06180.1, LOC_Os05g04584.1, LOC_Os01g18744.1, LOC_Os04g40630.1, LOC_Os02g37800.1, LOC_Os07g23150.1, LOC_Os11g32650.1, LOC_Os02g37654.1, LOC_Os06g15170.1, LOC_Os07g34260.1, LOC_Os02g37700.1, LOC_Os01g68020.1, LOC_Os02g37770.1, LOC_Os06g39390.1
Molecular Function	5	GO:0020037	heme binding	3.61067e-06	0.000234915	25995	557	283	20	LOC_Os08g36500.1, LOC_Os11g27730.1, LOC_Os03g45619.2, LOC_Os10g16974.1, LOC_Os09g28390.1, LOC_Os06g43304.1, LOC_Os01g22370.1, LOC_Os03g14400.1, LOC_Os03g63310.1, LOC_Os11g02130.1, LOC_Os01g28030.1, LOC_Os08g36860.1, LOC_Os10g12050.2, LOC_Os05g37250.1, LOC_Os01g22352.1, LOC_Os05g04500.1, LOC_Os10g17260.1, LOC_Os06g01250.1, LOC_Os08g36480.1, LOC_Os03g13200.1
Molecular Function	4	GO:0046906	tetrapyrrole binding	4.46472e-06	0.000234915	25995	565	283	20	LOC_Os08g36500.1, LOC_Os11g27730.1, LOC_Os03g45619.2, LOC_Os10g16974.1, LOC_Os09g28390.1, LOC_Os06g43304.1, LOC_Os01g22370.1, LOC_Os03g14400.1, LOC_Os03g63310.1, LOC_Os11g02130.1, LOC_Os01g28030.1, LOC_Os08g36860.1, LOC_Os10g12050.2, LOC_Os05g37250.1, LOC_Os01g22352.1, LOC_Os05g04500.1, LOC_Os10g17260.1, LOC_Os06g01250.1, LOC_Os08g36480.1, LOC_Os03g13200.1
Molecular Function	4	GO:0016746	transferase activity, transferring acyl groups	4.60618e-06	0.000234915	25995	335	283	15	LOC_Os10g04429.1, LOC_Os06g06180.1, LOC_Os05g04584.1, LOC_Os01g18744.1, LOC_Os04g40630.1, LOC_Os07g23150.1, LOC_Os02g37800.1, LOC_Os11g32650.1, LOC_Os02g37654.1, LOC_Os06g15170.1, LOC_Os07g34260.1, LOC_Os02g37700.1, LOC_Os01g68020.1, LOC_Os06g39390.1, LOC_Os02g37770.1
Molecular Function	2	GO:0003824	catalytic activity	1.52166e-05	0.000620839	25995	10554	283	150	LOC_Os10g04429.1, LOC_Os03g02190.1, LOC_Os11g27264.2, LOC_Os10g40360.1, LOC_Os01g64670.1, LOC_Os03g27040.1, LOC_Os10g40880.1, LOC_Os07g32630.1, LOC_Os06g40818.1, LOC_Os03g63310.1, LOC_Os04g34580.1, LOC_Os07g32570.1, LOC_Os04g43390.2, LOC_Os06g20920.1, LOC_Os10g17260.1, LOC_Os06g35630.1, LOC_Os02g11700.1, LOC_Os06g45100.1, LOC_Os09g36680.1, LOC_Os12g16220.2, LOC_Os01g66710.1, LOC_Os03g50080.1, LOC…
Molecular Function	3	GO:0016491	oxidoreductase activity	1.95251e-05	0.000663854	25995	1828	283	40	LOC_Os10g40360.1, LOC_Os03g45619.2, LOC_Os10g16974.1, LOC_Os05g48930.1, LOC_Os09g28390.1, LOC_Os03g05880.1, LOC_Os04g41960.1, LOC_Os10g40880.1, LOC_Os03g14400.1, LOC_Os03g63310.1, LOC_Os04g26910.1, LOC_Os04g34580.1, LOC_Os07g40690.1, LOC_Os01g58100.1, LOC_Os05g04500.1, LOC_Os10g17260.1, LOC_Os06g35630.1, LOC_Os06g01250.1, LOC_Os08g36500.1, LOC_Os11g27730.1, LOC_Os04g26920.3, LOC_Os06g36560.1, LOC…
Molecular Function	7	GO:0004607	phosphatidylcholine-sterol O-acyltransferase activity	3.7311e-05	0.00108735	25995	18	283	4	LOC_Os02g37654.1, LOC_Os02g37800.1, LOC_Os02g37700.1, LOC_Os02g37770.1
Molecular Function	6	GO:0008374	O-acyltransferase activity	0.000229148	0.00584328	25995	28	283	4	LOC_Os02g37654.1, LOC_Os02g37800.1, LOC_Os02g37700.1, LOC_Os02g37770.1
Molecular Function	4	GO:0016798	hydrolase activity, acting on glycosyl bonds	0.000457076	0.0103292	25995	450	283	14	LOC_Os08g38170.1, LOC_Os10g32810.1, LOC_Os05g46520.1, LOC_Os02g05744.1, LOC_Os03g04060.1, LOC_Os02g01590.1, LOC_Os05g41610.1, LOC_Os10g41550.1, LOC_Os03g10478.1, LOC_Os01g47070.1, LOC_Os04g43390.2, LOC_Os01g71340.1, LOC_Os01g66710.1, LOC_Os10g28080.1
Molecular Function	5	GO:0004553	hydrolase activity, hydrolyzing O-glycosyl compounds	0.000506333	0.0103292	25995	402	283	13	LOC_Os10g32810.1, LOC_Os05g46520.1, LOC_Os02g05744.1, LOC_Os03g04060.1, LOC_Os02g01590.1, LOC_Os05g41610.1, LOC_Os10g41550.1, LOC_Os03g10478.1, LOC_Os01g47070.1, LOC_Os04g43390.2, LOC_Os01g71340.1, LOC_Os01g66710.1, LOC_Os10g28080.1
Molecular Function	7	GO:0005506	iron ion binding	0.000846297	0.015695	25995	425	283	13	LOC_Os11g27730.1, LOC_Os03g45619.2, LOC_Os10g16974.1, LOC_Os06g36560.1, LOC_Os09g28390.1, LOC_Os06g43304.1, LOC_Os03g14400.1, LOC_Os03g63310.1, LOC_Os08g36860.1, LOC_Os10g12050.2, LOC_Os05g37250.1, LOC_Os10g17260.1, LOC_Os06g01250.1
Molecular Function	4	GO:0016788	hydrolase activity, acting on ester bonds	0.00113116	0.0192297	25995	609	283	16	LOC_Os01g64660.1, LOC_Os05g06720.2, LOC_Os06g50950.1, LOC_Os01g11620.1, LOC_Os08g33710.1, LOC_Os04g58810.1, LOC_Os01g11750.1, LOC_Os09g04624.1, LOC_Os01g03730.1, LOC_Os04g36770.1, LOC_Os01g11700.1, LOC_Os03g16050.1, LOC_Os06g05550.1, LOC_Os01g52230.1, LOC_Os09g36680.1, LOC_Os04g55850.1
Molecular Function	6	GO:0004519	endonuclease activity	0.0014424	0.0215003	25995	45	283	4	LOC_Os01g03730.1, LOC_Os08g33710.1, LOC_Os09g36680.1, LOC_Os04g55850.1
Molecular Function	4	GO:0009055	electron transfer activity	0.00147551	0.0215003	25995	625	283	16	LOC_Os08g36500.1, LOC_Os11g27730.1, LOC_Os03g45619.2, LOC_Os10g16974.1, LOC_Os05g48930.1, LOC_Os09g28390.1, LOC_Os06g43304.1, LOC_Os03g14400.1, LOC_Os03g63310.1, LOC_Os08g36860.1, LOC_Os10g12050.2, LOC_Os06g46436.1, LOC_Os05g37250.1, LOC_Os10g17260.1, LOC_Os06g01250.1, LOC_Os08g36480.1
Molecular Function	2	GO:0005215	transporter activity	0.00200445	0.0256856	25995	1499	283	29	LOC_Os10g02220.4, LOC_Os05g40330.1, LOC_Os05g14240.1, LOC_Os06g16420.1, LOC_Os11g43860.1, LOC_Os03g27040.1, LOC_Os04g51830.1, LOC_Os03g25869.1, LOC_Os01g50460.1, LOC_Os08g06010.1, LOC_Os06g03540.1, LOC_Os06g21360.1, LOC_Os04g53930.1, LOC_Os10g02340.1, LOC_Os05g18470.1, LOC_Os08g44870.1, LOC_Os09g38130.1, LOC_Os10g31040.3, LOC_Os01g36720.1, LOC_Os02g30910.1, LOC_Os04g38220.1, LOC_Os12g22284.1, LOC…
Molecular Function	4	GO:0016705	oxidoreductase activity, acting on paired donors, with incorporation or reduction of molecular oxygen	0.00205305	0.0256856	25995	527	283	14	LOC_Os11g27730.1, LOC_Os03g45619.2, LOC_Os10g16974.1, LOC_Os09g28390.1, LOC_Os06g43304.1, LOC_Os10g40880.1, LOC_Os03g14400.1, LOC_Os03g63310.1, LOC_Os02g17940.1, LOC_Os08g36860.1, LOC_Os10g12050.2, LOC_Os05g37250.1, LOC_Os10g17260.1, LOC_Os06g01250.1
Molecular Function	8	GO:0034212	peptide N-acetyltransferase activity	0.00239229	0.0256856	25995	7	283	2	LOC_Os04g40630.1, LOC_Os01g68020.1
Molecular Function	9	GO:0061733	peptide-lysine-N-acetyltransferase activity	0.00239229	0.0256856	25995	7	283	2	LOC_Os04g40630.1, LOC_Os01g68020.1
Molecular Function	10	GO:0004402	histone acetyltransferase activity	0.00239229	0.0256856	25995	7	283	2	LOC_Os04g40630.1, LOC_Os01g68020.1
Molecular Function	7	GO:0030151	molybdenum ion binding	0.00316683	0.0307635	25995	8	283	2	LOC_Os08g36500.1, LOC_Os08g36480.1
Molecular Function	7	GO:0033897	ribonuclease T2 activity	0.00316683	0.0307635	25995	8	283	2	LOC_Os08g33710.1, LOC_Os09g36680.1
Molecular Function	6	GO:0008171	O-methyltransferase activity	0.00391266	0.036281	25995	59	283	4	LOC_Os05g43930.1, LOC_Os10g02880.1, LOC_Os12g25490.1, LOC_Os08g19420.1
Molecular Function	5	GO:0016758	transferase activity, transferring hexosyl groups	0.00428634	0.038018	25995	453	283	12	LOC_Os06g18670.1, LOC_Os03g19310.1, LOC_Os03g48560.1, LOC_Os06g09240.1, LOC_Os07g32630.1, LOC_Os05g45180.1, LOC_Os07g30620.1, LOC_Os01g08440.1, LOC_Os04g44354.1, LOC_Os09g26310.1, LOC_Os02g11700.1, LOC_Os02g37690.1
Molecular Function	4	GO:0019825	oxygen binding	0.00487279	0.0393631	25995	346	283	10	LOC_Os11g27730.1, LOC_Os03g45619.2, LOC_Os10g16974.1, LOC_Os08g36860.1, LOC_Os09g28390.1, LOC_Os05g37250.1, LOC_Os06g43304.1, LOC_Os10g17260.1, LOC_Os06g01250.1, LOC_Os03g63310.1
Molecular Function	6	GO:0016892	endoribonuclease activity, producing 3'-phosphomonoesters	0.00501686	0.0393631	25995	10	283	2	LOC_Os08g33710.1, LOC_Os09g36680.1
Molecular Function	7	GO:0016894	endonuclease activity, active with either ribo- or deoxyribonucleic acids and producing 3'-phosphomonoesters	0.00501686	0.0393631	25995	10	283	2	LOC_Os08g33710.1, LOC_Os09g36680.1
Molecular Function	7	GO:0016161	beta-amylase activity	0.00608784	0.045997	25995	11	283	2	LOC_Os10g32810.1, LOC_Os10g41550.1

## Sheet: Stem_Lower-LDLT_Down
								Down regulation
GO Type	Level	GO ID	GO Name	p-value	corr. pvalue	Pop total	Pop hits	Total	Gene count	Genes
Biological Process	2	GO:0050896	response to stimulus	9.06136e-06	0.000706786	25995	6002	155	60	LOC_Os06g14240.1, LOC_Os06g31890.1, LOC_Os07g40290.1, LOC_Os02g54140.1, LOC_Os07g48010.1, LOC_Os02g52150.1, LOC_Os12g36240.1, LOC_Os07g47990.1, LOC_Os07g47284.1, LOC_Os03g16020.1, LOC_Os12g26290.2, LOC_Os11g05170.1, LOC_Os04g45480.1, LOC_Os06g38990.1, LOC_Os07g26630.1, LOC_Os03g03810.1, LOC_Os04g01690.3, LOC_Os03g51030.3, LOC_Os04g59160.1, LOC_Os01g08860.1, LOC_Os06g32160.1, LOC_Os01g57610.1, LOC…
Biological Process	3	GO:0006950	response to stress	2.15212e-09	2.51798e-07	25995	3665	155	51	LOC_Os06g14240.1, LOC_Os06g31890.1, LOC_Os02g54140.1, LOC_Os07g48010.1, LOC_Os02g52150.1, LOC_Os12g36240.1, LOC_Os07g47990.1, LOC_Os07g47284.1, LOC_Os03g16020.1, LOC_Os12g26290.2, LOC_Os11g05170.1, LOC_Os04g45480.1, LOC_Os07g26630.1, LOC_Os03g03810.1, LOC_Os04g01690.3, LOC_Os04g59160.1, LOC_Os06g32160.1, LOC_Os01g08860.1, LOC_Os03g16030.1, LOC_Os06g31930.1, LOC_Os08g28670.1, LOC_Os04g59260.1, LOC…
Biological Process	3	GO:0050794	regulation of cellular process	0.00552767	0.0349588	25995	2718	155	27	LOC_Os08g02070.1, LOC_Os03g53340.2, LOC_Os05g33130.1, LOC_Os06g39240.1, LOC_Os03g06630.1, LOC_Os07g03770.1, LOC_Os01g27140.1, ChrUn.fgenesh.mRNA.94, LOC_Os05g44340.1, LOC_Os10g28340.1, LOC_Os06g38990.1, LOC_Os05g33140.1, LOC_Os01g52514.1, LOC_Os03g51690.2, LOC_Os02g39140.1, LOC_Os02g08490.1, LOC_Os05g51110.1, LOC_Os03g51030.3, LOC_Os11g43520.1, LOC_Os12g35330.1, LOC_Os08g43334.1, LOC_Os01g57610.1…
Biological Process	3	GO:0009628	response to abiotic stimulus	0.000480101	0.0135459	25995	2172	155	26	LOC_Os06g14240.1, LOC_Os03g53340.2, LOC_Os02g54140.1, LOC_Os06g39240.1, LOC_Os02g10120.1, LOC_Os11g10510.1, LOC_Os08g39140.1, LOC_Os02g52150.1, LOC_Os04g28420.1, LOC_Os05g37470.1, LOC_Os07g47284.1, LOC_Os03g16020.1, LOC_Os05g44340.1, LOC_Os05g38530.1, LOC_Os07g26630.1, LOC_Os01g52514.1, LOC_Os03g15960.1, LOC_Os02g08490.1, LOC_Os04g01690.3, LOC_Os06g50910.3, LOC_Os10g33250.1, LOC_Os03g51030.3, LOC…
Biological Process	6	GO:0016070	RNA metabolic process	0.00210064	0.0223431	25995	1540	155	19	LOC_Os10g28340.1, LOC_Os08g02070.1, LOC_Os03g53340.2, LOC_Os01g52514.1, LOC_Os03g51690.2, LOC_Os02g39140.1, LOC_Os02g08490.1, LOC_Os05g51110.1, LOC_Os03g06630.1, LOC_Os07g03770.1, LOC_Os03g49430.1, LOC_Os03g51030.3, LOC_Os07g15440.1, LOC_Os08g43334.1, LOC_Os09g35790.1, LOC_Os10g23050.1, LOC_Os05g03884.1, LOC_Os02g49840.1, LOC_Os05g44340.1
Biological Process	5	GO:0051252	regulation of RNA metabolic process	0.000630734	0.0135459	25995	1169	155	17	LOC_Os10g28340.1, LOC_Os08g02070.1, LOC_Os03g53340.2, LOC_Os01g52514.1, LOC_Os03g51690.2, LOC_Os02g39140.1, LOC_Os02g08490.1, LOC_Os05g51110.1, LOC_Os03g06630.1, LOC_Os07g03770.1, LOC_Os03g51030.3, LOC_Os08g43334.1, LOC_Os09g35790.1, LOC_Os10g23050.1, LOC_Os05g03884.1, LOC_Os02g49840.1, LOC_Os05g44340.1
Biological Process	6	GO:2001141	regulation of RNA biosynthetic process	0.000630734	0.0135459	25995	1169	155	17	LOC_Os10g28340.1, LOC_Os08g02070.1, LOC_Os03g53340.2, LOC_Os01g52514.1, LOC_Os03g51690.2, LOC_Os02g39140.1, LOC_Os02g08490.1, LOC_Os05g51110.1, LOC_Os03g06630.1, LOC_Os07g03770.1, LOC_Os03g51030.3, LOC_Os08g43334.1, LOC_Os09g35790.1, LOC_Os10g23050.1, LOC_Os05g03884.1, LOC_Os02g49840.1, LOC_Os05g44340.1
Biological Process	6	GO:0006355	regulation of transcription, DNA-templated	0.000630734	0.0135459	25995	1169	155	17	LOC_Os10g28340.1, LOC_Os08g02070.1, LOC_Os03g53340.2, LOC_Os01g52514.1, LOC_Os03g51690.2, LOC_Os02g39140.1, LOC_Os02g08490.1, LOC_Os05g51110.1, LOC_Os03g06630.1, LOC_Os07g03770.1, LOC_Os03g51030.3, LOC_Os08g43334.1, LOC_Os09g35790.1, LOC_Os10g23050.1, LOC_Os05g03884.1, LOC_Os02g49840.1, LOC_Os05g44340.1
Biological Process	7	GO:1903506	regulation of nucleic acid-templated transcription	0.000630734	0.0135459	25995	1169	155	17	LOC_Os10g28340.1, LOC_Os08g02070.1, LOC_Os03g53340.2, LOC_Os01g52514.1, LOC_Os03g51690.2, LOC_Os02g39140.1, LOC_Os02g08490.1, LOC_Os05g51110.1, LOC_Os03g06630.1, LOC_Os07g03770.1, LOC_Os03g51030.3, LOC_Os08g43334.1, LOC_Os09g35790.1, LOC_Os10g23050.1, LOC_Os05g03884.1, LOC_Os02g49840.1, LOC_Os05g44340.1
Biological Process	5	GO:0019219	regulation of nucleobase-containing compound metabolic process	0.000636771	0.0135459	25995	1170	155	17	LOC_Os10g28340.1, LOC_Os08g02070.1, LOC_Os03g53340.2, LOC_Os01g52514.1, LOC_Os03g51690.2, LOC_Os02g39140.1, LOC_Os02g08490.1, LOC_Os05g51110.1, LOC_Os03g06630.1, LOC_Os07g03770.1, LOC_Os03g51030.3, LOC_Os08g43334.1, LOC_Os09g35790.1, LOC_Os10g23050.1, LOC_Os05g03884.1, LOC_Os02g49840.1, LOC_Os05g44340.1
Biological Process	4	GO:0009889	regulation of biosynthetic process	0.000939532	0.0144637	25995	1212	155	17	LOC_Os10g28340.1, LOC_Os08g02070.1, LOC_Os03g53340.2, LOC_Os01g52514.1, LOC_Os03g51690.2, LOC_Os02g39140.1, LOC_Os02g08490.1, LOC_Os05g51110.1, LOC_Os03g06630.1, LOC_Os07g03770.1, LOC_Os03g51030.3, LOC_Os08g43334.1, LOC_Os09g35790.1, LOC_Os10g23050.1, LOC_Os05g03884.1, LOC_Os02g49840.1, LOC_Os05g44340.1
Biological Process	5	GO:0031326	regulation of cellular biosynthetic process	0.000939532	0.0144637	25995	1212	155	17	LOC_Os10g28340.1, LOC_Os08g02070.1, LOC_Os03g53340.2, LOC_Os01g52514.1, LOC_Os03g51690.2, LOC_Os02g39140.1, LOC_Os02g08490.1, LOC_Os05g51110.1, LOC_Os03g06630.1, LOC_Os07g03770.1, LOC_Os03g51030.3, LOC_Os08g43334.1, LOC_Os09g35790.1, LOC_Os10g23050.1, LOC_Os05g03884.1, LOC_Os02g49840.1, LOC_Os05g44340.1
Biological Process	5	GO:0010556	regulation of macromolecule biosynthetic process	0.000939532	0.0144637	25995	1212	155	17	LOC_Os10g28340.1, LOC_Os08g02070.1, LOC_Os03g53340.2, LOC_Os01g52514.1, LOC_Os03g51690.2, LOC_Os02g39140.1, LOC_Os02g08490.1, LOC_Os05g51110.1, LOC_Os03g06630.1, LOC_Os07g03770.1, LOC_Os03g51030.3, LOC_Os08g43334.1, LOC_Os09g35790.1, LOC_Os10g23050.1, LOC_Os05g03884.1, LOC_Os02g49840.1, LOC_Os05g44340.1
Biological Process	6	GO:2000112	regulation of cellular macromolecule biosynthetic process	0.000939532	0.0144637	25995	1212	155	17	LOC_Os10g28340.1, LOC_Os08g02070.1, LOC_Os03g53340.2, LOC_Os01g52514.1, LOC_Os03g51690.2, LOC_Os02g39140.1, LOC_Os02g08490.1, LOC_Os05g51110.1, LOC_Os03g06630.1, LOC_Os07g03770.1, LOC_Os03g51030.3, LOC_Os08g43334.1, LOC_Os09g35790.1, LOC_Os10g23050.1, LOC_Os05g03884.1, LOC_Os02g49840.1, LOC_Os05g44340.1
Biological Process	4	GO:0051171	regulation of nitrogen compound metabolic process	0.00106461	0.0144637	25995	1226	155	17	LOC_Os10g28340.1, LOC_Os08g02070.1, LOC_Os03g53340.2, LOC_Os01g52514.1, LOC_Os03g51690.2, LOC_Os02g39140.1, LOC_Os02g08490.1, LOC_Os05g51110.1, LOC_Os03g06630.1, LOC_Os07g03770.1, LOC_Os03g51030.3, LOC_Os08g43334.1, LOC_Os09g35790.1, LOC_Os10g23050.1, LOC_Os05g03884.1, LOC_Os02g49840.1, LOC_Os05g44340.1
Biological Process	4	GO:0080090	regulation of primary metabolic process	0.00106461	0.0144637	25995	1226	155	17	LOC_Os10g28340.1, LOC_Os08g02070.1, LOC_Os03g53340.2, LOC_Os01g52514.1, LOC_Os03g51690.2, LOC_Os02g39140.1, LOC_Os02g08490.1, LOC_Os05g51110.1, LOC_Os03g06630.1, LOC_Os07g03770.1, LOC_Os03g51030.3, LOC_Os08g43334.1, LOC_Os09g35790.1, LOC_Os10g23050.1, LOC_Os05g03884.1, LOC_Os02g49840.1, LOC_Os05g44340.1
Biological Process	4	GO:0031323	regulation of cellular metabolic process	0.00111259	0.0144637	25995	1231	155	17	LOC_Os10g28340.1, LOC_Os08g02070.1, LOC_Os03g53340.2, LOC_Os01g52514.1, LOC_Os03g51690.2, LOC_Os02g39140.1, LOC_Os02g08490.1, LOC_Os05g51110.1, LOC_Os03g06630.1, LOC_Os07g03770.1, LOC_Os03g51030.3, LOC_Os08g43334.1, LOC_Os09g35790.1, LOC_Os10g23050.1, LOC_Os05g03884.1, LOC_Os02g49840.1, LOC_Os05g44340.1
Biological Process	6	GO:0006351	transcription, DNA-templated	0.0019092	0.0216208	25995	1295	155	17	LOC_Os10g28340.1, LOC_Os08g02070.1, LOC_Os03g53340.2, LOC_Os01g52514.1, LOC_Os03g51690.2, LOC_Os02g39140.1, LOC_Os02g08490.1, LOC_Os05g51110.1, LOC_Os03g06630.1, LOC_Os07g03770.1, LOC_Os03g51030.3, LOC_Os08g43334.1, LOC_Os09g35790.1, LOC_Os10g23050.1, LOC_Os05g03884.1, LOC_Os02g49840.1, LOC_Os05g44340.1
Biological Process	7	GO:0097659	nucleic acid-templated transcription	0.0019092	0.0216208	25995	1295	155	17	LOC_Os10g28340.1, LOC_Os08g02070.1, LOC_Os03g53340.2, LOC_Os01g52514.1, LOC_Os03g51690.2, LOC_Os02g39140.1, LOC_Os02g08490.1, LOC_Os05g51110.1, LOC_Os03g06630.1, LOC_Os07g03770.1, LOC_Os03g51030.3, LOC_Os08g43334.1, LOC_Os09g35790.1, LOC_Os10g23050.1, LOC_Os05g03884.1, LOC_Os02g49840.1, LOC_Os05g44340.1
Biological Process	6	GO:0032774	RNA biosynthetic process	0.00194033	0.0216208	25995	1297	155	17	LOC_Os10g28340.1, LOC_Os08g02070.1, LOC_Os03g53340.2, LOC_Os01g52514.1, LOC_Os03g51690.2, LOC_Os02g39140.1, LOC_Os02g08490.1, LOC_Os05g51110.1, LOC_Os03g06630.1, LOC_Os07g03770.1, LOC_Os03g51030.3, LOC_Os08g43334.1, LOC_Os09g35790.1, LOC_Os10g23050.1, LOC_Os05g03884.1, LOC_Os02g49840.1, LOC_Os05g44340.1
Biological Process	5	GO:0010468	regulation of gene expression	0.00261832	0.0266386	25995	1335	155	17	LOC_Os10g28340.1, LOC_Os08g02070.1, LOC_Os03g53340.2, LOC_Os01g52514.1, LOC_Os03g51690.2, LOC_Os02g39140.1, LOC_Os02g08490.1, LOC_Os05g51110.1, LOC_Os03g06630.1, LOC_Os07g03770.1, LOC_Os03g51030.3, LOC_Os08g43334.1, LOC_Os09g35790.1, LOC_Os10g23050.1, LOC_Os05g03884.1, LOC_Os02g49840.1, LOC_Os05g44340.1
Biological Process	4	GO:0060255	regulation of macromolecule metabolic process	0.00300288	0.0291816	25995	1353	155	17	LOC_Os10g28340.1, LOC_Os08g02070.1, LOC_Os03g53340.2, LOC_Os01g52514.1, LOC_Os03g51690.2, LOC_Os02g39140.1, LOC_Os02g08490.1, LOC_Os05g51110.1, LOC_Os03g06630.1, LOC_Os07g03770.1, LOC_Os03g51030.3, LOC_Os08g43334.1, LOC_Os09g35790.1, LOC_Os10g23050.1, LOC_Os05g03884.1, LOC_Os02g49840.1, LOC_Os05g44340.1
Biological Process	3	GO:0019222	regulation of metabolic process	0.00311769	0.0291816	25995	1358	155	17	LOC_Os10g28340.1, LOC_Os08g02070.1, LOC_Os03g53340.2, LOC_Os01g52514.1, LOC_Os03g51690.2, LOC_Os02g39140.1, LOC_Os02g08490.1, LOC_Os05g51110.1, LOC_Os03g06630.1, LOC_Os07g03770.1, LOC_Os03g51030.3, LOC_Os08g43334.1, LOC_Os09g35790.1, LOC_Os10g23050.1, LOC_Os05g03884.1, LOC_Os02g49840.1, LOC_Os05g44340.1
Biological Process	5	GO:0034654	nucleobase-containing compound biosynthetic process	0.00511322	0.0332359	25995	1427	155	17	LOC_Os10g28340.1, LOC_Os08g02070.1, LOC_Os03g53340.2, LOC_Os01g52514.1, LOC_Os03g51690.2, LOC_Os02g39140.1, LOC_Os02g08490.1, LOC_Os05g51110.1, LOC_Os03g06630.1, LOC_Os07g03770.1, LOC_Os03g51030.3, LOC_Os08g43334.1, LOC_Os09g35790.1, LOC_Os10g23050.1, LOC_Os05g03884.1, LOC_Os02g49840.1, LOC_Os05g44340.1
Biological Process	3	GO:0009607	response to biotic stimulus	0.00488021	0.0332359	25995	1069	155	14	LOC_Os05g38530.1, LOC_Os05g33130.1, LOC_Os05g33140.1, LOC_Os02g10120.1, LOC_Os08g39140.1, LOC_Os12g36210.1, LOC_Os10g33250.1, LOC_Os12g36240.1, LOC_Os05g37470.1, LOC_Os04g01740.1, LOC_Os12g26290.2, LOC_Os08g28670.1, LOC_Os01g62290.1, LOC_Os03g52860.1
Biological Process	4	GO:0006952	defense response	5.56024e-12	1.3011e-09	25995	45	155	9	LOC_Os06g32020.1, LOC_Os06g31890.1, LOC_Os06g32160.1, LOC_Os06g32240.1, LOC_Os06g31960.1, LOC_Os06g31930.1, LOC_Os03g03810.1, LOC_Os08g28670.1, LOC_Os06g31800.1
Biological Process	4	GO:0006979	response to oxidative stress	6.67215e-05	0.00390321	25995	167	155	7	LOC_Os07g48030.1, LOC_Os04g59260.1, LOC_Os04g59160.1, LOC_Os07g47990.1, LOC_Os03g36560.1, LOC_Os12g26290.2, LOC_Os07g48010.1
Biological Process	4	GO:0045454	cell redox homeostasis	0.0047341	0.0332359	25995	113	155	4	LOC_Os11g43520.1, LOC_Os01g27140.1, ChrUn.fgenesh.mRNA.94, LOC_Os12g35330.1
Biological Process	4	GO:0009611	response to wounding	8.97556e-05	0.00420056	25995	15	155	3	LOC_Os12g36210.1, LOC_Os12g36220.1, LOC_Os12g36240.1
Biological Process	5	GO:0006040	amino sugar metabolic process	0.00453	0.0331256	25995	17	155	2	LOC_Os05g33130.1, LOC_Os05g33140.1
Biological Process	6	GO:0006030	chitin metabolic process	0.00453	0.0331256	25995	17	155	2	LOC_Os05g33130.1, LOC_Os05g33140.1
Biological Process	6	GO:1901071	glucosamine-containing compound metabolic process	0.00453	0.0331256	25995	17	155	2	LOC_Os05g33130.1, LOC_Os05g33140.1
Biological Process	6	GO:0006026	aminoglycan catabolic process	0.00453	0.0331256	25995	17	155	2	LOC_Os05g33130.1, LOC_Os05g33140.1
Biological Process	6	GO:0046348	amino sugar catabolic process	0.00453	0.0331256	25995	17	155	2	LOC_Os05g33130.1, LOC_Os05g33140.1
Biological Process	7	GO:0006032	chitin catabolic process	0.00453	0.0331256	25995	17	155	2	LOC_Os05g33130.1, LOC_Os05g33140.1
Biological Process	7	GO:1901072	glucosamine-containing compound catabolic process	0.00453	0.0331256	25995	17	155	2	LOC_Os05g33130.1, LOC_Os05g33140.1
Biological Process	5	GO:0006022	aminoglycan metabolic process	0.00507639	0.0332359	25995	18	155	2	LOC_Os05g33130.1, LOC_Os05g33140.1
Biological Process	5	GO:1901136	carbohydrate derivative catabolic process	0.00823225	0.0493935	25995	23	155	2	LOC_Os05g33130.1, LOC_Os05g33140.1
Biological Process	3	GO:0009405	pathogenesis	0.00596269	0.0367176	25995	1	155	1	LOC_Os11g10590.1
Cellular Component	3	GO:0005576	extracellular region	1.29779e-05	0.000519116	25995	591	155	14	LOC_Os01g03340.1, LOC_Os01g03360.1, LOC_Os11g05190.1, LOC_Os04g46630.1, LOC_Os03g15340.1, LOC_Os07g03279.1, LOC_Os07g03458.1, LOC_Os07g48010.1, LOC_Os07g48030.1, LOC_Os11g10590.1, LOC_Os07g03368.1, LOC_Os01g03680.1, LOC_Os06g43600.2, LOC_Os07g47990.1
Cellular Component	3	GO:0030312	external encapsulating structure	0.000536903	0.0107381	25995	943	155	15	LOC_Os04g59260.1, LOC_Os04g15840.1, LOC_Os05g38530.1, LOC_Os03g15340.1, LOC_Os03g03810.1, LOC_Os08g39140.1, LOC_Os07g48010.1, LOC_Os07g48030.1, LOC_Os12g36210.1, LOC_Os12g36240.1, LOC_Os04g59160.1, LOC_Os07g47990.1, LOC_Os05g45430.1, LOC_Os04g01740.1, LOC_Os01g62290.1
Cellular Component	4	GO:0005618	cell wall	0.00143381	0.0191174	25995	933	155	14	LOC_Os04g59260.1, LOC_Os04g15840.1, LOC_Os05g38530.1, LOC_Os03g03810.1, LOC_Os08g39140.1, LOC_Os07g48010.1, LOC_Os07g48030.1, LOC_Os12g36210.1, LOC_Os12g36240.1, LOC_Os04g59160.1, LOC_Os07g47990.1, LOC_Os05g45430.1, LOC_Os04g01740.1, LOC_Os01g62290.1
Molecular Function	4	GO:0005102	signaling receptor binding	1.35562e-10	1.91142e-08	25995	63	155	9	LOC_Os06g32020.1, LOC_Os06g31890.1, LOC_Os11g05190.1, LOC_Os06g32160.1, LOC_Os06g32240.1, LOC_Os06g31960.1, LOC_Os06g32200.1, LOC_Os06g31930.1, LOC_Os06g31800.1
Molecular Function	7	GO:0004867	serine-type endopeptidase inhibitor activity	3.13689e-07	2.21151e-05	25995	46	155	6	LOC_Os01g03340.1, LOC_Os01g03680.1, LOC_Os12g36210.1, LOC_Os12g36220.1, LOC_Os01g03360.1, LOC_Os12g36240.1
Molecular Function	4	GO:0061134	peptidase regulator activity	1.27793e-06	3.00315e-05	25995	58	155	6	LOC_Os01g03340.1, LOC_Os01g03680.1, LOC_Os12g36210.1, LOC_Os12g36220.1, LOC_Os01g03360.1, LOC_Os12g36240.1
Molecular Function	5	GO:0061135	endopeptidase regulator activity	1.27793e-06	3.00315e-05	25995	58	155	6	LOC_Os01g03340.1, LOC_Os01g03680.1, LOC_Os12g36210.1, LOC_Os12g36220.1, LOC_Os01g03360.1, LOC_Os12g36240.1
Molecular Function	5	GO:0030414	peptidase inhibitor activity	1.27793e-06	3.00315e-05	25995	58	155	6	LOC_Os01g03340.1, LOC_Os01g03680.1, LOC_Os12g36210.1, LOC_Os12g36220.1, LOC_Os01g03360.1, LOC_Os12g36240.1
Molecular Function	6	GO:0004866	endopeptidase inhibitor activity	1.27793e-06	3.00315e-05	25995	58	155	6	LOC_Os01g03340.1, LOC_Os01g03680.1, LOC_Os12g36210.1, LOC_Os12g36220.1, LOC_Os01g03360.1, LOC_Os12g36240.1
Molecular Function	6	GO:0043565	sequence-specific DNA binding	6.89367e-05	0.00138858	25995	439	155	11	LOC_Os10g28340.1, LOC_Os03g06630.1, LOC_Os08g02070.1, LOC_Os07g03770.1, LOC_Os03g53340.2, LOC_Os06g39240.1, LOC_Os08g43334.1, LOC_Os09g35790.1, LOC_Os03g51690.2, LOC_Os05g03884.1, LOC_Os02g49840.1
Molecular Function	3	GO:0004601	peroxidase activity	9.95392e-05	0.00175438	25995	178	155	7	LOC_Os07g48030.1, LOC_Os04g59260.1, LOC_Os04g59160.1, LOC_Os07g47990.1, LOC_Os03g36560.1, LOC_Os12g26290.2, LOC_Os07g48010.1
Molecular Function	4	GO:0016684	oxidoreductase activity, acting on peroxide as acceptor	0.000114316	0.00179096	25995	182	155	7	LOC_Os07g48030.1, LOC_Os04g59260.1, LOC_Os04g59160.1, LOC_Os07g47990.1, LOC_Os03g36560.1, LOC_Os12g26290.2, LOC_Os07g48010.1
Molecular Function	4	GO:0004857	enzyme inhibitor activity	0.00014998	0.00211472	25995	133	155	6	LOC_Os01g03340.1, LOC_Os01g03680.1, LOC_Os12g36210.1, LOC_Os12g36220.1, LOC_Os01g03360.1, LOC_Os12g36240.1
Molecular Function	2	GO:0016209	antioxidant activity	0.000244964	0.00313999	25995	206	155	7	LOC_Os07g48030.1, LOC_Os04g59260.1, LOC_Os04g59160.1, LOC_Os07g47990.1, LOC_Os03g36560.1, LOC_Os12g26290.2, LOC_Os07g48010.1
Molecular Function	3	GO:0008289	lipid binding	0.000267971	0.00314866	25995	277	155	8	LOC_Os11g05470.1, LOC_Os06g43600.2, LOC_Os05g47700.1, LOC_Os10g40520.1, LOC_Os10g40614.1, LOC_Os10g40530.1, LOC_Os02g44310.1, LOC_Os10g40510.1
Molecular Function	4	GO:0008134	transcription factor binding	0.000727409	0.00788959	25995	7	155	2	LOC_Os05g44340.1, LOC_Os02g08490.1
Molecular Function	6	GO:0015035	protein disulfide oxidoreductase activity	0.00101172	0.0101894	25995	74	155	4	LOC_Os11g43520.1, LOC_Os01g27140.1, ChrUn.fgenesh.mRNA.94, LOC_Os12g35330.1
Molecular Function	2	GO:0098772	molecular function regulator	0.00116749	0.0109744	25995	2182	155	25	LOC_Os08g02070.1, LOC_Os01g03340.1, LOC_Os03g53340.2, LOC_Os01g03360.1, LOC_Os06g39240.1, LOC_Os01g74410.1, LOC_Os01g04120.1, LOC_Os03g06630.1, LOC_Os07g03770.1, LOC_Os11g10590.1, LOC_Os12g36220.1, LOC_Os12g36240.1, LOC_Os02g47770.1, LOC_Os10g28340.1, LOC_Os11g05190.1, LOC_Os03g51690.2, LOC_Os03g03810.1, LOC_Os02g39140.1, LOC_Os01g03680.1, LOC_Os12g36210.1, LOC_Os08g43334.1, LOC_Os09g35790.1, LOC…
Molecular Function	4	GO:0008061	chitin binding	0.00154051	0.0135757	25995	10	155	2	LOC_Os05g33130.1, LOC_Os05g33140.1
Molecular Function	5	GO:0015036	disulfide oxidoreductase activity	0.00200381	0.0166199	25995	89	155	4	LOC_Os11g43520.1, LOC_Os01g27140.1, ChrUn.fgenesh.mRNA.94, LOC_Os12g35330.1
Molecular Function	3	GO:0016491	oxidoreductase activity	0.00288403	0.0225916	25995	1828	155	21	LOC_Os04g59260.1, LOC_Os08g33300.1, LOC_Os06g44300.1, LOC_Os03g58890.2, LOC_Os03g15340.1, LOC_Os03g36560.1, LOC_Os02g10120.1, LOC_Os11g10510.1, LOC_Os07g48010.1, LOC_Os07g48030.1, LOC_Os03g06654.1, LOC_Os10g33250.1, LOC_Os04g59160.1, LOC_Os11g43520.1, LOC_Os07g47990.1, LOC_Os05g05680.1, LOC_Os01g27140.1, ChrUn.fgenesh.mRNA.94, LOC_Os12g35330.1, LOC_Os12g26290.2, LOC_Os03g52860.1
Molecular Function	4	GO:0016667	oxidoreductase activity, acting on a sulfur group of donors	0.00317141	0.0235352	25995	101	155	4	LOC_Os11g43520.1, LOC_Os01g27140.1, ChrUn.fgenesh.mRNA.94, LOC_Os12g35330.1
Molecular Function	6	GO:0004568	chitinase activity	0.00453	0.0319365	25995	17	155	2	LOC_Os05g33130.1, LOC_Os05g33140.1
Molecular Function	3	GO:0030234	enzyme regulator activity	0.00506818	0.0336295	25995	349	155	7	LOC_Os01g03340.1, LOC_Os01g03680.1, LOC_Os12g36210.1, LOC_Os12g36220.1, LOC_Os01g03360.1, LOC_Os12g36240.1, LOC_Os03g03810.1
Molecular Function	3	GO:0016247	channel regulator activity	0.00596269	0.0336295	25995	1	155	1	LOC_Os11g10590.1
Molecular Function	4	GO:0099106	ion channel regulator activity	0.00596269	0.0336295	25995	1	155	1	LOC_Os11g10590.1
Molecular Function	4	GO:0016248	channel inhibitor activity	0.00596269	0.0336295	25995	1	155	1	LOC_Os11g10590.1
Molecular Function	5	GO:0008200	ion channel inhibitor activity	0.00596269	0.0336295	25995	1	155	1	LOC_Os11g10590.1

## Sheet: Stem_Lower-SDHT_Up
								Up regulation
GO Type	Level	GO ID	GO Name	p-value	corr. pvalue	Pop total	Pop hits	Total	Gene count	Genes
Biological Process	2	GO:0050896	response to stimulus	1.35906e-10	2.90839e-08	25995	6002	179	80	LOC_Os01g71350.1, LOC_Os03g55540.1, LOC_Os11g04030.1, LOC_Os01g46970.1, LOC_Os01g43950.1, LOC_Os10g41550.1, LOC_Os10g30790.2, LOC_Os08g02700.1, LOC_Os05g49420.1, LOC_Os01g63210.1, LOC_Os06g21380.1, LOC_Os10g11500.1, LOC_Os04g45810.1, LOC_Os01g52230.1, LOC_Os12g07810.1, LOC_Os03g60260.1, LOC_Os04g40630.1, LOC_Os02g10780.1, LOC_Os07g48630.1, LOC_Os07g41160.1, LOC_Os04g41620.1, LOC_Os05g02200.1, LOC…
Biological Process	3	GO:0006950	response to stress	3.44064e-10	3.68149e-08	25995	3665	179	58	LOC_Os01g71350.1, LOC_Os03g55540.1, LOC_Os10g41550.1, LOC_Os08g02700.1, LOC_Os10g11500.1, LOC_Os04g45810.1, LOC_Os01g52230.1, LOC_Os12g07810.1, LOC_Os04g40630.1, LOC_Os02g10780.1, LOC_Os07g48630.1, LOC_Os07g41160.1, LOC_Os04g41620.1, LOC_Os01g71670.1, LOC_Os09g25060.1, LOC_Os07g34260.1, LOC_Os05g37250.1, LOC_Os04g17100.1, LOC_Os06g50930.1, LOC_Os05g09020.1, LOC_Os01g50940.1, LOC_Os02g35347.1, LOC…
Biological Process	2	GO:0065007	biological regulation	0.00368955	0.0212165	25995	3085	179	34	LOC_Os02g08440.1, LOC_Os01g62760.1, LOC_Os05g27730.1, LOC_Os09g16510.1, LOC_Os03g16170.1, LOC_Os06g18000.1, LOC_Os03g04060.1, LOC_Os01g46970.1, LOC_Os01g43950.1, LOC_Os05g49420.1, LOC_Os03g08330.1, LOC_Os02g43790.1, LOC_Os07g32570.1, LOC_Os04g03810.1, LOC_Os01g63210.1, LOC_Os06g21380.1, LOC_Os04g45810.1, LOC_Os06g45140.1, LOC_Os01g60020.1, LOC_Os02g48770.1, LOC_Os02g52780.1, LOC_Os04g40630.1, LOC…
Biological Process	3	GO:0050794	regulation of cellular process	0.000883539	0.0111222	25995	2718	179	33	LOC_Os02g08440.1, LOC_Os01g62760.1, LOC_Os05g27730.1, LOC_Os09g16510.1, LOC_Os03g16170.1, LOC_Os06g18000.1, LOC_Os03g04060.1, LOC_Os01g46970.1, LOC_Os01g43950.1, LOC_Os05g49420.1, LOC_Os03g08330.1, LOC_Os02g43790.1, LOC_Os07g32570.1, LOC_Os01g63210.1, LOC_Os06g21380.1, LOC_Os04g45810.1, LOC_Os06g45140.1, LOC_Os01g60020.1, LOC_Os02g48770.1, LOC_Os02g52780.1, LOC_Os04g40630.1, LOC_Os01g15900.1, LOC…
Biological Process	2	GO:0050789	regulation of biological process	0.0019378	0.013823	25995	2849	179	33	LOC_Os02g08440.1, LOC_Os01g62760.1, LOC_Os05g27730.1, LOC_Os09g16510.1, LOC_Os03g16170.1, LOC_Os06g18000.1, LOC_Os03g04060.1, LOC_Os01g46970.1, LOC_Os01g43950.1, LOC_Os05g49420.1, LOC_Os03g08330.1, LOC_Os02g43790.1, LOC_Os07g32570.1, LOC_Os01g63210.1, LOC_Os06g21380.1, LOC_Os04g45810.1, LOC_Os06g45140.1, LOC_Os01g60020.1, LOC_Os02g48770.1, LOC_Os02g52780.1, LOC_Os04g40630.1, LOC_Os01g15900.1, LOC…
Biological Process	3	GO:0009628	response to abiotic stimulus	7.95028e-05	0.00340272	25995	2172	179	31	LOC_Os01g62760.1, LOC_Os01g71350.1, LOC_Os05g27730.1, LOC_Os03g16170.1, LOC_Os03g55540.1, LOC_Os11g04030.1, LOC_Os06g35940.1, LOC_Os07g10840.1, LOC_Os01g21250.1, LOC_Os10g41550.1, LOC_Os01g46760.1, LOC_Os08g02700.1, LOC_Os12g43450.1, LOC_Os01g63210.1, LOC_Os07g48830.1, LOC_Os04g45810.1, LOC_Os05g35290.1, LOC_Os12g07810.1, LOC_Os02g52780.1, LOC_Os01g55240.1, LOC_Os05g02200.1, LOC_Os01g71670.1, LOC…
Biological Process	3	GO:0009719	response to endogenous stimulus	7.73385e-08	5.51681e-06	25995	1463	179	30	LOC_Os01g62760.1, LOC_Os03g11550.1, LOC_Os03g16170.1, LOC_Os03g55540.1, LOC_Os03g04060.1, LOC_Os01g46970.1, LOC_Os01g43950.1, LOC_Os01g46760.1, LOC_Os10g30790.2, LOC_Os01g28500.1, LOC_Os05g49420.1, LOC_Os03g08330.1, LOC_Os10g11500.1, LOC_Os04g45810.1, LOC_Os02g48770.1, LOC_Os12g07810.1, LOC_Os04g40630.1, LOC_Os02g52780.1, LOC_Os07g48630.1, LOC_Os07g41160.1, LOC_Os04g13140.1, LOC_Os04g50770.1, LOC…
Biological Process	3	GO:0009607	response to biotic stimulus	3.63792e-07	1.94629e-05	25995	1069	179	24	LOC_Os02g08440.1, LOC_Os03g22620.1, LOC_Os01g71350.1, LOC_Os03g60260.1, LOC_Os07g48630.1, LOC_Os03g04060.1, LOC_Os04g13140.1, LOC_Os01g71670.1, LOC_Os09g27820.1, LOC_Os04g08828.1, LOC_Os04g58810.1, LOC_Os09g25060.1, LOC_Os01g28500.1, LOC_Os12g43450.1, LOC_Os03g08330.1, LOC_Os07g49114.1, LOC_Os06g13560.1, LOC_Os12g36880.1, LOC_Os05g09020.1, LOC_Os01g71340.1, LOC_Os10g11500.1, LOC_Os01g70860.1, LOC…
Biological Process	4	GO:0005975	carbohydrate metabolic process	0.000381144	0.00582605	25995	1149	179	19	LOC_Os10g35070.1, LOC_Os01g71350.1, LOC_Os02g01590.1, LOC_Os04g41640.1, LOC_Os01g09570.1, LOC_Os07g10840.1, LOC_Os10g28120.1, LOC_Os04g33640.1, LOC_Os01g71670.1, LOC_Os10g41550.1, LOC_Os08g02700.1, LOC_Os03g10478.1, LOC_Os01g47070.1, LOC_Os07g48830.1, LOC_Os03g22790.1, LOC_Os04g45290.1, LOC_Os01g71340.1, LOC_Os01g66710.1, LOC_Os10g28080.1
Biological Process	5	GO:0051252	regulation of RNA metabolic process	0.00122979	0.011552	25995	1169	179	18	LOC_Os02g08440.1, LOC_Os05g27730.1, LOC_Os04g40630.1, LOC_Os01g15900.1, LOC_Os02g52780.1, LOC_Os09g16510.1, LOC_Os03g46860.1, LOC_Os01g46970.1, LOC_Os07g41370.1, LOC_Os07g12340.1, LOC_Os09g25060.1, LOC_Os05g49420.1, LOC_Os02g43790.1, LOC_Os05g09020.1, LOC_Os01g50940.1, LOC_Os04g45810.1, LOC_Os06g45140.1, LOC_Os01g60020.1
Biological Process	6	GO:2001141	regulation of RNA biosynthetic process	0.00122979	0.011552	25995	1169	179	18	LOC_Os02g08440.1, LOC_Os05g27730.1, LOC_Os04g40630.1, LOC_Os01g15900.1, LOC_Os02g52780.1, LOC_Os09g16510.1, LOC_Os03g46860.1, LOC_Os01g46970.1, LOC_Os07g41370.1, LOC_Os07g12340.1, LOC_Os09g25060.1, LOC_Os05g49420.1, LOC_Os02g43790.1, LOC_Os05g09020.1, LOC_Os01g50940.1, LOC_Os04g45810.1, LOC_Os06g45140.1, LOC_Os01g60020.1
Biological Process	6	GO:0006355	regulation of transcription, DNA-templated	0.00122979	0.011552	25995	1169	179	18	LOC_Os02g08440.1, LOC_Os05g27730.1, LOC_Os04g40630.1, LOC_Os01g15900.1, LOC_Os02g52780.1, LOC_Os09g16510.1, LOC_Os03g46860.1, LOC_Os01g46970.1, LOC_Os07g41370.1, LOC_Os07g12340.1, LOC_Os09g25060.1, LOC_Os05g49420.1, LOC_Os02g43790.1, LOC_Os05g09020.1, LOC_Os01g50940.1, LOC_Os04g45810.1, LOC_Os06g45140.1, LOC_Os01g60020.1
Biological Process	7	GO:1903506	regulation of nucleic acid-templated transcription	0.00122979	0.011552	25995	1169	179	18	LOC_Os02g08440.1, LOC_Os05g27730.1, LOC_Os04g40630.1, LOC_Os01g15900.1, LOC_Os02g52780.1, LOC_Os09g16510.1, LOC_Os03g46860.1, LOC_Os01g46970.1, LOC_Os07g41370.1, LOC_Os07g12340.1, LOC_Os09g25060.1, LOC_Os05g49420.1, LOC_Os02g43790.1, LOC_Os05g09020.1, LOC_Os01g50940.1, LOC_Os04g45810.1, LOC_Os06g45140.1, LOC_Os01g60020.1
Biological Process	5	GO:0019219	regulation of nucleobase-containing compound metabolic process	0.00124157	0.011552	25995	1170	179	18	LOC_Os02g08440.1, LOC_Os05g27730.1, LOC_Os04g40630.1, LOC_Os01g15900.1, LOC_Os02g52780.1, LOC_Os09g16510.1, LOC_Os03g46860.1, LOC_Os01g46970.1, LOC_Os07g41370.1, LOC_Os07g12340.1, LOC_Os09g25060.1, LOC_Os05g49420.1, LOC_Os02g43790.1, LOC_Os05g09020.1, LOC_Os01g50940.1, LOC_Os04g45810.1, LOC_Os06g45140.1, LOC_Os01g60020.1
Biological Process	4	GO:0009889	regulation of biosynthetic process	0.0018315	0.0135152	25995	1212	179	18	LOC_Os02g08440.1, LOC_Os05g27730.1, LOC_Os04g40630.1, LOC_Os01g15900.1, LOC_Os02g52780.1, LOC_Os09g16510.1, LOC_Os03g46860.1, LOC_Os01g46970.1, LOC_Os07g41370.1, LOC_Os07g12340.1, LOC_Os09g25060.1, LOC_Os05g49420.1, LOC_Os02g43790.1, LOC_Os05g09020.1, LOC_Os01g50940.1, LOC_Os04g45810.1, LOC_Os06g45140.1, LOC_Os01g60020.1
Biological Process	5	GO:0010556	regulation of macromolecule biosynthetic process	0.0018315	0.0135152	25995	1212	179	18	LOC_Os02g08440.1, LOC_Os05g27730.1, LOC_Os04g40630.1, LOC_Os01g15900.1, LOC_Os02g52780.1, LOC_Os09g16510.1, LOC_Os03g46860.1, LOC_Os01g46970.1, LOC_Os07g41370.1, LOC_Os07g12340.1, LOC_Os09g25060.1, LOC_Os05g49420.1, LOC_Os02g43790.1, LOC_Os05g09020.1, LOC_Os01g50940.1, LOC_Os04g45810.1, LOC_Os06g45140.1, LOC_Os01g60020.1
Biological Process	5	GO:0031326	regulation of cellular biosynthetic process	0.0018315	0.0135152	25995	1212	179	18	LOC_Os02g08440.1, LOC_Os05g27730.1, LOC_Os04g40630.1, LOC_Os01g15900.1, LOC_Os02g52780.1, LOC_Os09g16510.1, LOC_Os03g46860.1, LOC_Os01g46970.1, LOC_Os07g41370.1, LOC_Os07g12340.1, LOC_Os09g25060.1, LOC_Os05g49420.1, LOC_Os02g43790.1, LOC_Os05g09020.1, LOC_Os01g50940.1, LOC_Os04g45810.1, LOC_Os06g45140.1, LOC_Os01g60020.1
Biological Process	6	GO:2000112	regulation of cellular macromolecule biosynthetic process	0.0018315	0.0135152	25995	1212	179	18	LOC_Os02g08440.1, LOC_Os05g27730.1, LOC_Os04g40630.1, LOC_Os01g15900.1, LOC_Os02g52780.1, LOC_Os09g16510.1, LOC_Os03g46860.1, LOC_Os01g46970.1, LOC_Os07g41370.1, LOC_Os07g12340.1, LOC_Os09g25060.1, LOC_Os05g49420.1, LOC_Os02g43790.1, LOC_Os05g09020.1, LOC_Os01g50940.1, LOC_Os04g45810.1, LOC_Os06g45140.1, LOC_Os01g60020.1
Biological Process	4	GO:0051171	regulation of nitrogen compound metabolic process	0.00207461	0.013874	25995	1226	179	18	LOC_Os02g08440.1, LOC_Os05g27730.1, LOC_Os04g40630.1, LOC_Os01g15900.1, LOC_Os02g52780.1, LOC_Os09g16510.1, LOC_Os03g46860.1, LOC_Os01g46970.1, LOC_Os07g41370.1, LOC_Os07g12340.1, LOC_Os09g25060.1, LOC_Os05g49420.1, LOC_Os02g43790.1, LOC_Os05g09020.1, LOC_Os01g50940.1, LOC_Os04g45810.1, LOC_Os06g45140.1, LOC_Os01g60020.1
Biological Process	4	GO:0080090	regulation of primary metabolic process	0.00207461	0.013874	25995	1226	179	18	LOC_Os02g08440.1, LOC_Os05g27730.1, LOC_Os04g40630.1, LOC_Os01g15900.1, LOC_Os02g52780.1, LOC_Os09g16510.1, LOC_Os03g46860.1, LOC_Os01g46970.1, LOC_Os07g41370.1, LOC_Os07g12340.1, LOC_Os09g25060.1, LOC_Os05g49420.1, LOC_Os02g43790.1, LOC_Os05g09020.1, LOC_Os01g50940.1, LOC_Os04g45810.1, LOC_Os06g45140.1, LOC_Os01g60020.1
Biological Process	4	GO:0031323	regulation of cellular metabolic process	0.00216779	0.0140578	25995	1231	179	18	LOC_Os02g08440.1, LOC_Os05g27730.1, LOC_Os04g40630.1, LOC_Os01g15900.1, LOC_Os02g52780.1, LOC_Os09g16510.1, LOC_Os03g46860.1, LOC_Os01g46970.1, LOC_Os07g41370.1, LOC_Os07g12340.1, LOC_Os09g25060.1, LOC_Os05g49420.1, LOC_Os02g43790.1, LOC_Os05g09020.1, LOC_Os01g50940.1, LOC_Os04g45810.1, LOC_Os06g45140.1, LOC_Os01g60020.1
Biological Process	6	GO:0006351	transcription, DNA-templated	0.00370751	0.0212165	25995	1295	179	18	LOC_Os02g08440.1, LOC_Os05g27730.1, LOC_Os04g40630.1, LOC_Os01g15900.1, LOC_Os02g52780.1, LOC_Os09g16510.1, LOC_Os03g46860.1, LOC_Os01g46970.1, LOC_Os07g41370.1, LOC_Os07g12340.1, LOC_Os09g25060.1, LOC_Os05g49420.1, LOC_Os02g43790.1, LOC_Os05g09020.1, LOC_Os01g50940.1, LOC_Os04g45810.1, LOC_Os06g45140.1, LOC_Os01g60020.1
Biological Process	7	GO:0097659	nucleic acid-templated transcription	0.00370751	0.0212165	25995	1295	179	18	LOC_Os02g08440.1, LOC_Os05g27730.1, LOC_Os04g40630.1, LOC_Os01g15900.1, LOC_Os02g52780.1, LOC_Os09g16510.1, LOC_Os03g46860.1, LOC_Os01g46970.1, LOC_Os07g41370.1, LOC_Os07g12340.1, LOC_Os09g25060.1, LOC_Os05g49420.1, LOC_Os02g43790.1, LOC_Os05g09020.1, LOC_Os01g50940.1, LOC_Os04g45810.1, LOC_Os06g45140.1, LOC_Os01g60020.1
Biological Process	6	GO:0032774	RNA biosynthetic process	0.00376742	0.0212165	25995	1297	179	18	LOC_Os02g08440.1, LOC_Os05g27730.1, LOC_Os04g40630.1, LOC_Os01g15900.1, LOC_Os02g52780.1, LOC_Os09g16510.1, LOC_Os03g46860.1, LOC_Os01g46970.1, LOC_Os07g41370.1, LOC_Os07g12340.1, LOC_Os09g25060.1, LOC_Os05g49420.1, LOC_Os02g43790.1, LOC_Os05g09020.1, LOC_Os01g50940.1, LOC_Os04g45810.1, LOC_Os06g45140.1, LOC_Os01g60020.1
Biological Process	5	GO:0010468	regulation of gene expression	0.00506778	0.0271126	25995	1335	179	18	LOC_Os02g08440.1, LOC_Os05g27730.1, LOC_Os04g40630.1, LOC_Os01g15900.1, LOC_Os02g52780.1, LOC_Os09g16510.1, LOC_Os03g46860.1, LOC_Os01g46970.1, LOC_Os07g41370.1, LOC_Os07g12340.1, LOC_Os09g25060.1, LOC_Os05g49420.1, LOC_Os02g43790.1, LOC_Os05g09020.1, LOC_Os01g50940.1, LOC_Os04g45810.1, LOC_Os06g45140.1, LOC_Os01g60020.1
Biological Process	4	GO:0060255	regulation of macromolecule metabolic process	0.00580179	0.0302825	25995	1353	179	18	LOC_Os02g08440.1, LOC_Os05g27730.1, LOC_Os04g40630.1, LOC_Os01g15900.1, LOC_Os02g52780.1, LOC_Os09g16510.1, LOC_Os03g46860.1, LOC_Os01g46970.1, LOC_Os07g41370.1, LOC_Os07g12340.1, LOC_Os09g25060.1, LOC_Os05g49420.1, LOC_Os02g43790.1, LOC_Os05g09020.1, LOC_Os01g50940.1, LOC_Os04g45810.1, LOC_Os06g45140.1, LOC_Os01g60020.1
Biological Process	3	GO:0019222	regulation of metabolic process	0.00602047	0.0306757	25995	1358	179	18	LOC_Os02g08440.1, LOC_Os05g27730.1, LOC_Os04g40630.1, LOC_Os01g15900.1, LOC_Os02g52780.1, LOC_Os09g16510.1, LOC_Os03g46860.1, LOC_Os01g46970.1, LOC_Os07g41370.1, LOC_Os07g12340.1, LOC_Os09g25060.1, LOC_Os05g49420.1, LOC_Os02g43790.1, LOC_Os05g09020.1, LOC_Os01g50940.1, LOC_Os04g45810.1, LOC_Os06g45140.1, LOC_Os01g60020.1
Biological Process	5	GO:0034654	nucleobase-containing compound biosynthetic process	0.00979055	0.0476177	25995	1427	179	18	LOC_Os02g08440.1, LOC_Os05g27730.1, LOC_Os04g40630.1, LOC_Os01g15900.1, LOC_Os02g52780.1, LOC_Os09g16510.1, LOC_Os03g46860.1, LOC_Os01g46970.1, LOC_Os07g41370.1, LOC_Os07g12340.1, LOC_Os09g25060.1, LOC_Os05g49420.1, LOC_Os02g43790.1, LOC_Os05g09020.1, LOC_Os01g50940.1, LOC_Os04g45810.1, LOC_Os06g45140.1, LOC_Os01g60020.1
Biological Process	3	GO:0009605	response to external stimulus	0.00813734	0.0404974	25995	501	179	9	LOC_Os01g28500.1, LOC_Os12g02530.2, LOC_Os02g10780.1, LOC_Os01g47070.1, LOC_Os11g02610.1, LOC_Os10g11500.1, LOC_Os01g52230.1, LOC_Os01g21250.1, LOC_Os11g37970.1
Biological Process	4	GO:1901575	organic substance catabolic process	0.0042317	0.0232201	25995	292	179	7	LOC_Os04g41680.1, LOC_Os08g02700.1, LOC_Os04g41620.1, LOC_Os03g22790.1, LOC_Os03g04060.1, LOC_Os01g09570.1, LOC_Os10g41550.1
Biological Process	3	GO:0071554	cell wall organization or biogenesis	0.000680019	0.00909525	25995	101	179	5	LOC_Os04g41680.1, LOC_Os01g19440.1, LOC_Os04g41620.1, LOC_Os09g39760.1, LOC_Os03g04060.1
Biological Process	5	GO:0016052	carbohydrate catabolic process	0.00112337	0.011552	25995	66	179	4	LOC_Os08g02700.1, LOC_Os03g22790.1, LOC_Os01g09570.1, LOC_Os10g41550.1
Biological Process	5	GO:0006040	amino sugar metabolic process	0.000203349	0.00362639	25995	17	179	3	LOC_Os04g41680.1, LOC_Os04g41620.1, LOC_Os03g04060.1
Biological Process	6	GO:0046348	amino sugar catabolic process	0.000203349	0.00362639	25995	17	179	3	LOC_Os04g41680.1, LOC_Os04g41620.1, LOC_Os03g04060.1
Biological Process	6	GO:0006026	aminoglycan catabolic process	0.000203349	0.00362639	25995	17	179	3	LOC_Os04g41680.1, LOC_Os04g41620.1, LOC_Os03g04060.1
Biological Process	6	GO:0006030	chitin metabolic process	0.000203349	0.00362639	25995	17	179	3	LOC_Os04g41680.1, LOC_Os04g41620.1, LOC_Os03g04060.1
Biological Process	6	GO:1901071	glucosamine-containing compound metabolic process	0.000203349	0.00362639	25995	17	179	3	LOC_Os04g41680.1, LOC_Os04g41620.1, LOC_Os03g04060.1
Biological Process	7	GO:1901072	glucosamine-containing compound catabolic process	0.000203349	0.00362639	25995	17	179	3	LOC_Os04g41680.1, LOC_Os04g41620.1, LOC_Os03g04060.1
Biological Process	7	GO:0006032	chitin catabolic process	0.000203349	0.00362639	25995	17	179	3	LOC_Os04g41680.1, LOC_Os04g41620.1, LOC_Os03g04060.1
Biological Process	5	GO:0006022	aminoglycan metabolic process	0.000242785	0.00399662	25995	18	179	3	LOC_Os04g41680.1, LOC_Os04g41620.1, LOC_Os03g04060.1
Biological Process	5	GO:1901136	carbohydrate derivative catabolic process	0.000513752	0.00732953	25995	23	179	3	LOC_Os04g41680.1, LOC_Os04g41620.1, LOC_Os03g04060.1
Biological Process	5	GO:0016998	cell wall macromolecule catabolic process	0.00164208	0.0135152	25995	34	179	3	LOC_Os04g41680.1, LOC_Os04g41620.1, LOC_Os03g04060.1
Biological Process	4	GO:0044036	cell wall macromolecule metabolic process	0.001787	0.0135152	25995	35	179	3	LOC_Os04g41680.1, LOC_Os04g41620.1, LOC_Os03g04060.1
Biological Process	6	GO:0000272	polysaccharide catabolic process	0.00248959	0.0156697	25995	11	179	2	LOC_Os03g22790.1, LOC_Os10g41550.1
Cellular Component	3	GO:0030312	external encapsulating structure	8.58e-06	0.0003432	25995	943	179	20	LOC_Os04g41680.1, LOC_Os07g10620.1, LOC_Os10g35070.1, LOC_Os01g71350.1, LOC_Os01g72510.1, LOC_Os04g41620.1, LOC_Os02g11040.1, LOC_Os09g39760.1, LOC_Os12g43640.1, LOC_Os10g05880.1, LOC_Os10g05820.1, LOC_Os01g71670.1, LOC_Os10g05860.1, LOC_Os01g28500.1, LOC_Os01g19440.1, LOC_Os04g03810.1, LOC_Os03g14140.1, LOC_Os01g71340.1, LOC_Os10g11500.1, LOC_Os10g05930.1
Cellular Component	4	GO:0005618	cell wall	2.55335e-05	0.000510671	25995	933	179	19	LOC_Os04g41680.1, LOC_Os07g10620.1, LOC_Os10g35070.1, LOC_Os01g71350.1, LOC_Os01g72510.1, LOC_Os04g41620.1, LOC_Os02g11040.1, LOC_Os09g39760.1, LOC_Os10g05880.1, LOC_Os10g05820.1, LOC_Os01g71670.1, LOC_Os10g05860.1, LOC_Os01g28500.1, LOC_Os01g19440.1, LOC_Os04g03810.1, LOC_Os03g14140.1, LOC_Os01g71340.1, LOC_Os10g11500.1, LOC_Os10g05930.1
Cellular Component	3	GO:0005576	extracellular region	0.000850182	0.0113358	25995	591	179	12	LOC_Os07g03368.1, LOC_Os01g28500.1, LOC_Os10g35070.1, LOC_Os01g71350.1, LOC_Os01g72510.1, LOC_Os07g03730.1, LOC_Os01g03390.1, LOC_Os04g15920.1, LOC_Os01g71340.1, LOC_Os10g11500.1, LOC_Os07g03279.1, LOC_Os07g03458.1
Molecular Function	5	GO:0004553	hydrolase activity, hydrolyzing O-glycosyl compounds	2.13614e-08	3.05468e-06	25995	402	179	16	LOC_Os04g41680.1, LOC_Os10g35070.1, LOC_Os01g71350.1, LOC_Os04g41620.1, LOC_Os03g04060.1, LOC_Os02g01590.1, LOC_Os10g28120.1, LOC_Os04g33640.1, LOC_Os01g71670.1, LOC_Os10g41550.1, LOC_Os03g10478.1, LOC_Os01g47070.1, LOC_Os03g22790.1, LOC_Os01g71340.1, LOC_Os01g66710.1, LOC_Os10g28080.1
Molecular Function	4	GO:0016798	hydrolase activity, acting on glycosyl bonds	1.00807e-07	7.20768e-06	25995	450	179	16	LOC_Os04g41680.1, LOC_Os10g35070.1, LOC_Os01g71350.1, LOC_Os04g41620.1, LOC_Os03g04060.1, LOC_Os02g01590.1, LOC_Os10g28120.1, LOC_Os04g33640.1, LOC_Os01g71670.1, LOC_Os10g41550.1, LOC_Os03g10478.1, LOC_Os01g47070.1, LOC_Os03g22790.1, LOC_Os01g71340.1, LOC_Os01g66710.1, LOC_Os10g28080.1
Molecular Function	6	GO:0004568	chitinase activity	0.000203349	0.00880547	25995	17	179	3	LOC_Os04g41680.1, LOC_Os04g41620.1, LOC_Os03g04060.1
Molecular Function	6	GO:0043565	sequence-specific DNA binding	0.000246307	0.00880547	25995	439	179	11	LOC_Os02g08440.1, LOC_Os09g25060.1, LOC_Os05g49420.1, LOC_Os05g27730.1, LOC_Os02g52780.1, LOC_Os09g16510.1, LOC_Os05g09020.1, LOC_Os04g45810.1, LOC_Os06g45140.1, LOC_Os01g46970.1, LOC_Os07g41370.1
Molecular Function	3	GO:0016829	lyase activity	0.000346262	0.0099031	25995	249	179	8	LOC_Os03g22620.1, LOC_Os02g20360.1, LOC_Os08g02700.1, LOC_Os04g27340.1, LOC_Os04g27190.1, LOC_Os05g35290.1, LOC_Os04g27670.1, LOC_Os02g41680.1
Molecular Function	6	GO:0010333	terpene synthase activity	0.000422012	0.00999443	25995	51	179	4	LOC_Os03g22620.1, LOC_Os04g27340.1, LOC_Os04g27190.1, LOC_Os04g27670.1
Molecular Function	5	GO:0016838	carbon-oxygen lyase activity, acting on phosphates	0.000489238	0.00999443	25995	53	179	4	LOC_Os03g22620.1, LOC_Os04g27340.1, LOC_Os04g27190.1, LOC_Os04g27670.1
Molecular Function	4	GO:0046983	protein dimerization activity	0.00108367	0.0193705	25995	229	179	7	LOC_Os05g49420.1, LOC_Os02g52780.1, LOC_Os10g02880.1, LOC_Os06g45140.1, LOC_Os01g46970.1, LOC_Os08g19420.1, LOC_Os07g41370.1
Molecular Function	3	GO:0016787	hydrolase activity	0.00159995	0.0254214	25995	3399	179	38	LOC_Os11g34710.1, LOC_Os01g62760.1, LOC_Os10g35070.1, LOC_Os01g11650.1, LOC_Os01g71350.1, LOC_Os06g50950.1, LOC_Os03g16170.1, LOC_Os05g38290.2, LOC_Os09g39760.1, LOC_Os03g04060.1, LOC_Os10g28120.1, LOC_Os07g10840.1, LOC_Os10g41550.1, LOC_Os01g46760.1, LOC_Os04g03810.1, LOC_Os06g21380.1, LOC_Os01g52230.1, LOC_Os01g66710.1, LOC_Os04g41680.1, LOC_Os01g72510.1, LOC_Os04g41620.1, LOC_Os02g01590.1, LOC…
Molecular Function	4	GO:0008061	chitin binding	0.00204618	0.0292604	25995	10	179	2	LOC_Os04g41680.1, LOC_Os04g41640.1
Molecular Function	5	GO:0016841	ammonia-lyase activity	0.00248959	0.0296676	25995	11	179	2	LOC_Os05g35290.1, LOC_Os02g41680.1
Molecular Function	7	GO:0016161	beta-amylase activity	0.00248959	0.0296676	25995	11	179	2	LOC_Os03g22790.1, LOC_Os10g41550.1
Molecular Function	4	GO:0016835	carbon-oxygen lyase activity	0.00364715	0.037411	25995	91	179	4	LOC_Os03g22620.1, LOC_Os04g27340.1, LOC_Os04g27190.1, LOC_Os04g27670.1
Molecular Function	3	GO:0140110	transcription regulator activity	0.00366262	0.037411	25995	1826	179	23	LOC_Os02g08440.1, LOC_Os05g27730.1, LOC_Os01g15900.1, LOC_Os02g52780.1, LOC_Os04g40630.1, LOC_Os07g48630.1, LOC_Os09g16510.1, LOC_Os03g46860.1, LOC_Os03g55540.1, LOC_Os01g46970.1, LOC_Os07g41370.1, LOC_Os07g12340.1, LOC_Os04g50770.1, LOC_Os01g43950.1, LOC_Os09g25060.1, LOC_Os05g49420.1, LOC_Os02g43790.1, LOC_Os03g47022.1, LOC_Os05g09020.1, LOC_Os01g50940.1, LOC_Os04g45810.1, LOC_Os06g45140.1, LOC…

## Sheet: Stem_Lower-SDHT_Down
								Down regulation
GO Type	Level	GO ID	GO Name	p-value	corr. pvalue	Pop total	Pop hits	Total	Gene count	Genes
Biological Process	2	GO:0050896	response to stimulus	2.59889e-05	0.000694612	25995	6002	306	102	LOC_Os06g14240.1, LOC_Os02g54140.1, LOC_Os12g41060.1, LOC_Os12g17600.1, LOC_Os03g12790.1, LOC_Os03g16020.1, LOC_Os11g44870.1, LOC_Os02g11700.1, LOC_Os07g18750.1, LOC_Os03g25330.1, LOC_Os04g02640.1, LOC_Os11g40600.1, LOC_Os06g04510.1, LOC_Os05g12630.1, LOC_Os03g03810.1, LOC_Os04g01690.3, LOC_Os03g25960.1, LOC_Os04g56400.1, LOC_Os04g59160.1, LOC_Os06g32160.1, LOC_Os09g26810.1, LOC_Os04g28520.1, LOC…
Biological Process	3	GO:0006950	response to stress	8.569e-08	1.25964e-05	25995	3665	306	78	LOC_Os09g03939.1, LOC_Os06g14240.1, LOC_Os06g31890.1, LOC_Os04g55170.1, LOC_Os02g54140.1, LOC_Os07g29410.1, LOC_Os12g41060.1, LOC_Os12g17600.1, LOC_Os07g48010.1, LOC_Os08g41780.1, LOC_Os02g52150.1, LOC_Os03g63150.2, LOC_Os07g47990.1, LOC_Os08g32970.1, LOC_Os07g41050.1, LOC_Os03g16020.1, LOC_Os07g18750.1, LOC_Os03g17790.1, LOC_Os12g33610.1, LOC_Os11g05170.1, LOC_Os03g25330.1, LOC_Os04g02640.1, LOC…
Biological Process	3	GO:0009628	response to abiotic stimulus	6.89074e-07	5.0647e-05	25995	2172	306	52	LOC_Os09g03939.1, LOC_Os06g14240.1, LOC_Os02g54140.1, LOC_Os07g29410.1, LOC_Os12g17600.1, LOC_Os02g52150.1, LOC_Os08g32970.1, LOC_Os03g16020.1, LOC_Os11g44870.1, LOC_Os02g11700.1, LOC_Os03g17790.1, LOC_Os12g33610.1, LOC_Os11g40600.1, LOC_Os04g02640.1, LOC_Os06g04510.1, LOC_Os04g16740.1, LOC_Os05g12630.1, LOC_Os04g01690.3, LOC_Os03g25960.1, LOC_Os04g56400.1, LOC_Os09g04050.1, LOC_Os11g47980.1, LOC…
Biological Process	4	GO:1901576	organic substance biosynthetic process	0.00182501	0.0335345	25995	2870	306	51	LOC_Os03g15870.1, LOC_Os03g24020.1, LOC_Os01g57890.1, LOC_Os12g41060.1, LOC_Os03g49710.1, LOC_Os09g25850.1, LOC_Os04g38750.1, LOC_Os04g02640.1, LOC_Os04g41229.1, LOC_Os03g03020.1, LOC_Os03g17580.1, LOC_Os05g01110.1, LOC_Os01g54540.1, LOC_Os03g51690.2, LOC_Os02g39140.1, LOC_Os04g01690.3, LOC_Os12g35630.1, LOC_Os04g56400.1, LOC_Os09g04050.1, LOC_Os03g42630.1, LOC_Os03g12290.1, LOC_Os03g34040.1, LOC…
Biological Process	3	GO:0055114	oxidation-reduction process	1.53228e-07	1.50164e-05	25995	1549	306	43	LOC_Os05g38230.1, LOC_Os03g45619.2, LOC_Os10g34230.1, LOC_Os08g33300.1, LOC_Os05g28090.1, LOC_Os08g16260.1, LOC_Os06g46799.1, LOC_Os02g10120.1, LOC_Os07g48060.1, LOC_Os07g49310.1, LOC_Os07g48010.1, LOC_Os07g48030.1, LOC_Os03g22010.1, LOC_Os05g38420.1, LOC_Os09g25850.1, LOC_Os06g02019.1, LOC_Os07g40690.1, LOC_Os07g47990.1, LOC_Os03g29950.1, LOC_Os04g57560.1, LOC_Os02g02400.1, LOC_Os05g05670.1, LOC…
Biological Process	5	GO:0044271	cellular nitrogen compound biosynthetic process	0.00174383	0.0335345	25995	2236	306	42	LOC_Os03g15870.1, LOC_Os02g13520.1, LOC_Os03g24020.1, LOC_Os03g53340.2, LOC_Os01g57890.1, LOC_Os12g41060.1, LOC_Os03g54040.1, LOC_Os03g49710.1, LOC_Os06g43900.1, LOC_Os03g06630.1, LOC_Os02g51790.1, LOC_Os06g36680.1, LOC_Os07g03770.1, LOC_Os01g47330.1, LOC_Os03g47610.6, LOC_Os05g29810.1, LOC_Os11g02450.1, LOC_Os01g44210.1, LOC_Os04g38750.1, LOC_Os12g02380.1, LOC_Os05g49320.1, LOC_Os04g41229.1, LOC…
Biological Process	5	GO:1901566	organonitrogen compound biosynthetic process	5.61527e-05	0.00137574	25995	1110	306	29	LOC_Os03g15870.1, LOC_Os03g24020.1, LOC_Os03g54040.1, LOC_Os03g49710.1, LOC_Os06g43900.1, LOC_Os02g51790.1, LOC_Os01g47330.1, LOC_Os03g47610.6, LOC_Os11g02450.1, LOC_Os01g44210.1, LOC_Os04g38750.1, LOC_Os12g02380.1, LOC_Os05g49320.1, LOC_Os01g59060.1, LOC_Os03g03020.1, LOC_Os03g17580.1, LOC_Os03g62630.1, LOC_Os05g01110.1, LOC_Os03g55930.1, LOC_Os01g02890.1, LOC_Os01g54540.1, LOC_Os04g01690.3, LOC…
Biological Process	4	GO:0006629	lipid metabolic process	0.000952106	0.0199942	25995	1193	306	27	LOC_Os06g19530.1, LOC_Os02g10120.1, LOC_Os07g49310.1, LOC_Os08g41780.1, LOC_Os06g36680.1, LOC_Os01g46260.1, LOC_Os09g25850.1, LOC_Os07g40690.1, LOC_Os06g02019.1, LOC_Os06g47910.1, LOC_Os06g05550.1, LOC_Os07g41050.1, LOC_Os01g63540.1, LOC_Os03g52860.1, LOC_Os10g32580.1, LOC_Os04g02640.1, LOC_Os01g02890.1, LOC_Os02g50000.1, LOC_Os01g44130.1, LOC_Os09g04050.1, LOC_Os11g35710.1, LOC_Os05g47540.1, LOC…
Biological Process	6	GO:0006412	translation	5.65486e-06	0.000277088	25995	722	306	24	LOC_Os12g02380.1, LOC_Os03g15870.1, LOC_Os03g24020.1, LOC_Os05g49320.1, LOC_Os01g59060.1, LOC_Os03g03020.1, LOC_Os03g17580.1, LOC_Os03g62630.1, LOC_Os05g01110.1, LOC_Os03g55930.1, LOC_Os01g54540.1, LOC_Os03g54040.1, LOC_Os03g49710.1, LOC_Os06g43900.1, LOC_Os02g51790.1, LOC_Os03g12020.1, LOC_Os12g35630.1, LOC_Os01g47330.1, LOC_Os06g46930.1, LOC_Os03g34040.1, LOC_Os11g02450.1, LOC_Os01g44210.1, LOC…
Biological Process	6	GO:0043043	peptide biosynthetic process	6.64451e-06	0.000279069	25995	729	306	24	LOC_Os03g15870.1, LOC_Os03g24020.1, LOC_Os03g54040.1, LOC_Os03g49710.1, LOC_Os06g43900.1, LOC_Os02g51790.1, LOC_Os01g47330.1, LOC_Os11g02450.1, LOC_Os01g44210.1, LOC_Os04g38750.1, LOC_Os12g02380.1, LOC_Os05g49320.1, LOC_Os01g59060.1, LOC_Os03g03020.1, LOC_Os03g17580.1, LOC_Os03g62630.1, LOC_Os05g01110.1, LOC_Os03g55930.1, LOC_Os01g54540.1, LOC_Os03g12020.1, LOC_Os12g35630.1, LOC_Os06g46930.1, LOC…
Biological Process	5	GO:0006518	peptide metabolic process	7.967e-06	0.000292787	25995	737	306	24	LOC_Os03g15870.1, LOC_Os03g24020.1, LOC_Os03g54040.1, LOC_Os03g49710.1, LOC_Os06g43900.1, LOC_Os02g51790.1, LOC_Os01g47330.1, LOC_Os11g02450.1, LOC_Os01g44210.1, LOC_Os04g38750.1, LOC_Os12g02380.1, LOC_Os05g49320.1, LOC_Os01g59060.1, LOC_Os03g03020.1, LOC_Os03g17580.1, LOC_Os03g62630.1, LOC_Os05g01110.1, LOC_Os03g55930.1, LOC_Os01g54540.1, LOC_Os03g12020.1, LOC_Os12g35630.1, LOC_Os06g46930.1, LOC…
Biological Process	6	GO:0043604	amide biosynthetic process	1.04033e-05	0.000339842	25995	749	306	24	LOC_Os03g15870.1, LOC_Os03g24020.1, LOC_Os03g54040.1, LOC_Os03g49710.1, LOC_Os06g43900.1, LOC_Os02g51790.1, LOC_Os01g47330.1, LOC_Os11g02450.1, LOC_Os01g44210.1, LOC_Os04g38750.1, LOC_Os12g02380.1, LOC_Os05g49320.1, LOC_Os01g59060.1, LOC_Os03g03020.1, LOC_Os03g17580.1, LOC_Os03g62630.1, LOC_Os05g01110.1, LOC_Os03g55930.1, LOC_Os01g54540.1, LOC_Os03g12020.1, LOC_Os12g35630.1, LOC_Os06g46930.1, LOC…
Biological Process	5	GO:0043603	cellular amide metabolic process	1.43928e-05	0.000423147	25995	764	306	24	LOC_Os03g15870.1, LOC_Os03g24020.1, LOC_Os03g54040.1, LOC_Os03g49710.1, LOC_Os06g43900.1, LOC_Os02g51790.1, LOC_Os01g47330.1, LOC_Os11g02450.1, LOC_Os01g44210.1, LOC_Os04g38750.1, LOC_Os12g02380.1, LOC_Os05g49320.1, LOC_Os01g59060.1, LOC_Os03g03020.1, LOC_Os03g17580.1, LOC_Os03g62630.1, LOC_Os05g01110.1, LOC_Os03g55930.1, LOC_Os01g54540.1, LOC_Os03g12020.1, LOC_Os12g35630.1, LOC_Os06g46930.1, LOC…
Biological Process	3	GO:0009607	response to biotic stimulus	0.00201397	0.0348299	25995	1069	306	24	LOC_Os04g55170.1, LOC_Os05g49320.1, LOC_Os10g20890.1, LOC_Os01g71474.1, LOC_Os04g16740.1, LOC_Os02g09940.1, LOC_Os08g03610.1, LOC_Os02g10120.1, LOC_Os03g12790.1, LOC_Os01g45274.1, LOC_Os01g33160.1, LOC_Os08g41780.1, LOC_Os01g47330.1, LOC_Os03g47610.6, LOC_Os12g06060.1, LOC_Os06g12460.1, LOC_Os11g47980.1, LOC_Os05g37470.1, LOC_Os03g18600.1, LOC_Os04g01740.1, LOC_Os08g28670.1, LOC_Os07g18750.1, LOC…
Biological Process	4	GO:0006979	response to oxidative stress	4.98161e-06	0.000277088	25995	167	306	11	LOC_Os07g48030.1, LOC_Os03g25330.1, LOC_Os03g22010.1, LOC_Os07g02440.1, LOC_Os02g58720.2, LOC_Os04g59160.1, LOC_Os07g47990.1, LOC_Os02g02400.1, LOC_Os06g46799.1, LOC_Os07g48060.1, LOC_Os07g48010.1
Biological Process	4	GO:0006952	defense response	9.77825e-11	2.87481e-08	25995	45	306	10	LOC_Os06g32020.1, LOC_Os06g31890.1, LOC_Os06g32160.1, LOC_Os06g32240.1, LOC_Os06g31960.1, LOC_Os03g18600.1, LOC_Os06g31930.1, LOC_Os03g03810.1, LOC_Os08g28670.1, LOC_Os06g31800.1
Biological Process	8	GO:0006542	glutamine biosynthetic process	0.000815857	0.0184509	25995	4	306	2	LOC_Os04g56400.1, LOC_Os03g12290.1
Biological Process	3	GO:0044403	symbiotic process	0.00278941	0.0431625	25995	7	306	2	LOC_Os05g47540.1, LOC_Os05g47545.1
Biological Process	4	GO:0009877	nodulation	0.00278941	0.0431625	25995	7	306	2	LOC_Os05g47540.1, LOC_Os05g47545.1
Cellular Component	3	GO:0009579	thylakoid	6.39386e-15	3.70844e-13	25995	562	306	34	LOC_Os01g59090.1, LOC_Os03g15870.1, LOC_Os09g10760.1, LOC_Os03g14654.1, LOC_Os05g28090.1, LOC_Os02g10120.1, LOC_Os02g17920.1, LOC_Os12g17600.1, LOC_Os08g36140.1, LOC_Os01g47330.1, LOC_Os07g06450.1, LOC_Os02g49870.1, LOC_Os10g40510.1, LOC_Os04g38750.1, LOC_Os11g40600.1, LOC_Os05g49320.1, LOC_Os07g04990.1, LOC_Os03g62630.1, LOC_Os04g16740.1, LOC_Os02g09940.1, LOC_Os01g54540.1, LOC_Os07g04160.2, LOC…
Cellular Component	3	GO:0005576	extracellular region	1.10912e-10	3.21645e-09	25995	591	306	29	LOC_Os01g03360.1, LOC_Os01g71474.1, LOC_Os03g14654.1, LOC_Os03g25990.1, LOC_Os07g48060.1, LOC_Os12g17600.1, LOC_Os07g48010.1, LOC_Os07g48030.1, LOC_Os03g63390.1, LOC_Os03g22010.1, LOC_Os08g35760.1, LOC_Os12g02310.1, LOC_Os05g38420.1, LOC_Os07g47990.1, LOC_Os06g05550.1, LOC_Os10g40700.1, LOC_Os06g04510.1, LOC_Os04g46630.1, LOC_Os03g15340.1, LOC_Os01g45274.1, LOC_Os11g02369.1, LOC_Os02g57770.1, LOC…
Cellular Component	4	GO:0009536	plastid	8.17258e-10	1.58003e-08	25995	3300	306	78	LOC_Os03g15870.1, LOC_Os11g25560.1, LOC_Os03g24020.1, LOC_Os01g32830.1, LOC_Os09g10760.1, LOC_Os03g14654.1, LOC_Os03g03470.1, LOC_Os07g29410.1, LOC_Os12g17600.1, LOC_Os03g49710.1, LOC_Os08g36140.1, LOC_Os01g59510.1, LOC_Os07g06450.1, LOC_Os02g49870.1, LOC_Os04g26870.1, LOC_Os10g40510.1, LOC_Os04g38750.1, LOC_Os11g40600.1, LOC_Os08g04450.3, LOC_Os05g06920.1, LOC_Os03g03020.1, LOC_Os06g04510.1, LOC…
Cellular Component	5	GO:0005840	ribosome	1.54687e-09	2.24296e-08	25995	500	306	25	LOC_Os03g15870.1, LOC_Os03g24020.1, LOC_Os12g17600.1, LOC_Os03g54040.1, LOC_Os03g49710.1, LOC_Os06g43900.1, LOC_Os02g51790.1, LOC_Os01g47330.1, LOC_Os02g02400.1, LOC_Os01g44210.1, LOC_Os04g38750.1, LOC_Os05g49320.1, LOC_Os01g59060.1, LOC_Os03g03020.1, LOC_Os03g17580.1, LOC_Os03g62630.1, LOC_Os05g01110.1, LOC_Os03g55930.1, LOC_Os01g54540.1, LOC_Os03g12020.1, LOC_Os04g56400.1, LOC_Os06g46930.1, LOC…
Cellular Component	3	GO:0030312	external encapsulating structure	0.000147872	0.00171531	25995	943	306	25	LOC_Os01g71474.1, LOC_Os07g48060.1, LOC_Os07g48010.1, LOC_Os07g48030.1, LOC_Os03g63390.1, LOC_Os03g22010.1, LOC_Os12g02310.1, LOC_Os07g47990.1, LOC_Os04g03050.1, LOC_Os02g02400.1, LOC_Os01g64860.1, LOC_Os05g45430.1, LOC_Os04g15840.1, LOC_Os02g58720.2, LOC_Os02g09940.1, LOC_Os03g15340.1, LOC_Os03g03810.1, LOC_Os11g02369.1, LOC_Os02g57770.1, LOC_Os03g12290.1, LOC_Os04g59160.1, LOC_Os11g47980.1, LOC…
Cellular Component	4	GO:0043232	intracellular non-membrane-bounded organelle	0.000264704	0.00219326	25995	1038	306	26	LOC_Os03g15870.1, LOC_Os03g24020.1, LOC_Os02g57120.1, LOC_Os12g17600.1, LOC_Os03g54040.1, LOC_Os03g49710.1, LOC_Os06g43900.1, LOC_Os02g51790.1, LOC_Os01g47330.1, LOC_Os02g02400.1, LOC_Os01g44210.1, LOC_Os04g38750.1, LOC_Os05g49320.1, LOC_Os01g59060.1, LOC_Os03g03020.1, LOC_Os03g17580.1, LOC_Os03g62630.1, LOC_Os05g01110.1, LOC_Os03g55930.1, LOC_Os01g54540.1, LOC_Os03g12020.1, LOC_Os04g56400.1, LOC…
Cellular Component	4	GO:0043228	non-membrane-bounded organelle	0.000264704	0.00219326	25995	1038	306	26	LOC_Os03g15870.1, LOC_Os03g24020.1, LOC_Os02g57120.1, LOC_Os12g17600.1, LOC_Os03g54040.1, LOC_Os03g49710.1, LOC_Os06g43900.1, LOC_Os02g51790.1, LOC_Os01g47330.1, LOC_Os02g02400.1, LOC_Os01g44210.1, LOC_Os04g38750.1, LOC_Os05g49320.1, LOC_Os01g59060.1, LOC_Os03g03020.1, LOC_Os03g17580.1, LOC_Os03g62630.1, LOC_Os05g01110.1, LOC_Os03g55930.1, LOC_Os01g54540.1, LOC_Os03g12020.1, LOC_Os04g56400.1, LOC…
Cellular Component	4	GO:0005618	cell wall	0.000741327	0.00537462	25995	933	306	23	LOC_Os04g15840.1, LOC_Os02g58720.2, LOC_Os01g71474.1, LOC_Os02g09940.1, LOC_Os07g48060.1, LOC_Os03g03810.1, LOC_Os07g48010.1, LOC_Os11g02369.1, LOC_Os07g48030.1, LOC_Os02g57770.1, LOC_Os03g22010.1, LOC_Os12g02310.1, LOC_Os03g12290.1, LOC_Os04g59160.1, LOC_Os11g47980.1, LOC_Os07g47990.1, LOC_Os04g03050.1, LOC_Os02g02400.1, LOC_Os03g19990.1, LOC_Os01g64860.1, LOC_Os05g45430.1, LOC_Os04g01740.1, LOC…
Cellular Component	3	GO:0005737	cytoplasm	0.00245542	0.0158238	25995	8351	306	122	LOC_Os06g14240.1, LOC_Os03g14654.1, LOC_Os12g17600.1, LOC_Os02g48450.1, LOC_Os10g40510.1, LOC_Os04g02640.1, LOC_Os11g40600.1, LOC_Os05g06920.1, LOC_Os04g41229.1, LOC_Os06g04510.1, LOC_Os03g03020.1, LOC_Os02g47510.1, LOC_Os06g05020.1, LOC_Os01g54540.1, LOC_Os02g39140.1, LOC_Os03g25960.1, LOC_Os04g56400.1, LOC_Os12g35630.1, LOC_Os04g59160.1, LOC_Os03g12290.1, LOC_Os11g35710.1, LOC_Os09g26810.1, LOC…
Molecular Function	3	GO:0016491	oxidoreductase activity	7.51334e-09	1.4651e-06	25995	1828	306	51	LOC_Os08g16260.1, LOC_Os07g29410.1, LOC_Os06g19530.1, LOC_Os07g48010.1, LOC_Os03g63390.1, LOC_Os09g25850.1, LOC_Os06g02019.1, LOC_Os07g47990.1, LOC_Os01g63540.1, LOC_Os04g26870.1, LOC_Os03g25330.1, LOC_Os02g58720.2, LOC_Os07g02140.1, LOC_Os07g04990.1, LOC_Os01g65690.1, LOC_Os02g09940.1, LOC_Os09g04050.1, LOC_Os05g38410.1, LOC_Os04g59160.1, LOC_Os04g28520.1, LOC_Os08g32160.1, LOC_Os08g31030.1, LOC…
Molecular Function	3	GO:0003735	structural constituent of ribosome	4.09587e-08	3.99347e-06	25995	387	306	20	LOC_Os03g15870.1, LOC_Os03g24020.1, LOC_Os05g49320.1, LOC_Os01g59060.1, LOC_Os03g03020.1, LOC_Os03g62630.1, LOC_Os05g01110.1, LOC_Os03g55930.1, LOC_Os01g54540.1, LOC_Os03g54040.1, LOC_Os03g49710.1, LOC_Os06g43900.1, LOC_Os02g51790.1, LOC_Os03g12020.1, LOC_Os01g47330.1, LOC_Os06g46930.1, LOC_Os03g34040.1, LOC_Os01g44210.1, LOC_Os02g57670.1, LOC_Os04g38750.1
Molecular Function	2	GO:0005198	structural molecule activity	5.84474e-07	3.62236e-05	25995	543	306	22	LOC_Os03g15870.1, LOC_Os03g24020.1, LOC_Os05g49320.1, LOC_Os01g59060.1, LOC_Os03g03020.1, LOC_Os03g17580.1, LOC_Os03g62630.1, LOC_Os05g01110.1, LOC_Os03g55930.1, LOC_Os01g54540.1, LOC_Os03g54040.1, LOC_Os03g49710.1, LOC_Os06g43900.1, LOC_Os02g51790.1, LOC_Os03g12020.1, LOC_Os01g47330.1, LOC_Os06g46930.1, LOC_Os03g34040.1, LOC_Os04g46780.1, LOC_Os01g44210.1, LOC_Os02g57670.1, LOC_Os04g38750.1
Molecular Function	4	GO:0005102	signaling receptor binding	7.43048e-07	3.62236e-05	25995	63	306	8	LOC_Os06g32020.1, LOC_Os06g31890.1, LOC_Os06g32160.1, LOC_Os06g32240.1, LOC_Os06g31960.1, LOC_Os06g32200.1, LOC_Os06g31930.1, LOC_Os06g31800.1
Molecular Function	2	GO:0016209	antioxidant activity	6.58756e-06	0.000256915	25995	206	306	12	LOC_Os07g48030.1, LOC_Os03g25330.1, LOC_Os03g22010.1, LOC_Os07g02440.1, LOC_Os02g58720.2, LOC_Os04g59160.1, LOC_Os07g47990.1, LOC_Os02g09940.1, LOC_Os02g02400.1, LOC_Os06g46799.1, LOC_Os07g48060.1, LOC_Os07g48010.1
Molecular Function	3	GO:0004601	peroxidase activity	9.15662e-06	0.00029759	25995	178	306	11	LOC_Os07g48030.1, LOC_Os03g25330.1, LOC_Os03g22010.1, LOC_Os07g02440.1, LOC_Os02g58720.2, LOC_Os04g59160.1, LOC_Os07g47990.1, LOC_Os02g02400.1, LOC_Os06g46799.1, LOC_Os07g48060.1, LOC_Os07g48010.1
Molecular Function	4	GO:0016684	oxidoreductase activity, acting on peroxide as acceptor	1.12965e-05	0.000314689	25995	182	306	11	LOC_Os07g48030.1, LOC_Os03g25330.1, LOC_Os03g22010.1, LOC_Os07g02440.1, LOC_Os02g58720.2, LOC_Os04g59160.1, LOC_Os07g47990.1, LOC_Os02g02400.1, LOC_Os06g46799.1, LOC_Os07g48060.1, LOC_Os07g48010.1
Molecular Function	3	GO:0008289	lipid binding	2.75947e-05	0.000672622	25995	277	306	13	LOC_Os04g55170.1, LOC_Os10g20890.1, LOC_Os03g14654.1, LOC_Os02g44320.1, LOC_Os10g40614.1, LOC_Os02g44310.1, LOC_Os07g09970.1, LOC_Os08g32970.1, LOC_Os10g40520.1, LOC_Os10g40530.1, LOC_Os07g18750.1, LOC_Os10g40510.1, LOC_Os03g01300.1
Molecular Function	5	GO:0020037	heme binding	0.000121048	0.00262271	25995	557	306	18	LOC_Os03g45619.2, LOC_Os03g25330.1, LOC_Os11g41710.1, LOC_Os02g58720.2, LOC_Os08g33300.1, LOC_Os08g16260.1, LOC_Os06g46799.1, LOC_Os07g48060.1, LOC_Os07g48010.1, LOC_Os07g48030.1, LOC_Os03g22010.1, LOC_Os07g02440.1, LOC_Os04g59160.1, LOC_Os06g02019.1, LOC_Os07g47990.1, LOC_Os02g02400.1, LOC_Os01g63540.1, LOC_Os10g36848.1
Molecular Function	4	GO:0046906	tetrapyrrole binding	0.0001444	0.0028158	25995	565	306	18	LOC_Os03g45619.2, LOC_Os03g25330.1, LOC_Os11g41710.1, LOC_Os02g58720.2, LOC_Os08g33300.1, LOC_Os08g16260.1, LOC_Os06g46799.1, LOC_Os07g48060.1, LOC_Os07g48010.1, LOC_Os07g48030.1, LOC_Os03g22010.1, LOC_Os07g02440.1, LOC_Os04g59160.1, LOC_Os06g02019.1, LOC_Os07g47990.1, LOC_Os02g02400.1, LOC_Os01g63540.1, LOC_Os10g36848.1
Molecular Function	5	GO:0003746	translation elongation factor activity	0.00115607	0.0187921	25995	18	306	3	LOC_Os12g02380.1, LOC_Os12g35630.1, LOC_Os11g02450.1
Molecular Function	5	GO:0016880	acid-ammonia (or amide) ligase activity	0.00134918	0.0187921	25995	5	306	2	LOC_Os04g56400.1, LOC_Os03g12290.1
Molecular Function	6	GO:0016211	ammonia ligase activity	0.00134918	0.0187921	25995	5	306	2	LOC_Os04g56400.1, LOC_Os03g12290.1
Molecular Function	7	GO:0004356	glutamate-ammonia ligase activity	0.00134918	0.0187921	25995	5	306	2	LOC_Os04g56400.1, LOC_Os03g12290.1
Molecular Function	4	GO:0009055	electron transfer activity	0.00322302	0.0418993	25995	625	306	16	LOC_Os03g45619.2, LOC_Os11g41710.1, LOC_Os07g02140.1, LOC_Os08g33300.1, LOC_Os08g16260.1, LOC_Os03g15340.1, LOC_Os07g29410.1, LOC_Os03g63390.1, LOC_Os11g43520.1, LOC_Os06g02019.1, ChrUn.fgenesh.mRNA.94, LOC_Os12g35330.1, LOC_Os04g57560.1, LOC_Os01g63540.1, LOC_Os10g36848.1, LOC_Os07g34570.1
Molecular Function	6	GO:0019843	rRNA binding	0.00383239	0.0467073	25995	27	306	3	LOC_Os03g24020.1, LOC_Os03g62630.1, LOC_Os03g54040.1

## Sheet: Stem_Lower-LDHT_Up
								Up regulation
GO Type	Level	GO ID	GO Name	p-value	corr. pvalue	Pop total	Pop hits	Total	Gene count	Genes
Biological Process	2	GO:0008152	metabolic process	6.2928e-05	0.000715392	25995	14538	202	140	LOC_Os11g34710.1, LOC_Os08g04500.1, LOC_Os04g27190.1, LOC_Os10g39680.1, LOC_Os07g46920.1, LOC_Os10g18820.1, LOC_Os06g40818.1, LOC_Os10g10130.1, LOC_Os07g32570.1, LOC_Os04g47080.1, LOC_Os01g63210.1, LOC_Os12g26290.2, LOC_Os12g16220.2, LOC_Os01g66710.1, LOC_Os12g07810.1, LOC_Os01g15900.1, LOC_Os12g12580.1, LOC_Os05g36270.1, LOC_Os04g15920.1, LOC_Os03g30470.1, LOC_Os04g41620.1, LOC_Os06g28670.1, LOC…
Biological Process	2	GO:0050896	response to stimulus	1.55833e-12	1.683e-10	25995	6002	202	92	LOC_Os01g71350.1, LOC_Os08g04500.1, LOC_Os10g39680.1, LOC_Os03g55540.1, LOC_Os10g18820.1, LOC_Os01g38580.1, LOC_Os10g41550.1, LOC_Os04g54230.1, LOC_Os01g18110.1, LOC_Os01g63210.1, LOC_Os02g52210.1, LOC_Os05g15770.1, LOC_Os06g21380.1, LOC_Os10g11500.1, LOC_Os12g26290.2, LOC_Os04g49160.1, LOC_Os03g51920.1, LOC_Os09g39960.1, LOC_Os12g07810.1, LOC_Os03g60260.1, LOC_Os04g40630.1, LOC_Os09g26780.1, LOC…
Biological Process	3	GO:0006950	response to stress	1.47513e-12	1.683e-10	25995	3665	202	68	LOC_Os01g71350.1, LOC_Os10g39680.1, LOC_Os03g55540.1, LOC_Os10g18820.1, LOC_Os10g41550.1, LOC_Os04g54230.1, LOC_Os01g18110.1, LOC_Os05g15770.1, LOC_Os10g11500.1, LOC_Os12g26290.2, LOC_Os03g51920.1, LOC_Os09g39960.1, LOC_Os12g07810.1, LOC_Os04g40630.1, LOC_Os09g26780.1, LOC_Os03g30470.1, LOC_Os04g28620.1, LOC_Os04g41620.1, LOC_Os03g02550.1, LOC_Os01g71670.1, LOC_Os09g25060.1, LOC_Os07g34260.1, LOC…
Biological Process	2	GO:0065007	biological regulation	0.000394477	0.00307648	25995	3085	202	41	LOC_Os02g08440.1, LOC_Os01g62760.1, LOC_Os10g33140.1, LOC_Os03g03510.1, LOC_Os06g41880.1, LOC_Os05g27730.1, LOC_Os09g16510.1, LOC_Os03g16170.1, LOC_Os05g33130.1, LOC_Os10g39680.1, LOC_Os06g18000.1, LOC_Os03g31180.1, LOC_Os03g04060.1, LOC_Os01g10890.1, LOC_Os03g08330.1, LOC_Os02g43790.1, LOC_Os02g35660.1, LOC_Os07g32570.1, LOC_Os01g63210.1, LOC_Os04g47080.1, LOC_Os02g43330.1, LOC_Os06g21380.1, LOC…
Biological Process	3	GO:0050794	regulation of cellular process	5.4557e-05	0.000654683	25995	2718	202	40	LOC_Os02g08440.1, LOC_Os01g62760.1, LOC_Os10g33140.1, LOC_Os03g03510.1, LOC_Os05g27730.1, LOC_Os09g16510.1, LOC_Os03g16170.1, LOC_Os05g33130.1, LOC_Os10g39680.1, LOC_Os06g18000.1, LOC_Os03g31180.1, LOC_Os03g04060.1, LOC_Os01g10890.1, LOC_Os03g08330.1, LOC_Os02g43790.1, LOC_Os02g35660.1, LOC_Os07g32570.1, LOC_Os04g47080.1, LOC_Os01g63210.1, LOC_Os02g43330.1, LOC_Os06g21380.1, LOC_Os06g45140.1, LOC…
Biological Process	2	GO:0050789	regulation of biological process	0.000151642	0.00163773	25995	2849	202	40	LOC_Os02g08440.1, LOC_Os01g62760.1, LOC_Os10g33140.1, LOC_Os03g03510.1, LOC_Os05g27730.1, LOC_Os09g16510.1, LOC_Os03g16170.1, LOC_Os05g33130.1, LOC_Os10g39680.1, LOC_Os06g18000.1, LOC_Os03g31180.1, LOC_Os03g04060.1, LOC_Os01g10890.1, LOC_Os03g08330.1, LOC_Os02g43790.1, LOC_Os02g35660.1, LOC_Os07g32570.1, LOC_Os04g47080.1, LOC_Os01g63210.1, LOC_Os02g43330.1, LOC_Os06g21380.1, LOC_Os06g45140.1, LOC…
Biological Process	3	GO:0009628	response to abiotic stimulus	1.15834e-05	0.000156376	25995	2172	202	36	LOC_Os01g62760.1, LOC_Os03g03510.1, LOC_Os05g27730.1, LOC_Os01g71350.1, LOC_Os03g16170.1, LOC_Os06g15020.1, LOC_Os03g55540.1, LOC_Os07g10840.1, LOC_Os01g21250.1, LOC_Os10g41550.1, LOC_Os12g43450.1, LOC_Os03g20120.1, LOC_Os01g63210.1, LOC_Os01g18110.1, LOC_Os02g43330.1, LOC_Os05g15770.1, LOC_Os05g35290.1, LOC_Os08g36500.1, LOC_Os05g04550.1, LOC_Os03g51920.1, LOC_Os12g07810.1, LOC_Os04g43070.1, LOC…
Biological Process	3	GO:0009719	response to endogenous stimulus	3.34369e-08	5.55567e-07	25995	1463	202	33	LOC_Os01g62760.1, LOC_Os03g16170.1, LOC_Os05g33130.1, LOC_Os10g39680.1, LOC_Os03g55540.1, LOC_Os03g04060.1, LOC_Os01g38580.1, LOC_Os01g10890.1, LOC_Os01g28500.1, LOC_Os03g08330.1, LOC_Os02g43330.1, LOC_Os02g52210.1, LOC_Os10g11500.1, LOC_Os04g49160.1, LOC_Os02g48770.1, LOC_Os05g04550.1, LOC_Os03g48270.1, LOC_Os12g07810.1, LOC_Os04g40630.1, LOC_Os09g26780.1, LOC_Os04g43070.1, LOC_Os03g30470.1, LOC…
Biological Process	3	GO:0009607	response to biotic stimulus	2.62523e-10	1.89016e-08	25995	1069	202	31	LOC_Os02g08440.1, LOC_Os10g33140.1, LOC_Os01g71350.1, LOC_Os08g04500.1, LOC_Os05g33130.1, LOC_Os10g39680.1, LOC_Os03g04060.1, LOC_Os01g28500.1, LOC_Os12g43450.1, LOC_Os03g08330.1, LOC_Os07g49114.1, LOC_Os10g11500.1, LOC_Os03g03034.1, LOC_Os12g26290.2, LOC_Os01g18930.1, LOC_Os03g22620.1, LOC_Os09g39960.1, LOC_Os03g60260.1, LOC_Os09g26780.1, LOC_Os06g43304.1, LOC_Os03g30470.1, LOC_Os01g71670.1, LOC…
Biological Process	3	GO:0007154	cell communication	0.000603188	0.00383202	25995	1958	202	29	LOC_Os01g62760.1, LOC_Os10g33140.1, LOC_Os03g03510.1, LOC_Os03g16170.1, LOC_Os05g33130.1, LOC_Os10g39680.1, LOC_Os06g18000.1, LOC_Os03g31180.1, LOC_Os03g04060.1, LOC_Os01g21250.1, LOC_Os01g10890.1, LOC_Os03g08330.1, LOC_Os01g63210.1, LOC_Os02g43330.1, LOC_Os02g52210.1, LOC_Os06g21380.1, LOC_Os05g15770.1, LOC_Os02g48770.1, LOC_Os05g04550.1, LOC_Os03g48270.1, LOC_Os09g26780.1, LOC_Os03g30470.1, LOC…
Biological Process	3	GO:0007165	signal transduction	0.000398803	0.00307648	25995	1540	202	25	LOC_Os01g62760.1, LOC_Os10g33140.1, LOC_Os03g03510.1, LOC_Os03g16170.1, LOC_Os05g33130.1, LOC_Os03g31180.1, LOC_Os10g39680.1, LOC_Os06g18000.1, LOC_Os03g04060.1, LOC_Os01g10890.1, LOC_Os03g08330.1, LOC_Os01g63210.1, LOC_Os02g43330.1, LOC_Os06g21380.1, LOC_Os02g48770.1, LOC_Os05g04550.1, LOC_Os03g48270.1, LOC_Os09g26780.1, LOC_Os03g30470.1, LOC_Os12g43640.1, LOC_Os12g02530.2, LOC_Os05g09020.1, LOC…
Biological Process	2	GO:0023052	signaling	0.000468536	0.00337346	25995	1557	202	25	LOC_Os01g62760.1, LOC_Os10g33140.1, LOC_Os03g03510.1, LOC_Os03g16170.1, LOC_Os05g33130.1, LOC_Os10g39680.1, LOC_Os06g18000.1, LOC_Os03g31180.1, LOC_Os03g04060.1, LOC_Os01g10890.1, LOC_Os03g08330.1, LOC_Os01g63210.1, LOC_Os02g43330.1, LOC_Os06g21380.1, LOC_Os02g48770.1, LOC_Os05g04550.1, LOC_Os03g48270.1, LOC_Os09g26780.1, LOC_Os03g30470.1, LOC_Os12g43640.1, LOC_Os12g02530.2, LOC_Os05g09020.1, LOC…
Biological Process	3	GO:0051716	cellular response to stimulus	0.00140108	0.00864668	25995	1682	202	25	LOC_Os01g62760.1, LOC_Os10g33140.1, LOC_Os03g03510.1, LOC_Os03g16170.1, LOC_Os05g33130.1, LOC_Os10g39680.1, LOC_Os06g18000.1, LOC_Os03g31180.1, LOC_Os03g04060.1, LOC_Os01g10890.1, LOC_Os03g08330.1, LOC_Os01g63210.1, LOC_Os02g43330.1, LOC_Os06g21380.1, LOC_Os02g48770.1, LOC_Os05g04550.1, LOC_Os03g48270.1, LOC_Os09g26780.1, LOC_Os03g30470.1, LOC_Os12g43640.1, LOC_Os12g02530.2, LOC_Os05g09020.1, LOC…
Biological Process	3	GO:0009056	catabolic process	0.00332739	0.0179679	25995	1505	202	22	LOC_Os04g41680.1, LOC_Os10g35070.1, LOC_Os09g39960.1, LOC_Os05g33130.1, LOC_Os10g39680.1, LOC_Os03g30470.1, LOC_Os05g36270.1, LOC_Os04g41620.1, LOC_Os03g04060.1, LOC_Os04g41640.1, LOC_Os07g10840.1, LOC_Os01g38580.1, LOC_Os10g41550.1, LOC_Os04g58810.1, LOC_Os10g33250.1, LOC_Os09g29200.1, LOC_Os03g22790.1, LOC_Os05g35290.1, LOC_Os12g28137.1, LOC_Os12g26290.2, LOC_Os12g28177.1, LOC_Os02g41680.1
Biological Process	4	GO:0005975	carbohydrate metabolic process	0.000256861	0.00252191	25995	1149	202	21	LOC_Os03g48270.1, LOC_Os10g35070.1, LOC_Os01g71350.1, LOC_Os07g35480.2, LOC_Os05g36270.1, LOC_Os06g28670.1, LOC_Os02g01590.1, LOC_Os04g41640.1, LOC_Os07g10840.1, LOC_Os09g26310.1, LOC_Os01g71670.1, LOC_Os10g41550.1, LOC_Os03g20120.1, LOC_Os03g19310.1, LOC_Os03g10478.1, LOC_Os01g47070.1, LOC_Os03g22790.1, LOC_Os05g15770.1, LOC_Os01g71340.1, LOC_Os01g66710.1, LOC_Os10g28080.1
Biological Process	5	GO:0051252	regulation of RNA metabolic process	0.0100028	0.0435538	25995	1169	202	17	LOC_Os02g08440.1, LOC_Os05g27730.1, LOC_Os04g40630.1, LOC_Os03g04070.1, LOC_Os01g15900.1, LOC_Os09g16510.1, LOC_Os07g12340.1, LOC_Os09g25060.1, LOC_Os07g48550.1, LOC_Os02g43790.1, LOC_Os02g35660.1, LOC_Os04g47080.1, LOC_Os02g43330.1, LOC_Os05g09020.1, LOC_Os11g08210.1, LOC_Os01g50940.1, LOC_Os06g45140.1
Biological Process	6	GO:2001141	regulation of RNA biosynthetic process	0.0100028	0.0435538	25995	1169	202	17	LOC_Os02g08440.1, LOC_Os05g27730.1, LOC_Os04g40630.1, LOC_Os03g04070.1, LOC_Os01g15900.1, LOC_Os09g16510.1, LOC_Os07g12340.1, LOC_Os09g25060.1, LOC_Os07g48550.1, LOC_Os02g43790.1, LOC_Os02g35660.1, LOC_Os04g47080.1, LOC_Os02g43330.1, LOC_Os05g09020.1, LOC_Os11g08210.1, LOC_Os01g50940.1, LOC_Os06g45140.1
Biological Process	6	GO:0006355	regulation of transcription, DNA-templated	0.0100028	0.0435538	25995	1169	202	17	LOC_Os02g08440.1, LOC_Os05g27730.1, LOC_Os04g40630.1, LOC_Os03g04070.1, LOC_Os01g15900.1, LOC_Os09g16510.1, LOC_Os07g12340.1, LOC_Os09g25060.1, LOC_Os07g48550.1, LOC_Os02g43790.1, LOC_Os02g35660.1, LOC_Os04g47080.1, LOC_Os02g43330.1, LOC_Os05g09020.1, LOC_Os11g08210.1, LOC_Os01g50940.1, LOC_Os06g45140.1
Biological Process	7	GO:1903506	regulation of nucleic acid-templated transcription	0.0100028	0.0435538	25995	1169	202	17	LOC_Os02g08440.1, LOC_Os05g27730.1, LOC_Os04g40630.1, LOC_Os03g04070.1, LOC_Os01g15900.1, LOC_Os09g16510.1, LOC_Os07g12340.1, LOC_Os09g25060.1, LOC_Os07g48550.1, LOC_Os02g43790.1, LOC_Os02g35660.1, LOC_Os04g47080.1, LOC_Os02g43330.1, LOC_Os05g09020.1, LOC_Os11g08210.1, LOC_Os01g50940.1, LOC_Os06g45140.1
Biological Process	5	GO:0019219	regulation of nucleobase-containing compound metabolic process	0.0100819	0.0435538	25995	1170	202	17	LOC_Os02g08440.1, LOC_Os05g27730.1, LOC_Os04g40630.1, LOC_Os03g04070.1, LOC_Os01g15900.1, LOC_Os09g16510.1, LOC_Os07g12340.1, LOC_Os09g25060.1, LOC_Os07g48550.1, LOC_Os02g43790.1, LOC_Os02g35660.1, LOC_Os04g47080.1, LOC_Os02g43330.1, LOC_Os05g09020.1, LOC_Os11g08210.1, LOC_Os01g50940.1, LOC_Os06g45140.1
Biological Process	3	GO:0019748	secondary metabolic process	0.000416524	0.00310239	25995	482	202	12	LOC_Os07g34260.1, LOC_Os06g43304.1, LOC_Os01g18120.1, LOC_Os01g18110.1, LOC_Os09g29200.1, LOC_Os04g15920.1, LOC_Os04g28620.1, LOC_Os10g18820.1, LOC_Os05g35290.1, LOC_Os03g03034.1, LOC_Os12g16220.2, LOC_Os02g41680.1
Biological Process	3	GO:0009605	response to external stimulus	0.00196533	0.011792	25995	501	202	11	LOC_Os01g28500.1, LOC_Os03g03510.1, LOC_Os12g02530.2, LOC_Os01g47070.1, LOC_Os02g52210.1, LOC_Os11g02610.1, LOC_Os05g15770.1, LOC_Os10g11500.1, LOC_Os01g21250.1, LOC_Os11g37950.1, LOC_Os11g37970.1
Biological Process	5	GO:0009057	macromolecule catabolic process	0.000197798	0.00203449	25995	203	202	8	LOC_Os04g41680.1, LOC_Os05g33130.1, LOC_Os10g39680.1, LOC_Os03g30470.1, LOC_Os04g41620.1, LOC_Os03g22790.1, LOC_Os03g04060.1, LOC_Os10g41550.1
Biological Process	4	GO:1901575	organic substance catabolic process	0.00211099	0.0123236	25995	292	202	8	LOC_Os04g41680.1, LOC_Os05g33130.1, LOC_Os10g39680.1, LOC_Os03g30470.1, LOC_Os03g22790.1, LOC_Os04g41620.1, LOC_Os03g04060.1, LOC_Os10g41550.1
Biological Process	4	GO:1901135	carbohydrate derivative metabolic process	0.00538008	0.0264113	25995	341	202	8	LOC_Os04g41680.1, LOC_Os03g48270.1, LOC_Os05g33130.1, LOC_Os10g39680.1, LOC_Os03g30470.1, LOC_Os04g41620.1, LOC_Os03g04060.1, LOC_Os09g26310.1
Biological Process	3	GO:0071554	cell wall organization or biogenesis	1.4305e-05	0.000181757	25995	101	202	7	LOC_Os04g41680.1, LOC_Os01g19440.1, LOC_Os05g33130.1, LOC_Os10g39680.1, LOC_Os03g30470.1, LOC_Os04g41620.1, LOC_Os03g04060.1
Biological Process	4	GO:0009991	response to extracellular stimulus	0.0104316	0.0441811	25995	307	202	7	LOC_Os01g28500.1, LOC_Os03g03510.1, LOC_Os01g47070.1, LOC_Os02g52210.1, LOC_Os05g15770.1, LOC_Os10g11500.1, LOC_Os01g21250.1
Biological Process	5	GO:0006040	amino sugar metabolic process	2.35553e-09	5.08794e-08	25995	17	202	6	LOC_Os04g41680.1, LOC_Os05g33130.1, LOC_Os10g39680.1, LOC_Os03g30470.1, LOC_Os04g41620.1, LOC_Os03g04060.1
Biological Process	6	GO:0006030	chitin metabolic process	2.35553e-09	5.08794e-08	25995	17	202	6	LOC_Os04g41680.1, LOC_Os05g33130.1, LOC_Os10g39680.1, LOC_Os03g30470.1, LOC_Os04g41620.1, LOC_Os03g04060.1
Biological Process	6	GO:0006026	aminoglycan catabolic process	2.35553e-09	5.08794e-08	25995	17	202	6	LOC_Os04g41680.1, LOC_Os05g33130.1, LOC_Os10g39680.1, LOC_Os03g30470.1, LOC_Os04g41620.1, LOC_Os03g04060.1
Biological Process	6	GO:1901071	glucosamine-containing compound metabolic process	2.35553e-09	5.08794e-08	25995	17	202	6	LOC_Os04g41680.1, LOC_Os05g33130.1, LOC_Os10g39680.1, LOC_Os03g30470.1, LOC_Os04g41620.1, LOC_Os03g04060.1
Biological Process	6	GO:0046348	amino sugar catabolic process	2.35553e-09	5.08794e-08	25995	17	202	6	LOC_Os04g41680.1, LOC_Os05g33130.1, LOC_Os10g39680.1, LOC_Os03g30470.1, LOC_Os04g41620.1, LOC_Os03g04060.1
Biological Process	7	GO:1901072	glucosamine-containing compound catabolic process	2.35553e-09	5.08794e-08	25995	17	202	6	LOC_Os04g41680.1, LOC_Os05g33130.1, LOC_Os10g39680.1, LOC_Os03g30470.1, LOC_Os04g41620.1, LOC_Os03g04060.1
Biological Process	7	GO:0006032	chitin catabolic process	2.35553e-09	5.08794e-08	25995	17	202	6	LOC_Os04g41680.1, LOC_Os05g33130.1, LOC_Os10g39680.1, LOC_Os03g30470.1, LOC_Os04g41620.1, LOC_Os03g04060.1
Biological Process	5	GO:0006022	aminoglycan metabolic process	3.51048e-09	6.8933e-08	25995	18	202	6	LOC_Os04g41680.1, LOC_Os05g33130.1, LOC_Os10g39680.1, LOC_Os03g30470.1, LOC_Os04g41620.1, LOC_Os03g04060.1
Biological Process	5	GO:1901136	carbohydrate derivative catabolic process	1.8481e-08	3.32658e-07	25995	23	202	6	LOC_Os04g41680.1, LOC_Os05g33130.1, LOC_Os10g39680.1, LOC_Os03g30470.1, LOC_Os04g41620.1, LOC_Os03g04060.1
Biological Process	5	GO:0016998	cell wall macromolecule catabolic process	2.29305e-07	3.53785e-06	25995	34	202	6	LOC_Os04g41680.1, LOC_Os05g33130.1, LOC_Os10g39680.1, LOC_Os03g30470.1, LOC_Os04g41620.1, LOC_Os03g04060.1
Biological Process	4	GO:0044036	cell wall macromolecule metabolic process	2.74963e-07	3.95947e-06	25995	35	202	6	LOC_Os04g41680.1, LOC_Os05g33130.1, LOC_Os10g39680.1, LOC_Os03g30470.1, LOC_Os04g41620.1, LOC_Os03g04060.1
Biological Process	5	GO:1901565	organonitrogen compound catabolic process	0.00332321	0.0179679	25995	185	202	6	LOC_Os04g41680.1, LOC_Os05g33130.1, LOC_Os10g39680.1, LOC_Os03g30470.1, LOC_Os04g41620.1, LOC_Os03g04060.1
Biological Process	5	GO:0044265	cellular macromolecule catabolic process	0.00359568	0.0189431	25995	188	202	6	LOC_Os04g41680.1, LOC_Os05g33130.1, LOC_Os10g39680.1, LOC_Os03g30470.1, LOC_Os04g41620.1, LOC_Os03g04060.1
Biological Process	4	GO:0044248	cellular catabolic process	0.00731073	0.0350915	25995	218	202	6	LOC_Os04g41680.1, LOC_Os05g33130.1, LOC_Os10g39680.1, LOC_Os03g30470.1, LOC_Os04g41620.1, LOC_Os03g04060.1
Biological Process	4	GO:0006952	defense response	0.00516037	0.0259218	25995	45	202	3	LOC_Os12g36880.1, LOC_Os11g37950.1, LOC_Os11g37970.1
Biological Process	4	GO:0009617	response to bacterium	0.000356837	0.00296449	25995	4	202	2	LOC_Os11g37950.1, LOC_Os11g37970.1
Biological Process	4	GO:0009620	response to fungus	0.000356837	0.00296449	25995	4	202	2	LOC_Os11g37950.1, LOC_Os11g37970.1
Biological Process	5	GO:0042742	defense response to bacterium	0.000356837	0.00296449	25995	4	202	2	LOC_Os11g37950.1, LOC_Os11g37970.1
Biological Process	5	GO:0050832	defense response to fungus	0.000356837	0.00296449	25995	4	202	2	LOC_Os11g37950.1, LOC_Os11g37970.1
Biological Process	3	GO:0051707	response to other organism	0.000591682	0.00383202	25995	5	202	2	LOC_Os11g37950.1, LOC_Os11g37970.1
Biological Process	4	GO:0098542	defense response to other organism	0.000591682	0.00383202	25995	5	202	2	LOC_Os11g37950.1, LOC_Os11g37970.1
Biological Process	4	GO:0043207	response to external biotic stimulus	0.000591682	0.00383202	25995	5	202	2	LOC_Os11g37950.1, LOC_Os11g37970.1
Biological Process	6	GO:0000272	polysaccharide catabolic process	0.0031557	0.0179377	25995	11	202	2	LOC_Os03g22790.1, LOC_Os10g41550.1
Biological Process	2	GO:0044419	interspecies interaction between organisms	0.00442983	0.022782	25995	13	202	2	LOC_Os11g37950.1, LOC_Os11g37970.1
Cellular Component	3	GO:0005576	extracellular region	6.46886e-05	0.00297568	25995	591	202	15	LOC_Os10g35070.1, LOC_Os06g41880.1, LOC_Os01g71350.1, LOC_Os04g15920.1, LOC_Os07g03279.1, LOC_Os07g03458.1, LOC_Os02g50730.1, LOC_Os07g03368.1, LOC_Os01g28500.1, LOC_Os07g03740.1, LOC_Os07g03730.1, LOC_Os01g03390.1, LOC_Os01g71340.1, LOC_Os10g11500.1, LOC_Os10g40710.1
Cellular Component	4	GO:0005773	vacuole	0.00151928	0.0349435	25995	1230	202	20	LOC_Os11g34710.1, LOC_Os05g49260.1, LOC_Os09g39960.1, LOC_Os12g07810.1, LOC_Os01g71350.1, LOC_Os11g43860.1, LOC_Os05g33130.1, LOC_Os10g39680.1, LOC_Os03g30470.1, LOC_Os03g04060.1, LOC_Os01g61044.1, LOC_Os02g01590.1, LOC_Os01g71670.1, LOC_Os03g39710.1, LOC_Os02g37654.1, LOC_Os07g34260.1, LOC_Os01g63210.1, LOC_Os11g13750.1, LOC_Os01g38359.1, LOC_Os02g37700.1
Cellular Component	3	GO:0030312	external encapsulating structure	0.00296294	0.0454317	25995	943	202	16	LOC_Os04g41680.1, LOC_Os10g33140.1, LOC_Os10g35070.1, LOC_Os06g41880.1, LOC_Os01g71350.1, LOC_Os07g44780.1, LOC_Os04g41620.1, LOC_Os10g18820.1, LOC_Os12g43640.1, LOC_Os01g71670.1, LOC_Os01g28500.1, LOC_Os01g19440.1, LOC_Os01g71340.1, LOC_Os10g11500.1, LOC_Os01g18930.1, LOC_Os10g05930.1
Molecular Function	5	GO:0004553	hydrolase activity, hydrolyzing O-glycosyl compounds	5.81779e-11	9.01758e-09	25995	402	202	20	LOC_Os04g41680.1, LOC_Os10g35070.1, LOC_Os01g71350.1, LOC_Os07g35480.2, LOC_Os05g33130.1, LOC_Os10g39680.1, LOC_Os03g30470.1, LOC_Os04g41620.1, LOC_Os03g04060.1, LOC_Os06g28670.1, LOC_Os02g01590.1, LOC_Os01g71670.1, LOC_Os10g41550.1, LOC_Os03g10478.1, LOC_Os01g47070.1, LOC_Os03g22790.1, LOC_Os05g15770.1, LOC_Os01g71340.1, LOC_Os01g66710.1, LOC_Os10g28080.1
Molecular Function	4	GO:0016798	hydrolase activity, acting on glycosyl bonds	4.23062e-10	3.27873e-08	25995	450	202	20	LOC_Os04g41680.1, LOC_Os10g35070.1, LOC_Os01g71350.1, LOC_Os07g35480.2, LOC_Os05g33130.1, LOC_Os10g39680.1, LOC_Os03g30470.1, LOC_Os04g41620.1, LOC_Os03g04060.1, LOC_Os06g28670.1, LOC_Os02g01590.1, LOC_Os01g71670.1, LOC_Os10g41550.1, LOC_Os03g10478.1, LOC_Os01g47070.1, LOC_Os05g15770.1, LOC_Os03g22790.1, LOC_Os01g71340.1, LOC_Os01g66710.1, LOC_Os10g28080.1
Molecular Function	6	GO:0004568	chitinase activity	2.35553e-09	1.21702e-07	25995	17	202	6	LOC_Os04g41680.1, LOC_Os05g33130.1, LOC_Os10g39680.1, LOC_Os03g30470.1, LOC_Os04g41620.1, LOC_Os03g04060.1
Molecular Function	2	GO:0003824	catalytic activity	4.67911e-07	1.81316e-05	25995	10554	202	117	LOC_Os11g34710.1, LOC_Os08g04500.1, LOC_Os04g27190.1, LOC_Os10g39680.1, LOC_Os07g46920.1, LOC_Os06g40818.1, LOC_Os10g10130.1, LOC_Os07g32570.1, LOC_Os12g26290.2, LOC_Os12g16220.2, LOC_Os01g66710.1, LOC_Os12g07810.1, LOC_Os12g12580.1, LOC_Os03g30470.1, LOC_Os05g36270.1, LOC_Os04g15920.1, LOC_Os04g41620.1, LOC_Os06g28670.1, LOC_Os02g01590.1, LOC_Os07g34260.1, LOC_Os05g37250.1, LOC_Os01g19440.1, LOC…
Molecular Function	4	GO:0008061	chitin binding	7.1659e-07	2.22143e-05	25995	10	202	4	LOC_Os04g41680.1, LOC_Os05g33130.1, LOC_Os03g30470.1, LOC_Os04g41640.1
Molecular Function	6	GO:0010333	terpene synthase activity	2.75121e-06	7.1073e-05	25995	51	202	6	LOC_Os03g22620.1, LOC_Os08g04500.1, LOC_Os04g27340.1, LOC_Os04g27190.1, LOC_Os04g27670.1, LOC_Os08g07080.1
Molecular Function	5	GO:0016838	carbon-oxygen lyase activity, acting on phosphates	3.46212e-06	7.66612e-05	25995	53	202	6	LOC_Os03g22620.1, LOC_Os08g04500.1, LOC_Os04g27340.1, LOC_Os04g27190.1, LOC_Os04g27670.1, LOC_Os08g07080.1
Molecular Function	4	GO:0016835	carbon-oxygen lyase activity	7.87033e-05	0.00152488	25995	91	202	6	LOC_Os03g22620.1, LOC_Os08g04500.1, LOC_Os04g27340.1, LOC_Os04g27190.1, LOC_Os04g27670.1, LOC_Os08g07080.1
Molecular Function	6	GO:0008171	O-methyltransferase activity	9.6015e-05	0.00165359	25995	59	202	5	LOC_Os05g43930.1, LOC_Os10g02880.1, LOC_Os11g19840.1, LOC_Os08g19420.1, LOC_Os07g28040.1
Molecular Function	3	GO:0016829	lyase activity	0.000152419	0.00236249	25995	249	202	9	LOC_Os03g22620.1, LOC_Os02g20360.1, LOC_Os08g04500.1, LOC_Os04g27340.1, LOC_Os04g27190.1, LOC_Os05g35290.1, LOC_Os04g27670.1, LOC_Os02g41680.1, LOC_Os08g07080.1
Molecular Function	6	GO:0000287	magnesium ion binding	0.000235146	0.00331341	25995	111	202	6	LOC_Os03g22620.1, LOC_Os08g04500.1, LOC_Os04g27340.1, LOC_Os04g27190.1, LOC_Os04g27670.1, LOC_Os08g07080.1
Molecular Function	5	GO:0016747	transferase activity, transferring acyl groups other than amino-acyl groups	0.000353335	0.00456391	25995	279	202	9	LOC_Os02g37654.1, LOC_Os07g34260.1, LOC_Os05g04584.1, LOC_Os01g52260.1, LOC_Os04g40630.1, LOC_Os06g49660.1, LOC_Os06g15020.1, LOC_Os12g27220.1, LOC_Os02g37700.1
Molecular Function	5	GO:0008168	methyltransferase activity	0.00129232	0.0135609	25995	270	202	8	LOC_Os02g48770.1, LOC_Os06g13560.1, LOC_Os05g43930.1, LOC_Os10g02880.1, LOC_Os11g19840.1, LOC_Os08g19420.1, LOC_Os11g15340.2, LOC_Os07g28040.1
Molecular Function	4	GO:0016746	transferase activity, transferring acyl groups	0.00129373	0.0135609	25995	335	202	9	LOC_Os02g37654.1, LOC_Os07g34260.1, LOC_Os05g04584.1, LOC_Os01g52260.1, LOC_Os06g49660.1, LOC_Os04g40630.1, LOC_Os06g15020.1, LOC_Os12g27220.1, LOC_Os02g37700.1
Molecular Function	6	GO:0008374	O-acyltransferase activity	0.00131234	0.0135609	25995	28	202	3	LOC_Os02g37654.1, LOC_Os01g52260.1, LOC_Os02g37700.1
Molecular Function	7	GO:0030151	molybdenum ion binding	0.00163141	0.0158043	25995	8	202	2	LOC_Os08g36500.1, LOC_Os08g36480.1
Molecular Function	4	GO:0016741	transferase activity, transferring one-carbon groups	0.00181557	0.0165537	25995	285	202	8	LOC_Os02g48770.1, LOC_Os06g13560.1, LOC_Os05g43930.1, LOC_Os10g02880.1, LOC_Os11g19840.1, LOC_Os08g19420.1, LOC_Os11g15340.2, LOC_Os07g28040.1
Molecular Function	5	GO:0046872	metal ion binding	0.00210658	0.01814	25995	1543	202	23	LOC_Os03g22620.1, LOC_Os08g36500.1, LOC_Os08g04500.1, LOC_Os12g12560.1, LOC_Os08g01510.1, LOC_Os09g28390.1, LOC_Os04g40630.1, LOC_Os01g15900.1, LOC_Os11g18570.1, LOC_Os06g43304.1, LOC_Os04g27190.1, LOC_Os12g12580.1, LOC_Os04g15920.1, LOC_Os04g27670.1, LOC_Os02g50730.1, LOC_Os10g10130.1, LOC_Os10g33250.1, LOC_Os01g36350.1, LOC_Os05g37250.1, LOC_Os04g27340.1, LOC_Os04g17100.1, LOC_Os08g36480.1, LOC…
Molecular Function	4	GO:0043169	cation binding	0.00238004	0.0194161	25995	1558	202	23	LOC_Os03g22620.1, LOC_Os08g36500.1, LOC_Os08g04500.1, LOC_Os12g12560.1, LOC_Os08g01510.1, LOC_Os09g28390.1, LOC_Os04g40630.1, LOC_Os01g15900.1, LOC_Os11g18570.1, LOC_Os06g43304.1, LOC_Os04g27190.1, LOC_Os12g12580.1, LOC_Os04g15920.1, LOC_Os04g27670.1, LOC_Os02g50730.1, LOC_Os10g10130.1, LOC_Os10g33250.1, LOC_Os01g36350.1, LOC_Os05g37250.1, LOC_Os04g27340.1, LOC_Os04g17100.1, LOC_Os08g36480.1, LOC…
Molecular Function	5	GO:0016841	ammonia-lyase activity	0.0031557	0.0232921	25995	11	202	2	LOC_Os05g35290.1, LOC_Os02g41680.1
Molecular Function	7	GO:0016161	beta-amylase activity	0.0031557	0.0232921	25995	11	202	2	LOC_Os03g22790.1, LOC_Os10g41550.1

## Sheet: Stem_Lower-LDHT_Down
								Down regulation
GO Type	Level	GO ID	GO Name	p-value	corr. pvalue	Pop total	Pop hits	Total	Gene count	Genes
Biological Process	2	GO:0050896	response to stimulus	4.77197e-05	0.00621453	25995	6002	116	46	LOC_Os06g14240.1, LOC_Os03g53340.2, LOC_Os06g29790.1, LOC_Os04g55170.1, LOC_Os02g54140.1, LOC_Os06g39240.1, LOC_Os06g37450.1, LOC_Os05g31280.1, LOC_Os02g10120.1, LOC_Os12g41060.1, LOC_Os03g12790.1, LOC_Os05g12640.1, LOC_Os07g49310.1, LOC_Os08g41780.1, LOC_Os01g50030.1, LOC_Os02g52150.1, LOC_Os11g04720.1, LOC_Os01g50032.1, LOC_Os05g37470.1, LOC_Os07g47990.1, LOC_Os03g21960.1, LOC_Os08g42080.1, LOC…
Biological Process	3	GO:0006950	response to stress	0.000107147	0.00621453	25995	3665	116	32	LOC_Os06g14240.1, LOC_Os03g53340.2, LOC_Os06g29790.1, LOC_Os04g55170.1, LOC_Os02g54140.1, LOC_Os06g39240.1, LOC_Os02g10120.1, LOC_Os12g41060.1, LOC_Os05g12640.1, LOC_Os08g41780.1, LOC_Os02g52150.1, LOC_Os07g47990.1, LOC_Os02g02400.1, LOC_Os08g32970.1, LOC_Os09g27990.1, LOC_Os03g16020.1, LOC_Os03g18600.1, LOC_Os03g52860.1, LOC_Os11g05170.1, LOC_Os05g49320.1, LOC_Os01g52514.1, LOC_Os06g32200.1, LOC…
Biological Process	3	GO:0009628	response to abiotic stimulus	7.95736e-05	0.00621453	25995	2172	116	23	LOC_Os06g14240.1, LOC_Os03g53340.2, LOC_Os02g54140.1, LOC_Os06g39240.1, LOC_Os06g37450.1, LOC_Os01g52514.1, LOC_Os05g31280.1, LOC_Os05g12630.1, LOC_Os02g10120.1, LOC_Os07g49310.1, LOC_Os05g12640.1, LOC_Os03g25960.1, LOC_Os02g52150.1, LOC_Os01g08860.1, LOC_Os05g37470.1, LOC_Os08g32970.1, LOC_Os02g02400.1, LOC_Os09g27990.1, LOC_Os03g16020.1, LOC_Os01g08700.2, LOC_Os12g09300.1, LOC_Os07g34570.1, LOC…
Biological Process	3	GO:0009719	response to endogenous stimulus	0.00218537	0.023766	25995	1463	116	15	LOC_Os01g72490.1, LOC_Os05g47850.1, LOC_Os06g39240.1, LOC_Os06g37450.1, LOC_Os05g31280.1, LOC_Os05g12630.1, LOC_Os02g10120.1, LOC_Os05g12640.1, LOC_Os03g25960.1, LOC_Os11g04720.1, LOC_Os05g37470.1, LOC_Os08g42080.1, LOC_Os02g02400.1, LOC_Os03g18600.1, LOC_Os03g52860.1
Biological Process	6	GO:0016070	RNA metabolic process	0.00871675	0.0473974	25995	1540	116	14	LOC_Os03g53340.2, LOC_Os06g37450.1, LOC_Os01g52514.1, LOC_Os12g41060.1, LOC_Os03g51690.2, LOC_Os02g39140.1, LOC_Os03g06630.1, LOC_Os07g03770.1, LOC_Os11g04720.1, LOC_Os03g49430.1, LOC_Os08g43334.1, LOC_Os05g29810.1, LOC_Os05g03884.1, LOC_Os02g49840.1
Biological Process	5	GO:0051252	regulation of RNA metabolic process	0.00216826	0.023766	25995	1169	116	13	LOC_Os03g53340.2, LOC_Os06g37450.1, LOC_Os01g52514.1, LOC_Os12g41060.1, LOC_Os03g51690.2, LOC_Os02g39140.1, LOC_Os03g06630.1, LOC_Os07g03770.1, LOC_Os11g04720.1, LOC_Os08g43334.1, LOC_Os05g29810.1, LOC_Os05g03884.1, LOC_Os02g49840.1
Biological Process	6	GO:0006355	regulation of transcription, DNA-templated	0.00216826	0.023766	25995	1169	116	13	LOC_Os03g53340.2, LOC_Os06g37450.1, LOC_Os01g52514.1, LOC_Os12g41060.1, LOC_Os03g51690.2, LOC_Os02g39140.1, LOC_Os03g06630.1, LOC_Os07g03770.1, LOC_Os11g04720.1, LOC_Os08g43334.1, LOC_Os05g29810.1, LOC_Os05g03884.1, LOC_Os02g49840.1
Biological Process	6	GO:2001141	regulation of RNA biosynthetic process	0.00216826	0.023766	25995	1169	116	13	LOC_Os03g53340.2, LOC_Os06g37450.1, LOC_Os01g52514.1, LOC_Os12g41060.1, LOC_Os03g51690.2, LOC_Os02g39140.1, LOC_Os03g06630.1, LOC_Os07g03770.1, LOC_Os11g04720.1, LOC_Os08g43334.1, LOC_Os05g29810.1, LOC_Os05g03884.1, LOC_Os02g49840.1
Biological Process	7	GO:1903506	regulation of nucleic acid-templated transcription	0.00216826	0.023766	25995	1169	116	13	LOC_Os03g53340.2, LOC_Os06g37450.1, LOC_Os01g52514.1, LOC_Os12g41060.1, LOC_Os03g51690.2, LOC_Os02g39140.1, LOC_Os03g06630.1, LOC_Os07g03770.1, LOC_Os11g04720.1, LOC_Os08g43334.1, LOC_Os05g29810.1, LOC_Os05g03884.1, LOC_Os02g49840.1
Biological Process	5	GO:0019219	regulation of nucleobase-containing compound metabolic process	0.00218446	0.023766	25995	1170	116	13	LOC_Os03g53340.2, LOC_Os06g37450.1, LOC_Os01g52514.1, LOC_Os12g41060.1, LOC_Os03g51690.2, LOC_Os02g39140.1, LOC_Os03g06630.1, LOC_Os07g03770.1, LOC_Os11g04720.1, LOC_Os08g43334.1, LOC_Os05g29810.1, LOC_Os05g03884.1, LOC_Os02g49840.1
Biological Process	4	GO:0009889	regulation of biosynthetic process	0.00296127	0.0245083	25995	1212	116	13	LOC_Os03g53340.2, LOC_Os06g37450.1, LOC_Os01g52514.1, LOC_Os12g41060.1, LOC_Os03g51690.2, LOC_Os02g39140.1, LOC_Os03g06630.1, LOC_Os07g03770.1, LOC_Os11g04720.1, LOC_Os08g43334.1, LOC_Os05g29810.1, LOC_Os05g03884.1, LOC_Os02g49840.1
Biological Process	5	GO:0010556	regulation of macromolecule biosynthetic process	0.00296127	0.0245083	25995	1212	116	13	LOC_Os03g53340.2, LOC_Os06g37450.1, LOC_Os01g52514.1, LOC_Os12g41060.1, LOC_Os03g51690.2, LOC_Os02g39140.1, LOC_Os03g06630.1, LOC_Os07g03770.1, LOC_Os11g04720.1, LOC_Os08g43334.1, LOC_Os05g29810.1, LOC_Os05g03884.1, LOC_Os02g49840.1
Biological Process	5	GO:0031326	regulation of cellular biosynthetic process	0.00296127	0.0245083	25995	1212	116	13	LOC_Os03g53340.2, LOC_Os06g37450.1, LOC_Os01g52514.1, LOC_Os12g41060.1, LOC_Os03g51690.2, LOC_Os02g39140.1, LOC_Os03g06630.1, LOC_Os07g03770.1, LOC_Os11g04720.1, LOC_Os08g43334.1, LOC_Os05g29810.1, LOC_Os05g03884.1, LOC_Os02g49840.1
Biological Process	6	GO:2000112	regulation of cellular macromolecule biosynthetic process	0.00296127	0.0245083	25995	1212	116	13	LOC_Os03g53340.2, LOC_Os06g37450.1, LOC_Os01g52514.1, LOC_Os12g41060.1, LOC_Os03g51690.2, LOC_Os02g39140.1, LOC_Os03g06630.1, LOC_Os07g03770.1, LOC_Os11g04720.1, LOC_Os08g43334.1, LOC_Os05g29810.1, LOC_Os05g03884.1, LOC_Os02g49840.1
Biological Process	4	GO:0051171	regulation of nitrogen compound metabolic process	0.00326571	0.0245083	25995	1226	116	13	LOC_Os03g53340.2, LOC_Os06g37450.1, LOC_Os01g52514.1, LOC_Os12g41060.1, LOC_Os03g51690.2, LOC_Os02g39140.1, LOC_Os03g06630.1, LOC_Os07g03770.1, LOC_Os11g04720.1, LOC_Os08g43334.1, LOC_Os05g29810.1, LOC_Os05g03884.1, LOC_Os02g49840.1
Biological Process	4	GO:0080090	regulation of primary metabolic process	0.00326571	0.0245083	25995	1226	116	13	LOC_Os03g53340.2, LOC_Os06g37450.1, LOC_Os01g52514.1, LOC_Os12g41060.1, LOC_Os03g51690.2, LOC_Os02g39140.1, LOC_Os03g06630.1, LOC_Os07g03770.1, LOC_Os11g04720.1, LOC_Os08g43334.1, LOC_Os05g29810.1, LOC_Os05g03884.1, LOC_Os02g49840.1
Biological Process	4	GO:0031323	regulation of cellular metabolic process	0.00338046	0.0245083	25995	1231	116	13	LOC_Os03g53340.2, LOC_Os06g37450.1, LOC_Os01g52514.1, LOC_Os12g41060.1, LOC_Os03g51690.2, LOC_Os02g39140.1, LOC_Os03g06630.1, LOC_Os07g03770.1, LOC_Os11g04720.1, LOC_Os08g43334.1, LOC_Os05g29810.1, LOC_Os05g03884.1, LOC_Os02g49840.1
Biological Process	6	GO:0006351	transcription, DNA-templated	0.00516304	0.0336982	25995	1295	116	13	LOC_Os03g53340.2, LOC_Os06g37450.1, LOC_Os01g52514.1, LOC_Os12g41060.1, LOC_Os03g51690.2, LOC_Os02g39140.1, LOC_Os03g06630.1, LOC_Os07g03770.1, LOC_Os11g04720.1, LOC_Os08g43334.1, LOC_Os05g29810.1, LOC_Os05g03884.1, LOC_Os02g49840.1
Biological Process	7	GO:0097659	nucleic acid-templated transcription	0.00516304	0.0336982	25995	1295	116	13	LOC_Os03g53340.2, LOC_Os06g37450.1, LOC_Os01g52514.1, LOC_Os12g41060.1, LOC_Os03g51690.2, LOC_Os02g39140.1, LOC_Os03g06630.1, LOC_Os07g03770.1, LOC_Os11g04720.1, LOC_Os08g43334.1, LOC_Os05g29810.1, LOC_Os05g03884.1, LOC_Os02g49840.1
Biological Process	6	GO:0032774	RNA biosynthetic process	0.00522904	0.0336982	25995	1297	116	13	LOC_Os03g53340.2, LOC_Os06g37450.1, LOC_Os01g52514.1, LOC_Os12g41060.1, LOC_Os03g51690.2, LOC_Os02g39140.1, LOC_Os03g06630.1, LOC_Os07g03770.1, LOC_Os11g04720.1, LOC_Os08g43334.1, LOC_Os05g29810.1, LOC_Os05g03884.1, LOC_Os02g49840.1
Biological Process	5	GO:0010468	regulation of gene expression	0.00661778	0.0404275	25995	1335	116	13	LOC_Os03g53340.2, LOC_Os06g37450.1, LOC_Os01g52514.1, LOC_Os12g41060.1, LOC_Os03g51690.2, LOC_Os02g39140.1, LOC_Os03g06630.1, LOC_Os07g03770.1, LOC_Os11g04720.1, LOC_Os08g43334.1, LOC_Os05g29810.1, LOC_Os05g03884.1, LOC_Os02g49840.1
Biological Process	4	GO:0060255	regulation of macromolecule metabolic process	0.00737126	0.0426146	25995	1353	116	13	LOC_Os03g53340.2, LOC_Os06g37450.1, LOC_Os01g52514.1, LOC_Os12g41060.1, LOC_Os03g51690.2, LOC_Os02g39140.1, LOC_Os03g06630.1, LOC_Os07g03770.1, LOC_Os11g04720.1, LOC_Os08g43334.1, LOC_Os05g29810.1, LOC_Os05g03884.1, LOC_Os02g49840.1
Biological Process	3	GO:0019222	regulation of metabolic process	0.00759225	0.0426146	25995	1358	116	13	LOC_Os03g53340.2, LOC_Os06g37450.1, LOC_Os01g52514.1, LOC_Os12g41060.1, LOC_Os03g51690.2, LOC_Os02g39140.1, LOC_Os03g06630.1, LOC_Os07g03770.1, LOC_Os11g04720.1, LOC_Os08g43334.1, LOC_Os05g29810.1, LOC_Os05g03884.1, LOC_Os02g49840.1
Biological Process	3	GO:0019725	cellular homeostasis	0.00172384	0.023766	25995	283	116	6	LOC_Os11g43520.1, LOC_Os05g04120.1, LOC_Os06g37450.1, LOC_Os12g35330.1, LOC_Os01g27140.1, ChrUn.fgenesh.mRNA.94
Biological Process	4	GO:0042592	homeostatic process	0.00175475	0.023766	25995	284	116	6	LOC_Os11g43520.1, LOC_Os05g04120.1, LOC_Os06g37450.1, LOC_Os12g35330.1, LOC_Os01g27140.1, ChrUn.fgenesh.mRNA.94
Biological Process	3	GO:0065008	regulation of biological quality	0.00271646	0.0245083	25995	310	116	6	LOC_Os11g43520.1, LOC_Os05g04120.1, LOC_Os06g37450.1, LOC_Os12g35330.1, LOC_Os01g27140.1, ChrUn.fgenesh.mRNA.94
Biological Process	4	GO:0045454	cell redox homeostasis	0.0016674	0.023766	25995	113	116	4	LOC_Os11g43520.1, LOC_Os12g35330.1, LOC_Os01g27140.1, ChrUn.fgenesh.mRNA.94
Biological Process	4	GO:0006979	response to oxidative stress	0.00673791	0.0404275	25995	167	116	4	LOC_Os04g59160.1, LOC_Os07g47990.1, LOC_Os02g02400.1, LOC_Os03g36560.1
Biological Process	4	GO:0006952	defense response	0.00107173	0.023766	25995	45	116	3	LOC_Os03g18600.1, LOC_Os03g03810.1, LOC_Os08g28670.1
Biological Process	3	GO:0044403	symbiotic process	0.000408562	0.014218	25995	7	116	2	LOC_Os01g50030.1, LOC_Os01g50032.1
Biological Process	4	GO:0009877	nodulation	0.000408562	0.014218	25995	7	116	2	LOC_Os01g50030.1, LOC_Os01g50032.1
Biological Process	2	GO:0044419	interspecies interaction between organisms	0.00149115	0.023766	25995	13	116	2	LOC_Os01g50030.1, LOC_Os01g50032.1
Molecular Function	3	GO:0008289	lipid binding	4.85138e-07	6.20977e-05	25995	277	116	10	LOC_Os04g55170.1, LOC_Os08g32970.1, LOC_Os09g27990.1, LOC_Os01g68589.1, LOC_Os10g40614.1, LOC_Os02g44320.1, LOC_Os10g40520.1, LOC_Os10g40530.1, LOC_Os02g44310.1, LOC_Os10g40510.1
Molecular Function	6	GO:0043565	sequence-specific DNA binding	0.000159489	0.0102073	25995	439	116	9	LOC_Os03g06630.1, LOC_Os07g03770.1, LOC_Os03g53340.2, LOC_Os06g39240.1, LOC_Os06g37450.1, LOC_Os08g43334.1, LOC_Os03g51690.2, LOC_Os05g03884.1, LOC_Os02g49840.1
Molecular Function	6	GO:0015035	protein disulfide oxidoreductase activity	0.000340447	0.0115874	25995	74	116	4	LOC_Os11g43520.1, LOC_Os12g35330.1, LOC_Os01g27140.1, ChrUn.fgenesh.mRNA.94
Molecular Function	6	GO:0004719	protein-L-isoaspartate (D-aspartate) O-methyltransferase activity	0.000408562	0.0115874	25995	7	116	2	LOC_Os01g50030.1, LOC_Os01g50032.1
Molecular Function	5	GO:0051998	protein carboxyl O-methyltransferase activity	0.000543159	0.0115874	25995	8	116	2	LOC_Os01g50030.1, LOC_Os01g50032.1
Molecular Function	7	GO:0010340	carboxyl-O-methyltransferase activity	0.000543159	0.0115874	25995	8	116	2	LOC_Os01g50030.1, LOC_Os01g50032.1
Molecular Function	5	GO:0015036	disulfide oxidoreductase activity	0.000686279	0.0125491	25995	89	116	4	LOC_Os11g43520.1, LOC_Os12g35330.1, LOC_Os01g27140.1, ChrUn.fgenesh.mRNA.94
Molecular Function	5	GO:0005544	calcium-dependent phospholipid binding	0.000867849	0.0138856	25995	10	116	2	LOC_Os08g32970.1, LOC_Os09g27990.1
Molecular Function	4	GO:0016667	oxidoreductase activity, acting on a sulfur group of donors	0.00110151	0.0156659	25995	101	116	4	LOC_Os11g43520.1, LOC_Os12g35330.1, LOC_Os01g27140.1, ChrUn.fgenesh.mRNA.94
Molecular Function	6	GO:0008171	O-methyltransferase activity	0.00234657	0.0300361	25995	59	116	3	LOC_Os01g50030.1, LOC_Os11g20160.1, LOC_Os01g50032.1
Molecular Function	3	GO:0016491	oxidoreductase activity	0.00307286	0.0357569	25995	1828	116	17	LOC_Os01g39860.1, LOC_Os03g15340.1, LOC_Os03g36560.1, LOC_Os02g10120.1, LOC_Os07g49310.1, LOC_Os04g59160.1, LOC_Os11g43520.1, LOC_Os06g02019.1, LOC_Os07g47990.1, LOC_Os12g35330.1, LOC_Os01g27140.1, ChrUn.fgenesh.mRNA.94, LOC_Os04g57560.1, LOC_Os02g02400.1, LOC_Os03g29950.1, LOC_Os07g34570.1, LOC_Os03g52860.1
