# Supplementary material for: Temperature–Photoperiod Interaction in Rice Phenology for Climate Adaptation: Insights Into Glycerate‐Associated Metabolic Responses
Source: Physiol Plant. 2025 Jul 8;177(4):e70368. doi: 10.1111/ppl.70368 (PMC12238749; doi:10.1111/ppl.70368)
Supplement: Supplementary file 4 — Table S4. Analysis of gene ontology (GO) according to temperature and day‐length conditions in the stem (lower part) versus leaves through RNA‐Seq analysis. [file PPL-177-e70368-s005.xlsx]

## Sheet: Stem_Lower vs Leaf-SDLT_Up
								Up regulation
GO Type	Level	GO ID	GO Name	p-value	corr. pvalue	Pop total	Pop hits	Total	Gene count	Genes
Biological Process	3	GO:0071704	organic substance metabolic process	0.000465221	0.00617103	25995	10656	4790	2066	LOC_Os03g02190.1, LOC_Os11g27264.2, LOC_Os09g32670.1, LOC_Os06g05630.1, LOC_Os02g17360.1, LOC_Os07g09330.1, LOC_Os06g11320.1, LOC_Os05g39050.1, LOC_Os12g41060.1, LOC_Os05g43140.1, LOC_Os04g52361.1, LOC_Os05g37450.1, LOC_Os12g38930.1, LOC_Os09g39430.1, LOC_Os03g02200.1, LOC_Os12g38000.1, LOC_Os05g11750.2, LOC_Os03g55990.1, LOC_Os03g08620.1, LOC_Os02g05744.1, LOC_Os08g38600.1, LOC_Os11g19480.1, LOC…
Biological Process	3	GO:0044238	primary metabolic process	0.000385814	0.00527279	25995	10432	4790	2026	LOC_Os03g02190.1, LOC_Os11g27264.2, LOC_Os09g32670.1, LOC_Os06g05630.1, LOC_Os02g17360.1, LOC_Os07g09330.1, LOC_Os06g11320.1, LOC_Os05g39050.1, LOC_Os12g41060.1, LOC_Os05g43140.1, LOC_Os04g52361.1, LOC_Os05g37450.1, LOC_Os12g38930.1, LOC_Os09g39430.1, LOC_Os03g02200.1, LOC_Os12g38000.1, LOC_Os05g11750.2, LOC_Os03g55990.1, LOC_Os03g08620.1, LOC_Os02g05744.1, LOC_Os08g38600.1, LOC_Os11g19480.1, LOC…
Biological Process	3	GO:0009058	biosynthetic process	2.06e-07	5.64e-06	25995	5668	4790	1177	LOC_Os02g40664.1, LOC_Os09g32670.1, LOC_Os06g21480.1, LOC_Os09g08720.1, LOC_Os10g40880.1, LOC_Os07g09330.1, LOC_Os05g39050.1, LOC_Os12g41060.1, LOC_Os05g43140.1, LOC_Os08g15170.1, LOC_Os11g47330.1, LOC_Os04g52361.1, LOC_Os12g38930.1, LOC_Os05g32760.1, LOC_Os04g50060.1, LOC_Os03g02200.1, LOC_Os12g38000.1, LOC_Os03g55990.1, LOC_Os03g08620.1, LOC_Os05g45210.1, LOC_Os03g12360.1, LOC_Os08g38600.1, LOC…
Biological Process	4	GO:1901576	organic substance biosynthetic process	2.99e-07	7.5e-06	25995	2870	4790	629	LOC_Os04g58190.1, LOC_Os05g02150.1, LOC_Os08g03640.1, LOC_Os09g32670.1, LOC_Os04g28280.1, LOC_Os09g29960.1, LOC_Os06g38980.1, LOC_Os02g07890.2, LOC_Os06g21480.1, LOC_Os02g08230.1, LOC_Os09g08720.1, LOC_Os12g41060.1, LOC_Os08g06040.1, LOC_Os05g39050.1, LOC_Os01g13080.1, LOC_Os05g08570.1, LOC_Os08g15170.1, LOC_Os04g52361.1, LOC_Os06g50830.1, LOC_Os01g64820.1, LOC_Os03g05980.1, LOC_Os10g27190.1, LOC…
Biological Process	4	GO:0044249	cellular biosynthetic process	9.33e-07	2.16e-05	25995	2757	4790	602	LOC_Os04g58190.1, LOC_Os05g02150.1, LOC_Os08g03640.1, LOC_Os09g32670.1, LOC_Os04g28280.1, LOC_Os09g29960.1, LOC_Os06g38980.1, LOC_Os02g07890.2, LOC_Os06g21480.1, LOC_Os02g08230.1, LOC_Os12g41060.1, LOC_Os08g06040.1, LOC_Os05g39050.1, LOC_Os01g13080.1, LOC_Os05g08570.1, LOC_Os08g15170.1, LOC_Os04g52361.1, LOC_Os06g50830.1, LOC_Os01g64820.1, LOC_Os03g05980.1, LOC_Os10g27190.1, LOC_Os05g46580.1, LOC…
Biological Process	5	GO:0009059	macromolecule biosynthetic process	1.24e-05	0.000242306	25995	2272	4790	495	LOC_Os04g58190.1, LOC_Os05g02150.1, LOC_Os08g03640.1, LOC_Os09g32670.1, LOC_Os04g28280.1, LOC_Os09g29960.1, LOC_Os06g38980.1, LOC_Os02g07890.2, LOC_Os06g21480.1, LOC_Os12g41060.1, LOC_Os08g06040.1, LOC_Os05g39050.1, LOC_Os01g13080.1, LOC_Os05g08570.1, LOC_Os04g52361.1, LOC_Os01g64820.1, LOC_Os06g50830.1, LOC_Os03g05980.1, LOC_Os10g27190.1, LOC_Os03g59310.1, LOC_Os12g38000.1, LOC_Os03g55990.1, LOC…
Biological Process	5	GO:0034645	cellular macromolecule biosynthetic process	1.3e-05	0.00024914	25995	2268	4790	494	LOC_Os04g58190.1, LOC_Os05g02150.1, LOC_Os08g03640.1, LOC_Os09g32670.1, LOC_Os04g28280.1, LOC_Os09g29960.1, LOC_Os06g38980.1, LOC_Os02g07890.2, LOC_Os06g21480.1, LOC_Os12g41060.1, LOC_Os08g06040.1, LOC_Os05g39050.1, LOC_Os01g13080.1, LOC_Os05g08570.1, LOC_Os04g52361.1, LOC_Os01g64820.1, LOC_Os06g50830.1, LOC_Os03g05980.1, LOC_Os10g27190.1, LOC_Os03g59310.1, LOC_Os12g38000.1, LOC_Os03g55990.1, LOC…
Biological Process	3	GO:0071840	cellular component organization or biogenesis	8.38e-10	2.8e-08	25995	1591	4790	387	LOC_Os08g03640.1, LOC_Os10g32550.1, LOC_Os07g44360.1, LOC_Os09g17850.1, LOC_Os01g60810.1, LOC_Os07g46540.1, LOC_Os05g39050.1, LOC_Os04g49410.1, LOC_Os09g20910.1, LOC_Os04g40940.1, LOC_Os06g41700.1, LOC_Os10g27190.1, LOC_Os01g08310.1, LOC_Os07g36500.1, LOC_Os09g38520.1, LOC_Os01g13200.1, LOC_Os09g10980.1, LOC_Os01g67100.1, LOC_Os01g34560.1, LOC_Os05g41880.1, LOC_Os05g50800.1, LOC_Os05g51830.1, LOC…
Biological Process	4	GO:0016043	cellular component organization	1.78e-10	6.7e-09	25995	1530	4790	378	LOC_Os10g40130.1, LOC_Os05g37160.1, LOC_Os05g06450.1, LOC_Os10g32550.1, LOC_Os09g17850.1, LOC_Os07g44360.1, LOC_Os01g60810.1, LOC_Os06g48160.1, LOC_Os03g08440.1, LOC_Os06g10230.1, LOC_Os07g46540.1, LOC_Os05g39050.1, LOC_Os08g16610.1, LOC_Os07g38730.1, LOC_Os04g49410.1, LOC_Os09g20910.1, LOC_Os02g53720.1, LOC_Os03g61970.1, LOC_Os04g40940.1, LOC_Os06g41700.1, LOC_Os01g50010.1, LOC_Os03g53640.1, LOC…
Biological Process	4	GO:0005975	carbohydrate metabolic process	4.77e-20	2.15e-17	25995	1149	4790	336	LOC_Os09g32670.1, LOC_Os03g18890.1, LOC_Os07g48370.1, LOC_Os06g48160.1, LOC_Os12g36810.1, LOC_Os07g14160.1, LOC_Os06g09930.1, LOC_Os12g10784.2, LOC_Os07g49520.1, LOC_Os07g01770.1, LOC_Os01g74000.1, LOC_Os01g48440.1, LOC_Os02g53200.1, LOC_Os09g09980.1, LOC_Os01g52710.1, LOC_Os04g39420.1, LOC_Os05g33380.1, LOC_Os05g37450.1, LOC_Os12g38930.1, LOC_Os02g48360.1, LOC_Os01g66710.1, LOC_Os03g11330.1, LOC…
Biological Process	5	GO:1901566	organonitrogen compound biosynthetic process	1.09e-12	9.72e-11	25995	1110	4790	298	LOC_Os11g34940.1, LOC_Os08g03640.1, LOC_Os06g38980.1, LOC_Os02g07890.2, LOC_Os06g21480.1, LOC_Os06g08320.1, LOC_Os03g08440.1, LOC_Os08g25390.1, LOC_Os08g06040.1, LOC_Os01g13080.1, LOC_Os01g61814.1, LOC_Os08g15170.1, LOC_Os04g52361.1, LOC_Os09g08430.1, LOC_Os03g05980.1, LOC_Os10g27190.1, LOC_Os12g26060.1, LOC_Os04g42600.2, LOC_Os03g59310.1, LOC_Os12g38000.1, LOC_Os02g13530.1, LOC_Os08g02370.1, LOC…
Biological Process	4	GO:0006629	lipid metabolic process	0.000890354	0.0114728	25995	1193	4790	262	LOC_Os09g32670.1, LOC_Os09g08720.1, LOC_Os02g08230.1, LOC_Os06g05630.1, LOC_Os09g04710.1, LOC_Os07g09330.1, LOC_Os01g46260.1, LOC_Os02g09610.1, LOC_Os02g02790.1, LOC_Os01g48910.2, LOC_Os05g46580.1, LOC_Os05g11810.1, LOC_Os09g39430.1, LOC_Os12g26290.2, LOC_Os04g02640.1, LOC_Os07g42420.1, LOC_Os05g33270.1, LOC_Os05g29990.1, LOC_Os01g61200.1, LOC_Os07g12150.1, LOC_Os07g44710.1, LOC_Os11g32650.1, LOC…
Biological Process	5	GO:0043603	cellular amide metabolic process	1.77e-11	9.99e-10	25995	764	4790	215	LOC_Os11g34940.1, LOC_Os08g03640.1, LOC_Os06g38980.1, LOC_Os02g07890.2, LOC_Os06g21480.1, LOC_Os06g08320.1, LOC_Os03g08440.1, LOC_Os08g06040.1, LOC_Os01g13080.1, LOC_Os01g61814.1, LOC_Os04g52361.1, LOC_Os09g08430.1, LOC_Os03g05980.1, LOC_Os10g27190.1, LOC_Os04g42600.2, LOC_Os03g59310.1, LOC_Os12g38000.1, LOC_Os02g13530.1, LOC_Os01g54540.1, LOC_Os09g39540.1, LOC_Os11g24610.1, LOC_Os11g37510.1, LOC…
Biological Process	6	GO:0043604	amide biosynthetic process	7.62e-12	4.91e-10	25995	749	4790	213	LOC_Os11g34940.1, LOC_Os08g03640.1, LOC_Os06g38980.1, LOC_Os02g07890.2, LOC_Os06g21480.1, LOC_Os06g08320.1, LOC_Os03g08440.1, LOC_Os08g06040.1, LOC_Os01g13080.1, LOC_Os01g61814.1, LOC_Os04g52361.1, LOC_Os09g08430.1, LOC_Os03g05980.1, LOC_Os10g27190.1, LOC_Os04g42600.2, LOC_Os03g59310.1, LOC_Os12g38000.1, LOC_Os02g13530.1, LOC_Os01g54540.1, LOC_Os09g39540.1, LOC_Os11g24610.1, LOC_Os11g37510.1, LOC…
Biological Process	5	GO:0006518	peptide metabolic process	2.63e-12	1.97e-10	25995	737	4790	212	LOC_Os11g34940.1, LOC_Os08g03640.1, LOC_Os06g38980.1, LOC_Os02g07890.2, LOC_Os06g21480.1, LOC_Os06g08320.1, LOC_Os03g08440.1, LOC_Os08g06040.1, LOC_Os01g13080.1, LOC_Os01g61814.1, LOC_Os04g52361.1, LOC_Os09g08430.1, LOC_Os03g05980.1, LOC_Os10g27190.1, LOC_Os04g42600.2, LOC_Os03g59310.1, LOC_Os12g38000.1, LOC_Os02g13530.1, LOC_Os01g54540.1, LOC_Os09g39540.1, LOC_Os11g24610.1, LOC_Os11g37510.1, LOC…
Biological Process	6	GO:0006412	translation	1.05e-12	9.72e-11	25995	722	4790	210	LOC_Os11g34940.1, LOC_Os08g03640.1, LOC_Os06g38980.1, LOC_Os02g07890.2, LOC_Os06g21480.1, LOC_Os06g08320.1, LOC_Os03g08440.1, LOC_Os08g06040.1, LOC_Os01g13080.1, LOC_Os01g61814.1, LOC_Os04g52361.1, LOC_Os09g08430.1, LOC_Os03g05980.1, LOC_Os10g27190.1, LOC_Os04g42600.2, LOC_Os03g59310.1, LOC_Os12g38000.1, LOC_Os02g13530.1, LOC_Os01g54540.1, LOC_Os09g39540.1, LOC_Os11g24610.1, LOC_Os11g37510.1, LOC…
Biological Process	6	GO:0043043	peptide biosynthetic process	2.88e-12	2e-10	25995	729	4790	210	LOC_Os11g34940.1, LOC_Os08g03640.1, LOC_Os06g38980.1, LOC_Os02g07890.2, LOC_Os06g21480.1, LOC_Os06g08320.1, LOC_Os03g08440.1, LOC_Os08g06040.1, LOC_Os01g13080.1, LOC_Os01g61814.1, LOC_Os04g52361.1, LOC_Os09g08430.1, LOC_Os03g05980.1, LOC_Os10g27190.1, LOC_Os04g42600.2, LOC_Os03g59310.1, LOC_Os12g38000.1, LOC_Os02g13530.1, LOC_Os01g54540.1, LOC_Os09g39540.1, LOC_Os11g24610.1, LOC_Os11g37510.1, LOC…
Biological Process	3	GO:0044281	small molecule metabolic process	0.00492783	0.0488451	25995	729	4790	162	LOC_Os03g01600.1, LOC_Os02g08230.1, LOC_Os01g31610.1, LOC_Os06g44300.1, LOC_Os02g33710.1, LOC_Os08g25390.1, LOC_Os07g49520.1, LOC_Os03g56820.1, LOC_Os09g19650.1, LOC_Os08g15170.1, LOC_Os07g48750.1, LOC_Os04g39420.1, LOC_Os03g58040.1, LOC_Os05g33380.1, LOC_Os12g26060.1, LOC_Os02g48360.1, LOC_Os06g14620.1, LOC_Os01g52530.1, LOC_Os08g15030.1, LOC_Os12g05110.1, LOC_Os04g02640.1, LOC_Os09g39230.1, LOC…
Biological Process	5	GO:0006259	DNA metabolic process	1.38e-11	8.31e-10	25995	514	4790	157	LOC_Os11g29380.1, LOC_Os05g38480.1, LOC_Os06g13670.1, LOC_Os01g12660.1, LOC_Os08g42600.1, LOC_Os05g51850.1, LOC_Os07g46540.1, LOC_Os07g12710.1, LOC_Os05g39050.1, LOC_Os01g53070.1, LOC_Os09g20910.1, LOC_Os01g49010.1, LOC_Os10g34580.1, LOC_Os10g34820.2, LOC_Os01g64820.1, LOC_Os04g10650.1, LOC_Os03g46770.1, LOC_Os12g25120.1, LOC_Os05g43610.1, LOC_Os01g70220.1, LOC_Os05g02300.1, LOC_Os06g14620.1, LOC…
Biological Process	2	GO:0040007	growth	0.0039978	0.0414484	25995	573	4790	131	LOC_Os05g06450.1, LOC_Os11g29380.1, LOC_Os01g60810.1, LOC_Os04g48260.1, LOC_Os08g42600.1, LOC_Os06g10230.1, LOC_Os02g57120.1, LOC_Os02g47880.1, LOC_Os03g25990.1, LOC_Os02g40430.1, LOC_Os11g39140.1, LOC_Os04g49410.1, LOC_Os02g53720.1, LOC_Os03g61970.1, LOC_Os06g21340.1, LOC_Os08g10510.1, LOC_Os06g41700.1, LOC_Os06g22810.1, LOC_Os10g36650.1, LOC_Os04g02640.1, LOC_Os08g41100.1, LOC_Os06g12610.1, LOC…
Biological Process	3	GO:0007049	cell cycle	3.65e-14	4.71e-12	25995	363	4790	127	LOC_Os05g06450.1, LOC_Os01g17402.1, LOC_Os07g44360.1, LOC_Os06g13670.1, LOC_Os04g53760.1, LOC_Os08g42600.1, LOC_Os06g09930.1, LOC_Os02g57120.1, LOC_Os07g46540.1, LOC_Os07g39820.1, LOC_Os04g46660.1, LOC_Os11g19220.1, LOC_Os02g40430.1, LOC_Os08g16610.1, LOC_Os10g34580.1, LOC_Os10g34820.2, LOC_Os01g64820.1, LOC_Os06g11410.1, LOC_Os04g40940.1, LOC_Os04g46000.1, LOC_Os12g24550.1, LOC_Os04g10650.1, LOC…
Biological Process	3	GO:0048869	cellular developmental process	0.00345879	0.0371408	25995	527	4790	122	LOC_Os01g44069.1, LOC_Os03g18370.1, LOC_Os05g06450.1, LOC_Os01g57890.1, LOC_Os02g08230.1, LOC_Os06g51310.2, LOC_Os01g12660.1, LOC_Os08g42600.1, LOC_Os06g44300.1, LOC_Os02g47880.1, LOC_Os03g61970.1, LOC_Os06g21340.1, LOC_Os08g10510.1, LOC_Os08g02410.1, LOC_Os05g48240.1, LOC_Os01g08310.1, LOC_Os10g36650.1, LOC_Os02g58490.1, LOC_Os09g20820.1, LOC_Os08g41100.1, LOC_Os06g12610.1, LOC_Os04g53580.1, LOC…
Biological Process	4	GO:0030154	cell differentiation	0.00345879	0.0371408	25995	527	4790	122	LOC_Os01g44069.1, LOC_Os03g18370.1, LOC_Os05g06450.1, LOC_Os01g57890.1, LOC_Os02g08230.1, LOC_Os06g51310.2, LOC_Os01g12660.1, LOC_Os08g42600.1, LOC_Os06g44300.1, LOC_Os02g47880.1, LOC_Os03g61970.1, LOC_Os06g21340.1, LOC_Os08g10510.1, LOC_Os08g02410.1, LOC_Os05g48240.1, LOC_Os01g08310.1, LOC_Os10g36650.1, LOC_Os02g58490.1, LOC_Os09g20820.1, LOC_Os08g41100.1, LOC_Os06g12610.1, LOC_Os04g53580.1, LOC…
Biological Process	5	GO:0043436	oxoacid metabolic process	0.000221529	0.00312218	25995	468	4790	117	LOC_Os03g01600.1, LOC_Os02g08230.1, LOC_Os01g31610.1, LOC_Os06g44300.1, LOC_Os08g25390.1, LOC_Os02g33710.1, LOC_Os07g49520.1, LOC_Os03g56820.1, LOC_Os09g19650.1, LOC_Os04g39420.1, LOC_Os03g58040.1, LOC_Os05g33380.1, LOC_Os12g26060.1, LOC_Os02g48360.1, LOC_Os08g15030.1, LOC_Os12g05110.1, LOC_Os04g02640.1, LOC_Os09g39230.1, LOC_Os09g20820.1, LOC_Os08g19850.1, LOC_Os06g45710.1, LOC_Os10g38940.1, LOC…
Biological Process	6	GO:0019752	carboxylic acid metabolic process	0.000221529	0.00312218	25995	468	4790	117	LOC_Os03g01600.1, LOC_Os02g08230.1, LOC_Os01g31610.1, LOC_Os06g44300.1, LOC_Os08g25390.1, LOC_Os02g33710.1, LOC_Os07g49520.1, LOC_Os03g56820.1, LOC_Os09g19650.1, LOC_Os04g39420.1, LOC_Os03g58040.1, LOC_Os05g33380.1, LOC_Os12g26060.1, LOC_Os02g48360.1, LOC_Os08g15030.1, LOC_Os12g05110.1, LOC_Os04g02640.1, LOC_Os09g39230.1, LOC_Os09g20820.1, LOC_Os08g19850.1, LOC_Os06g45710.1, LOC_Os10g38940.1, LOC…
Biological Process	4	GO:0006082	organic acid metabolic process	0.000265034	0.00367786	25995	470	4790	117	LOC_Os03g01600.1, LOC_Os02g08230.1, LOC_Os01g31610.1, LOC_Os06g44300.1, LOC_Os08g25390.1, LOC_Os02g33710.1, LOC_Os07g49520.1, LOC_Os03g56820.1, LOC_Os09g19650.1, LOC_Os04g39420.1, LOC_Os03g58040.1, LOC_Os05g33380.1, LOC_Os12g26060.1, LOC_Os02g48360.1, LOC_Os08g15030.1, LOC_Os12g05110.1, LOC_Os04g02640.1, LOC_Os09g39230.1, LOC_Os09g20820.1, LOC_Os08g19850.1, LOC_Os06g45710.1, LOC_Os10g38940.1, LOC…
Biological Process	4	GO:1901135	carbohydrate derivative metabolic process	0.000427725	0.00575832	25995	341	4790	88	LOC_Os01g43910.1, LOC_Os02g35870.2, LOC_Os03g58900.1, LOC_Os03g46640.1, LOC_Os07g49520.1, LOC_Os05g45740.2, LOC_Os04g01660.1, LOC_Os08g15170.1, LOC_Os02g41590.1, LOC_Os10g08550.1, LOC_Os01g74000.1, LOC_Os04g39420.1, LOC_Os10g41410.1, LOC_Os05g33380.1, LOC_Os09g24910.1, LOC_Os08g29710.1, LOC_Os12g26060.1, LOC_Os07g08340.1, LOC_Os02g48360.1, LOC_Os06g06280.1, LOC_Os01g52530.1, LOC_Os12g05110.1, LOC…
Biological Process	5	GO:0008610	lipid biosynthetic process	0.000744768	0.00973595	25995	319	4790	82	LOC_Os09g32670.1, LOC_Os06g05090.1, LOC_Os01g43910.1, LOC_Os09g08720.1, LOC_Os12g43363.1, LOC_Os02g08230.1, LOC_Os06g44300.1, LOC_Os03g56820.1, LOC_Os09g19650.1, LOC_Os07g01150.3, LOC_Os05g49900.1, LOC_Os03g20560.1, LOC_Os09g25850.1, LOC_Os06g12250.1, LOC_Os01g18110.1, LOC_Os05g46580.1, LOC_Os06g14810.1, LOC_Os02g54890.1, LOC_Os03g14170.1, LOC_Os09g34320.1, LOC_Os04g02640.1, LOC_Os01g73790.1, LOC…
Biological Process	4	GO:0044283	small molecule biosynthetic process	0.000185092	0.00280073	25995	266	4790	73	LOC_Os03g15120.1, LOC_Os03g27230.1, LOC_Os12g43363.1, LOC_Os02g08230.1, LOC_Os06g44300.1, LOC_Os03g45320.1, LOC_Os08g25390.1, LOC_Os03g56820.1, LOC_Os09g19650.1, LOC_Os07g01150.3, LOC_Os05g49900.1, LOC_Os02g41590.1, LOC_Os12g04440.1, LOC_Os03g20560.1, LOC_Os09g25850.1, LOC_Os06g12250.1, LOC_Os10g41410.1, LOC_Os12g26060.1, LOC_Os06g14810.1, LOC_Os03g14170.1, LOC_Os04g55720.1, LOC_Os04g02640.1, LOC…
Biological Process	4	GO:0044262	cellular carbohydrate metabolic process	2.12e-06	4.67e-05	25995	207	4790	66	LOC_Os02g51680.1, LOC_Os04g39610.1, LOC_Os09g32670.1, LOC_Os07g24190.1, LOC_Os01g43910.1, LOC_Os02g58480.1, LOC_Os06g09450.2, LOC_Os02g44235.1, LOC_Os06g48160.1, LOC_Os02g46910.1, LOC_Os04g17650.1, LOC_Os12g36890.1, LOC_Os02g54890.1, LOC_Os06g48170.1, LOC_Os06g36560.1, LOC_Os03g28330.4, LOC_Os03g12360.1, LOC_Os03g01800.1, LOC_Os04g51460.1, LOC_Os10g36710.1, LOC_Os08g28730.1, LOC_Os05g29990.1, LOC…
Biological Process	6	GO:0046394	carboxylic acid biosynthetic process	8.82e-06	0.000184954	25995	215	4790	66	LOC_Os03g15120.1, LOC_Os03g27230.1, LOC_Os12g43363.1, LOC_Os02g08230.1, LOC_Os06g44300.1, LOC_Os03g45320.1, LOC_Os08g25390.1, LOC_Os03g56820.1, LOC_Os09g19650.1, LOC_Os07g01150.3, LOC_Os05g49900.1, LOC_Os12g04440.1, LOC_Os03g20560.1, LOC_Os09g25850.1, LOC_Os06g12250.1, LOC_Os12g26060.1, LOC_Os06g14810.1, LOC_Os03g14170.1, LOC_Os09g39230.1, LOC_Os04g55720.1, LOC_Os04g02640.1, LOC_Os10g38940.1, LOC…
Biological Process	5	GO:0016053	organic acid biosynthetic process	1.04e-05	0.000212736	25995	216	4790	66	LOC_Os03g15120.1, LOC_Os03g27230.1, LOC_Os12g43363.1, LOC_Os02g08230.1, LOC_Os06g44300.1, LOC_Os03g45320.1, LOC_Os08g25390.1, LOC_Os03g56820.1, LOC_Os09g19650.1, LOC_Os07g01150.3, LOC_Os05g49900.1, LOC_Os12g04440.1, LOC_Os03g20560.1, LOC_Os09g25850.1, LOC_Os06g12250.1, LOC_Os12g26060.1, LOC_Os06g14810.1, LOC_Os03g14170.1, LOC_Os09g39230.1, LOC_Os04g55720.1, LOC_Os04g02640.1, LOC_Os10g38940.1, LOC…
Biological Process	4	GO:0044085	cellular component biogenesis	1.55e-08	4.66e-07	25995	169	4790	62	LOC_Os08g03640.1, LOC_Os05g37160.1, LOC_Os05g06450.1, LOC_Os04g43290.1, LOC_Os03g44420.1, LOC_Os11g04070.1, LOC_Os05g51850.1, LOC_Os05g39050.1, LOC_Os09g23730.1, LOC_Os07g38730.1, LOC_Os01g05610.1, LOC_Os01g18050.1, LOC_Os04g56970.1, LOC_Os06g46000.1, LOC_Os01g05900.1, LOC_Os01g05970.1, LOC_Os11g18830.1, LOC_Os08g33190.1, LOC_Os05g49860.1, LOC_Os07g36500.1, LOC_Os04g49420.1, LOC_Os07g12320.1, LOC…
Biological Process	7	GO:0032787	monocarboxylic acid metabolic process	3.35e-07	8.18e-06	25995	178	4790	61	LOC_Os12g43363.1, LOC_Os02g08230.1, LOC_Os06g44300.1, LOC_Os07g49520.1, LOC_Os03g56820.1, LOC_Os09g19650.1, LOC_Os07g01150.3, LOC_Os05g49900.1, LOC_Os10g08550.1, LOC_Os03g20560.1, LOC_Os09g25850.1, LOC_Os06g12250.1, LOC_Os04g39420.1, LOC_Os05g33380.1, LOC_Os09g24910.1, LOC_Os07g08340.1, LOC_Os06g14810.1, LOC_Os02g48360.1, LOC_Os03g14170.1, LOC_Os12g05110.1, LOC_Os04g02640.1, LOC_Os09g20820.1, LOC…
Biological Process	4	GO:0006979	response to oxidative stress	4.92e-06	0.00010572	25995	167	4790	55	LOC_Os03g02920.1, LOC_Os09g32964.1, LOC_Os11g18170.1, LOC_Os04g59150.1, LOC_Os05g41990.1, LOC_Os01g15830.1, LOC_Os06g48030.1, LOC_Os02g06630.1, LOC_Os01g22230.1, LOC_Os04g59190.1, LOC_Os12g26290.2, LOC_Os06g35480.1, LOC_Os05g42000.1, LOC_Os03g25330.1, LOC_Os04g39100.1, LOC_Os02g58720.2, LOC_Os10g39170.1, LOC_Os06g51150.1, LOC_Os01g22370.1, LOC_Os01g16450.1, LOC_Os11g02130.1, LOC_Os08g42030.1, LOC…
Biological Process	3	GO:0007017	microtubule-based process	5.62e-24	5.07e-21	25995	75	4790	54	LOC_Os05g38480.1, LOC_Os12g36100.1, LOC_Os05g06450.1, LOC_Os04g53760.1, LOC_Os05g02670.1, LOC_Os08g43400.1, LOC_Os07g38730.1, LOC_Os03g39020.1, LOC_Os01g18050.1, LOC_Os11g42800.1, LOC_Os05g06260.1, LOC_Os06g46000.1, LOC_Os04g30720.1, LOC_Os03g02290.1, LOC_Os12g42160.1, LOC_Os04g42330.1, LOC_Os02g43050.1, LOC_Os11g14220.1, LOC_Os04g45580.1, LOC_Os03g18980.1, LOC_Os02g07060.1, LOC_Os03g01530.1, LOC…
Biological Process	5	GO:0022607	cellular component assembly	4.4e-13	4.96e-11	25995	108	4790	53	LOC_Os05g37160.1, LOC_Os05g06450.1, LOC_Os04g43290.1, LOC_Os03g44420.1, LOC_Os05g51850.1, LOC_Os05g39050.1, LOC_Os09g23730.1, LOC_Os07g38730.1, LOC_Os01g05610.1, LOC_Os01g18050.1, LOC_Os04g56970.1, LOC_Os06g46000.1, LOC_Os01g05900.1, LOC_Os01g05970.1, LOC_Os11g18830.1, LOC_Os08g33190.1, LOC_Os05g49860.1, LOC_Os07g36500.1, LOC_Os04g49420.1, LOC_Os11g14220.1, LOC_Os09g38520.1, LOC_Os02g20860.1, LOC…
Biological Process	5	GO:0044264	cellular polysaccharide metabolic process	8.64e-08	2.44e-06	25995	142	4790	53	LOC_Os09g32670.1, LOC_Os01g43910.1, LOC_Os07g24190.1, LOC_Os06g48160.1, LOC_Os02g46910.1, LOC_Os12g36890.1, LOC_Os02g54890.1, LOC_Os06g48170.1, LOC_Os03g01800.1, LOC_Os04g51460.1, LOC_Os10g36710.1, LOC_Os08g28730.1, LOC_Os05g29990.1, LOC_Os02g57770.1, LOC_Os07g44710.1, LOC_Os10g32980.1, LOC_Os02g14900.1, LOC_Os09g23220.1, LOC_Os08g13920.1, LOC_Os10g02770.1, LOC_Os07g10770.1, LOC_Os03g14540.1, LOC…
Biological Process	5	GO:0006996	organelle organization	6.56e-07	1.56e-05	25995	150	4790	53	LOC_Os09g17850.1, LOC_Os04g43290.1, LOC_Os05g51850.1, LOC_Os05g39050.1, LOC_Os09g23730.1, LOC_Os01g05610.1, LOC_Os05g06260.1, LOC_Os01g70220.1, LOC_Os03g63250.1, LOC_Os01g05900.1, LOC_Os01g05970.1, LOC_Os08g42380.1, LOC_Os08g45130.1, LOC_Os08g33190.1, LOC_Os04g42330.1, LOC_Os05g49860.1, LOC_Os07g36500.1, LOC_Os04g49420.1, LOC_Os12g38310.1, LOC_Os04g39280.1, LOC_Os06g06460.1, LOC_Os01g62230.1, LOC…
Biological Process	5	GO:0005976	polysaccharide metabolic process	1.32e-06	2.97e-05	25995	153	4790	53	LOC_Os09g32670.1, LOC_Os01g43910.1, LOC_Os07g24190.1, LOC_Os06g48160.1, LOC_Os02g46910.1, LOC_Os12g36890.1, LOC_Os02g54890.1, LOC_Os06g48170.1, LOC_Os03g01800.1, LOC_Os04g51460.1, LOC_Os10g36710.1, LOC_Os08g28730.1, LOC_Os05g29990.1, LOC_Os02g57770.1, LOC_Os07g44710.1, LOC_Os10g32980.1, LOC_Os02g14900.1, LOC_Os09g23220.1, LOC_Os08g13920.1, LOC_Os10g02770.1, LOC_Os07g10770.1, LOC_Os03g14540.1, LOC…
Biological Process	5	GO:0043933	protein-containing complex subunit organization	1.19e-12	9.72e-11	25995	107	4790	52	LOC_Os05g37160.1, LOC_Os05g06450.1, LOC_Os04g43290.1, LOC_Os03g44420.1, LOC_Os05g51850.1, LOC_Os05g39050.1, LOC_Os09g23730.1, LOC_Os07g38730.1, LOC_Os01g05610.1, LOC_Os01g18050.1, LOC_Os04g56970.1, LOC_Os06g46000.1, LOC_Os01g05900.1, LOC_Os01g05970.1, LOC_Os11g18830.1, LOC_Os08g33190.1, LOC_Os05g49860.1, LOC_Os07g36500.1, LOC_Os04g49420.1, LOC_Os11g14220.1, LOC_Os09g38520.1, LOC_Os02g20860.1, LOC…
Biological Process	4	GO:0055086	nucleobase-containing small molecule metabolic process	0.00351996	0.037353	25995	197	4790	52	LOC_Os03g46640.1, LOC_Os07g49520.1, LOC_Os05g45740.2, LOC_Os08g15170.1, LOC_Os02g41590.1, LOC_Os10g08550.1, LOC_Os04g39420.1, LOC_Os10g41410.1, LOC_Os05g33380.1, LOC_Os09g24910.1, LOC_Os12g26060.1, LOC_Os07g08340.1, LOC_Os02g48360.1, LOC_Os06g14620.1, LOC_Os01g52530.1, LOC_Os12g05110.1, LOC_Os09g20820.1, LOC_Os01g72240.1, LOC_Os06g45710.1, LOC_Os02g08010.1, LOC_Os08g09210.2, LOC_Os10g30550.1, LOC…
Biological Process	6	GO:0065003	protein-containing complex assembly	3.14e-16	4.72e-14	25995	89	4790	51	LOC_Os05g37160.1, LOC_Os05g06450.1, LOC_Os04g43290.1, LOC_Os03g44420.1, LOC_Os05g51850.1, LOC_Os05g39050.1, LOC_Os09g23730.1, LOC_Os07g38730.1, LOC_Os01g05610.1, LOC_Os01g18050.1, LOC_Os04g56970.1, LOC_Os06g46000.1, LOC_Os01g05900.1, LOC_Os01g05970.1, LOC_Os11g18830.1, LOC_Os08g33190.1, LOC_Os05g49860.1, LOC_Os07g36500.1, LOC_Os04g49420.1, LOC_Os11g14220.1, LOC_Os09g38520.1, LOC_Os02g07060.1, LOC…
Biological Process	7	GO:0034622	cellular protein-containing complex assembly	3.14e-16	4.72e-14	25995	89	4790	51	LOC_Os05g37160.1, LOC_Os05g06450.1, LOC_Os04g43290.1, LOC_Os03g44420.1, LOC_Os05g51850.1, LOC_Os05g39050.1, LOC_Os09g23730.1, LOC_Os07g38730.1, LOC_Os01g05610.1, LOC_Os01g18050.1, LOC_Os04g56970.1, LOC_Os06g46000.1, LOC_Os01g05900.1, LOC_Os01g05970.1, LOC_Os11g18830.1, LOC_Os08g33190.1, LOC_Os05g49860.1, LOC_Os07g36500.1, LOC_Os04g49420.1, LOC_Os11g14220.1, LOC_Os09g38520.1, LOC_Os02g07060.1, LOC…
Biological Process	5	GO:0034637	cellular carbohydrate biosynthetic process	0.00274278	0.0305431	25995	146	4790	41	LOC_Os02g51680.1, LOC_Os02g44230.1, LOC_Os09g32670.1, LOC_Os01g43910.1, LOC_Os07g24190.1, LOC_Os02g44235.1, LOC_Os02g49332.1, LOC_Os09g25490.1, LOC_Os07g41360.1, LOC_Os03g62090.1, LOC_Os01g34880.1, LOC_Os03g40270.1, LOC_Os06g51270.1, LOC_Os12g36890.1, LOC_Os05g50120.1, LOC_Os07g14850.1, LOC_Os02g54890.1, LOC_Os07g42770.1, LOC_Os01g54620.1, LOC_Os03g59340.1, LOC_Os03g16980.1, LOC_Os08g06380.1, LOC…
Biological Process	5	GO:0006631	fatty acid metabolic process	2.23e-05	0.000410884	25995	115	4790	40	LOC_Os11g43820.1, LOC_Os12g43363.1, LOC_Os02g08230.1, LOC_Os11g37900.1, LOC_Os02g56860.1, LOC_Os03g08360.1, LOC_Os06g15020.1, LOC_Os06g44300.1, LOC_Os03g56820.1, LOC_Os10g33370.1, LOC_Os09g19650.1, LOC_Os07g01150.3, LOC_Os05g49900.1, LOC_Os11g39220.1, LOC_Os03g20560.1, LOC_Os02g42660.1, LOC_Os03g12030.1, LOC_Os01g65830.1, LOC_Os04g31070.1, LOC_Os09g25850.1, LOC_Os06g12250.1, LOC_Os04g55060.1, LOC…
Biological Process	6	GO:0051276	chromosome organization	2.44e-07	6.48e-06	25995	95	4790	39	LOC_Os01g61920.1, LOC_Os09g17850.1, LOC_Os04g34240.1, LOC_Os05g51850.1, LOC_Os02g47150.1, LOC_Os01g06010.1, LOC_Os05g39050.1, LOC_Os06g06510.1, LOC_Os09g23730.1, LOC_Os05g36280.1, LOC_Os01g05630.1, LOC_Os01g05610.1, LOC_Os08g38300.1, LOC_Os05g38560.1, LOC_Os05g48030.1, LOC_Os01g70220.1, LOC_Os01g05900.1, LOC_Os01g05970.1, LOC_Os05g38740.1, LOC_Os03g50355.1, LOC_Os01g64640.1, LOC_Os08g45130.1, LOC…
Biological Process	3	GO:0006928	movement of cell or subcellular component	1.54e-18	3.48e-16	25995	48	4790	37	LOC_Os05g38480.1, LOC_Os12g36100.1, LOC_Os01g42070.1, LOC_Os04g53760.1, LOC_Os01g14090.1, LOC_Os06g04560.1, LOC_Os05g02670.1, LOC_Os12g39980.1, LOC_Os03g56260.1, LOC_Os01g43580.1, LOC_Os08g02380.1, LOC_Os04g28260.1, LOC_Os08g43400.1, LOC_Os11g35090.1, LOC_Os03g39020.1, LOC_Os03g05820.1, LOC_Os05g33030.1, LOC_Os11g42800.1, LOC_Os01g33040.1, LOC_Os04g30720.1, LOC_Os04g57140.2, LOC_Os03g02290.1, LOC…
Biological Process	4	GO:0007018	microtubule-based movement	1.54e-18	3.48e-16	25995	48	4790	37	LOC_Os05g38480.1, LOC_Os12g36100.1, LOC_Os01g42070.1, LOC_Os04g53760.1, LOC_Os01g14090.1, LOC_Os06g04560.1, LOC_Os05g02670.1, LOC_Os12g39980.1, LOC_Os03g56260.1, LOC_Os01g43580.1, LOC_Os08g02380.1, LOC_Os04g28260.1, LOC_Os08g43400.1, LOC_Os11g35090.1, LOC_Os03g39020.1, LOC_Os03g05820.1, LOC_Os05g33030.1, LOC_Os11g42800.1, LOC_Os01g33040.1, LOC_Os04g30720.1, LOC_Os04g57140.2, LOC_Os03g02290.1, LOC…
Biological Process	6	GO:0044042	glucan metabolic process	7.36e-09	2.29e-07	25995	79	4790	37	LOC_Os07g24190.1, LOC_Os06g48160.1, LOC_Os06g48200.1, LOC_Os02g49332.1, LOC_Os09g25490.1, LOC_Os02g46910.1, LOC_Os07g41360.1, LOC_Os03g62090.1, LOC_Os01g34880.1, LOC_Os03g40270.1, LOC_Os06g51270.1, LOC_Os12g36890.1, LOC_Os07g29750.1, LOC_Os07g34580.1, LOC_Os07g14850.1, LOC_Os01g54620.1, LOC_Os03g59340.1, LOC_Os06g48170.1, LOC_Os08g06380.1, LOC_Os05g08370.1, LOC_Os04g56520.2, LOC_Os03g63760.1, LOC…
Biological Process	6	GO:0006073	cellular glucan metabolic process	7.36e-09	2.29e-07	25995	79	4790	37	LOC_Os07g24190.1, LOC_Os02g49332.1, LOC_Os06g48160.1, LOC_Os06g48200.1, LOC_Os09g25490.1, LOC_Os02g46910.1, LOC_Os07g41360.1, LOC_Os03g62090.1, LOC_Os01g34880.1, LOC_Os03g40270.1, LOC_Os06g51270.1, LOC_Os12g36890.1, LOC_Os07g29750.1, LOC_Os07g14850.1, LOC_Os07g34580.1, LOC_Os01g54620.1, LOC_Os03g59340.1, LOC_Os08g06380.1, LOC_Os05g08370.1, LOC_Os06g48170.1, LOC_Os04g56520.2, LOC_Os03g63760.1, LOC…
Biological Process	7	GO:0072330	monocarboxylic acid biosynthetic process	2.53e-05	0.000456896	25995	104	4790	37	LOC_Os11g43820.1, LOC_Os12g43363.1, LOC_Os02g08230.1, LOC_Os11g37900.1, LOC_Os02g56860.1, LOC_Os03g08360.1, LOC_Os06g15020.1, LOC_Os06g44300.1, LOC_Os08g23730.1, LOC_Os03g56820.1, LOC_Os10g33370.1, LOC_Os09g19650.1, LOC_Os07g01150.3, LOC_Os05g49900.1, LOC_Os03g20560.1, LOC_Os02g42660.1, LOC_Os03g12030.1, LOC_Os09g25850.1, LOC_Os06g12250.1, LOC_Os04g55060.1, LOC_Os06g14810.1, LOC_Os01g04260.1, LOC…
Biological Process	6	GO:0033692	cellular polysaccharide biosynthetic process	0.000186302	0.00280073	25995	113	4790	37	LOC_Os09g32670.1, LOC_Os01g43910.1, LOC_Os07g24190.1, LOC_Os02g49332.1, LOC_Os09g25490.1, LOC_Os07g41360.1, LOC_Os03g62090.1, LOC_Os01g34880.1, LOC_Os03g40270.1, LOC_Os06g51270.1, LOC_Os12g36890.1, LOC_Os05g50120.1, LOC_Os07g14850.1, LOC_Os02g54890.1, LOC_Os07g42770.1, LOC_Os01g54620.1, LOC_Os03g59340.1, LOC_Os03g16980.1, LOC_Os08g06380.1, LOC_Os05g08370.1, LOC_Os04g56520.2, LOC_Os10g39420.1, LOC…
Biological Process	6	GO:0000271	polysaccharide biosynthetic process	0.000186302	0.00280073	25995	113	4790	37	LOC_Os09g32670.1, LOC_Os01g43910.1, LOC_Os07g24190.1, LOC_Os02g49332.1, LOC_Os09g25490.1, LOC_Os07g41360.1, LOC_Os03g62090.1, LOC_Os01g34880.1, LOC_Os03g40270.1, LOC_Os06g51270.1, LOC_Os12g36890.1, LOC_Os05g50120.1, LOC_Os07g14850.1, LOC_Os02g54890.1, LOC_Os07g42770.1, LOC_Os01g54620.1, LOC_Os03g59340.1, LOC_Os03g16980.1, LOC_Os08g06380.1, LOC_Os05g08370.1, LOC_Os04g56520.2, LOC_Os10g39420.1, LOC…
Biological Process	6	GO:0006633	fatty acid biosynthetic process	1.76e-05	0.000330636	25995	95	4790	35	LOC_Os11g43820.1, LOC_Os12g43363.1, LOC_Os02g08230.1, LOC_Os11g37900.1, LOC_Os02g56860.1, LOC_Os03g08360.1, LOC_Os06g15020.1, LOC_Os06g44300.1, LOC_Os03g56820.1, LOC_Os10g33370.1, LOC_Os09g19650.1, LOC_Os07g01150.3, LOC_Os05g49900.1, LOC_Os03g20560.1, LOC_Os02g42660.1, LOC_Os03g12030.1, LOC_Os09g25850.1, LOC_Os06g12250.1, LOC_Os04g55060.1, LOC_Os06g14810.1, LOC_Os01g04260.1, LOC_Os03g14170.1, LOC…
Biological Process	5	GO:0006325	chromatin organization	2.59e-07	6.68e-06	25995	78	4790	34	LOC_Os01g61920.1, LOC_Os04g34240.1, LOC_Os05g51850.1, LOC_Os01g06010.1, LOC_Os05g39050.1, LOC_Os06g06510.1, LOC_Os09g23730.1, LOC_Os05g36280.1, LOC_Os01g05630.1, LOC_Os01g05610.1, LOC_Os08g38300.1, LOC_Os05g38560.1, LOC_Os05g48030.1, LOC_Os01g70220.1, LOC_Os01g05900.1, LOC_Os01g05970.1, LOC_Os05g38740.1, LOC_Os03g50355.1, LOC_Os01g64640.1, LOC_Os08g45130.1, LOC_Os05g41080.1, LOC_Os06g05660.1, LOC…
Biological Process	7	GO:0071103	DNA conformation change	7.47e-10	2.59e-08	25995	62	4790	33	LOC_Os01g61920.1, LOC_Os04g34240.1, LOC_Os05g51850.1, LOC_Os02g47150.1, LOC_Os01g06010.1, LOC_Os05g39050.1, LOC_Os06g06510.1, LOC_Os09g23730.1, LOC_Os05g36280.1, LOC_Os01g05630.1, LOC_Os01g05610.1, LOC_Os08g38300.1, LOC_Os05g38560.1, LOC_Os01g05900.1, LOC_Os01g05970.1, LOC_Os05g38740.1, LOC_Os03g50355.1, LOC_Os01g64640.1, LOC_Os05g41080.1, LOC_Os06g05660.1, LOC_Os08g33190.1, LOC_Os05g49860.1, LOC…
Biological Process	4	GO:0050790	regulation of catalytic activity	0.00468855	0.0475177	25995	115	4790	33	LOC_Os01g72230.1, LOC_Os02g56570.1, LOC_Os02g11820.1, LOC_Os03g20720.1, LOC_Os01g61860.1, LOC_Os03g63710.1, LOC_Os03g02750.1, LOC_Os09g26920.1, LOC_Os03g40830.1, LOC_Os04g46660.1, LOC_Os08g35090.1, LOC_Os01g58290.1, LOC_Os04g48416.1, LOC_Os05g36010.1, LOC_Os04g03810.1, LOC_Os04g46000.1, LOC_Os02g10480.6, LOC_Os01g56320.1, LOC_Os01g64860.1, LOC_Os10g25450.1, LOC_Os10g41430.1, LOC_Os06g48650.2, LOC…
Biological Process	6	GO:0006333	chromatin assembly or disassembly	6e-11	3.19e-09	25995	55	4790	32	LOC_Os01g61920.1, LOC_Os04g34240.1, LOC_Os05g51850.1, LOC_Os01g06010.1, LOC_Os05g39050.1, LOC_Os06g06510.1, LOC_Os09g23730.1, LOC_Os05g36280.1, LOC_Os01g05630.1, LOC_Os01g05610.1, LOC_Os08g38300.1, LOC_Os05g38560.1, LOC_Os05g48030.1, LOC_Os01g05900.1, LOC_Os01g05970.1, LOC_Os05g38740.1, LOC_Os03g50355.1, LOC_Os01g64640.1, LOC_Os05g41080.1, LOC_Os06g05660.1, LOC_Os08g33190.1, LOC_Os05g49860.1, LOC…
Biological Process	6	GO:0031497	chromatin assembly	9.91e-11	3.88e-09	25995	53	4790	31	LOC_Os01g61920.1, LOC_Os04g34240.1, LOC_Os05g51850.1, LOC_Os01g06010.1, LOC_Os05g39050.1, LOC_Os06g06510.1, LOC_Os09g23730.1, LOC_Os05g36280.1, LOC_Os01g05630.1, LOC_Os01g05610.1, LOC_Os08g38300.1, LOC_Os05g38560.1, LOC_Os01g05900.1, LOC_Os01g05970.1, LOC_Os05g38740.1, LOC_Os03g50355.1, LOC_Os01g64640.1, LOC_Os05g41080.1, LOC_Os06g05660.1, LOC_Os08g33190.1, LOC_Os05g49860.1, LOC_Os07g36500.1, LOC…
Biological Process	6	GO:0034728	nucleosome organization	9.91e-11	3.88e-09	25995	53	4790	31	LOC_Os01g61920.1, LOC_Os04g34240.1, LOC_Os05g51850.1, LOC_Os01g06010.1, LOC_Os05g39050.1, LOC_Os06g06510.1, LOC_Os09g23730.1, LOC_Os05g36280.1, LOC_Os01g05630.1, LOC_Os01g05610.1, LOC_Os08g38300.1, LOC_Os05g38560.1, LOC_Os01g05900.1, LOC_Os01g05970.1, LOC_Os05g38740.1, LOC_Os03g50355.1, LOC_Os01g64640.1, LOC_Os05g41080.1, LOC_Os06g05660.1, LOC_Os08g33190.1, LOC_Os05g49860.1, LOC_Os07g36500.1, LOC…
Biological Process	6	GO:0071824	protein-DNA complex subunit organization	9.91e-11	3.88e-09	25995	53	4790	31	LOC_Os01g61920.1, LOC_Os04g34240.1, LOC_Os05g51850.1, LOC_Os01g06010.1, LOC_Os05g39050.1, LOC_Os06g06510.1, LOC_Os09g23730.1, LOC_Os05g36280.1, LOC_Os01g05630.1, LOC_Os01g05610.1, LOC_Os08g38300.1, LOC_Os05g38560.1, LOC_Os01g05900.1, LOC_Os01g05970.1, LOC_Os05g38740.1, LOC_Os03g50355.1, LOC_Os01g64640.1, LOC_Os05g41080.1, LOC_Os06g05660.1, LOC_Os08g33190.1, LOC_Os05g49860.1, LOC_Os07g36500.1, LOC…
Biological Process	7	GO:0065004	protein-DNA complex assembly	9.91e-11	3.88e-09	25995	53	4790	31	LOC_Os01g61920.1, LOC_Os04g34240.1, LOC_Os05g51850.1, LOC_Os01g06010.1, LOC_Os05g39050.1, LOC_Os06g06510.1, LOC_Os09g23730.1, LOC_Os05g36280.1, LOC_Os01g05630.1, LOC_Os01g05610.1, LOC_Os08g38300.1, LOC_Os05g38560.1, LOC_Os01g05900.1, LOC_Os01g05970.1, LOC_Os05g38740.1, LOC_Os03g50355.1, LOC_Os01g64640.1, LOC_Os05g41080.1, LOC_Os06g05660.1, LOC_Os08g33190.1, LOC_Os05g49860.1, LOC_Os07g36500.1, LOC…
Biological Process	7	GO:0006334	nucleosome assembly	9.91e-11	3.88e-09	25995	53	4790	31	LOC_Os01g61920.1, LOC_Os04g34240.1, LOC_Os05g51850.1, LOC_Os01g06010.1, LOC_Os05g39050.1, LOC_Os06g06510.1, LOC_Os09g23730.1, LOC_Os05g36280.1, LOC_Os01g05630.1, LOC_Os01g05610.1, LOC_Os08g38300.1, LOC_Os05g38560.1, LOC_Os01g05900.1, LOC_Os01g05970.1, LOC_Os05g38740.1, LOC_Os03g50355.1, LOC_Os01g64640.1, LOC_Os05g41080.1, LOC_Os06g05660.1, LOC_Os08g33190.1, LOC_Os05g49860.1, LOC_Os07g36500.1, LOC…
Biological Process	8	GO:0006323	DNA packaging	9.91e-11	3.88e-09	25995	53	4790	31	LOC_Os01g61920.1, LOC_Os04g34240.1, LOC_Os05g51850.1, LOC_Os01g06010.1, LOC_Os05g39050.1, LOC_Os06g06510.1, LOC_Os09g23730.1, LOC_Os05g36280.1, LOC_Os01g05630.1, LOC_Os01g05610.1, LOC_Os08g38300.1, LOC_Os05g38560.1, LOC_Os01g05900.1, LOC_Os01g05970.1, LOC_Os05g38740.1, LOC_Os03g50355.1, LOC_Os01g64640.1, LOC_Os05g41080.1, LOC_Os06g05660.1, LOC_Os08g33190.1, LOC_Os05g49860.1, LOC_Os07g36500.1, LOC…
Biological Process	6	GO:0006260	DNA replication	3.61e-10	1.3e-08	25995	55	4790	31	LOC_Os11g29380.1, LOC_Os07g43540.1, LOC_Os12g13950.1, LOC_Os06g07210.1, LOC_Os05g29010.2, LOC_Os08g07840.1, LOC_Os05g14590.1, LOC_Os01g64820.1, LOC_Os02g30800.1, LOC_Os02g52460.1, LOC_Os02g56130.1, LOC_Os01g45530.1, LOC_Os12g37400.1, LOC_Os06g11500.1, LOC_Os02g56100.1, LOC_Os01g36390.1, LOC_Os05g39850.1, LOC_Os11g03430.1, LOC_Os08g36330.1, LOC_Os06g08790.1, LOC_Os05g02040.1, LOC_Os03g03650.1, LOC…
										LOC_Os03g1400.1, LOC_Os11g30810.1, LOC_Os12g07010.1, LOC_Os04g49230.1, LOC_Os03g08790.1, LOC_Os02g14059.1, LOC_Os11g37100.1, LOC_Os08g26880.1, LOC_Os03g29810.1, LOC_Os01g16940.1, LOC_Os01g47180.1, LOC_Os03g21210.1, LOC_Os01g25610.1, LOC_Os03g22340.1, LOC_Os05g06460.1, LOC_Os12g40790.1, LOC_Os03g50355.1, LOC_Os03g18590.1, LOC_Os08g05870.1, LOC_Os07g42626.1, LOC_Os06g41060.1, LOC_Os02g50040.1, LOC_…
Biological Process	5	GO:0008652	cellular amino acid biosynthetic process	0.00461529	0.0473067	25995	102	4790	30	LOC_Os03g27230.1, LOC_Os03g15120.1, LOC_Os02g44000.1, LOC_Os03g50510.1, LOC_Os03g45320.1, LOC_Os08g23730.1, LOC_Os08g25390.1, LOC_Os06g49505.1, LOC_Os12g04440.1, LOC_Os01g16940.1, LOC_Os07g42960.1, LOC_Os09g39260.1, LOC_Os12g26060.1, LOC_Os11g04670.1, LOC_Os12g42884.1, LOC_Os03g18130.1, LOC_Os09g39230.1, LOC_Os04g55720.1, LOC_Os11g26850.2, LOC_Os02g08410.1, LOC_Os01g46380.1, LOC_Os12g13320.1, LOC…
Biological Process	6	GO:0009132	nucleoside diphosphate metabolic process	1.06e-05	0.000212736	25995	61	4790	26	LOC_Os08g25720.1, LOC_Os06g03720.1, LOC_Os07g49520.1, LOC_Os01g02880.1, LOC_Os10g08550.1, LOC_Os01g47080.1, LOC_Os04g39420.1, LOC_Os10g41410.1, LOC_Os05g33380.1, LOC_Os09g24910.1, LOC_Os07g08340.1, LOC_Os02g48360.1, LOC_Os06g14620.1, LOC_Os01g67860.1, LOC_Os12g05110.1, LOC_Os09g20820.1, LOC_Os06g45710.1, LOC_Os01g53680.1, LOC_Os10g30550.1, LOC_Os02g35700.1, LOC_Os06g13810.1, LOC_Os02g51590.1, LOC…
										LOC_Os11g3490.1, LOC_Os11g13930.1, LOC_Os06g48160.1, LOC_Os02g51540.1, LOC_Os02g02790.1, LOC_Os01g50010.1, LOC_Os02g14910.1, LOC_Os01g24920.1, LOC_Os02g48590.1, LOC_Os05g33380.1, LOC_Os06g22810.1, LOC_Os07g46480.1, LOC_Os01g05970.1, LOC_Os03g43590.1, LOC_Os04g54360.1, LOC_Os02g13530.1, LOC_Os12g06200.1, LOC_Os01g07110.1, LOC_Os03g25790.1, LOC_Os05g29990.1, LOC_Os03g08550.1, LOC_Os01g36090.1, LOC_…
Biological Process	7	GO:0006165	nucleoside diphosphate phosphorylation	0.000211745	0.00308055	25995	56	4790	22	LOC_Os08g25720.1, LOC_Os12g05110.1, LOC_Os09g20820.1, LOC_Os06g45710.1, LOC_Os01g53680.1, LOC_Os07g49520.1, LOC_Os01g02880.1, LOC_Os10g08550.1, LOC_Os10g30550.1, LOC_Os02g35700.1, LOC_Os01g47080.1, LOC_Os06g13810.1, LOC_Os04g39420.1, LOC_Os02g51590.1, LOC_Os03g46910.1, LOC_Os12g36194.1, LOC_Os10g41410.1, LOC_Os05g33380.1, LOC_Os09g24910.1, LOC_Os07g08340.1, LOC_Os02g48360.1, LOC_Os01g67860.1
Biological Process	7	GO:0046939	nucleotide phosphorylation	0.000211745	0.00308055	25995	56	4790	22	LOC_Os08g25720.1, LOC_Os12g05110.1, LOC_Os09g20820.1, LOC_Os06g45710.1, LOC_Os01g53680.1, LOC_Os07g49520.1, LOC_Os01g02880.1, LOC_Os10g08550.1, LOC_Os10g30550.1, LOC_Os02g35700.1, LOC_Os01g47080.1, LOC_Os06g13810.1, LOC_Os04g39420.1, LOC_Os02g51590.1, LOC_Os03g46910.1, LOC_Os12g36194.1, LOC_Os10g41410.1, LOC_Os05g33380.1, LOC_Os09g24910.1, LOC_Os07g08340.1, LOC_Os02g48360.1, LOC_Os01g67860.1
Biological Process	6	GO:1901607	alpha-amino acid biosynthetic process	0.0050198	0.0492159	25995	69	4790	22	LOC_Os03g18130.1, LOC_Os09g39230.1, LOC_Os04g55720.1, LOC_Os03g15120.1, LOC_Os03g50510.1, LOC_Os03g45320.1, LOC_Os08g23730.1, LOC_Os12g13320.1, LOC_Os06g49505.1, LOC_Os12g04440.1, LOC_Os01g16940.1, LOC_Os08g34720.1, LOC_Os03g17120.1, LOC_Os06g35050.1, LOC_Os03g14120.1, LOC_Os09g39260.1, LOC_Os12g26060.1, LOC_Os04g53210.1, LOC_Os11g04670.1, LOC_Os04g33390.1, LOC_Os12g42876.1, LOC_Os12g42884.1
Biological Process	7	GO:0051273	beta-glucan metabolic process	3.13e-05	0.000543346	25995	47	4790	21	LOC_Os08g06380.1, LOC_Os05g08370.1, LOC_Os04g56520.2, LOC_Os07g24190.1, LOC_Os02g49332.1, LOC_Os09g25490.1, LOC_Os07g41360.1, LOC_Os01g34890.1, LOC_Os03g62090.1, LOC_Os01g34880.1, LOC_Os07g36630.1, LOC_Os03g40270.1, LOC_Os10g32980.1, LOC_Os02g14900.1, LOC_Os06g02180.1, LOC_Os06g51270.1, LOC_Os12g36890.1, LOC_Os07g14850.1, LOC_Os07g10770.1, LOC_Os01g54620.1, LOC_Os03g59340.1
Biological Process	8	GO:0051274	beta-glucan biosynthetic process	3.13e-05	0.000543346	25995	47	4790	21	LOC_Os08g06380.1, LOC_Os05g08370.1, LOC_Os04g56520.2, LOC_Os07g24190.1, LOC_Os02g49332.1, LOC_Os09g25490.1, LOC_Os07g41360.1, LOC_Os01g34890.1, LOC_Os03g62090.1, LOC_Os01g34880.1, LOC_Os07g36630.1, LOC_Os03g40270.1, LOC_Os10g32980.1, LOC_Os02g14900.1, LOC_Os06g02180.1, LOC_Os06g51270.1, LOC_Os12g36890.1, LOC_Os07g14850.1, LOC_Os07g10770.1, LOC_Os01g54620.1, LOC_Os03g59340.1
Biological Process	7	GO:0009250	glucan biosynthetic process	9.51e-05	0.00153188	25995	50	4790	21	LOC_Os08g06380.1, LOC_Os05g08370.1, LOC_Os04g56520.2, LOC_Os07g24190.1, LOC_Os02g49332.1, LOC_Os09g25490.1, LOC_Os07g41360.1, LOC_Os01g34890.1, LOC_Os03g62090.1, LOC_Os01g34880.1, LOC_Os07g36630.1, LOC_Os03g40270.1, LOC_Os10g32980.1, LOC_Os02g14900.1, LOC_Os06g02180.1, LOC_Os06g51270.1, LOC_Os12g36890.1, LOC_Os07g14850.1, LOC_Os07g10770.1, LOC_Os01g54620.1, LOC_Os03g59340.1
Biological Process	4	GO:0006757	ATP generation from ADP	0.00119971	0.0140538	25995	51	4790	19	LOC_Os08g25720.1, LOC_Os12g05110.1, LOC_Os09g20820.1, LOC_Os06g45710.1, LOC_Os01g53680.1, LOC_Os07g49520.1, LOC_Os01g02880.1, LOC_Os10g08550.1, LOC_Os10g30550.1, LOC_Os01g47080.1, LOC_Os06g13810.1, LOC_Os04g39420.1, LOC_Os02g51590.1, LOC_Os03g46910.1, LOC_Os05g33380.1, LOC_Os09g24910.1, LOC_Os07g08340.1, LOC_Os02g48360.1, LOC_Os01g67860.1
Biological Process	5	GO:0006096	glycolytic process	0.00119971	0.0140538	25995	51	4790	19	LOC_Os08g25720.1, LOC_Os12g05110.1, LOC_Os09g20820.1, LOC_Os06g45710.1, LOC_Os01g53680.1, LOC_Os07g49520.1, LOC_Os01g02880.1, LOC_Os10g08550.1, LOC_Os10g30550.1, LOC_Os01g47080.1, LOC_Os06g13810.1, LOC_Os04g39420.1, LOC_Os02g51590.1, LOC_Os03g46910.1, LOC_Os05g33380.1, LOC_Os09g24910.1, LOC_Os07g08340.1, LOC_Os02g48360.1, LOC_Os01g67860.1
Biological Process	7	GO:0009185	ribonucleoside diphosphate metabolic process	0.00119971	0.0140538	25995	51	4790	19	LOC_Os08g25720.1, LOC_Os12g05110.1, LOC_Os09g20820.1, LOC_Os06g45710.1, LOC_Os01g53680.1, LOC_Os07g49520.1, LOC_Os01g02880.1, LOC_Os10g08550.1, LOC_Os10g30550.1, LOC_Os01g47080.1, LOC_Os06g13810.1, LOC_Os04g39420.1, LOC_Os02g51590.1, LOC_Os03g46910.1, LOC_Os05g33380.1, LOC_Os09g24910.1, LOC_Os07g08340.1, LOC_Os02g48360.1, LOC_Os01g67860.1
Biological Process	7	GO:0009135	purine nucleoside diphosphate metabolic process	0.00119971	0.0140538	25995	51	4790	19	LOC_Os08g25720.1, LOC_Os12g05110.1, LOC_Os09g20820.1, LOC_Os06g45710.1, LOC_Os01g53680.1, LOC_Os07g49520.1, LOC_Os01g02880.1, LOC_Os10g08550.1, LOC_Os10g30550.1, LOC_Os01g47080.1, LOC_Os06g13810.1, LOC_Os04g39420.1, LOC_Os02g51590.1, LOC_Os03g46910.1, LOC_Os05g33380.1, LOC_Os09g24910.1, LOC_Os07g08340.1, LOC_Os02g48360.1, LOC_Os01g67860.1
Biological Process	8	GO:0009179	purine ribonucleoside diphosphate metabolic process	0.00119971	0.0140538	25995	51	4790	19	LOC_Os08g25720.1, LOC_Os12g05110.1, LOC_Os09g20820.1, LOC_Os06g45710.1, LOC_Os01g53680.1, LOC_Os07g49520.1, LOC_Os01g02880.1, LOC_Os10g08550.1, LOC_Os10g30550.1, LOC_Os01g47080.1, LOC_Os06g13810.1, LOC_Os04g39420.1, LOC_Os02g51590.1, LOC_Os03g46910.1, LOC_Os05g33380.1, LOC_Os09g24910.1, LOC_Os07g08340.1, LOC_Os02g48360.1, LOC_Os01g67860.1
Biological Process	8	GO:0046031	ADP metabolic process	0.00119971	0.0140538	25995	51	4790	19	LOC_Os08g25720.1, LOC_Os12g05110.1, LOC_Os09g20820.1, LOC_Os06g45710.1, LOC_Os01g53680.1, LOC_Os07g49520.1, LOC_Os01g02880.1, LOC_Os10g08550.1, LOC_Os10g30550.1, LOC_Os01g47080.1, LOC_Os06g13810.1, LOC_Os04g39420.1, LOC_Os02g51590.1, LOC_Os03g46910.1, LOC_Os05g33380.1, LOC_Os09g24910.1, LOC_Os07g08340.1, LOC_Os02g48360.1, LOC_Os01g67860.1
Biological Process	8	GO:0006090	pyruvate metabolic process	0.00202734	0.0231476	25995	53	4790	19	LOC_Os08g25720.1, LOC_Os12g05110.1, LOC_Os09g20820.1, LOC_Os06g45710.1, LOC_Os01g53680.1, LOC_Os07g49520.1, LOC_Os01g02880.1, LOC_Os10g08550.1, LOC_Os10g30550.1, LOC_Os01g47080.1, LOC_Os06g13810.1, LOC_Os04g39420.1, LOC_Os02g51590.1, LOC_Os03g46910.1, LOC_Os05g33380.1, LOC_Os09g24910.1, LOC_Os07g08340.1, LOC_Os02g48360.1, LOC_Os01g67860.1
Biological Process	8	GO:0051258	protein polymerization	7.52e-08	2.19e-06	25995	25	4790	17	LOC_Os05g37160.1, LOC_Os05g06450.1, LOC_Os03g56810.1, LOC_Os05g34170.2, LOC_Os04g43290.1, LOC_Os03g44420.1, LOC_Os02g38340.1, LOC_Os01g59150.1, LOC_Os03g51600.1, LOC_Os07g38730.1, LOC_Os11g14220.1, LOC_Os03g45920.1, LOC_Os01g18050.1, LOC_Os02g07060.1, LOC_Os04g56970.1, LOC_Os03g01530.1, LOC_Os06g46000.1
Biological Process	8	GO:0030243	cellulose metabolic process	7.5e-05	0.00123	25995	36	4790	17	LOC_Os08g06380.1, LOC_Os05g08370.1, LOC_Os04g56520.2, LOC_Os07g24190.1, LOC_Os02g49332.1, LOC_Os09g25490.1, LOC_Os07g41360.1, LOC_Os03g62090.1, LOC_Os07g36630.1, LOC_Os03g40270.1, LOC_Os10g32980.1, LOC_Os06g02180.1, LOC_Os12g36890.1, LOC_Os07g14850.1, LOC_Os07g10770.1, LOC_Os01g54620.1, LOC_Os03g59340.1
Biological Process	9	GO:0030244	cellulose biosynthetic process	7.5e-05	0.00123	25995	36	4790	17	LOC_Os08g06380.1, LOC_Os05g08370.1, LOC_Os04g56520.2, LOC_Os07g24190.1, LOC_Os02g49332.1, LOC_Os09g25490.1, LOC_Os07g41360.1, LOC_Os03g62090.1, LOC_Os07g36630.1, LOC_Os03g40270.1, LOC_Os10g32980.1, LOC_Os06g02180.1, LOC_Os12g36890.1, LOC_Os07g14850.1, LOC_Os07g10770.1, LOC_Os01g54620.1, LOC_Os03g59340.1
Biological Process	6	GO:0006414	translational elongation	0.00012817	0.00202824	25995	34	4790	16	LOC_Os12g02380.1, LOC_Os08g03640.1, LOC_Os11g04070.1, LOC_Os12g03880.1, LOC_Os06g37440.1, LOC_Os03g23970.1, LOC_Os01g09510.4, LOC_Os08g02340.1, LOC_Os01g13080.1, LOC_Os07g46750.1, LOC_Os06g48780.1, LOC_Os03g63410.1, LOC_Os02g12800.1, LOC_Os07g42300.1, LOC_Os02g32760.1, LOC_Os11g02450.1
Biological Process	5	GO:1901136	carbohydrate derivative catabolic process	0.00123989	0.0143383	25995	23	4790	11	LOC_Os01g74000.1, LOC_Os04g41680.1, LOC_Os01g71280.1, LOC_Os09g32080.2, LOC_Os08g41100.1, LOC_Os05g33140.1, LOC_Os05g33130.1, LOC_Os03g30470.1, LOC_Os04g41620.1, LOC_Os01g58740.2, LOC_Os05g41590.1
Biological Process	6	GO:0006220	pyrimidine nucleotide metabolic process	0.0037497	0.0393282	25995	19	4790	9	LOC_Os02g35700.1, LOC_Os02g50350.1, LOC_Os04g01530.2, LOC_Os12g36194.1, LOC_Os10g41410.1, LOC_Os03g46640.1, LOC_Os07g44630.2, LOC_Os12g26060.1, LOC_Os01g46570.1
Biological Process	7	GO:0006261	DNA-dependent DNA replication	4.82e-05	0.00082097	25995	8	4790	7	LOC_Os05g29010.2, LOC_Os11g29380.1, LOC_Os12g03130.1, LOC_Os07g22400.2, LOC_Os11g03430.1, LOC_Os02g52460.1, LOC_Os12g37400.1
Biological Process	5	GO:0015995	chlorophyll biosynthetic process	0.00238006	0.0268352	25995	12	4790	7	LOC_Os11g29380.1, LOC_Os06g11500.1, LOC_Os05g14590.1, LOC_Os01g36390.1, LOC_Os05g39850.1, LOC_Os02g55410.1, LOC_Os12g37400.1
Biological Process	6	GO:0009082	branched-chain amino acid biosynthetic process	0.0031948	0.0351428	25995	7	4790	5	LOC_Os12g04440.1, LOC_Os03g50510.1, LOC_Os03g45320.1, LOC_Os11g04670.1, LOC_Os01g46380.1
Biological Process	6	GO:0006270	DNA replication initiation	0.0011517	0.0140538	25995	4	4790	4	LOC_Os11g29380.1, LOC_Os12g03130.1, LOC_Os11g03430.1, LOC_Os12g37400.1
Biological Process	7	GO:0009186	deoxyribonucleoside diphosphate metabolic process	0.0049102	0.0488451	25995	5	4790	4	LOC_Os04g01530.2, LOC_Os07g44630.2, LOC_Os06g03720.1, LOC_Os06g14620.1
Cellular Component	4	GO:0043232	intracellular non-membrane-bounded organelle	3.96e-44	4.04e-42	25995	1038	4790	377	LOC_Os05g06450.1, LOC_Os08g03640.1, LOC_Os10g32550.1, LOC_Os01g60810.1, LOC_Os02g07890.2, LOC_Os06g21480.1, LOC_Os06g08320.1, LOC_Os03g08440.1, LOC_Os06g18830.1, LOC_Os05g39050.1, LOC_Os08g06040.1, LOC_Os08g16610.1, LOC_Os01g13080.1, LOC_Os07g38730.1, LOC_Os01g61814.1, LOC_Os03g61970.1, LOC_Os04g52361.1, LOC_Os02g02790.1, LOC_Os09g08430.1, LOC_Os03g05980.1, LOC_Os10g27190.1, LOC_Os04g54940.1, LOC…
Cellular Component	4	GO:0043228	non-membrane-bounded organelle	3.96e-44	4.04e-42	25995	1038	4790	377	LOC_Os05g06450.1, LOC_Os08g03640.1, LOC_Os10g32550.1, LOC_Os01g60810.1, LOC_Os02g07890.2, LOC_Os06g21480.1, LOC_Os06g08320.1, LOC_Os03g08440.1, LOC_Os06g18830.1, LOC_Os05g39050.1, LOC_Os08g06040.1, LOC_Os08g16610.1, LOC_Os01g13080.1, LOC_Os07g38730.1, LOC_Os01g61814.1, LOC_Os03g61970.1, LOC_Os04g52361.1, LOC_Os02g02790.1, LOC_Os09g08430.1, LOC_Os03g05980.1, LOC_Os10g27190.1, LOC_Os04g54940.1, LOC…
Cellular Component	5	GO:0005840	ribosome	6.27e-31	4.27e-29	25995	500	4790	202	LOC_Os08g03640.1, LOC_Os10g32550.1, LOC_Os02g07890.2, LOC_Os06g21480.1, LOC_Os06g08320.1, LOC_Os03g08440.1, LOC_Os08g06040.1, LOC_Os01g13080.1, LOC_Os01g61814.1, LOC_Os04g52361.1, LOC_Os09g08430.1, LOC_Os03g05980.1, LOC_Os10g27190.1, LOC_Os03g59310.1, LOC_Os12g38000.1, LOC_Os02g13530.1, LOC_Os03g49610.1, LOC_Os01g54540.1, LOC_Os09g39540.1, LOC_Os11g24610.1, LOC_Os11g37510.1, LOC_Os07g33860.1, LOC…
Cellular Component	3	GO:0071944	cell periphery	1.48e-29	7.55e-28	25995	3828	4790	963	LOC_Os02g40664.1, LOC_Os06g21480.1, LOC_Os05g39050.1, LOC_Os01g65380.1, LOC_Os02g02040.1, LOC_Os03g60880.2, LOC_Os12g38000.1, LOC_Os05g11750.2, LOC_Os05g45210.1, LOC_Os06g45710.1, LOC_Os01g07630.1, LOC_Os08g38600.1, LOC_Os11g19480.1, LOC_Os07g36500.1, LOC_Os04g31340.1, LOC_Os10g35180.1, LOC_Os03g04950.1, LOC_Os01g13200.1, LOC_Os04g32950.1, LOC_Os04g39240.1, LOC_Os08g13920.1, LOC_Os01g21300.1, LOC…
Cellular Component	3	GO:0030312	external encapsulating structure	7.04e-29	2.87e-27	25995	943	4790	314	LOC_Os06g04250.1, LOC_Os06g48160.1, LOC_Os12g36810.1, LOC_Os06g37080.1, LOC_Os10g18820.1, LOC_Os08g35090.1, LOC_Os07g38730.1, LOC_Os03g61970.1, LOC_Os03g63390.1, LOC_Os12g02310.1, LOC_Os03g14130.1, LOC_Os03g60880.2, LOC_Os07g46480.1, LOC_Os06g35480.1, LOC_Os01g72510.1, LOC_Os07g32660.1, LOC_Os05g33644.1, LOC_Os03g49610.1, LOC_Os03g01800.1, LOC_Os04g41620.1, LOC_Os01g59930.1, LOC_Os06g10810.1, LOC…
Cellular Component	4	GO:0005618	cell wall	2.45e-28	8.34e-27	25995	933	4790	310	LOC_Os06g04250.1, LOC_Os06g48160.1, LOC_Os12g36810.1, LOC_Os06g37080.1, LOC_Os10g18820.1, LOC_Os08g35090.1, LOC_Os07g38730.1, LOC_Os03g61970.1, LOC_Os12g02310.1, LOC_Os03g14130.1, LOC_Os03g60880.2, LOC_Os07g46480.1, LOC_Os06g35480.1, LOC_Os01g72510.1, LOC_Os07g32660.1, LOC_Os05g33644.1, LOC_Os03g49610.1, LOC_Os03g01800.1, LOC_Os04g41620.1, LOC_Os01g59930.1, LOC_Os06g10810.1, LOC_Os01g25540.1, LOC…
Cellular Component	2	GO:0110165	cellular anatomical entity	8.38e-21	2.44e-19	25995	14339	4790	2930	LOC_Os09g32968.2, LOC_Os08g39740.1, LOC_Os06g10170.1, LOC_Os06g05630.1, LOC_Os02g17360.1, LOC_Os07g09330.1, LOC_Os06g11320.1, LOC_Os04g37760.1, LOC_Os05g39050.1, LOC_Os12g41060.1, LOC_Os10g40420.1, LOC_Os04g52361.1, LOC_Os01g65380.1, LOC_Os02g06400.1, LOC_Os03g48626.1, LOC_Os12g38000.1, LOC_Os05g42000.1, LOC_Os05g11750.2, LOC_Os03g55990.1, LOC_Os05g38720.1, LOC_Os01g12520.1, LOC_Os08g38600.1, LOC…
										LOC_Os01g11350.1, LOC_Os01g39830.1, LOC_Os01g70390.1, LOC_Os03g38260.1, LOC_Os06g05080.1, LOC_Os10g05820.1, LOC_Os01g73310.1, LOC_Os03g14080.1, LOC_Os03g02780.1, LOC_Os01g67500.1, LOC_Os05g46430.1, LOC_Os03g10680.1, LOC_Os05g06450.1, LOC_Os06g11490.1, LOC_Os10g38800.1, LOC_Os07g48430.1, LOC_Os06g08320.1, LOC_Os08g34640.1, LOC_Os03g08440.1, LOC_Os01g28690.2, LOC_Os06g45990.2, LOC_Os06g49310.1, LOC…
Cellular Component	3	GO:0016020	membrane	4.27e-17	1.09e-15	25995	6383	4790	1404	LOC_Os09g32968.2, LOC_Os02g40664.1, LOC_Os06g10170.1, LOC_Os06g21480.1, LOC_Os02g17360.1, LOC_Os07g46540.1, LOC_Os06g02420.1, LOC_Os01g58080.1, LOC_Os05g39050.1, LOC_Os10g40420.1, LOC_Os08g15170.1, LOC_Os01g65380.1, LOC_Os04g52361.1, LOC_Os02g48880.1, LOC_Os02g02040.1, LOC_Os03g60880.2, LOC_Os12g38000.1, LOC_Os05g11750.2, LOC_Os01g71420.1, LOC_Os05g38720.1, LOC_Os05g45210.1, LOC_Os06g45710.1, LOC…
Cellular Component	4	GO:0005886	plasma membrane	6.4e-16	1.45e-14	25995	3069	4790	732	LOC_Os02g40664.1, LOC_Os08g36760.1, LOC_Os02g08230.1, LOC_Os06g21480.1, LOC_Os09g37600.1, LOC_Os04g48490.1, LOC_Os01g70970.1, LOC_Os05g39050.1, LOC_Os01g65380.1, LOC_Os03g64200.1, LOC_Os02g02040.1, LOC_Os03g03570.2, LOC_Os02g12440.1, LOC_Os12g38000.1, LOC_Os05g11750.2, LOC_Os03g60530.1, LOC_Os08g10600.1, LOC_Os05g45210.1, LOC_Os06g45710.1, LOC_Os01g07630.1, LOC_Os08g38600.1, LOC_Os11g19480.1, LOC…
Cellular Component	5	GO:0005856	cytoskeleton	1.06e-15	2.16e-14	25995	201	4790	86	LOC_Os05g06450.1, LOC_Os03g50885.1, LOC_Os03g13460.2, LOC_Os05g01600.2, LOC_Os01g60810.1, LOC_Os04g43290.1, LOC_Os04g53760.1, LOC_Os04g51120.1, LOC_Os02g57120.1, LOC_Os02g50320.2, LOC_Os02g40430.1, LOC_Os07g38730.1, LOC_Os09g09470.1, LOC_Os03g61970.1, LOC_Os02g02790.1, LOC_Os01g18050.1, LOC_Os02g02840.1, LOC_Os01g49200.1, LOC_Os04g54940.1, LOC_Os05g06260.1, LOC_Os06g46000.1, LOC_Os05g48240.1, LOC…
Cellular Component	4	GO:0005794	Golgi apparatus	5.44e-15	1.01e-13	25995	355	4790	127	LOC_Os03g50340.1, LOC_Os11g08370.1, LOC_Os03g18890.1, LOC_Os07g48430.1, LOC_Os07g48370.1, LOC_Os04g51120.1, LOC_Os11g01380.1, LOC_Os06g36050.1, LOC_Os01g48440.1, LOC_Os07g49370.1, LOC_Os02g06400.1, LOC_Os02g48880.1, LOC_Os06g13760.1, LOC_Os12g36890.1, LOC_Os03g56380.1, LOC_Os11g06740.1, LOC_Os04g48230.1, LOC_Os01g08450.1, LOC_Os02g50600.1, LOC_Os11g25260.1, LOC_Os04g52760.1, LOC_Os01g05070.1, LOC…
Cellular Component	3	GO:0012505	endomembrane system	4.7e-13	7.98e-12	25995	1058	4790	288	LOC_Os09g28019.1, LOC_Os06g10170.1, LOC_Os03g18890.1, LOC_Os07g48430.1, LOC_Os07g48370.1, LOC_Os06g36050.1, LOC_Os01g28690.2, LOC_Os04g33690.1, LOC_Os03g05520.1, LOC_Os01g48440.1, LOC_Os02g04970.1, LOC_Os02g01010.1, LOC_Os02g06400.1, LOC_Os03g25440.1, LOC_Os02g48880.1, LOC_Os12g37840.1, LOC_Os02g02040.1, LOC_Os02g06340.1, LOC_Os03g21080.1, LOC_Os03g56380.1, LOC_Os08g17870.1, LOC_Os05g42000.1, LOC…
Cellular Component	3	GO:0044815	DNA packaging complex	3.74e-12	4.77e-11	25995	46	4790	30	LOC_Os01g61920.1, LOC_Os04g34240.1, LOC_Os05g51850.1, LOC_Os01g06010.1, LOC_Os05g39050.1, LOC_Os06g06510.1, LOC_Os09g23730.1, LOC_Os05g36280.1, LOC_Os01g05630.1, LOC_Os01g05610.1, LOC_Os08g38300.1, LOC_Os05g38560.1, LOC_Os01g05900.1, LOC_Os01g05970.1, LOC_Os05g38740.1, LOC_Os03g50355.1, LOC_Os01g64640.1, LOC_Os05g41080.1, LOC_Os08g33190.1, LOC_Os05g49860.1, LOC_Os07g36500.1, LOC_Os04g49420.1, LOC…
Cellular Component	3	GO:0032993	protein-DNA complex	3.74e-12	4.77e-11	25995	46	4790	30	LOC_Os01g61920.1, LOC_Os04g34240.1, LOC_Os05g51850.1, LOC_Os01g06010.1, LOC_Os05g39050.1, LOC_Os06g06510.1, LOC_Os09g23730.1, LOC_Os05g36280.1, LOC_Os01g05630.1, LOC_Os01g05610.1, LOC_Os08g38300.1, LOC_Os05g38560.1, LOC_Os01g05900.1, LOC_Os01g05970.1, LOC_Os05g38740.1, LOC_Os03g50355.1, LOC_Os01g64640.1, LOC_Os05g41080.1, LOC_Os08g33190.1, LOC_Os05g49860.1, LOC_Os07g36500.1, LOC_Os04g49420.1, LOC…
Cellular Component	3	GO:0000785	chromatin	3.74e-12	4.77e-11	25995	46	4790	30	LOC_Os01g61920.1, LOC_Os04g34240.1, LOC_Os05g51850.1, LOC_Os01g06010.1, LOC_Os05g39050.1, LOC_Os06g06510.1, LOC_Os09g23730.1, LOC_Os05g36280.1, LOC_Os01g05630.1, LOC_Os01g05610.1, LOC_Os08g38300.1, LOC_Os05g38560.1, LOC_Os01g05900.1, LOC_Os01g05970.1, LOC_Os05g38740.1, LOC_Os03g50355.1, LOC_Os01g64640.1, LOC_Os05g41080.1, LOC_Os08g33190.1, LOC_Os05g49860.1, LOC_Os07g36500.1, LOC_Os04g49420.1, LOC…
Cellular Component	4	GO:0000786	nucleosome	3.74e-12	4.77e-11	25995	46	4790	30	LOC_Os01g61920.1, LOC_Os04g34240.1, LOC_Os05g51850.1, LOC_Os01g06010.1, LOC_Os05g39050.1, LOC_Os06g06510.1, LOC_Os09g23730.1, LOC_Os05g36280.1, LOC_Os01g05630.1, LOC_Os01g05610.1, LOC_Os08g38300.1, LOC_Os05g38560.1, LOC_Os01g05900.1, LOC_Os01g05970.1, LOC_Os05g38740.1, LOC_Os03g50355.1, LOC_Os01g64640.1, LOC_Os05g41080.1, LOC_Os08g33190.1, LOC_Os05g49860.1, LOC_Os07g36500.1, LOC_Os04g49420.1, LOC…
Cellular Component	5	GO:0005694	chromosome	6.73e-12	8.08e-11	25995	89	4790	45	LOC_Os01g61920.1, LOC_Os08g06600.1, LOC_Os04g34240.1, LOC_Os07g43540.1, LOC_Os05g51850.1, LOC_Os01g06010.1, LOC_Os02g47150.1, LOC_Os05g39050.1, LOC_Os08g16610.1, LOC_Os06g06510.1, LOC_Os09g23730.1, LOC_Os05g36280.1, LOC_Os01g05630.1, LOC_Os01g05610.1, LOC_Os08g38300.1, LOC_Os05g38560.1, LOC_Os04g41110.1, LOC_Os01g05900.1, LOC_Os01g05970.1, LOC_Os05g38740.1, LOC_Os03g50355.1, LOC_Os01g64640.1, LOC…
Cellular Component	3	GO:0005829	cytosol	1.35e-11	1.53e-10	25995	2261	4790	538	LOC_Os08g03640.1, LOC_Os10g32550.1, LOC_Os09g08720.1, LOC_Os09g17850.1, LOC_Os02g07890.2, LOC_Os06g21480.1, LOC_Os05g31490.1, LOC_Os06g11320.1, LOC_Os05g39050.1, LOC_Os01g13080.1, LOC_Os11g47330.1, LOC_Os12g09580.1, LOC_Os04g52361.1, LOC_Os03g29740.1, LOC_Os03g05980.1, LOC_Os10g27190.1, LOC_Os05g46580.1, LOC_Os04g50060.1, LOC_Os03g59310.1, LOC_Os12g38000.1, LOC_Os12g05110.1, LOC_Os08g10600.1, LOC…
Cellular Component	1	GO:0005575	cellular_component	1.58e-11	1.7e-10	25995	19015	4790	3686	LOC_Os03g02190.1, LOC_Os06g10170.1, LOC_Os08g39740.1, LOC_Os02g52314.1, LOC_Os07g09330.1, LOC_Os06g11320.1, LOC_Os05g39050.1, LOC_Os03g52320.1, LOC_Os03g05750.1, LOC_Os03g48626.1, LOC_Os01g08310.1, LOC_Os03g02200.1, LOC_Os05g42000.1, LOC_Os05g11750.2, LOC_Os03g55990.1, LOC_Os01g12520.1, LOC_Os08g38600.1, LOC_Os04g38220.1, LOC_Os11g19480.1, LOC_Os07g36500.1, LOC_Os07g12150.1, LOC_Os04g31340.1, LOC…
										LOC_Os060.1, LOC_Os07g48390.1, LOC_Os10g26690.1, LOC_Os01g05480.3, LOC_Os02g43280.1, LOC_Os09g20630.1, LOC_Os06g16290.1, LOC_Os02g01540.1, LOC_Os03g40270.1, LOC_Os01g70890.1, LOC_Os06g03050.1, LOC_Os02g56530.1, LOC_Os01g61380.1, LOC_Os11g08590.1, LOC_Os07g05720.1, LOC_Os05g48690.1, LOC_Os01g03620.1, LOC_Os04g48375.1, LOC_Os05g32530.1, LOC_Os03g15750.1, LOC_Os09g34930.1, LOC_Os05g33460.2, LOC_Os07…
										LOC_Os0g26350.1, LOC_Os03g06680.1, LOC_Os04g54810.1, LOC_Os09g36350.1, LOC_Os06g50900.1, LOC_Os03g51330.1, LOC_Os03g55950.1, LOC_Os02g21090.1, LOC_Os04g40630.1, LOC_Os06g44310.1, LOC_Os10g21460.1, LOC_Os02g45600.1, LOC_Os01g10820.1, LOC_Os07g38390.1, LOC_Os10g40410.1, LOC_Os10g10080.1, LOC_Os10g31910.1, LOC_Os03g14370.1, LOC_Os04g30180.1, LOC_Os07g04220.1, LOC_Os06g06420.1, LOC_Os02g32350.1, LOC_…
Cellular Component	5	GO:0005730	nucleolus	2.22e-10	2.27e-09	25995	361	4790	116	LOC_Os11g05160.1, LOC_Os01g60810.1, LOC_Os02g43930.1, LOC_Os02g37430.1, LOC_Os02g49310.1, LOC_Os02g01560.1, LOC_Os06g18830.1, LOC_Os08g06040.1, LOC_Os08g16610.1, LOC_Os03g61970.1, LOC_Os06g02510.2, LOC_Os08g02410.1, LOC_Os12g05430.1, LOC_Os10g36650.1, LOC_Os05g24970.1, LOC_Os04g42270.2, LOC_Os07g10350.1, LOC_Os02g13530.1, LOC_Os03g13760.1, LOC_Os01g04730.1, LOC_Os12g06660.1, LOC_Os01g51300.1, LOC…
Cellular Component	3	GO:0005576	extracellular region	3.88e-10	3.77e-09	25995	591	4790	170	LOC_Os01g62490.1, LOC_Os06g05630.1, LOC_Os06g48160.1, LOC_Os02g46910.1, LOC_Os03g25990.1, LOC_Os04g49410.1, LOC_Os10g39740.1, LOC_Os01g15320.1, LOC_Os03g63390.1, LOC_Os08g35760.1, LOC_Os05g38390.1, LOC_Os12g02310.1, LOC_Os06g41700.1, LOC_Os07g48750.1, LOC_Os12g37840.1, LOC_Os06g35480.1, LOC_Os08g43680.1, LOC_Os01g72510.1, LOC_Os07g32660.1, LOC_Os05g33644.1, LOC_Os06g45710.1, LOC_Os03g01800.1, LOC…
Cellular Component	3	GO:0043226	organelle	1.17e-07	1.09e-06	25995	8934	4790	1801	LOC_Os08g39740.1, LOC_Os06g10170.1, LOC_Os02g17360.1, LOC_Os07g09330.1, LOC_Os04g37760.1, LOC_Os05g39050.1, LOC_Os12g41060.1, LOC_Os10g40420.1, LOC_Os04g52361.1, LOC_Os02g06400.1, LOC_Os03g48626.1, LOC_Os12g38000.1, LOC_Os05g42000.1, LOC_Os03g55990.1, LOC_Os01g12520.1, LOC_Os07g36500.1, LOC_Os01g54540.1, LOC_Os07g12150.1, LOC_Os03g25960.1, LOC_Os09g30380.1, LOC_Os09g10980.1, LOC_Os06g47770.1, LOC…
Cellular Component	3	GO:0043229	intracellular organelle	1.32e-07	1.18e-06	25995	8927	4790	1799	LOC_Os08g39740.1, LOC_Os06g10170.1, LOC_Os02g17360.1, LOC_Os07g09330.1, LOC_Os04g37760.1, LOC_Os05g39050.1, LOC_Os12g41060.1, LOC_Os10g40420.1, LOC_Os04g52361.1, LOC_Os02g06400.1, LOC_Os03g48626.1, LOC_Os12g38000.1, LOC_Os05g42000.1, LOC_Os03g55990.1, LOC_Os01g12520.1, LOC_Os07g36500.1, LOC_Os01g54540.1, LOC_Os07g12150.1, LOC_Os03g25960.1, LOC_Os09g30380.1, LOC_Os09g10980.1, LOC_Os06g47770.1, LOC…
Cellular Component	3	GO:0099080	supramolecular complex	3.95e-07	2.88e-06	25995	15	4790	12	LOC_Os05g06450.1, LOC_Os03g56810.1, LOC_Os05g34170.2, LOC_Os01g59150.1, LOC_Os03g51600.1, LOC_Os07g38730.1, LOC_Os11g14220.1, LOC_Os03g45920.1, LOC_Os01g18050.1, LOC_Os02g07060.1, LOC_Os03g01530.1, LOC_Os06g46000.1
Cellular Component	4	GO:0099081	supramolecular polymer	3.95e-07	2.88e-06	25995	15	4790	12	LOC_Os05g06450.1, LOC_Os03g56810.1, LOC_Os05g34170.2, LOC_Os01g59150.1, LOC_Os03g51600.1, LOC_Os07g38730.1, LOC_Os11g14220.1, LOC_Os03g45920.1, LOC_Os01g18050.1, LOC_Os02g07060.1, LOC_Os03g01530.1, LOC_Os06g46000.1
Cellular Component	5	GO:0099512	supramolecular fiber	3.95e-07	2.88e-06	25995	15	4790	12	LOC_Os05g06450.1, LOC_Os03g56810.1, LOC_Os05g34170.2, LOC_Os01g59150.1, LOC_Os03g51600.1, LOC_Os07g38730.1, LOC_Os11g14220.1, LOC_Os03g45920.1, LOC_Os01g18050.1, LOC_Os02g07060.1, LOC_Os03g01530.1, LOC_Os06g46000.1
Cellular Component	6	GO:0099513	polymeric cytoskeletal fiber	3.95e-07	2.88e-06	25995	15	4790	12	LOC_Os05g06450.1, LOC_Os03g56810.1, LOC_Os05g34170.2, LOC_Os01g59150.1, LOC_Os03g51600.1, LOC_Os07g38730.1, LOC_Os11g14220.1, LOC_Os03g45920.1, LOC_Os01g18050.1, LOC_Os02g07060.1, LOC_Os03g01530.1, LOC_Os06g46000.1
Cellular Component	7	GO:0005874	microtubule	3.95e-07	2.88e-06	25995	15	4790	12	LOC_Os05g06450.1, LOC_Os03g56810.1, LOC_Os05g34170.2, LOC_Os03g45920.1, LOC_Os01g18050.1, LOC_Os01g59150.1, LOC_Os02g07060.1, LOC_Os03g51600.1, LOC_Os03g01530.1, LOC_Os06g46000.1, LOC_Os07g38730.1, LOC_Os11g14220.1
Cellular Component	6	GO:0015630	microtubule cytoskeleton	8.46e-07	5.95e-06	25995	28	4790	17	LOC_Os05g06450.1, LOC_Os03g56810.1, LOC_Os05g34170.2, LOC_Os01g59150.1, LOC_Os03g51600.1, LOC_Os04g42330.1, LOC_Os07g38730.1, LOC_Os11g14220.1, LOC_Os12g41290.1, LOC_Os02g36990.1, LOC_Os03g45920.1, LOC_Os02g16909.2, LOC_Os01g18050.1, LOC_Os02g07060.1, LOC_Os03g01530.1, LOC_Os05g06260.1, LOC_Os06g46000.1
Cellular Component	3	GO:0031974	membrane-enclosed lumen	3.18e-06	2.03e-05	25995	558	4790	146	LOC_Os11g05160.1, LOC_Os01g60810.1, LOC_Os02g43930.1, LOC_Os02g37430.1, LOC_Os02g49310.1, LOC_Os02g01560.1, LOC_Os06g18830.1, LOC_Os08g06040.1, LOC_Os08g16610.1, LOC_Os03g61970.1, LOC_Os06g02510.2, LOC_Os07g42395.1, LOC_Os08g02410.1, LOC_Os12g05430.1, LOC_Os10g36650.1, LOC_Os05g24970.1, LOC_Os04g42270.2, LOC_Os07g10350.1, LOC_Os02g13530.1, LOC_Os12g06200.1, LOC_Os03g13760.1, LOC_Os01g04730.1, LOC…
Cellular Component	4	GO:0043233	organelle lumen	3.18e-06	2.03e-05	25995	558	4790	146	LOC_Os11g05160.1, LOC_Os01g60810.1, LOC_Os02g43930.1, LOC_Os02g37430.1, LOC_Os02g49310.1, LOC_Os02g01560.1, LOC_Os06g18830.1, LOC_Os08g06040.1, LOC_Os08g16610.1, LOC_Os03g61970.1, LOC_Os06g02510.2, LOC_Os07g42395.1, LOC_Os08g02410.1, LOC_Os12g05430.1, LOC_Os10g36650.1, LOC_Os05g24970.1, LOC_Os04g42270.2, LOC_Os07g10350.1, LOC_Os02g13530.1, LOC_Os12g06200.1, LOC_Os03g13760.1, LOC_Os01g04730.1, LOC…
Cellular Component	4	GO:0070013	intracellular organelle lumen	3.18e-06	2.03e-05	25995	558	4790	146	LOC_Os11g05160.1, LOC_Os01g60810.1, LOC_Os02g43930.1, LOC_Os02g37430.1, LOC_Os02g49310.1, LOC_Os02g01560.1, LOC_Os06g18830.1, LOC_Os08g06040.1, LOC_Os08g16610.1, LOC_Os03g61970.1, LOC_Os06g02510.2, LOC_Os07g42395.1, LOC_Os08g02410.1, LOC_Os12g05430.1, LOC_Os10g36650.1, LOC_Os05g24970.1, LOC_Os04g42270.2, LOC_Os07g10350.1, LOC_Os02g13530.1, LOC_Os12g06200.1, LOC_Os03g13760.1, LOC_Os01g04730.1, LOC…
Cellular Component	3	GO:0005737	cytoplasm	3.59e-06	2.22e-05	25995	8351	4790	1671	LOC_Os08g39740.1, LOC_Os06g10170.1, LOC_Os02g17360.1, LOC_Os07g09330.1, LOC_Os06g11320.1, LOC_Os04g37760.1, LOC_Os05g39050.1, LOC_Os10g40420.1, LOC_Os04g52361.1, LOC_Os02g06400.1, LOC_Os03g48626.1, LOC_Os12g38000.1, LOC_Os05g42000.1, LOC_Os01g12520.1, LOC_Os07g36500.1, LOC_Os01g54540.1, LOC_Os07g12150.1, LOC_Os03g25960.1, LOC_Os09g30380.1, LOC_Os06g47770.1, LOC_Os11g13750.1, LOC_Os04g28520.1, LOC…
Cellular Component	4	GO:0048046	apoplast	1.01e-05	6.04e-05	25995	29	4790	16	LOC_Os06g48170.1, LOC_Os03g63760.1, LOC_Os10g39840.1, LOC_Os06g48160.1, LOC_Os06g48200.1, LOC_Os03g01800.1, LOC_Os02g46910.1, LOC_Os04g51460.1, LOC_Os02g57770.1, LOC_Os03g13570.1, LOC_Os11g33270.1, LOC_Os09g23220.1, LOC_Os08g13920.1, LOC_Os10g02770.1, LOC_Os07g29750.1, LOC_Os07g34580.1
Cellular Component	5	GO:0031981	nuclear lumen	1.82e-05	0.000106136	25995	534	4790	137	LOC_Os11g05160.1, LOC_Os01g60810.1, LOC_Os02g43930.1, LOC_Os02g37430.1, LOC_Os02g49310.1, LOC_Os02g01560.1, LOC_Os06g18830.1, LOC_Os08g06040.1, LOC_Os08g16610.1, LOC_Os03g61970.1, LOC_Os06g02510.2, LOC_Os07g42395.1, LOC_Os08g02410.1, LOC_Os12g05430.1, LOC_Os10g36650.1, LOC_Os05g24970.1, LOC_Os04g42270.2, LOC_Os07g10350.1, LOC_Os02g13530.1, LOC_Os12g06200.1, LOC_Os03g13760.1, LOC_Os01g04730.1, LOC…
Cellular Component	4	GO:0005773	vacuole	2.06e-05	0.000116515	25995	1230	4790	283	LOC_Os05g46290.1, LOC_Os11g34710.1, LOC_Os10g32550.1, LOC_Os12g36810.1, LOC_Os07g14160.1, LOC_Os06g09930.1, LOC_Os06g49310.1, LOC_Os05g39050.1, LOC_Os07g33954.1, LOC_Os02g01010.1, LOC_Os03g25440.1, LOC_Os02g02790.1, LOC_Os09g08430.1, LOC_Os12g37840.1, LOC_Os03g48626.1, LOC_Os03g60880.2, LOC_Os05g48240.1, LOC_Os12g38000.1, LOC_Os03g60530.1, LOC_Os02g13530.1, LOC_Os06g45710.1, LOC_Os03g63740.1, LOC…
Cellular Component	2	GO:0005622	intracellular	0.000120573	0.000664781	25995	11000	4790	2141	LOC_Os08g39740.1, LOC_Os06g10170.1, LOC_Os02g17360.1, LOC_Os07g09330.1, LOC_Os06g11320.1, LOC_Os04g37760.1, LOC_Os05g39050.1, LOC_Os12g41060.1, LOC_Os10g40420.1, LOC_Os04g52361.1, LOC_Os02g06400.1, LOC_Os03g48626.1, LOC_Os01g08310.1, LOC_Os12g38000.1, LOC_Os05g42000.1, LOC_Os03g55990.1, LOC_Os01g12520.1, LOC_Os07g36500.1, LOC_Os01g54540.1, LOC_Os07g12150.1, LOC_Os03g25960.1, LOC_Os09g30380.1, LOC…
										LOC_Os09g31270.1, LOC_Os05g04120.1, LOC_Os05g35290.1, LOC_Os06g05320.1, LOC_Os03g27770.1, LOC_Os01g04260.1, LOC_Os02g10760.1, LOC_Os05g07280.1, LOC_Os12g31450.1, LOC_Os04g48940.2, LOC_Os01g53890.1, LOC_Os02g43690.3, LOC_Os06g22960.1, LOC_Os03g58830.1, LOC_Os08g02420.1, LOC_Os10g33250.1, LOC_Os03g45920.1, LOC_Os01g16910.1, LOC_Os12g41190.1, LOC_Os01g05530.1, LOC_Os04g30790.1, LOC_Os01g31800.1, LOC…
Cellular Component	4	GO:0044391	ribosomal subunit	0.00012817	0.000688071	25995	34	4790	16	LOC_Os06g35470.1, LOC_Os08g41810.1, LOC_Os11g05370.1, LOC_Os03g08440.1, LOC_Os11g29190.1, LOC_Os01g64090.1, LOC_Os08g21840.1, LOC_Os01g04730.1, LOC_Os07g42450.1, LOC_Os10g26690.1, LOC_Os08g44380.1, LOC_Os02g21660.1, LOC_Os01g01060.1, LOC_Os09g08430.1, LOC_Os03g28410.1, LOC_Os12g05430.1
Cellular Component	4	GO:0005739	mitochondrion	0.000581701	0.00304274	25995	1135	4790	252	LOC_Os05g46290.1, LOC_Os05g06450.1, LOC_Os10g32550.1, LOC_Os02g17360.1, LOC_Os06g10230.1, LOC_Os11g20360.2, LOC_Os06g02420.1, LOC_Os01g58080.1, LOC_Os04g37760.1, LOC_Os07g49520.1, LOC_Os08g15170.1, LOC_Os02g53720.1, LOC_Os03g61970.1, LOC_Os02g01010.1, LOC_Os03g58040.1, LOC_Os05g33380.1, LOC_Os03g02480.1, LOC_Os03g61620.1, LOC_Os03g42040.1, LOC_Os04g54360.1, LOC_Os02g58300.1, LOC_Os01g12520.1, LOC…
Cellular Component	4	GO:0005783	endoplasmic reticulum	0.000605819	0.00308968	25995	565	4790	135	LOC_Os06g10170.1, LOC_Os01g61170.1, LOC_Os04g45720.1, LOC_Os03g02920.1, LOC_Os03g05520.1, LOC_Os03g56820.1, LOC_Os02g01010.1, LOC_Os03g25440.1, LOC_Os03g21080.1, LOC_Os08g17870.1, LOC_Os05g42000.1, LOC_Os03g59040.1, LOC_Os04g02640.1, LOC_Os03g19452.1, LOC_Os11g24484.1, LOC_Os04g57420.1, LOC_Os03g46650.1, LOC_Os04g52760.1, LOC_Os03g63110.1, LOC_Os03g18110.1, LOC_Os01g59930.1, LOC_Os10g38940.1, LOC…
Cellular Component	4	GO:0009341	beta-galactosidase complex	0.000700378	0.00348481	25995	13	4790	8	LOC_Os01g65460.1, LOC_Os05g46200.1, LOC_Os06g37560.1, LOC_Os03g15020.1, LOC_Os03g06940.1, LOC_Os12g24170.1, LOC_Os01g39830.1, LOC_Os02g12730.1
Cellular Component	5	GO:0015934	large ribosomal subunit	0.00123989	0.00602234	25995	23	4790	11	LOC_Os06g35470.1, LOC_Os08g41810.1, LOC_Os02g21660.1, LOC_Os11g05370.1, LOC_Os09g08430.1, LOC_Os01g64090.1, LOC_Os08g21840.1, LOC_Os01g04730.1, LOC_Os10g26690.1, LOC_Os08g44380.1, LOC_Os12g05430.1
Cellular Component	4	GO:0043231	intracellular membrane-bounded organelle	0.00355593	0.01687	25995	8538	4790	1653	LOC_Os08g39740.1, LOC_Os06g10170.1, LOC_Os02g17360.1, LOC_Os07g09330.1, LOC_Os04g37760.1, LOC_Os05g39050.1, LOC_Os12g41060.1, LOC_Os10g40420.1, LOC_Os02g06400.1, LOC_Os03g48626.1, LOC_Os12g38000.1, LOC_Os05g42000.1, LOC_Os03g55990.1, LOC_Os01g12520.1, LOC_Os07g36500.1, LOC_Os01g54540.1, LOC_Os07g12150.1, LOC_Os03g25960.1, LOC_Os09g30380.1, LOC_Os09g10980.1, LOC_Os06g47770.1, LOC_Os11g13750.1, LOC…
Cellular Component	4	GO:0043227	membrane-bounded organelle	0.00373999	0.01734	25995	8605	4790	1665	LOC_Os08g39740.1, LOC_Os06g10170.1, LOC_Os02g17360.1, LOC_Os07g09330.1, LOC_Os04g37760.1, LOC_Os05g39050.1, LOC_Os12g41060.1, LOC_Os10g40420.1, LOC_Os02g06400.1, LOC_Os03g48626.1, LOC_Os12g38000.1, LOC_Os05g42000.1, LOC_Os03g55990.1, LOC_Os01g12520.1, LOC_Os07g36500.1, LOC_Os01g54540.1, LOC_Os07g12150.1, LOC_Os03g25960.1, LOC_Os09g30380.1, LOC_Os09g10980.1, LOC_Os06g47770.1, LOC_Os11g13750.1, LOC…
Cellular Component	4	GO:0009331	glycerol-3-phosphate dehydrogenase complex	0.0049102	0.0222596	25995	5	4790	4	LOC_Os01g74000.1, LOC_Os01g71280.1, LOC_Os01g58740.2, LOC_Os05g41590.1
Cellular Component	3	GO:0030054	cell junction	0.00625339	0.0271424	25995	3	4790	3	LOC_Os04g56520.2, LOC_Os03g40270.1, LOC_Os07g41360.1
Cellular Component	5	GO:0000275	mitochondrial proton-transporting ATP synthase complex, catalytic sector F(1)	0.00625339	0.0271424	25995	3	4790	3	LOC_Os05g47980.1, LOC_Os01g49190.1, LOC_Os08g15170.1
Cellular Component	6	GO:0000228	nuclear chromosome	0.00722607	0.0307108	25995	8	4790	5	LOC_Os10g26280.1, LOC_Os07g43540.1, LOC_Os04g39280.1, LOC_Os04g41110.1, LOC_Os08g16610.1
Cellular Component	5	GO:0005759	mitochondrial matrix	0.00770166	0.032064	25995	11	4790	6	LOC_Os01g05010.1, LOC_Os01g05060.1, LOC_Os05g38210.1, LOC_Os12g04210.1, LOC_Os06g22070.1, LOC_Os06g03790.1
Cellular Component	3	GO:0098798	mitochondrial protein complex	0.00978053	0.0399046	25995	25	4790	10	LOC_Os05g47980.1, LOC_Os07g45300.1, LOC_Os04g02670.1, LOC_Os08g42380.1, LOC_Os12g38310.1, LOC_Os01g49190.1, LOC_Os05g45740.2, LOC_Os03g02270.1, LOC_Os01g41610.2, LOC_Os08g15170.1
Cellular Component	4	GO:0098800	inner mitochondrial membrane protein complex	0.0115488	0.0461951	25995	15	4790	7	LOC_Os05g47980.1, LOC_Os07g45300.1, LOC_Os04g02670.1, LOC_Os01g49190.1, LOC_Os05g45740.2, LOC_Os01g41610.2, LOC_Os08g15170.1
Cellular Component	3	GO:0098687	chromosomal region	0.0125761	0.0484063	25995	6	4790	4	LOC_Os08g06600.1, LOC_Os02g55570.1, LOC_Os04g39280.1, LOC_Os03g38010.1
Cellular Component	3	GO:0005853	eukaryotic translation elongation factor 1 complex	0.0125761	0.0484063	25995	6	4790	4	LOC_Os02g12800.1, LOC_Os07g42300.1, LOC_Os06g37440.1, LOC_Os07g46750.1
Cellular Component	4	GO:0005753	mitochondrial proton-transporting ATP synthase complex	0.0130233	0.049199	25995	12	4790	6	LOC_Os05g47980.1, LOC_Os04g02670.1, LOC_Os01g49190.1, LOC_Os05g45740.2, LOC_Os01g41610.2, LOC_Os08g15170.1
Molecular Function	2	GO:0005198	structural molecule activity	6.25e-39	4.14e-36	25995	543	4790	230	LOC_Os11g34940.1, LOC_Os08g03640.1, LOC_Os05g37160.1, LOC_Os05g06450.1, LOC_Os06g21480.1, LOC_Os02g07890.2, LOC_Os06g08320.1, LOC_Os03g08440.1, LOC_Os07g10150.1, LOC_Os08g06040.1, LOC_Os01g13080.1, LOC_Os01g61814.1, LOC_Os07g38730.1, LOC_Os03g61970.1, LOC_Os04g52361.1, LOC_Os09g08430.1, LOC_Os03g05980.1, LOC_Os10g27190.1, LOC_Os03g59310.1, LOC_Os12g38000.1, LOC_Os02g44930.1, LOC_Os02g13530.1, LOC…
Molecular Function	3	GO:0003735	structural constituent of ribosome	1.9e-32	6.3e-30	25995	387	4790	172	LOC_Os08g03640.1, LOC_Os06g21480.1, LOC_Os06g08320.1, LOC_Os11g04070.1, LOC_Os03g08440.1, LOC_Os01g64090.1, LOC_Os02g01560.1, LOC_Os08g06040.1, LOC_Os07g07719.1, LOC_Os01g13080.1, LOC_Os02g02130.1, LOC_Os01g61814.1, LOC_Os06g02510.2, LOC_Os04g52361.1, LOC_Os03g04750.1, LOC_Os09g08430.1, LOC_Os10g27190.1, LOC_Os07g33898.1, LOC_Os08g02410.1, LOC_Os12g05430.1, LOC_Os03g59310.1, LOC_Os12g38000.1, LOC…
Molecular Function	9	GO:0003777	microtubule motor activity	1.54e-18	3.41e-16	25995	48	4790	37	LOC_Os05g38480.1, LOC_Os12g36100.1, LOC_Os01g42070.1, LOC_Os04g53760.1, LOC_Os01g14090.1, LOC_Os06g04560.1, LOC_Os05g02670.1, LOC_Os12g39980.1, LOC_Os03g56260.1, LOC_Os01g43580.1, LOC_Os08g02380.1, LOC_Os04g28260.1, LOC_Os08g43400.1, LOC_Os11g35090.1, LOC_Os03g39020.1, LOC_Os03g05820.1, LOC_Os05g33030.1, LOC_Os11g42800.1, LOC_Os01g33040.1, LOC_Os04g30720.1, LOC_Os04g57140.2, LOC_Os03g02290.1, LOC…
Molecular Function	5	GO:0004553	hydrolase activity, hydrolyzing O-glycosyl compounds	1.84e-16	3.05e-14	25995	402	4790	143	LOC_Os12g36810.1, LOC_Os07g14160.1, LOC_Os06g48160.1, LOC_Os02g46910.1, LOC_Os07g01770.1, LOC_Os03g18520.1, LOC_Os06g34020.1, LOC_Os02g53200.1, LOC_Os09g09980.1, LOC_Os07g48750.1, LOC_Os01g66710.1, LOC_Os08g41100.1, LOC_Os09g33710.1, LOC_Os03g49610.1, LOC_Os02g05744.1, LOC_Os03g30470.1, LOC_Os03g01800.1, LOC_Os05g25480.1, LOC_Os04g41620.1, LOC_Os04g51460.1, LOC_Os03g25790.1, LOC_Os11g36940.1, LOC…
Molecular Function	4	GO:0016798	hydrolase activity, acting on glycosyl bonds	1.54e-15	2.05e-13	25995	450	4790	153	LOC_Os06g48160.1, LOC_Os12g36810.1, LOC_Os07g14160.1, LOC_Os02g46910.1, LOC_Os07g01770.1, LOC_Os03g18520.1, LOC_Os06g34020.1, LOC_Os02g53200.1, LOC_Os09g09980.1, LOC_Os07g48750.1, LOC_Os01g66710.1, LOC_Os08g41100.1, LOC_Os09g33710.1, LOC_Os03g49610.1, LOC_Os02g05744.1, LOC_Os03g30470.1, LOC_Os03g01800.1, LOC_Os05g25480.1, LOC_Os04g41620.1, LOC_Os04g51460.1, LOC_Os03g25790.1, LOC_Os11g36940.1, LOC…
Molecular Function	8	GO:0003774	motor activity	8.2e-13	9.07e-11	25995	85	4790	45	LOC_Os05g38480.1, LOC_Os12g36100.1, LOC_Os01g42070.1, LOC_Os04g53760.1, LOC_Os01g14090.1, LOC_Os06g04560.1, LOC_Os05g02670.1, LOC_Os12g39980.1, LOC_Os03g56260.1, LOC_Os01g43580.1, LOC_Os08g02380.1, LOC_Os04g28260.1, LOC_Os08g43400.1, LOC_Os01g40200.1, LOC_Os11g35090.1, LOC_Os03g39020.1, LOC_Os03g05820.1, LOC_Os05g33030.1, LOC_Os02g50910.1, LOC_Os11g42800.1, LOC_Os01g33040.1, LOC_Os04g30720.1, LOC…
Molecular Function	6	GO:0046527	glucosyltransferase activity	3.04e-09	2.88e-07	25995	77	4790	37	LOC_Os07g24190.1, LOC_Os02g49332.1, LOC_Os06g48160.1, LOC_Os06g48200.1, LOC_Os09g25490.1, LOC_Os02g46910.1, LOC_Os07g41360.1, LOC_Os03g62090.1, LOC_Os01g34880.1, LOC_Os03g40270.1, LOC_Os06g51270.1, LOC_Os12g36890.1, LOC_Os07g29750.1, LOC_Os07g14850.1, LOC_Os07g34580.1, LOC_Os01g54620.1, LOC_Os03g59340.1, LOC_Os08g06380.1, LOC_Os05g08370.1, LOC_Os06g48170.1, LOC_Os04g56520.2, LOC_Os03g63760.1, LOC…
Molecular Function	5	GO:0016818	hydrolase activity, acting on acid anhydrides, in phosphorus-containing anhydrides	6.3e-09	5.23e-07	25995	443	4790	131	LOC_Os05g38480.1, LOC_Os05g06450.1, LOC_Os11g29380.1, LOC_Os02g33420.1, LOC_Os01g12660.1, LOC_Os04g53760.1, LOC_Os05g02670.1, LOC_Os08g43400.1, LOC_Os07g38730.1, LOC_Os04g04060.1, LOC_Os05g38630.2, LOC_Os03g64200.1, LOC_Os02g06340.1, LOC_Os05g48240.1, LOC_Os04g30720.1, LOC_Os01g18670.1, LOC_Os03g60530.1, LOC_Os01g08450.1, LOC_Os03g50520.1, LOC_Os12g22284.1, LOC_Os06g30730.1, LOC_Os10g35180.1, LOC…
Molecular Function	4	GO:0016817	hydrolase activity, acting on acid anhydrides	8.53e-09	6.29e-07	25995	445	4790	131	LOC_Os05g38480.1, LOC_Os05g06450.1, LOC_Os11g29380.1, LOC_Os02g33420.1, LOC_Os01g12660.1, LOC_Os04g53760.1, LOC_Os05g02670.1, LOC_Os08g43400.1, LOC_Os07g38730.1, LOC_Os04g04060.1, LOC_Os05g38630.2, LOC_Os03g64200.1, LOC_Os02g06340.1, LOC_Os05g48240.1, LOC_Os04g30720.1, LOC_Os01g18670.1, LOC_Os03g60530.1, LOC_Os01g08450.1, LOC_Os03g50520.1, LOC_Os12g22284.1, LOC_Os06g30730.1, LOC_Os10g35180.1, LOC…
Molecular Function	6	GO:0016462	pyrophosphatase activity	1.21e-07	8.05e-06	25995	429	4790	123	LOC_Os05g38480.1, LOC_Os05g06450.1, LOC_Os11g29380.1, LOC_Os02g33420.1, LOC_Os01g12660.1, LOC_Os04g53760.1, LOC_Os05g02670.1, LOC_Os08g43400.1, LOC_Os07g38730.1, LOC_Os04g04060.1, LOC_Os05g38630.2, LOC_Os03g64200.1, LOC_Os02g06340.1, LOC_Os05g48240.1, LOC_Os04g30720.1, LOC_Os01g18670.1, LOC_Os03g60530.1, LOC_Os01g08450.1, LOC_Os03g50520.1, LOC_Os12g22284.1, LOC_Os06g30730.1, LOC_Os10g35180.1, LOC…
Molecular Function	7	GO:0017111	nucleoside-triphosphatase activity	1.67e-07	1.01e-05	25995	414	4790	119	LOC_Os05g38480.1, LOC_Os05g06450.1, LOC_Os11g29380.1, LOC_Os02g33420.1, LOC_Os01g12660.1, LOC_Os04g53760.1, LOC_Os05g02670.1, LOC_Os08g43400.1, LOC_Os07g38730.1, LOC_Os04g04060.1, LOC_Os05g38630.2, LOC_Os03g64200.1, LOC_Os02g06340.1, LOC_Os05g48240.1, LOC_Os04g30720.1, LOC_Os01g18670.1, LOC_Os03g60530.1, LOC_Os01g08450.1, LOC_Os03g50520.1, LOC_Os12g22284.1, LOC_Os06g30730.1, LOC_Os10g35180.1, LOC…
Molecular Function	3	GO:0004601	peroxidase activity	7.87e-07	4.35e-05	25995	178	4790	60	LOC_Os03g02920.1, LOC_Os09g32964.1, LOC_Os11g18170.1, LOC_Os04g59150.1, LOC_Os05g41990.1, LOC_Os01g15830.1, LOC_Os06g48030.1, LOC_Os02g06630.1, LOC_Os01g22230.1, LOC_Os04g59190.1, LOC_Os01g25820.1, LOC_Os12g26290.2, LOC_Os06g35480.1, LOC_Os05g42000.1, LOC_Os03g25330.1, LOC_Os04g39100.1, LOC_Os02g58720.2, LOC_Os10g39170.1, LOC_Os05g45210.1, LOC_Os06g51150.1, LOC_Os01g22370.1, LOC_Os01g16450.1, LOC…
Molecular Function	4	GO:0016684	oxidoreductase activity, acting on peroxide as acceptor	1.81e-06	9.22e-05	25995	182	4790	60	LOC_Os03g02920.1, LOC_Os09g32964.1, LOC_Os11g18170.1, LOC_Os04g59150.1, LOC_Os05g41990.1, LOC_Os01g15830.1, LOC_Os06g48030.1, LOC_Os02g06630.1, LOC_Os01g22230.1, LOC_Os04g59190.1, LOC_Os01g25820.1, LOC_Os12g26290.2, LOC_Os06g35480.1, LOC_Os05g42000.1, LOC_Os03g25330.1, LOC_Os04g39100.1, LOC_Os02g58720.2, LOC_Os10g39170.1, LOC_Os05g45210.1, LOC_Os06g51150.1, LOC_Os01g22370.1, LOC_Os01g16450.1, LOC…
Molecular Function	6	GO:0004650	polygalacturonase activity	2.04e-06	9.66e-05	25995	44	4790	22	LOC_Os01g44970.1, LOC_Os02g15690.1, LOC_Os05g46510.1, LOC_Os12g36810.1, LOC_Os05g50260.1, LOC_Os07g14160.1, LOC_Os01g43160.1, LOC_Os05g46520.1, LOC_Os05g50960.1, LOC_Os11g14400.1, LOC_Os01g45060.1, LOC_Os02g54030.1, LOC_Os01g19170.1, LOC_Os05g20020.1, LOC_Os03g61800.2, LOC_Os09g31270.1, LOC_Os03g03350.1, LOC_Os02g03750.1, LOC_Os11g43750.1, LOC_Os03g59330.1, LOC_Os09g26800.1, LOC_Os01g66710.1
Molecular Function	4	GO:0016757	transferase activity, transferring glycosyl groups	3.97e-06	0.000175287	25995	551	4790	144	LOC_Os03g57910.1, LOC_Os03g18890.1, LOC_Os07g48370.1, LOC_Os06g48160.1, LOC_Os02g46910.1, LOC_Os07g32020.1, LOC_Os01g48440.1, LOC_Os07g49370.1, LOC_Os02g22480.1, LOC_Os01g52710.1, LOC_Os01g24920.1, LOC_Os06g13760.1, LOC_Os12g36890.1, LOC_Os12g38930.1, LOC_Os02g11700.1, LOC_Os06g06280.1, LOC_Os03g11330.1, LOC_Os04g54360.1, LOC_Os02g50600.1, LOC_Os08g02370.1, LOC_Os03g01800.1, LOC_Os04g51460.1, LOC…
Molecular Function	7	GO:0016762	xyloglucan:xyloglucosyl transferase activity	1.01e-05	0.000417313	25995	29	4790	16	LOC_Os06g48170.1, LOC_Os03g63760.1, LOC_Os10g39840.1, LOC_Os06g48160.1, LOC_Os06g48200.1, LOC_Os03g01800.1, LOC_Os02g46910.1, LOC_Os04g51460.1, LOC_Os02g57770.1, LOC_Os03g13570.1, LOC_Os11g33270.1, LOC_Os09g23220.1, LOC_Os08g13920.1, LOC_Os10g02770.1, LOC_Os07g29750.1, LOC_Os07g34580.1
Molecular Function	7	GO:0005507	copper ion binding	1.14e-05	0.000445203	25995	116	4790	41	LOC_Os02g49850.1, LOC_Os01g62490.1, LOC_Os06g11490.1, LOC_Os10g36390.1, LOC_Os12g26880.1, LOC_Os02g43660.1, LOC_Os08g17160.1, LOC_Os06g37080.1, LOC_Os06g46500.1, LOC_Os03g59280.1, LOC_Os03g63390.1, LOC_Os07g02200.1, LOC_Os05g38390.1, LOC_Os01g01030.1, LOC_Os05g38420.1, LOC_Os03g16610.1, LOC_Os04g40040.1, LOC_Os03g02400.1, LOC_Os07g38290.1, LOC_Os07g02810.1, LOC_Os06g37150.1, LOC_Os06g01490.1, LOC…
Molecular Function	5	GO:0003887	DNA-directed DNA polymerase activity	1.28e-05	0.000469973	25995	21	4790	13	LOC_Os12g19180.1, LOC_Os12g13950.1, LOC_Os08g36330.1, LOC_Os01g53070.1, LOC_Os05g45340.1, LOC_Os03g03650.1, LOC_Os08g07840.1, LOC_Os01g64820.1, LOC_Os05g06840.1, LOC_Os02g30800.1, LOC_Os08g02670.1, LOC_Os11g13990.1, LOC_Os12g10670.1
Molecular Function	2	GO:0016209	antioxidant activity	1.59e-05	0.000553554	25995	206	4790	63	LOC_Os03g02920.1, LOC_Os09g32964.1, LOC_Os11g18170.1, LOC_Os04g59150.1, LOC_Os05g41990.1, LOC_Os01g15830.1, LOC_Os06g48030.1, LOC_Os02g06630.1, LOC_Os01g22230.1, LOC_Os04g59190.1, LOC_Os01g25820.1, LOC_Os12g26290.2, LOC_Os06g35480.1, LOC_Os05g42000.1, LOC_Os03g25330.1, LOC_Os04g39100.1, LOC_Os02g58720.2, LOC_Os10g39170.1, LOC_Os05g45210.1, LOC_Os05g25850.1, LOC_Os06g51150.1, LOC_Os02g09940.1, LOC…
Molecular Function	3	GO:0016787	hydrolase activity	2.73e-05	0.000904505	25995	3399	4790	713	LOC_Os11g27264.2, LOC_Os05g38480.1, LOC_Os06g05630.1, LOC_Os02g17360.1, LOC_Os08g38710.1, LOC_Os09g04710.1, LOC_Os07g09330.1, LOC_Os07g01770.1, LOC_Os07g01540.1, LOC_Os04g04060.1, LOC_Os08g15170.1, LOC_Os02g53200.1, LOC_Os09g09980.1, LOC_Os02g09610.1, LOC_Os03g64200.1, LOC_Os09g39430.1, LOC_Os03g60530.1, LOC_Os09g33710.1, LOC_Os01g71420.1, LOC_Os03g49610.1, LOC_Os02g05744.1, LOC_Os03g12360.1, LOC…
Molecular Function	5	GO:0008194	UDP-glycosyltransferase activity	3.22e-05	0.00101736	25995	105	4790	37	LOC_Os06g47340.1, LOC_Os07g24190.1, LOC_Os06g48700.1, LOC_Os03g57910.1, LOC_Os02g49332.1, LOC_Os05g07790.1, LOC_Os09g25490.1, LOC_Os08g04790.1, LOC_Os07g41360.1, LOC_Os01g48440.1, LOC_Os03g62090.1, LOC_Os01g34880.1, LOC_Os07g49370.1, LOC_Os03g40270.1, LOC_Os06g51270.1, LOC_Os12g36890.1, LOC_Os07g14850.1, LOC_Os04g55670.1, LOC_Os01g54620.1, LOC_Os03g59340.1, LOC_Os05g48600.1, LOC_Os03g05180.1, LOC…
Molecular Function	6	GO:0035251	UDP-glucosyltransferase activity	4.61e-05	0.00138802	25995	48	4790	21	LOC_Os08g06380.1, LOC_Os05g08370.1, LOC_Os04g56520.2, LOC_Os07g24190.1, LOC_Os02g49332.1, LOC_Os09g25490.1, LOC_Os07g41360.1, LOC_Os01g34890.1, LOC_Os03g62090.1, LOC_Os01g34880.1, LOC_Os07g36630.1, LOC_Os03g40270.1, LOC_Os10g32980.1, LOC_Os02g14900.1, LOC_Os06g02180.1, LOC_Os06g51270.1, LOC_Os12g36890.1, LOC_Os07g14850.1, LOC_Os07g10770.1, LOC_Os01g54620.1, LOC_Os03g59340.1
Molecular Function	4	GO:0016825	hydrolase activity, acting on acid phosphorus-nitrogen bonds	0.000348054	0.0092304	25995	192	4790	55	LOC_Os11g27264.2, LOC_Os04g44400.1, LOC_Os01g61690.1, LOC_Os03g52040.2, LOC_Os03g40830.1, LOC_Os08g35090.1, LOC_Os04g48416.1, LOC_Os04g48130.1, LOC_Os01g64860.1, LOC_Os10g25450.1, LOC_Os04g25560.1, LOC_Os06g48650.2, LOC_Os04g44410.1, LOC_Os10g38080.1, LOC_Os11g10750.1, LOC_Os09g29950.3, LOC_Os03g13930.1, LOC_Os02g02320.1, LOC_Os02g55130.2, LOC_Os03g04950.1, LOC_Os09g30458.1, LOC_Os11g24374.1, LOC…
Molecular Function	5	GO:0017171	serine hydrolase activity	0.000348054	0.0092304	25995	192	4790	55	LOC_Os11g27264.2, LOC_Os04g44400.1, LOC_Os01g61690.1, LOC_Os03g52040.2, LOC_Os03g40830.1, LOC_Os08g35090.1, LOC_Os04g48416.1, LOC_Os04g48130.1, LOC_Os01g64860.1, LOC_Os10g25450.1, LOC_Os04g25560.1, LOC_Os06g48650.2, LOC_Os04g44410.1, LOC_Os10g38080.1, LOC_Os11g10750.1, LOC_Os09g29950.3, LOC_Os03g13930.1, LOC_Os02g02320.1, LOC_Os02g55130.2, LOC_Os03g04950.1, LOC_Os09g30458.1, LOC_Os11g24374.1, LOC…
Molecular Function	5	GO:0008236	serine-type peptidase activity	0.000348054	0.0092304	25995	192	4790	55	LOC_Os11g27264.2, LOC_Os04g44400.1, LOC_Os01g61690.1, LOC_Os03g52040.2, LOC_Os03g40830.1, LOC_Os08g35090.1, LOC_Os04g48416.1, LOC_Os04g48130.1, LOC_Os01g64860.1, LOC_Os10g25450.1, LOC_Os04g25560.1, LOC_Os06g48650.2, LOC_Os04g44410.1, LOC_Os10g38080.1, LOC_Os11g10750.1, LOC_Os03g13930.1, LOC_Os09g29950.3, LOC_Os02g02320.1, LOC_Os02g55130.2, LOC_Os03g04950.1, LOC_Os09g30458.1, LOC_Os11g24374.1, LOC…
Molecular Function	6	GO:0004252	serine-type endopeptidase activity	0.000410161	0.0104591	25995	113	4790	36	LOC_Os04g44400.1, LOC_Os03g02750.1, LOC_Os09g26920.1, LOC_Os03g40830.1, LOC_Os08g35090.1, LOC_Os01g58290.1, LOC_Os04g48416.1, LOC_Os03g19350.1, LOC_Os04g48130.1, LOC_Os05g36010.1, LOC_Os04g03810.1, LOC_Os03g29810.1, LOC_Os01g56320.1, LOC_Os01g64860.1, LOC_Os08g43320.1, LOC_Os10g25450.1, LOC_Os06g48650.2, LOC_Os10g38080.1, LOC_Os03g13930.1, LOC_Os09g29950.3, LOC_Os01g59160.1, LOC_Os05g13370.1, LOC…
Molecular Function	6	GO:0015925	galactosidase activity	0.000700378	0.0165839	25995	13	4790	8	LOC_Os01g65460.1, LOC_Os05g46200.1, LOC_Os06g37560.1, LOC_Os03g15020.1, LOC_Os03g06940.1, LOC_Os12g24170.1, LOC_Os01g39830.1, LOC_Os02g12730.1
Molecular Function	7	GO:0004565	beta-galactosidase activity	0.000700378	0.0165839	25995	13	4790	8	LOC_Os01g65460.1, LOC_Os05g46200.1, LOC_Os06g37560.1, LOC_Os03g15020.1, LOC_Os03g06940.1, LOC_Os12g24170.1, LOC_Os01g39830.1, LOC_Os02g12730.1
Molecular Function	6	GO:0043733	DNA-3-methylbase glycosylase activity	0.00107722	0.0222175	25995	6	4790	5	LOC_Os08g38170.1, LOC_Os09g25290.1, LOC_Os06g44050.1, LOC_Os04g42290.1, LOC_Os01g58550.1
Molecular Function	7	GO:0008725	DNA-3-methyladenine glycosylase activity	0.00107722	0.0222175	25995	6	4790	5	LOC_Os08g38170.1, LOC_Os09g25290.1, LOC_Os06g44050.1, LOC_Os04g42290.1, LOC_Os01g58550.1
Molecular Function	5	GO:0016728	oxidoreductase activity, acting on CH or CH2 groups, disulfide as acceptor	0.0011517	0.0222175	25995	4	4790	4	LOC_Os02g56100.1, LOC_Os06g07210.1, LOC_Os06g03720.1, LOC_Os06g14620.1
Molecular Function	6	GO:0061731	ribonucleoside-diphosphate reductase activity	0.0011517	0.0222175	25995	4	4790	4	LOC_Os02g56100.1, LOC_Os06g07210.1, LOC_Os06g03720.1, LOC_Os06g14620.1
Molecular Function	7	GO:0004748	ribonucleoside-diphosphate reductase activity, thioredoxin disulfide as acceptor	0.0011517	0.0222175	25995	4	4790	4	LOC_Os02g56100.1, LOC_Os06g07210.1, LOC_Os06g03720.1, LOC_Os06g14620.1
Molecular Function	4	GO:0016614	oxidoreductase activity, acting on CH-OH group of donors	0.00117829	0.0222175	25995	255	4790	67	LOC_Os09g32670.1, LOC_Os09g08720.1, LOC_Os03g45320.1, LOC_Os01g27750.1, LOC_Os04g01660.1, LOC_Os10g33540.1, LOC_Os01g74000.1, LOC_Os06g29180.1, LOC_Os01g18110.1, LOC_Os01g42990.1, LOC_Os01g46070.1, LOC_Os06g35630.1, LOC_Os02g54890.1, LOC_Os09g19930.1, LOC_Os04g46560.1, LOC_Os04g55720.1, LOC_Os01g73790.1, LOC_Os04g15920.1, LOC_Os04g52280.1, LOC_Os08g28730.1, LOC_Os05g29990.1, LOC_Os01g46380.1, LOC…
Molecular Function	7	GO:0016759	cellulose synthase activity	0.00121679	0.0222175	25995	33	4790	14	LOC_Os08g06380.1, LOC_Os05g08370.1, LOC_Os07g24190.1, LOC_Os02g49332.1, LOC_Os09g25490.1, LOC_Os03g62090.1, LOC_Os07g36630.1, LOC_Os10g32980.1, LOC_Os06g02180.1, LOC_Os12g36890.1, LOC_Os07g14850.1, LOC_Os07g10770.1, LOC_Os01g54620.1, LOC_Os03g59340.1
Molecular Function	7	GO:0016760	cellulose synthase (UDP-forming) activity	0.00121679	0.0222175	25995	33	4790	14	LOC_Os08g06380.1, LOC_Os05g08370.1, LOC_Os07g24190.1, LOC_Os02g49332.1, LOC_Os09g25490.1, LOC_Os03g62090.1, LOC_Os07g36630.1, LOC_Os10g32980.1, LOC_Os06g02180.1, LOC_Os12g36890.1, LOC_Os07g14850.1, LOC_Os07g10770.1, LOC_Os01g54620.1, LOC_Os03g59340.1
Molecular Function	6	GO:0019205	nucleobase-containing compound kinase activity	0.00123989	0.0222175	25995	23	4790	11	LOC_Os03g02200.1, LOC_Os11g20790.1, LOC_Os02g41590.1, LOC_Os02g35700.1, LOC_Os07g43170.1, LOC_Os04g01530.2, LOC_Os12g36194.1, LOC_Os10g41410.1, LOC_Os12g13380.1, LOC_Os07g44630.2, LOC_Os02g53790.1
Molecular Function	6	GO:0015020	glucuronosyltransferase activity	0.00137034	0.0232957	25995	14	4790	8	LOC_Os06g47340.1, LOC_Os01g48440.1, LOC_Os07g49370.1, LOC_Os05g03174.2, LOC_Os03g57910.1, LOC_Os03g17850.1, LOC_Os04g55670.1, LOC_Os05g48600.1
Molecular Function	7	GO:0015018	galactosylgalactosylxylosylprotein 3-beta-glucuronosyltransferase activity	0.00137034	0.0232957	25995	14	4790	8	LOC_Os06g47340.1, LOC_Os01g48440.1, LOC_Os07g49370.1, LOC_Os05g03174.2, LOC_Os03g57910.1, LOC_Os03g17850.1, LOC_Os04g55670.1, LOC_Os05g48600.1
Molecular Function	4	GO:0051002	ligase activity, forming nitrogen-metal bonds	0.00238006	0.0366972	25995	12	4790	7	LOC_Os11g29380.1, LOC_Os06g11500.1, LOC_Os05g14590.1, LOC_Os01g36390.1, LOC_Os05g39850.1, LOC_Os02g55410.1, LOC_Os12g37400.1
Molecular Function	5	GO:0051003	ligase activity, forming nitrogen-metal bonds, forming coordination complexes	0.00238006	0.0366972	25995	12	4790	7	LOC_Os11g29380.1, LOC_Os06g11500.1, LOC_Os05g14590.1, LOC_Os01g36390.1, LOC_Os05g39850.1, LOC_Os02g55410.1, LOC_Os12g37400.1
Molecular Function	5	GO:0016776	phosphotransferase activity, phosphate group as acceptor	0.00238006	0.0366972	25995	12	4790	7	LOC_Os11g20790.1, LOC_Os02g35700.1, LOC_Os04g01530.2, LOC_Os12g36194.1, LOC_Os10g41410.1, LOC_Os12g13380.1, LOC_Os07g44630.2
Molecular Function	6	GO:0016851	magnesium chelatase activity	0.00238006	0.0366972	25995	12	4790	7	LOC_Os11g29380.1, LOC_Os06g11500.1, LOC_Os05g14590.1, LOC_Os01g36390.1, LOC_Os05g39850.1, LOC_Os02g55410.1, LOC_Os12g37400.1
Molecular Function	5	GO:0016616	oxidoreductase activity, acting on the CH-OH group of donors, NAD or NADP as acceptor	0.00316913	0.0470701	25995	237	4790	61	LOC_Os09g32670.1, LOC_Os09g08720.1, LOC_Os03g45320.1, LOC_Os01g27750.1, LOC_Os04g01660.1, LOC_Os01g74000.1, LOC_Os06g29180.1, LOC_Os01g18110.1, LOC_Os01g42990.1, LOC_Os01g46070.1, LOC_Os06g35630.1, LOC_Os02g54890.1, LOC_Os04g46560.1, LOC_Os04g55720.1, LOC_Os01g73790.1, LOC_Os04g15920.1, LOC_Os04g52280.1, LOC_Os08g28730.1, LOC_Os05g29990.1, LOC_Os01g46380.1, LOC_Os07g16040.1, LOC_Os09g04050.1, LOC…
Molecular Function	5	GO:0003905	alkylbase DNA N-glycosylase activity	0.0031948	0.0470701	25995	7	4790	5	LOC_Os08g38170.1, LOC_Os09g25290.1, LOC_Os06g44050.1, LOC_Os04g42290.1, LOC_Os01g58550.1

## Sheet: Stem_Lower vs Leaf-SDLT_Down
								Down regulation
GO Type	Level	GO ID	GO Name	p-value	corr. pvalue	Pop total	Pop hits	Total	Gene count	Genes
Biological Process	2	GO:0008152	metabolic process	6.68e-10	4.39e-08	25995	14538	4510	2706	LOC_Os06g15330.1, LOC_Os09g17620.1, LOC_Os02g19770.1, LOC_Os06g40080.1, LOC_Os06g35540.1, LOC_Os08g38590.1, LOC_Os06g47650.1, LOC_Os01g09570.1, LOC_Os02g36924.1, LOC_Os02g27060.1, LOC_Os01g11054.1, LOC_Os02g13350.1, LOC_Os03g59880.1, LOC_Os03g18200.1, LOC_Os03g29970.1, LOC_Os10g17260.1, LOC_Os09g36680.1, LOC_Os04g57160.2, LOC_Os11g29870.1, LOC_Os04g26920.3, LOC_Os03g05870.1, LOC_Os06g08041.1, LOC…
Biological Process	2	GO:0009987	cellular process	1.4e-10	1.19e-08	25995	14180	4510	2652	LOC_Os06g15330.1, LOC_Os09g17620.1, LOC_Os02g19770.1, LOC_Os06g40080.1, LOC_Os06g35540.1, LOC_Os08g38590.1, LOC_Os06g47650.1, LOC_Os07g01310.1, LOC_Os12g03860.1, LOC_Os01g09570.1, LOC_Os02g36924.1, LOC_Os02g27060.1, LOC_Os01g11054.1, LOC_Os01g60230.3, LOC_Os01g11250.1, LOC_Os02g01240.1, LOC_Os03g18200.1, LOC_Os03g29970.1, LOC_Os09g09520.1, LOC_Os10g17260.1, LOC_Os02g49680.1, LOC_Os11g29870.1, LOC…
Biological Process	3	GO:0044237	cellular metabolic process	8.64e-06	0.000254401	25995	8817	4510	1655	LOC_Os06g15330.1, LOC_Os09g17620.1, LOC_Os02g19770.1, LOC_Os06g40080.1, LOC_Os06g35540.1, LOC_Os08g38590.1, LOC_Os06g47650.1, LOC_Os01g09570.1, LOC_Os02g36924.1, LOC_Os02g27060.1, LOC_Os01g11054.1, LOC_Os03g29970.1, LOC_Os11g29870.1, LOC_Os02g46940.1, LOC_Os03g08490.1, LOC_Os06g06900.1, LOC_Os10g38206.1, LOC_Os05g41540.1, LOC_Os09g33820.2, LOC_Os05g09020.1, LOC_Os01g71190.1, LOC_Os05g06270.1, LOC…
Biological Process	2	GO:0050896	response to stimulus	2.96e-05	0.000682529	25995	6002	4510	1146	LOC_Os09g14410.1, LOC_Os06g04020.1, LOC_Os09g36220.1, LOC_Os06g40080.1, LOC_Os06g47650.1, LOC_Os11g34880.1, LOC_Os07g01310.1, LOC_Os06g12120.1, LOC_Os12g37320.1, LOC_Os12g03860.1, LOC_Os11g44580.1, LOC_Os01g58890.1, LOC_Os02g13350.1, LOC_Os05g34854.1, LOC_Os03g18200.1, LOC_Os11g13410.1, LOC_Os10g17260.1, LOC_Os04g57160.2, LOC_Os11g29870.1, LOC_Os02g55720.1, LOC_Os04g43800.1, LOC_Os01g40710.1, LOC…
Biological Process	4	GO:1901564	organonitrogen compound metabolic process	0.000285763	0.00435788	25995	5292	4510	1004	LOC_Os07g35690.1, LOC_Os09g17620.1, LOC_Os03g04140.1, LOC_Os02g19770.1, LOC_Os07g18230.1, LOC_Os06g40080.1, LOC_Os06g35540.1, LOC_Os06g47650.1, LOC_Os11g35220.1, LOC_Os06g12120.1, LOC_Os01g09570.1, LOC_Os02g36770.1, LOC_Os03g59880.1, LOC_Os11g11000.2, LOC_Os02g51830.1, LOC_Os03g18200.1, LOC_Os09g25370.1, LOC_Os08g37790.1, LOC_Os02g19924.1, LOC_Os09g15670.1, LOC_Os05g50560.1, LOC_Os09g27660.3, LOC…
Biological Process	3	GO:0006950	response to stress	0.00269405	0.0273895	25995	3665	4510	696	LOC_Os09g14410.1, LOC_Os06g04020.1, LOC_Os06g17970.1, LOC_Os09g23540.1, LOC_Os06g47650.1, LOC_Os11g34880.1, LOC_Os11g37860.1, LOC_Os07g01310.1, LOC_Os10g21240.1, LOC_Os12g37320.1, LOC_Os11g44580.1, LOC_Os01g72570.1, LOC_Os02g34600.1, LOC_Os02g13350.1, LOC_Os03g18200.1, LOC_Os11g01530.1, LOC_Os11g13410.1, LOC_Os03g31070.1, LOC_Os03g16020.1, LOC_Os11g29870.1, LOC_Os02g55720.1, LOC_Os04g43800.1, LOC…
Biological Process	5	GO:0043412	macromolecule modification	6.68e-05	0.00132646	25995	3100	4510	615	LOC_Os07g35690.1, LOC_Os09g17620.1, LOC_Os09g12230.1, LOC_Os02g05480.1, LOC_Os08g14950.1, LOC_Os07g18230.1, LOC_Os06g47650.1, LOC_Os07g43560.1, LOC_Os11g35220.1, LOC_Os10g03440.1, LOC_Os06g12120.1, LOC_Os03g60650.1, LOC_Os05g16824.1, LOC_Os02g36770.1, LOC_Os02g34600.1, LOC_Os01g71310.1, LOC_Os01g63210.1, LOC_Os11g11000.2, LOC_Os09g25370.1, LOC_Os03g31070.1, LOC_Os01g02580.1, LOC_Os09g15670.1, LOC…
Biological Process	5	GO:0036211	protein modification process	1.47e-05	0.000379693	25995	3055	4510	614	LOC_Os07g35690.1, LOC_Os09g17620.1, LOC_Os09g12230.1, LOC_Os02g05480.1, LOC_Os08g14950.1, LOC_Os07g18230.1, LOC_Os06g47650.1, LOC_Os07g43560.1, LOC_Os11g35220.1, LOC_Os10g03440.1, LOC_Os06g12120.1, LOC_Os03g60650.1, LOC_Os05g16824.1, LOC_Os02g36770.1, LOC_Os02g34600.1, LOC_Os01g71310.1, LOC_Os01g63210.1, LOC_Os11g11000.2, LOC_Os09g25370.1, LOC_Os03g31070.1, LOC_Os01g02580.1, LOC_Os09g15670.1, LOC…
Biological Process	6	GO:0006464	cellular protein modification process	1.47e-05	0.000379693	25995	3055	4510	614	LOC_Os07g35690.1, LOC_Os09g17620.1, LOC_Os09g12230.1, LOC_Os02g05480.1, LOC_Os08g14950.1, LOC_Os07g18230.1, LOC_Os06g47650.1, LOC_Os07g43560.1, LOC_Os11g35220.1, LOC_Os10g03440.1, LOC_Os06g12120.1, LOC_Os03g60650.1, LOC_Os05g16824.1, LOC_Os02g36770.1, LOC_Os02g34600.1, LOC_Os01g71310.1, LOC_Os01g63210.1, LOC_Os11g11000.2, LOC_Os09g25370.1, LOC_Os03g31070.1, LOC_Os01g02580.1, LOC_Os09g15670.1, LOC…
Biological Process	2	GO:0051179	localization	1.45e-07	7.27e-06	25995	2470	4510	523	LOC_Os02g24080.4, LOC_Os06g49250.1, LOC_Os08g13570.1, LOC_Os03g37490.1, LOC_Os09g36220.1, LOC_Os09g33470.1, LOC_Os05g34010.1, LOC_Os10g21240.1, LOC_Os07g01310.1, LOC_Os05g05590.1, LOC_Os12g03860.1, LOC_Os01g11250.1, LOC_Os01g60230.3, LOC_Os01g72570.1, LOC_Os04g55800.1, LOC_Os11g01530.1, LOC_Os09g09520.1, LOC_Os07g10910.1, LOC_Os07g08300.2, LOC_Os03g48000.1, LOC_Os05g26840.1, LOC_Os03g21720.1, LOC…
										LOC_Os0g44020.4, LOC_Os12g04500.1, LOC_Os10g21258.1, LOC_Os01g44220.2, LOC_Os03g15840.1, LOC_Os01g12210.1, LOC_Os12g10200.1, LOC_Os08g35420.1, LOC_Os08g05320.2, LOC_Os06g44840.1, LOC_Os04g58690.1, LOC_Os01g06280.2, LOC_Os11g32320.1, LOC_Os10g08014.1, LOC_Os02g57720.1, LOC_Os03g04060.1, LOC_Os04g38600.1, LOC_Os11g01869.1, LOC_Os02g07350.1, LOC_Os10g38212.1, LOC_Os06g30930.1, LOC_Os03g54100.2, LOC_…
Biological Process	4	GO:0006810	transport	2.57e-07	1.05e-05	25995	2465	4510	520	LOC_Os06g49250.1, LOC_Os02g24080.4, LOC_Os08g13570.1, LOC_Os03g37490.1, LOC_Os09g36220.1, LOC_Os09g33470.1, LOC_Os05g34010.1, LOC_Os10g21240.1, LOC_Os07g01310.1, LOC_Os05g05590.1, LOC_Os12g03860.1, LOC_Os01g11250.1, LOC_Os01g60230.3, LOC_Os01g72570.1, LOC_Os04g55800.1, LOC_Os11g01530.1, LOC_Os09g09520.1, LOC_Os07g10910.1, LOC_Os07g08300.2, LOC_Os03g48000.1, LOC_Os05g26840.1, LOC_Os03g21720.1, LOC…
Biological Process	3	GO:0051234	establishment of localization	2.86e-07	1.11e-05	25995	2467	4510	520	LOC_Os02g24080.4, LOC_Os06g49250.1, LOC_Os08g13570.1, LOC_Os03g37490.1, LOC_Os09g36220.1, LOC_Os09g33470.1, LOC_Os05g34010.1, LOC_Os10g21240.1, LOC_Os07g01310.1, LOC_Os05g05590.1, LOC_Os12g03860.1, LOC_Os01g11250.1, LOC_Os01g60230.3, LOC_Os01g72570.1, LOC_Os04g55800.1, LOC_Os11g01530.1, LOC_Os09g09520.1, LOC_Os07g10910.1, LOC_Os07g08300.2, LOC_Os03g48000.1, LOC_Os05g26840.1, LOC_Os03g21720.1, LOC…
Biological Process	3	GO:0009628	response to abiotic stimulus	5.35e-05	0.00111458	25995	2172	4510	444	LOC_Os02g24080.4, LOC_Os06g04020.1, LOC_Os09g36220.1, LOC_Os06g40080.1, LOC_Os07g01310.1, LOC_Os07g39470.1, LOC_Os10g21240.1, LOC_Os12g37320.1, LOC_Os12g03860.1, LOC_Os01g58890.1, LOC_Os02g34600.1, LOC_Os05g34854.1, LOC_Os01g63210.1, LOC_Os03g18200.1, LOC_Os10g17260.1, LOC_Os03g16020.1, LOC_Os07g08300.2, LOC_Os04g57160.2, LOC_Os02g55720.1, LOC_Os04g43800.1, LOC_Os01g40710.1, LOC_Os12g39380.1, LOC…
										LOC_Os0g01030.1, LOC_Os09g13575.1, LOC_Os09g26560.2, LOC_Os07g10860.1, LOC_Os01g73910.1, LOC_Os01g70930.1, LOC_Os10g38234.1, LOC_Os11g43970.1, LOC_Os09g12650.1, LOC_Os11g05260.1, LOC_Os02g31890.1, LOC_Os10g22430.1, LOC_Os10g30090.1, LOC_Os08g33830.1, LOC_Os03g55250.1, LOC_Os02g11130.1, LOC_Os04g33360.1, LOC_Os02g02000.1, LOC_Os02g04490.1, LOC_Os07g12780.1, LOC_Os01g64660.1, LOC_Os03g52010.1, LOC_…
Biological Process	4	GO:0006793	phosphorus metabolic process	2.4e-12	2.93e-10	25995	1860	4510	436	LOC_Os07g35690.1, LOC_Os02g05480.1, LOC_Os08g14950.1, LOC_Os07g18230.1, LOC_Os06g05860.1, LOC_Os06g47650.1, LOC_Os07g43560.1, LOC_Os01g15490.1, LOC_Os11g35220.1, LOC_Os06g12120.1, LOC_Os01g09570.1, LOC_Os05g16824.1, LOC_Os02g34600.1, LOC_Os11g07020.1, LOC_Os03g31070.1, LOC_Os01g02580.1, LOC_Os02g56170.1, LOC_Os11g40810.1, LOC_Os12g02250.1, LOC_Os01g10450.2, LOC_Os04g35700.1, LOC_Os09g33820.2, LOC…
Biological Process	5	GO:0006796	phosphate-containing compound metabolic process	2.4e-12	2.93e-10	25995	1860	4510	436	LOC_Os07g35690.1, LOC_Os02g05480.1, LOC_Os08g14950.1, LOC_Os07g18230.1, LOC_Os06g05860.1, LOC_Os06g47650.1, LOC_Os07g43560.1, LOC_Os01g15490.1, LOC_Os11g35220.1, LOC_Os06g12120.1, LOC_Os01g09570.1, LOC_Os05g16824.1, LOC_Os02g34600.1, LOC_Os11g07020.1, LOC_Os03g31070.1, LOC_Os01g02580.1, LOC_Os02g56170.1, LOC_Os11g40810.1, LOC_Os12g02250.1, LOC_Os01g10450.2, LOC_Os04g35700.1, LOC_Os09g33820.2, LOC…
Biological Process	3	GO:0055114	oxidation-reduction process	2.67e-16	5.7e-14	25995	1549	4510	392	LOC_Os09g23540.1, LOC_Os04g27020.1, LOC_Os06g40080.1, LOC_Os07g28160.1, LOC_Os12g37320.1, LOC_Os09g07570.1, LOC_Os07g44130.1, LOC_Os01g11054.1, LOC_Os02g36190.1, LOC_Os01g59000.1, LOC_Os01g62870.1, LOC_Os05g34854.1, LOC_Os01g71310.1, LOC_Os10g17260.1, LOC_Os04g57160.2, LOC_Os01g68480.1, LOC_Os04g26920.3, LOC_Os03g45250.1, LOC_Os06g08041.1, LOC_Os10g38206.1, LOC_Os04g53195.1, LOC_Os03g25500.1, LOC…
Biological Process	6	GO:0016310	phosphorylation	6.78e-09	3.86e-07	25995	1604	4510	365	LOC_Os07g35690.1, LOC_Os07g03890.1, LOC_Os02g05480.1, LOC_Os02g06570.2, LOC_Os08g14950.1, LOC_Os07g18230.1, LOC_Os06g05860.1, LOC_Os06g46330.1, LOC_Os06g47650.1, LOC_Os07g43560.1, LOC_Os06g16070.1, LOC_Os11g35220.1, LOC_Os06g40370.1, LOC_Os01g26280.1, LOC_Os06g12120.1, LOC_Os01g09570.1, LOC_Os09g18360.1, LOC_Os05g16824.1, LOC_Os02g34600.1, LOC_Os05g41950.1, LOC_Os12g44330.1, LOC_Os04g15660.1, LOC…
Biological Process	7	GO:0006468	protein phosphorylation	6.65e-07	2.37e-05	25995	1502	4510	332	LOC_Os07g35690.1, LOC_Os07g03890.1, LOC_Os02g05480.1, LOC_Os02g06570.2, LOC_Os08g14950.1, LOC_Os07g18230.1, LOC_Os06g46330.1, LOC_Os06g47650.1, LOC_Os07g43560.1, LOC_Os06g16070.1, LOC_Os11g35220.1, LOC_Os06g40370.1, LOC_Os01g26280.1, LOC_Os06g12120.1, LOC_Os09g18360.1, LOC_Os05g16824.1, LOC_Os02g34600.1, LOC_Os05g41950.1, LOC_Os12g44330.1, LOC_Os04g15660.1, LOC_Os04g21820.1, LOC_Os08g10070.1, LOC…
Biological Process	3	GO:0009607	response to biotic stimulus	5.48e-06	0.000179853	25995	1069	4510	241	LOC_Os09g22450.1, LOC_Os02g24080.4, LOC_Os09g23540.1, LOC_Os08g04500.1, LOC_Os10g20380.1, LOC_Os06g43350.1, LOC_Os10g21240.1, LOC_Os12g37320.1, LOC_Os01g72570.1, LOC_Os02g21009.2, LOC_Os12g38170.1, LOC_Os09g11480.2, LOC_Os01g56200.1, LOC_Os03g08490.1, LOC_Os01g61080.1, LOC_Os02g12380.1, LOC_Os05g34290.1, LOC_Os05g09020.1, LOC_Os06g10580.1, LOC_Os12g36860.1, LOC_Os12g37260.1, LOC_Os04g24220.1, LOC…
Biological Process	3	GO:0055085	transmembrane transport	7.98e-18	2.27e-15	25995	689	4510	210	LOC_Os03g37490.1, LOC_Os06g44150.1, LOC_Os10g20380.1, LOC_Os10g21240.1, LOC_Os05g05590.1, LOC_Os12g03860.1, LOC_Os01g60230.3, LOC_Os01g11250.1, LOC_Os02g31910.2, LOC_Os04g55800.1, LOC_Os02g21009.2, LOC_Os01g37590.1, LOC_Os09g09520.1, LOC_Os07g08300.2, LOC_Os07g31884.1, LOC_Os05g26840.1, LOC_Os03g48000.1, LOC_Os08g01410.1, LOC_Os03g12530.1, LOC_Os03g37840.1, LOC_Os01g31980.2, LOC_Os02g14840.1, LOC…
Biological Process	3	GO:0044281	small molecule metabolic process	0.000262214	0.00407147	25995	729	4510	163	LOC_Os07g01020.1, LOC_Os10g40360.1, LOC_Os03g04140.1, LOC_Os01g58000.1, LOC_Os06g05860.1, LOC_Os06g35540.1, LOC_Os07g30970.1, LOC_Os01g06510.1, LOC_Os03g52170.1, LOC_Os02g53400.1, LOC_Os09g35800.1, LOC_Os01g09570.1, LOC_Os05g40190.1, LOC_Os08g02700.1, LOC_Os07g48980.1, LOC_Os09g16910.3, LOC_Os02g51830.1, LOC_Os11g07020.1, LOC_Os02g03740.1, LOC_Os08g37790.1, LOC_Os02g19924.1, LOC_Os03g55820.1, LOC…
Biological Process	4	GO:0006091	generation of precursor metabolites and energy	1.23e-30	5.25e-28	25995	380	4510	161	LOC_Os03g52460.1, LOC_Os01g58000.1, LOC_Os03g27040.1, LOC_Os06g05860.1, LOC_Os07g38960.1, LOC_Os01g09570.1, LOC_Os01g11054.1, LOC_Os04g16844.1, LOC_Os02g51070.1, LOC_Os10g21192.1, LOC_Os08g02700.1, LOC_Os10g21248.1, LOC_Os06g39708.1, LOC_Os07g04840.1, LOC_Os04g57540.1, LOC_Os11g07020.1, LOC_Os03g03720.1, LOC_Os04g16848.1, LOC_Os01g37130.1, LOC_Os09g04680.1, LOC_Os01g57966.1, LOC_Os01g57962.1, LOC…
Biological Process	4	GO:0015979	photosynthesis	3.2e-48	2.73e-45	25995	251	4510	146	LOC_Os09g36450.1, LOC_Os03g27040.1, LOC_Os07g22498.1, LOC_Os07g38960.1, LOC_Os04g16844.1, LOC_Os10g21192.1, LOC_Os10g21248.1, LOC_Os06g39708.1, LOC_Os07g04840.1, LOC_Os11g01530.1, LOC_Os03g03720.1, LOC_Os04g16848.1, LOC_Os01g37130.1, LOC_Os09g04680.1, LOC_Os03g22370.1, LOC_Os01g21820.1, LOC_Os01g57966.1, LOC_Os01g57962.1, LOC_Os05g36270.1, LOC_Os02g24634.1, LOC_Os04g44200.1, LOC_Os10g38229.1, LOC…
Biological Process	5	GO:0006811	ion transport	3.89e-08	2.08e-06	25995	423	4510	118	LOC_Os01g58000.1, LOC_Os03g27040.1, LOC_Os06g44150.1, LOC_Os10g21240.1, LOC_Os05g05590.1, LOC_Os01g08020.1, LOC_Os01g11250.1, LOC_Os08g31460.1, LOC_Os02g31910.2, LOC_Os01g03914.1, LOC_Os11g01530.1, LOC_Os01g11160.1, LOC_Os03g48000.1, LOC_Os05g42250.1, LOC_Os03g48310.1, LOC_Os05g02240.1, LOC_Os01g70710.1, LOC_Os08g10480.1, LOC_Os04g56160.1, LOC_Os03g12530.1, LOC_Os03g37840.1, LOC_Os02g35190.1, LOC…
Biological Process	6	GO:0006812	cation transport	1.98e-07	8.92e-06	25995	349	4510	99	LOC_Os01g58000.1, LOC_Os03g27040.1, LOC_Os06g44150.1, LOC_Os10g21240.1, LOC_Os05g05590.1, LOC_Os08g31460.1, LOC_Os02g31910.2, LOC_Os01g03914.1, LOC_Os11g01530.1, LOC_Os03g48000.1, LOC_Os03g48310.1, LOC_Os05g02240.1, LOC_Os01g70710.1, LOC_Os08g10480.1, LOC_Os04g56160.1, LOC_Os03g12530.1, LOC_Os03g37840.1, LOC_Os10g39790.2, LOC_Os01g47460.1, LOC_Os03g17070.1, LOC_Os03g48471.1, LOC_Os09g11450.1, LOC…
Biological Process	3	GO:0065008	regulation of biological quality	1.21e-09	7.39e-08	25995	310	4510	97	LOC_Os02g53400.1, LOC_Os07g01310.1, LOC_Os01g05650.1, LOC_Os06g09120.1, LOC_Os05g40190.1, LOC_Os12g35340.1, LOC_Os02g21009.2, LOC_Os07g32570.1, LOC_Os01g71310.1, LOC_Os11g01530.1, LOC_Os01g27140.1, LOC_Os04g38940.1, LOC_Os04g16848.1, LOC_Os03g55820.1, LOC_Os03g21000.1, LOC_Os01g68480.1, LOC_Os05g02240.1, LOC_Os06g03770.1, LOC_Os12g08730.1, LOC_Os04g30250.2, LOC_Os06g08890.1, LOC_Os08g15296.1, LOC…
Biological Process	3	GO:0019725	cellular homeostasis	3.59e-10	2.79e-08	25995	283	4510	92	LOC_Os06g11740.1, LOC_Os03g06740.1, LOC_Os04g14304.1, LOC_Os04g42930.1, LOC_Os02g32814.1, LOC_Os02g53400.1, LOC_Os09g38670.1, LOC_Os07g01310.1, LOC_Os10g20310.3, LOC_Os07g29410.1, LOC_Os02g36380.1, LOC_Os01g05650.1, LOC_Os06g09120.1, LOC_Os05g40190.1, LOC_Os12g35340.1, LOC_Os02g21009.2, LOC_Os07g32570.1, LOC_Os07g15670.2, LOC_Os01g62070.1, LOC_Os01g05585.1, LOC_Os11g01530.1, LOC_Os01g27140.1, LOC…
Biological Process	4	GO:0042592	homeostatic process	4.41e-10	3.14e-08	25995	284	4510	92	LOC_Os06g11740.1, LOC_Os03g06740.1, LOC_Os04g14304.1, LOC_Os04g42930.1, LOC_Os02g32814.1, LOC_Os02g53400.1, LOC_Os09g38670.1, LOC_Os07g01310.1, LOC_Os10g20310.3, LOC_Os07g29410.1, LOC_Os02g36380.1, LOC_Os01g05650.1, LOC_Os06g09120.1, LOC_Os05g40190.1, LOC_Os12g35340.1, LOC_Os02g21009.2, LOC_Os07g32570.1, LOC_Os07g15670.2, LOC_Os01g62070.1, LOC_Os01g05585.1, LOC_Os11g01530.1, LOC_Os01g27140.1, LOC…
Biological Process	4	GO:0019637	organophosphate metabolic process	4.59e-07	1.7e-05	25995	288	4510	84	LOC_Os07g01020.1, LOC_Os04g52500.1, LOC_Os01g58000.1, LOC_Os06g05860.1, LOC_Os01g15490.1, LOC_Os07g30970.1, LOC_Os03g52170.1, LOC_Os12g19304.2, LOC_Os07g37220.1, LOC_Os01g09570.1, LOC_Os08g02700.1, LOC_Os09g12650.1, LOC_Os11g07020.1, LOC_Os02g35500.1, LOC_Os02g56170.1, LOC_Os04g16748.1, LOC_Os05g41640.3, LOC_Os04g59540.1, LOC_Os05g06920.1, LOC_Os03g48310.1, LOC_Os06g04510.1, LOC_Os07g09340.1, LOC…
Biological Process	4	GO:0055086	nucleobase-containing small molecule metabolic process	0.000926385	0.0121713	25995	197	4510	52	LOC_Os01g58000.1, LOC_Os06g05860.1, LOC_Os07g30970.1, LOC_Os12g19304.2, LOC_Os01g09570.1, LOC_Os08g02700.1, LOC_Os09g12650.1, LOC_Os11g07020.1, LOC_Os04g16748.1, LOC_Os05g41640.3, LOC_Os05g06920.1, LOC_Os03g48310.1, LOC_Os06g04510.1, LOC_Os07g09340.1, LOC_Os04g56160.1, LOC_Os10g26570.1, LOC_Os06g40640.1, LOC_Os05g41580.1, LOC_Os03g01018.1, LOC_Os08g37380.2, LOC_Os03g22160.1, LOC_Os09g17870.1, LOC…
Biological Process	7	GO:0015672	monovalent inorganic cation transport	2.37e-07	1.01e-05	25995	146	4510	51	LOC_Os02g06530.1, LOC_Os01g58000.1, LOC_Os10g21240.1, LOC_Os05g39240.1, LOC_Os03g37830.1, LOC_Os02g31910.2, LOC_Os01g70490.1, LOC_Os06g39740.1, LOC_Os04g16748.1, LOC_Os12g07270.1, LOC_Os04g16740.1, LOC_Os12g10570.1, LOC_Os09g21000.1, LOC_Os03g37840.1, LOC_Os04g58620.1, LOC_Os02g34580.1, LOC_Os09g29430.1, LOC_Os03g17070.1, LOC_Os02g51470.3, LOC_Os08g39950.1, LOC_Os10g21264.1, LOC_Os03g48471.1, LOC…
Biological Process	7	GO:0030001	metal ion transport	0.00151004	0.0174981	25995	187	4510	49	LOC_Os03g27040.1, LOC_Os02g37300.1, LOC_Os06g44150.1, LOC_Os02g32814.1, LOC_Os05g07210.1, LOC_Os01g61070.1, LOC_Os03g37830.1, LOC_Os02g31910.2, LOC_Os08g31460.1, LOC_Os01g70490.1, LOC_Os11g01530.1, LOC_Os03g03500.1, LOC_Os03g48000.1, LOC_Os12g07270.1, LOC_Os12g42370.1, LOC_Os01g70710.1, LOC_Os08g10480.1, LOC_Os09g21000.1, LOC_Os03g37840.1, LOC_Os12g37530.1, LOC_Os03g08070.1, LOC_Os02g37330.1, LOC…
Biological Process	4	GO:0034220	ion transmembrane transport	7.95e-05	0.00150779	25995	162	4510	48	LOC_Os02g06530.1, LOC_Os01g58000.1, LOC_Os10g21240.1, LOC_Os05g39240.1, LOC_Os03g37830.1, LOC_Os02g31910.2, LOC_Os03g45170.1, LOC_Os10g30090.1, LOC_Os01g70490.1, LOC_Os06g39740.1, LOC_Os04g16748.1, LOC_Os01g11160.1, LOC_Os04g16740.1, LOC_Os12g10570.1, LOC_Os09g21000.1, LOC_Os03g37840.1, LOC_Os12g37530.1, LOC_Os02g34580.1, LOC_Os03g17070.1, LOC_Os02g51470.3, LOC_Os08g39950.1, LOC_Os10g21264.1, LOC…
Biological Process	6	GO:0009117	nucleotide metabolic process	0.000117821	0.00205345	25995	160	4510	47	LOC_Os09g17870.1, LOC_Os03g17070.1, LOC_Os06g14510.3, LOC_Os02g51470.3, LOC_Os01g58000.1, LOC_Os05g10650.1, LOC_Os10g21264.1, LOC_Os06g05860.1, LOC_Os07g30970.1, LOC_Os09g27050.1, LOC_Os05g06890.1, LOC_Os12g19304.2, LOC_Os01g09570.1, LOC_Os08g02700.1, LOC_Os09g12650.1, LOC_Os07g32880.1, LOC_Os11g07020.1, LOC_Os04g16748.1, LOC_Os05g41640.3, LOC_Os05g06920.1, LOC_Os11g10980.1, LOC_Os04g47120.1, LOC…
Biological Process	5	GO:0006753	nucleoside phosphate metabolic process	0.000260336	0.00407147	25995	165	4510	47	LOC_Os09g17870.1, LOC_Os03g17070.1, LOC_Os06g14510.3, LOC_Os02g51470.3, LOC_Os01g58000.1, LOC_Os05g10650.1, LOC_Os10g21264.1, LOC_Os06g05860.1, LOC_Os07g30970.1, LOC_Os09g27050.1, LOC_Os05g06890.1, LOC_Os12g19304.2, LOC_Os01g09570.1, LOC_Os08g02700.1, LOC_Os09g12650.1, LOC_Os07g32880.1, LOC_Os11g07020.1, LOC_Os04g16748.1, LOC_Os05g41640.3, LOC_Os05g06920.1, LOC_Os11g10980.1, LOC_Os04g47120.1, LOC…
Biological Process	5	GO:0072521	purine-containing compound metabolic process	0.000100109	0.00185855	25995	146	4510	44	LOC_Os01g65260.1, LOC_Os03g17070.1, LOC_Os06g14510.3, LOC_Os02g51470.3, LOC_Os01g58000.1, LOC_Os05g10650.1, LOC_Os10g21264.1, LOC_Os06g05860.1, LOC_Os09g27050.1, LOC_Os07g30970.1, LOC_Os05g06890.1, LOC_Os01g09570.1, LOC_Os08g02700.1, LOC_Os09g12650.1, LOC_Os07g32880.1, LOC_Os11g07020.1, LOC_Os04g43750.1, LOC_Os04g16748.1, LOC_Os05g41640.3, LOC_Os05g06920.1, LOC_Os11g10980.1, LOC_Os04g47120.1, LOC…
Biological Process	5	GO:0098660	inorganic ion transmembrane transport	2.82e-05	0.000669687	25995	135	4510	43	LOC_Os02g06530.1, LOC_Os03g17070.1, LOC_Os02g51470.3, LOC_Os08g39950.1, LOC_Os01g58000.1, LOC_Os10g21264.1, LOC_Os10g21240.1, LOC_Os03g48471.1, LOC_Os05g39240.1, LOC_Os03g62200.1, LOC_Os03g37830.1, LOC_Os02g31910.2, LOC_Os06g36450.1, LOC_Os02g09150.1, LOC_Os04g32920.1, LOC_Os10g21266.1, LOC_Os01g70490.1, LOC_Os07g32880.1, LOC_Os02g40730.1, LOC_Os06g39740.1, LOC_Os04g16748.1, LOC_Os01g65000.1, LOC…
Biological Process	5	GO:0098655	cation transmembrane transport	2.82e-05	0.000669687	25995	135	4510	43	LOC_Os02g06530.1, LOC_Os03g17070.1, LOC_Os02g51470.3, LOC_Os08g39950.1, LOC_Os01g58000.1, LOC_Os10g21264.1, LOC_Os10g21240.1, LOC_Os03g48471.1, LOC_Os05g39240.1, LOC_Os03g62200.1, LOC_Os03g37830.1, LOC_Os02g31910.2, LOC_Os06g36450.1, LOC_Os02g09150.1, LOC_Os04g32920.1, LOC_Os10g21266.1, LOC_Os01g70490.1, LOC_Os07g32880.1, LOC_Os02g40730.1, LOC_Os06g39740.1, LOC_Os04g16748.1, LOC_Os01g65000.1, LOC…
Biological Process	6	GO:0098662	inorganic cation transmembrane transport	2.82e-05	0.000669687	25995	135	4510	43	LOC_Os02g06530.1, LOC_Os03g17070.1, LOC_Os02g51470.3, LOC_Os08g39950.1, LOC_Os01g58000.1, LOC_Os10g21264.1, LOC_Os10g21240.1, LOC_Os03g48471.1, LOC_Os05g39240.1, LOC_Os03g62200.1, LOC_Os03g37830.1, LOC_Os02g31910.2, LOC_Os06g36450.1, LOC_Os02g09150.1, LOC_Os04g32920.1, LOC_Os10g21266.1, LOC_Os01g70490.1, LOC_Os07g32880.1, LOC_Os02g40730.1, LOC_Os06g39740.1, LOC_Os04g16748.1, LOC_Os01g65000.1, LOC…
Biological Process	3	GO:0046034	ATP metabolic process	6.12e-05	0.00124423	25995	139	4510	43	LOC_Os03g17070.1, LOC_Os06g14510.3, LOC_Os02g51470.3, LOC_Os01g58000.1, LOC_Os05g10650.1, LOC_Os10g21264.1, LOC_Os06g05860.1, LOC_Os10g21240.1, LOC_Os01g09570.1, LOC_Os08g02700.1, LOC_Os09g12650.1, LOC_Os07g32880.1, LOC_Os11g07020.1, LOC_Os10g21266.1, LOC_Os06g39740.1, LOC_Os04g16748.1, LOC_Os05g41640.3, LOC_Os11g10980.1, LOC_Os04g51610.1, LOC_Os07g25004.1, LOC_Os03g48310.1, LOC_Os06g04510.1, LOC…
Biological Process	7	GO:0009150	purine ribonucleotide metabolic process	7.73e-05	0.0015007	25995	136	4510	42	LOC_Os03g17070.1, LOC_Os06g14510.3, LOC_Os02g51470.3, LOC_Os01g58000.1, LOC_Os05g10650.1, LOC_Os10g21264.1, LOC_Os06g05860.1, LOC_Os07g30970.1, LOC_Os09g27050.1, LOC_Os05g06890.1, LOC_Os01g09570.1, LOC_Os08g02700.1, LOC_Os09g12650.1, LOC_Os07g32880.1, LOC_Os11g07020.1, LOC_Os04g16748.1, LOC_Os05g41640.3, LOC_Os05g06920.1, LOC_Os11g10980.1, LOC_Os04g51610.1, LOC_Os04g47120.1, LOC_Os03g48310.1, LOC…
Biological Process	5	GO:0019693	ribose phosphate metabolic process	0.000111527	0.00198425	25995	138	4510	42	LOC_Os03g17070.1, LOC_Os06g14510.3, LOC_Os02g51470.3, LOC_Os01g58000.1, LOC_Os05g10650.1, LOC_Os10g21264.1, LOC_Os06g05860.1, LOC_Os07g30970.1, LOC_Os09g27050.1, LOC_Os05g06890.1, LOC_Os01g09570.1, LOC_Os08g02700.1, LOC_Os09g12650.1, LOC_Os07g32880.1, LOC_Os11g07020.1, LOC_Os04g16748.1, LOC_Os05g41640.3, LOC_Os05g06920.1, LOC_Os11g10980.1, LOC_Os04g51610.1, LOC_Os04g47120.1, LOC_Os03g48310.1, LOC…
Biological Process	6	GO:0009259	ribonucleotide metabolic process	0.000111527	0.00198425	25995	138	4510	42	LOC_Os03g17070.1, LOC_Os06g14510.3, LOC_Os02g51470.3, LOC_Os01g58000.1, LOC_Os05g10650.1, LOC_Os10g21264.1, LOC_Os06g05860.1, LOC_Os07g30970.1, LOC_Os09g27050.1, LOC_Os05g06890.1, LOC_Os01g09570.1, LOC_Os08g02700.1, LOC_Os09g12650.1, LOC_Os07g32880.1, LOC_Os11g07020.1, LOC_Os04g16748.1, LOC_Os05g41640.3, LOC_Os05g06920.1, LOC_Os11g10980.1, LOC_Os04g51610.1, LOC_Os04g47120.1, LOC_Os03g48310.1, LOC…
Biological Process	6	GO:0006163	purine nucleotide metabolic process	0.000133322	0.00227714	25995	139	4510	42	LOC_Os03g17070.1, LOC_Os06g14510.3, LOC_Os02g51470.3, LOC_Os01g58000.1, LOC_Os05g10650.1, LOC_Os10g21264.1, LOC_Os06g05860.1, LOC_Os07g30970.1, LOC_Os09g27050.1, LOC_Os05g06890.1, LOC_Os01g09570.1, LOC_Os08g02700.1, LOC_Os09g12650.1, LOC_Os07g32880.1, LOC_Os11g07020.1, LOC_Os04g16748.1, LOC_Os05g41640.3, LOC_Os05g06920.1, LOC_Os11g10980.1, LOC_Os04g51610.1, LOC_Os04g47120.1, LOC_Os03g48310.1, LOC…
Biological Process	4	GO:0045454	cell redox homeostasis	0.0006021	0.00829344	25995	113	4510	34	LOC_Os06g11740.1, LOC_Os03g06740.1, LOC_Os10g34520.1, LOC_Os07g08840.1, LOC_Os04g42930.1, LOC_Os01g07376.1, LOC_Os02g53400.1, LOC_Os09g38670.1, LOC_Os07g09310.1, LOC_Os07g29410.1, LOC_Os12g18360.1, LOC_Os09g23650.1, LOC_Os05g40190.1, LOC_Os12g35340.1, LOC_Os07g32570.1, LOC_Os02g35900.1, ChrUn.fgenesh.mRNA.94, LOC_Os01g27140.1, LOC_Os04g51920.1, LOC_Os02g40500.1, LOC_Os03g55820.1, LOC_Os03g63420.1…
Biological Process	3	GO:0042221	response to chemical	0.00497076	0.0446845	25995	113	4510	31	LOC_Os03g08900.1, LOC_Os02g02980.1, LOC_Os03g37490.1, LOC_Os03g64150.1, LOC_Os03g37470.1, LOC_Os10g20380.1, LOC_Os01g49120.1, LOC_Os03g12790.1, LOC_Os06g48950.1, LOC_Os10g42180.1, LOC_Os06g15779.1, LOC_Os03g37640.1, LOC_Os09g37610.1, LOC_Os03g37411.1, LOC_Os12g25160.1, LOC_Os06g29844.1, LOC_Os07g31884.1, LOC_Os01g69010.1, LOC_Os10g20390.1, LOC_Os03g62270.1, LOC_Os04g30490.1, LOC_Os10g20350.1, LOC…
Biological Process	5	GO:0019684	photosynthesis, light reaction	3.3e-15	5.63e-13	25995	36	4510	28	LOC_Os08g35420.1, LOC_Os09g12540.1, LOC_Os11g13890.1, LOC_Os07g38960.1, LOC_Os02g10390.1, LOC_Os10g21192.1, LOC_Os02g52650.1, LOC_Os06g39708.1, LOC_Os10g41689.1, LOC_Os04g16770.1, LOC_Os06g21590.1, LOC_Os12g10600.1, LOC_Os03g39610.1, LOC_Os09g04680.1, LOC_Os10g39880.1, LOC_Os10g21310.1, LOC_Os02g24632.1, LOC_Os02g24634.1, LOC_Os01g31690.1, LOC_Os07g37240.1, LOC_Os04g38410.1, LOC_Os04g16874.1, LOC…
Biological Process	4	GO:0022900	electron transport chain	3.92e-11	4.19e-09	25995	43	4510	27	LOC_Os10g21324.1, LOC_Os08g35420.1, LOC_Os10g21326.1, LOC_Os04g16844.1, LOC_Os10g21192.1, LOC_Os06g39708.1, LOC_Os10g41689.1, LOC_Os04g16770.1, LOC_Os12g10600.1, LOC_Os04g16846.1, LOC_Os08g15292.1, LOC_Os01g57942.1, LOC_Os09g04680.1, LOC_Os10g39880.1, LOC_Os07g25004.1, LOC_Os10g21310.1, LOC_Os02g24632.1, LOC_Os04g16742.1, LOC_Os02g24634.1, LOC_Os01g57945.1, LOC_Os06g46435.1, LOC_Os04g16854.1, LOC…
Biological Process	4	GO:0042493	response to drug	3.21e-05	0.000684729	25995	64	4510	25	LOC_Os03g08900.1, LOC_Os02g02980.1, LOC_Os03g37490.1, LOC_Os03g64150.1, LOC_Os03g37470.1, LOC_Os10g20380.1, LOC_Os01g49120.1, LOC_Os03g12790.1, LOC_Os03g37640.1, LOC_Os09g37610.1, LOC_Os03g37411.1, LOC_Os12g25160.1, LOC_Os06g29844.1, LOC_Os07g31884.1, LOC_Os01g69010.1, LOC_Os10g20390.1, LOC_Os03g62270.1, LOC_Os04g30490.1, LOC_Os10g20350.1, LOC_Os08g37432.1, LOC_Os04g48290.1, LOC_Os01g31980.2, LOC…
Biological Process	4	GO:0006855	drug transmembrane transport	3.21e-05	0.000684729	25995	64	4510	25	LOC_Os03g08900.1, LOC_Os02g02980.1, LOC_Os03g37490.1, LOC_Os03g64150.1, LOC_Os03g37470.1, LOC_Os10g20380.1, LOC_Os01g49120.1, LOC_Os03g12790.1, LOC_Os03g37640.1, LOC_Os09g37610.1, LOC_Os03g37411.1, LOC_Os12g25160.1, LOC_Os06g29844.1, LOC_Os07g31884.1, LOC_Os01g69010.1, LOC_Os10g20390.1, LOC_Os03g62270.1, LOC_Os04g30490.1, LOC_Os10g20350.1, LOC_Os08g37432.1, LOC_Os04g48290.1, LOC_Os01g31980.2, LOC…
Biological Process	5	GO:0015893	drug transport	3.21e-05	0.000684729	25995	64	4510	25	LOC_Os03g08900.1, LOC_Os02g02980.1, LOC_Os03g37490.1, LOC_Os03g64150.1, LOC_Os03g37470.1, LOC_Os10g20380.1, LOC_Os01g49120.1, LOC_Os03g12790.1, LOC_Os03g37640.1, LOC_Os09g37610.1, LOC_Os03g37411.1, LOC_Os12g25160.1, LOC_Os06g29844.1, LOC_Os07g31884.1, LOC_Os01g69010.1, LOC_Os10g20390.1, LOC_Os03g62270.1, LOC_Os04g30490.1, LOC_Os10g20350.1, LOC_Os08g37432.1, LOC_Os04g48290.1, LOC_Os01g31980.2, LOC…
Biological Process	7	GO:0009144	purine nucleoside triphosphate metabolic process	0.00311142	0.0285715	25995	62	4510	20	LOC_Os04g16748.1, LOC_Os03g17070.1, LOC_Os02g51470.3, LOC_Os01g58000.1, LOC_Os04g51610.1, LOC_Os03g48310.1, LOC_Os10g21264.1, LOC_Os10g38272.1, LOC_Os07g09340.1, LOC_Os07g30970.1, LOC_Os10g38276.1, LOC_Os04g56160.1, LOC_Os03g55874.1, LOC_Os06g02980.1, LOC_Os10g21238.1, LOC_Os10g21236.1, LOC_Os05g51700.1, LOC_Os05g41580.1, LOC_Os03g52660.1, LOC_Os07g32880.1
Biological Process	7	GO:0009142	nucleoside triphosphate biosynthetic process	0.00311142	0.0285715	25995	62	4510	20	LOC_Os04g16748.1, LOC_Os03g17070.1, LOC_Os02g51470.3, LOC_Os01g58000.1, LOC_Os04g51610.1, LOC_Os03g48310.1, LOC_Os10g21264.1, LOC_Os10g38272.1, LOC_Os07g09340.1, LOC_Os07g30970.1, LOC_Os10g38276.1, LOC_Os04g56160.1, LOC_Os03g55874.1, LOC_Os06g02980.1, LOC_Os10g21238.1, LOC_Os10g21236.1, LOC_Os05g51700.1, LOC_Os05g41580.1, LOC_Os03g52660.1, LOC_Os07g32880.1
Biological Process	7	GO:0009199	ribonucleoside triphosphate metabolic process	0.00311142	0.0285715	25995	62	4510	20	LOC_Os04g16748.1, LOC_Os03g17070.1, LOC_Os02g51470.3, LOC_Os01g58000.1, LOC_Os04g51610.1, LOC_Os03g48310.1, LOC_Os10g21264.1, LOC_Os10g38272.1, LOC_Os07g30970.1, LOC_Os07g09340.1, LOC_Os10g38276.1, LOC_Os04g56160.1, LOC_Os03g55874.1, LOC_Os06g02980.1, LOC_Os10g21238.1, LOC_Os10g21236.1, LOC_Os05g51700.1, LOC_Os05g41580.1, LOC_Os03g52660.1, LOC_Os07g32880.1
Biological Process	8	GO:0009205	purine ribonucleoside triphosphate metabolic process	0.00311142	0.0285715	25995	62	4510	20	LOC_Os04g16748.1, LOC_Os03g17070.1, LOC_Os02g51470.3, LOC_Os01g58000.1, LOC_Os04g51610.1, LOC_Os03g48310.1, LOC_Os10g21264.1, LOC_Os10g38272.1, LOC_Os07g09340.1, LOC_Os07g30970.1, LOC_Os10g38276.1, LOC_Os04g56160.1, LOC_Os03g55874.1, LOC_Os06g02980.1, LOC_Os10g21238.1, LOC_Os10g21236.1, LOC_Os05g51700.1, LOC_Os05g41580.1, LOC_Os03g52660.1, LOC_Os07g32880.1
Biological Process	8	GO:0009145	purine nucleoside triphosphate biosynthetic process	0.00311142	0.0285715	25995	62	4510	20	LOC_Os04g16748.1, LOC_Os03g17070.1, LOC_Os02g51470.3, LOC_Os01g58000.1, LOC_Os04g51610.1, LOC_Os03g48310.1, LOC_Os10g21264.1, LOC_Os10g38272.1, LOC_Os07g09340.1, LOC_Os07g30970.1, LOC_Os10g38276.1, LOC_Os04g56160.1, LOC_Os03g55874.1, LOC_Os06g02980.1, LOC_Os10g21238.1, LOC_Os10g21236.1, LOC_Os05g51700.1, LOC_Os05g41580.1, LOC_Os03g52660.1, LOC_Os07g32880.1
Biological Process	8	GO:0009201	ribonucleoside triphosphate biosynthetic process	0.00311142	0.0285715	25995	62	4510	20	LOC_Os04g16748.1, LOC_Os03g17070.1, LOC_Os02g51470.3, LOC_Os01g58000.1, LOC_Os04g51610.1, LOC_Os03g48310.1, LOC_Os10g21264.1, LOC_Os10g38272.1, LOC_Os07g09340.1, LOC_Os07g30970.1, LOC_Os10g38276.1, LOC_Os04g56160.1, LOC_Os03g55874.1, LOC_Os06g02980.1, LOC_Os10g21238.1, LOC_Os10g21236.1, LOC_Os05g51700.1, LOC_Os05g41580.1, LOC_Os03g52660.1, LOC_Os07g32880.1
Biological Process	9	GO:0009206	purine ribonucleoside triphosphate biosynthetic process	0.00311142	0.0285715	25995	62	4510	20	LOC_Os04g16748.1, LOC_Os03g17070.1, LOC_Os02g51470.3, LOC_Os01g58000.1, LOC_Os04g51610.1, LOC_Os03g48310.1, LOC_Os10g21264.1, LOC_Os10g38272.1, LOC_Os07g09340.1, LOC_Os07g30970.1, LOC_Os10g38276.1, LOC_Os04g56160.1, LOC_Os03g55874.1, LOC_Os06g02980.1, LOC_Os10g21238.1, LOC_Os10g21236.1, LOC_Os05g51700.1, LOC_Os05g41580.1, LOC_Os03g52660.1, LOC_Os07g32880.1
Biological Process	6	GO:0009141	nucleoside triphosphate metabolic process	0.00382758	0.034774	25995	63	4510	20	LOC_Os04g16748.1, LOC_Os03g17070.1, LOC_Os02g51470.3, LOC_Os01g58000.1, LOC_Os04g51610.1, LOC_Os03g48310.1, LOC_Os10g21264.1, LOC_Os10g38272.1, LOC_Os07g30970.1, LOC_Os07g09340.1, LOC_Os10g38276.1, LOC_Os04g56160.1, LOC_Os03g55874.1, LOC_Os06g02980.1, LOC_Os10g21238.1, LOC_Os10g21236.1, LOC_Os05g51700.1, LOC_Os05g41580.1, LOC_Os03g52660.1, LOC_Os07g32880.1
Biological Process	5	GO:0006720	isoprenoid metabolic process	1.19e-05	0.000326817	25995	37	4510	18	LOC_Os03g05920.1, LOC_Os02g39160.1, LOC_Os02g09750.1, LOC_Os05g50550.1, LOC_Os03g05910.1, LOC_Os03g52170.1, LOC_Os02g44780.1, LOC_Os01g01710.1, LOC_Os08g32630.1, LOC_Os02g45660.1, LOC_Os01g50760.1, LOC_Os07g36190.1, LOC_Os01g50050.1, LOC_Os04g56230.1, LOC_Os02g35320.1, LOC_Os01g39960.1, LOC_Os01g66360.1, LOC_Os12g17320.1
Biological Process	5	GO:0008299	isoprenoid biosynthetic process	1.19e-05	0.000326817	25995	37	4510	18	LOC_Os03g05920.1, LOC_Os02g39160.1, LOC_Os02g09750.1, LOC_Os05g50550.1, LOC_Os03g05910.1, LOC_Os03g52170.1, LOC_Os02g44780.1, LOC_Os01g01710.1, LOC_Os08g32630.1, LOC_Os02g45660.1, LOC_Os01g50760.1, LOC_Os07g36190.1, LOC_Os01g50050.1, LOC_Os04g56230.1, LOC_Os02g35320.1, LOC_Os01g39960.1, LOC_Os01g66360.1, LOC_Os12g17320.1
Biological Process	4	GO:0018904	ether metabolic process	8.06e-06	0.000245939	25995	30	4510	16	LOC_Os01g68480.1, LOC_Os07g08840.1, LOC_Os01g07376.1, LOC_Os02g53400.1, LOC_Os09g38670.1, LOC_Os07g09310.1, LOC_Os07g29410.1, LOC_Os12g18360.1, LOC_Os05g40190.1, LOC_Os12g08730.1, LOC_Os05g07690.2, LOC_Os04g57930.1, LOC_Os02g35900.1, LOC_Os03g55820.1, LOC_Os03g21000.1, LOC_Os05g11090.1
Biological Process	5	GO:0006662	glycerol ether metabolic process	8.06e-06	0.000245939	25995	30	4510	16	LOC_Os01g68480.1, LOC_Os07g08840.1, LOC_Os01g07376.1, LOC_Os02g53400.1, LOC_Os09g38670.1, LOC_Os07g09310.1, LOC_Os07g29410.1, LOC_Os12g18360.1, LOC_Os05g40190.1, LOC_Os12g08730.1, LOC_Os05g07690.2, LOC_Os04g57930.1, LOC_Os02g35900.1, LOC_Os03g55820.1, LOC_Os03g21000.1, LOC_Os05g11090.1
Biological Process	4	GO:0015980	energy derivation by oxidation of organic compounds	0.000303838	0.00455223	25995	38	4510	16	LOC_Os04g35280.1, LOC_Os10g21324.1, LOC_Os01g57942.1, LOC_Os01g22900.1, LOC_Os10g21326.1, LOC_Os07g25004.1, LOC_Os08g27840.1, LOC_Os04g16742.1, LOC_Os01g57945.1, LOC_Os01g11054.1, LOC_Os06g46435.1, LOC_Os04g16844.1, LOC_Os04g16854.1, LOC_Os08g15248.1, LOC_Os04g16846.1, LOC_Os08g15292.1
Biological Process	5	GO:0009767	photosynthetic electron transport chain	5.11e-11	4.85e-09	25995	16	4510	15	LOC_Os09g04680.1, LOC_Os08g35420.1, LOC_Os10g39880.1, LOC_Os10g21310.1, LOC_Os02g24632.1, LOC_Os02g24634.1, LOC_Os10g21192.1, LOC_Os06g39708.1, LOC_Os04g16874.1, LOC_Os10g21212.1, LOC_Os10g41689.1, LOC_Os04g16872.1, LOC_Os04g16770.1, LOC_Os12g19580.1, LOC_Os12g10600.1
Biological Process	5	GO:0045333	cellular respiration	0.00131338	0.0167587	25995	35	4510	14	LOC_Os10g21324.1, LOC_Os01g57942.1, LOC_Os10g21326.1, LOC_Os07g25004.1, LOC_Os08g27840.1, LOC_Os04g16742.1, LOC_Os01g57945.1, LOC_Os01g11054.1, LOC_Os06g46435.1, LOC_Os04g16844.1, LOC_Os04g16854.1, LOC_Os08g15248.1, LOC_Os04g16846.1, LOC_Os08g15292.1
Biological Process	5	GO:0015986	ATP synthesis coupled proton transport	0.00228129	0.024836	25995	33	4510	13	LOC_Os04g16748.1, LOC_Os03g17070.1, LOC_Os02g51470.3, LOC_Os01g58000.1, LOC_Os10g21264.1, LOC_Os10g38272.1, LOC_Os10g38276.1, LOC_Os03g55874.1, LOC_Os06g02980.1, LOC_Os10g21238.1, LOC_Os10g21236.1, LOC_Os03g52660.1, LOC_Os07g32880.1
Biological Process	7	GO:1902600	proton transmembrane transport	0.00228129	0.024836	25995	33	4510	13	LOC_Os04g16748.1, LOC_Os03g17070.1, LOC_Os02g51470.3, LOC_Os01g58000.1, LOC_Os10g21264.1, LOC_Os10g38272.1, LOC_Os10g38276.1, LOC_Os03g55874.1, LOC_Os06g02980.1, LOC_Os10g21238.1, LOC_Os10g21236.1, LOC_Os03g52660.1, LOC_Os07g32880.1
Biological Process	8	GO:0015985	energy coupled proton transport, down electrochemical gradient	0.00228129	0.024836	25995	33	4510	13	LOC_Os04g16748.1, LOC_Os03g17070.1, LOC_Os02g51470.3, LOC_Os01g58000.1, LOC_Os10g21264.1, LOC_Os10g38272.1, LOC_Os10g38276.1, LOC_Os03g55874.1, LOC_Os06g02980.1, LOC_Os10g21238.1, LOC_Os10g21236.1, LOC_Os03g52660.1, LOC_Os07g32880.1
Biological Process	5	GO:0009765	photosynthesis, light harvesting	1.98e-07	8.92e-06	25995	15	4510	12	LOC_Os07g37240.1, LOC_Os02g10390.1, LOC_Os02g52650.1, LOC_Os04g38410.1, LOC_Os09g17740.1, LOC_Os06g21590.1, LOC_Os09g12540.1, LOC_Os08g33820.1, LOC_Os07g37550.1, LOC_Os11g13890.1, LOC_Os07g38960.1, LOC_Os03g39610.1
Biological Process	5	GO:0022904	respiratory electron transport chain	0.000633169	0.00858295	25995	26	4510	12	LOC_Os06g46435.1, LOC_Os10g21324.1, LOC_Os01g57942.1, LOC_Os04g16844.1, LOC_Os04g16854.1, LOC_Os10g21326.1, LOC_Os07g25004.1, LOC_Os08g15248.1, LOC_Os04g16742.1, LOC_Os01g57945.1, LOC_Os04g16846.1, LOC_Os08g15292.1
Biological Process	6	GO:0042278	purine nucleoside metabolic process	0.000497929	0.00720731	25995	16	4510	9	LOC_Os05g51700.1, LOC_Os05g06920.1, LOC_Os07g30970.1, LOC_Os09g27050.1, LOC_Os05g06890.1, LOC_Os08g35620.1, LOC_Os04g43750.1, LOC_Os02g47120.1, LOC_Os03g22160.1
Biological Process	7	GO:0046128	purine ribonucleoside metabolic process	0.000497929	0.00720731	25995	16	4510	9	LOC_Os05g51700.1, LOC_Os05g06920.1, LOC_Os07g30970.1, LOC_Os09g27050.1, LOC_Os05g06890.1, LOC_Os08g35620.1, LOC_Os04g43750.1, LOC_Os02g47120.1, LOC_Os03g22160.1
Biological Process	6	GO:0009119	ribonucleoside metabolic process	0.00151623	0.0174981	25995	18	4510	9	LOC_Os05g51700.1, LOC_Os05g06920.1, LOC_Os07g30970.1, LOC_Os09g27050.1, LOC_Os05g06890.1, LOC_Os08g35620.1, LOC_Os04g43750.1, LOC_Os02g47120.1, LOC_Os03g22160.1
Biological Process	3	GO:0006739	NADP metabolic process	0.00557677	0.0466918	25995	21	4510	9	LOC_Os03g56869.1, LOC_Os06g14740.1, LOC_Os10g35840.1, LOC_Os06g49520.1, LOC_Os02g35500.1, LOC_Os07g08030.1, LOC_Os04g24140.1, LOC_Os04g01650.1, LOC_Os01g58380.1
Biological Process	4	GO:0006740	NADPH regeneration	0.00557677	0.0466918	25995	21	4510	9	LOC_Os03g56869.1, LOC_Os06g14740.1, LOC_Os10g35840.1, LOC_Os06g49520.1, LOC_Os02g35500.1, LOC_Os07g08030.1, LOC_Os04g24140.1, LOC_Os04g01650.1, LOC_Os01g58380.1
Biological Process	5	GO:0051156	glucose 6-phosphate metabolic process	0.00557677	0.0466918	25995	21	4510	9	LOC_Os03g56869.1, LOC_Os06g14740.1, LOC_Os10g35840.1, LOC_Os06g49520.1, LOC_Os02g35500.1, LOC_Os07g08030.1, LOC_Os04g24140.1, LOC_Os04g01650.1, LOC_Os01g58380.1
Biological Process	5	GO:0006098	pentose-phosphate shunt	0.00557677	0.0466918	25995	21	4510	9	LOC_Os03g56869.1, LOC_Os06g14740.1, LOC_Os10g35840.1, LOC_Os06g49520.1, LOC_Os07g08030.1, LOC_Os02g35500.1, LOC_Os04g24140.1, LOC_Os04g01650.1, LOC_Os01g58380.1
Biological Process	6	GO:0009772	photosynthetic electron transport in photosystem II	8.17e-07	2.79e-05	25995	8	4510	8	LOC_Os08g35420.1, LOC_Os10g21192.1, LOC_Os10g39880.1, LOC_Os10g41689.1, LOC_Os04g16872.1, LOC_Os04g16770.1, LOC_Os12g19580.1, LOC_Os02g24634.1
Biological Process	6	GO:0016114	terpenoid biosynthetic process	0.000207611	0.00334528	25995	12	4510	8	LOC_Os03g05920.1, LOC_Os02g45660.1, LOC_Os02g39160.1, LOC_Os02g09750.1, LOC_Os03g05910.1, LOC_Os02g35320.1, LOC_Os01g39960.1, LOC_Os08g32630.1
Biological Process	6	GO:0006721	terpenoid metabolic process	0.000207611	0.00334528	25995	12	4510	8	LOC_Os03g05920.1, LOC_Os02g45660.1, LOC_Os02g39160.1, LOC_Os02g09750.1, LOC_Os03g05910.1, LOC_Os02g35320.1, LOC_Os01g39960.1, LOC_Os08g32630.1
Biological Process	8	GO:0006814	sodium ion transport	0.000207611	0.00334528	25995	12	4510	8	LOC_Os08g39370.1, LOC_Os02g27490.1, LOC_Os09g31130.1, LOC_Os12g07270.1, LOC_Os09g29430.1, LOC_Os02g32930.1, LOC_Os02g57620.1, LOC_Os12g33080.1
Biological Process	8	GO:1901068	guanosine-containing compound metabolic process	0.000904956	0.0120755	25995	14	4510	8	LOC_Os05g51700.1, LOC_Os05g06920.1, LOC_Os07g30970.1, LOC_Os09g27050.1, LOC_Os05g06890.1, LOC_Os08g35620.1, LOC_Os02g47120.1, LOC_Os03g22160.1
Biological Process	5	GO:0072524	pyridine-containing compound metabolic process	0.00279185	0.0277237	25995	16	4510	8	LOC_Os07g01020.1, LOC_Os09g17870.1, LOC_Os10g01080.1, LOC_Os02g56980.1, LOC_Os09g38060.2, LOC_Os12g19304.2, LOC_Os03g62110.2, LOC_Os03g02450.1
Biological Process	6	GO:0072525	pyridine-containing compound biosynthetic process	0.00279185	0.0277237	25995	16	4510	8	LOC_Os07g01020.1, LOC_Os09g17870.1, LOC_Os10g01080.1, LOC_Os02g56980.1, LOC_Os09g38060.2, LOC_Os12g19304.2, LOC_Os03g62110.2, LOC_Os03g02450.1
Biological Process	7	GO:0034035	purine ribonucleoside bisphosphate metabolic process	0.000552432	0.00773405	25995	8	4510	6	LOC_Os05g06920.1, LOC_Os09g27050.1, LOC_Os05g06890.1, LOC_Os08g35620.1, LOC_Os02g47120.1, LOC_Os03g22160.1
Biological Process	8	GO:0015969	guanosine tetraphosphate metabolic process	0.000552432	0.00773405	25995	8	4510	6	LOC_Os05g06920.1, LOC_Os09g27050.1, LOC_Os05g06890.1, LOC_Os08g35620.1, LOC_Os02g47120.1, LOC_Os03g22160.1
Biological Process	5	GO:0016226	iron-sulfur cluster assembly	0.00141291	0.0167587	25995	9	4510	6	LOC_Os05g49300.1, LOC_Os06g47940.1, LOC_Os01g47340.1, LOC_Os11g07916.1, LOC_Os03g20010.1, LOC_Os01g61400.1
Biological Process	5	GO:0016117	carotenoid biosynthetic process	0.00141291	0.0167587	25995	9	4510	6	LOC_Os03g05920.1, LOC_Os02g09750.1, LOC_Os03g05910.1, LOC_Os02g35320.1, LOC_Os01g39960.1, LOC_Os08g32630.1
Biological Process	6	GO:0031163	metallo-sulfur cluster assembly	0.00141291	0.0167587	25995	9	4510	6	LOC_Os05g49300.1, LOC_Os06g47940.1, LOC_Os01g47340.1, LOC_Os11g07916.1, LOC_Os03g20010.1, LOC_Os01g61400.1
Biological Process	7	GO:0016109	tetraterpenoid biosynthetic process	0.00141291	0.0167587	25995	9	4510	6	LOC_Os03g05920.1, LOC_Os02g09750.1, LOC_Os03g05910.1, LOC_Os02g35320.1, LOC_Os01g39960.1, LOC_Os08g32630.1
Biological Process	7	GO:0016108	tetraterpenoid metabolic process	0.00141291	0.0167587	25995	9	4510	6	LOC_Os03g05920.1, LOC_Os02g09750.1, LOC_Os03g05910.1, LOC_Os02g35320.1, LOC_Os01g39960.1, LOC_Os08g32630.1
Biological Process	8	GO:0016116	carotenoid metabolic process	0.00141291	0.0167587	25995	9	4510	6	LOC_Os03g05920.1, LOC_Os02g09750.1, LOC_Os03g05910.1, LOC_Os02g35320.1, LOC_Os01g39960.1, LOC_Os08g32630.1
Biological Process	7	GO:0015698	inorganic anion transport	0.00565961	0.0469253	25995	11	4510	6	LOC_Os01g50860.1, LOC_Os02g35190.1, LOC_Os02g38020.1, ChrSy.fgenesh.mRNA.37, LOC_Os12g25200.1, LOC_Os03g48940.1
Biological Process	6	GO:0019362	pyridine nucleotide metabolic process	0.00241381	0.024836	25995	7	4510	5	LOC_Os09g17870.1, LOC_Os02g56980.1, LOC_Os09g38060.2, LOC_Os12g19304.2, LOC_Os03g62110.2
Biological Process	7	GO:0046496	nicotinamide nucleotide metabolic process	0.00241381	0.024836	25995	7	4510	5	LOC_Os09g17870.1, LOC_Os02g56980.1, LOC_Os09g38060.2, LOC_Os12g19304.2, LOC_Os03g62110.2
Biological Process	7	GO:0019363	pyridine nucleotide biosynthetic process	0.00241381	0.024836	25995	7	4510	5	LOC_Os09g17870.1, LOC_Os02g56980.1, LOC_Os09g38060.2, LOC_Os12g19304.2, LOC_Os03g62110.2
Biological Process	7	GO:0006094	gluconeogenesis	0.00241381	0.024836	25995	7	4510	5	LOC_Os06g14510.3, LOC_Os03g15050.1, LOC_Os09g29070.1, LOC_Os08g37380.2, LOC_Os04g50208.1
Biological Process	8	GO:0019359	nicotinamide nucleotide biosynthetic process	0.00241381	0.024836	25995	7	4510	5	LOC_Os09g17870.1, LOC_Os02g56980.1, LOC_Os09g38060.2, LOC_Os12g19304.2, LOC_Os03g62110.2
Biological Process	9	GO:0009435	NAD biosynthetic process	0.00241381	0.024836	25995	7	4510	5	LOC_Os09g17870.1, LOC_Os02g56980.1, LOC_Os09g38060.2, LOC_Os12g19304.2, LOC_Os03g62110.2
Biological Process	5	GO:0046364	monosaccharide biosynthetic process	0.00551609	0.0466918	25995	8	4510	5	LOC_Os06g14510.3, LOC_Os03g15050.1, LOC_Os09g29070.1, LOC_Os08g37380.2, LOC_Os04g50208.1
Biological Process	6	GO:0019319	hexose biosynthetic process	0.00551609	0.0466918	25995	8	4510	5	LOC_Os06g14510.3, LOC_Os03g15050.1, LOC_Os09g29070.1, LOC_Os08g37380.2, LOC_Os04g50208.1
Biological Process	5	GO:0009052	pentose-phosphate shunt, non-oxidative branch	0.00521941	0.046431	25995	3	4510	3	LOC_Os03g56869.1, LOC_Os07g08030.1, LOC_Os04g24140.1
Cellular Component	4	GO:0009536	plastid	1.49e-129	2.52e-127	25995	3300	4510	1103	LOC_Os06g40080.1, LOC_Os07g01310.1, LOC_Os12g37320.1, LOC_Os09g07570.1, LOC_Os02g51830.1, LOC_Os11g11000.2, LOC_Os08g07880.1, LOC_Os05g41190.1, LOC_Os02g49680.1, LOC_Os01g40710.1, LOC_Os03g05870.1, LOC_Os10g38206.1, LOC_Os03g56670.1, LOC_Os06g50130.1, LOC_Os05g23740.1, LOC_Os06g46436.1, LOC_Os03g49720.1, LOC_Os05g07880.1, LOC_Os10g21396.1, LOC_Os01g71190.1, LOC_Os10g21298.1, LOC_Os02g47620.1, LOC…
Cellular Component	3	GO:0009579	thylakoid	3.77e-88	3.18e-86	25995	562	4510	303	LOC_Os04g16712.1, LOC_Os09g36450.1, LOC_Os07g22498.1, LOC_Os10g21240.1, LOC_Os12g37320.1, LOC_Os12g38640.1, LOC_Os07g38960.1, LOC_Os04g16844.1, LOC_Os01g40310.1, LOC_Os10g21248.1, LOC_Os10g21192.1, LOC_Os02g57030.1, LOC_Os11g07020.1, LOC_Os05g41190.1, LOC_Os03g55820.1, LOC_Os01g37130.1, LOC_Os02g49680.1, LOC_Os03g50080.1, LOC_Os09g32620.1, LOC_Os01g40710.1, LOC_Os12g14070.1, LOC_Os02g24634.1, LOC…
Cellular Component	3	GO:0005737	cytoplasm	5.09e-39	2.87e-37	25995	8351	4510	1826	LOC_Os06g49250.1, LOC_Os07g23120.1, LOC_Os02g19770.1, LOC_Os06g40080.1, LOC_Os06g35540.1, LOC_Os05g05940.1, LOC_Os07g01310.1, LOC_Os01g09570.1, LOC_Os01g11054.1, LOC_Os02g01240.1, LOC_Os02g13350.1, LOC_Os03g18200.1, LOC_Os02g49680.1, LOC_Os04g26920.3, LOC_Os01g40710.1, LOC_Os03g05870.1, LOC_Os01g58114.1, LOC_Os03g08490.1, LOC_Os10g38206.1, LOC_Os05g23740.1, LOC_Os01g71190.1, LOC_Os06g01620.1, LOC…
										LOC_s04g58780.1, LOC_Os06g02000.3, LOC_Os03g50270.1, LOC_Os09g36800.1, LOC_Os07g36080.1, LOC_Os02g39010.1, LOC_Os02g13970.2, LOC_Os01g66170.1
Cellular Component	4	GO:0043227	membrane-bounded organelle	6.64e-28	2.81e-26	25995	8605	4510	1810	LOC_Os06g49250.1, LOC_Os06g40080.1, LOC_Os06g35540.1, LOC_Os08g38590.1, LOC_Os05g05940.1, LOC_Os07g01310.1, LOC_Os02g36924.1, LOC_Os02g01240.1, LOC_Os03g18200.1, LOC_Os03g29970.1, LOC_Os02g49680.1, LOC_Os11g29870.1, LOC_Os01g40710.1, LOC_Os03g05870.1, LOC_Os01g58114.1, LOC_Os03g08490.1, LOC_Os06g06900.1, LOC_Os10g38206.1, LOC_Os05g23740.1, LOC_Os05g41540.1, LOC_Os09g33820.2, LOC_Os01g71190.1, LOC…
Cellular Component	4	GO:0043231	intracellular membrane-bounded organelle	9.02e-28	3.05e-26	25995	8538	4510	1797	LOC_Os06g49250.1, LOC_Os06g40080.1, LOC_Os06g35540.1, LOC_Os08g38590.1, LOC_Os05g05940.1, LOC_Os07g01310.1, LOC_Os02g36924.1, LOC_Os02g01240.1, LOC_Os03g18200.1, LOC_Os03g29970.1, LOC_Os02g49680.1, LOC_Os11g29870.1, LOC_Os01g40710.1, LOC_Os03g05870.1, LOC_Os01g58114.1, LOC_Os03g08490.1, LOC_Os06g06900.1, LOC_Os10g38206.1, LOC_Os05g23740.1, LOC_Os05g41540.1, LOC_Os01g71190.1, LOC_Os06g01620.1, LOC…
Cellular Component	3	GO:0043226	organelle	4.88e-22	1.37e-20	25995	8934	4510	1831	LOC_Os06g49250.1, LOC_Os06g40080.1, LOC_Os06g35540.1, LOC_Os08g38590.1, LOC_Os05g05940.1, LOC_Os07g01310.1, LOC_Os02g36924.1, LOC_Os02g01240.1, LOC_Os03g18200.1, LOC_Os03g29970.1, LOC_Os02g49680.1, LOC_Os11g29870.1, LOC_Os01g40710.1, LOC_Os03g05870.1, LOC_Os01g58114.1, LOC_Os03g08490.1, LOC_Os06g06900.1, LOC_Os10g38206.1, LOC_Os05g23740.1, LOC_Os05g41540.1, LOC_Os09g33820.2, LOC_Os01g71190.1, LOC…
										LOC_Os09g0750.1, LOC_Os05g13580.1, LOC_Os11g29850.1, LOC_Os03g55874.1, LOC_Os07g39900.1, LOC_Os06g06300.1, LOC_Os07g10480.1, LOC_Os04g58780.1, LOC_Os03g50270.1, LOC_Os09g36800.1, LOC_Os07g36080.1, LOC_Os02g13970.2, LOC_Os01g66170.1
Cellular Component	3	GO:0043229	intracellular organelle	6.21e-22	1.5e-20	25995	8927	4510	1829	LOC_Os06g49250.1, LOC_Os06g40080.1, LOC_Os06g35540.1, LOC_Os08g38590.1, LOC_Os05g05940.1, LOC_Os07g01310.1, LOC_Os02g36924.1, LOC_Os02g01240.1, LOC_Os03g18200.1, LOC_Os03g29970.1, LOC_Os02g49680.1, LOC_Os11g29870.1, LOC_Os01g40710.1, LOC_Os03g05870.1, LOC_Os01g58114.1, LOC_Os03g08490.1, LOC_Os06g06900.1, LOC_Os10g38206.1, LOC_Os05g23740.1, LOC_Os05g41540.1, LOC_Os01g71190.1, LOC_Os06g01620.1, LOC…
										LOC_Os11g9850.1, LOC_Os03g55874.1, LOC_Os07g39900.1, LOC_Os06g06300.1, LOC_Os07g10480.1, LOC_Os04g58780.1, LOC_Os03g50270.1, LOC_Os09g36800.1, LOC_Os07g36080.1, LOC_Os02g13970.2, LOC_Os01g66170.1
Cellular Component	4	GO:0009521	photosystem	9.54e-18	2.01e-16	25995	74	4510	46	LOC_Os05g43310.1, LOC_Os01g59090.1, LOC_Os08g15296.1, LOC_Os12g08830.1, LOC_Os02g24642.1, LOC_Os07g37250.1, LOC_Os04g16866.1, LOC_Os10g21248.1, LOC_Os08g44680.1, LOC_Os10g38234.1, LOC_Os06g39708.1, LOC_Os07g04840.1, LOC_Os05g01675.1, LOC_Os06g39728.1, LOC_Os03g52130.1, LOC_Os07g25430.1, LOC_Os12g10600.1, LOC_Os04g16848.1, LOC_Os09g04680.1, LOC_Os03g22370.1, LOC_Os01g57964.1, LOC_Os10g21250.1, LOC…
Cellular Component	2	GO:0005622	intracellular	4.19e-17	7.87e-16	25995	11000	4510	2161	LOC_Os06g49250.1, LOC_Os06g15330.1, LOC_Os07g23120.1, LOC_Os02g19770.1, LOC_Os06g40080.1, LOC_Os06g35540.1, LOC_Os08g38590.1, LOC_Os05g05940.1, LOC_Os07g01310.1, LOC_Os01g09570.1, LOC_Os02g36924.1, LOC_Os02g27060.1, LOC_Os01g11054.1, LOC_Os02g01240.1, LOC_Os02g13350.1, LOC_Os03g18200.1, LOC_Os03g29970.1, LOC_Os02g49680.1, LOC_Os04g26920.3, LOC_Os11g29870.1, LOC_Os01g40710.1, LOC_Os01g58114.1, LOC…
										LOC_O01g59950.1, LOC_Os02g57060.1, LOC_Os05g40950.1, LOC_Os08g40870.1, LOC_Os11g18990.1, LOC_Os01g63410.1, LOC_Os03g04300.3, LOC_Os07g09420.1, LOC_Os01g13570.1, LOC_Os01g73300.1, LOC_Os03g04169.1, LOC_Os01g60850.1, LOC_Os01g50860.1, LOC_Os04g51390.1, LOC_Os09g09790.1, LOC_Os07g07540.1, LOC_Os09g28740.1, LOC_Os08g01940.1, LOC_Os07g29410.1, LOC_Os03g52794.1, LOC_Os01g54350.1, LOC_Os01g50050.1, LOC_…
Cellular Component	4	GO:0034357	photosynthetic membrane	1.05e-16	1.78e-15	25995	80	4510	47	LOC_Os05g43310.1, LOC_Os01g59090.1, LOC_Os08g15296.1, LOC_Os12g08830.1, LOC_Os02g24642.1, LOC_Os07g37250.1, LOC_Os04g16866.1, LOC_Os10g21248.1, LOC_Os08g44680.1, LOC_Os10g38234.1, LOC_Os06g39708.1, LOC_Os07g04840.1, LOC_Os05g01675.1, LOC_Os03g52130.1, LOC_Os06g39728.1, LOC_Os07g25430.1, LOC_Os12g10600.1, LOC_Os04g16848.1, LOC_Os09g04680.1, LOC_Os03g22370.1, LOC_Os01g57964.1, LOC_Os10g21250.1, LOC…
Cellular Component	2	GO:0110165	cellular anatomical entity	1.94e-15	2.97e-14	25995	14339	4510	2726	LOC_Os06g49250.1, LOC_Os06g15330.1, LOC_Os07g23120.1, LOC_Os03g37260.1, LOC_Os02g19770.1, LOC_Os06g40080.1, LOC_Os05g03530.1, LOC_Os06g35540.1, LOC_Os08g38590.1, LOC_Os05g05940.1, LOC_Os07g01310.1, LOC_Os12g03860.1, LOC_Os01g09570.1, LOC_Os02g36924.1, LOC_Os01g11054.1, LOC_Os01g60230.3, LOC_Os01g11250.1, LOC_Os02g01240.1, LOC_Os02g13350.1, LOC_Os03g18200.1, LOC_Os09g09520.1, LOC_Os03g29970.1, LOC…
										LOC_Os02g39360.1, LOC_Os09g13575.1, LOC_Os07g10860.1, LOC_Os02g57390.1, LOC_Os01g73910.1, LOC_Os10g38234.1, LOC_Os09g12650.1, LOC_Os11g05260.1, LOC_Os02g31890.1, LOC_Os10g30090.1, LOC_Os10g22430.1, LOC_Os08g33830.1, LOC_Os02g02000.1, LOC_Os02g04490.1, LOC_Os03g52010.1, LOC_Os01g64660.1, LOC_Os07g43030.1, LOC_Os01g57710.1, ChrSy.fgenesh.mRNA.50, LOC_Os09g28650.1, LOC_Os04g54110.1, LOC_Os07g47270.1…
Cellular Component	3	GO:0016020	membrane	4.06e-14	5.72e-13	25995	6383	4510	1307	LOC_Os07g35690.1, LOC_Os06g49250.1, LOC_Os06g15330.1, LOC_Os03g37260.1, LOC_Os07g18230.1, LOC_Os09g33470.1, LOC_Os05g03530.1, LOC_Os11g34880.1, LOC_Os11g35220.1, LOC_Os07g01310.1, LOC_Os06g12120.1, LOC_Os05g05590.1, LOC_Os12g03860.1, LOC_Os12g37320.1, LOC_Os01g60230.3, LOC_Os01g11250.1, LOC_Os02g36770.1, LOC_Os05g41190.1, LOC_Os09g09520.1, LOC_Os08g37790.1, LOC_Os02g49680.1, LOC_Os10g11310.2, LOC…
Cellular Component	5	GO:0009522	photosystem I	3.75e-10	4.87e-09	25995	19	4510	16	LOC_Os01g57964.1, LOC_Os10g21250.1, LOC_Os01g57962.1, LOC_Os12g23200.1, LOC_Os10g38229.1, LOC_Os07g05480.1, LOC_Os03g56670.1, LOC_Os10g21248.1, LOC_Os08g44680.1, LOC_Os10g38234.1, LOC_Os12g08770.1, LOC_Os05g01675.1, LOC_Os04g16760.1, LOC_Os03g52130.1, LOC_Os07g25430.1, LOC_Os09g30340.1
Cellular Component	3	GO:0098796	membrane protein complex	1.38e-09	1.67e-08	25995	228	4510	77	LOC_Os02g06530.1, LOC_Os01g58000.1, LOC_Os12g08830.1, LOC_Os05g37120.1, LOC_Os10g21240.1, LOC_Os08g36994.1, LOC_Os07g37250.1, LOC_Os10g21248.1, LOC_Os10g38234.1, LOC_Os06g39708.1, LOC_Os07g04840.1, LOC_Os03g52130.1, LOC_Os07g25430.1, LOC_Os12g10600.1, LOC_Os04g16848.1, LOC_Os06g39740.1, LOC_Os09g04680.1, LOC_Os04g16748.1, LOC_Os03g22370.1, LOC_Os01g57964.1, LOC_Os10g21250.1, LOC_Os01g57962.1, LOC…
Cellular Component	4	GO:0042579	microbody	4.11e-07	4.34e-06	25995	189	4510	61	LOC_Os06g14240.1, LOC_Os01g73530.2, LOC_Os05g50300.1, LOC_Os03g56280.1, LOC_Os09g33470.1, LOC_Os07g30970.1, LOC_Os10g37880.1, LOC_Os01g15120.1, LOC_Os02g03070.1, LOC_Os07g17330.1, LOC_Os02g47800.1, LOC_Os08g44240.1, LOC_Os11g37730.1, LOC_Os02g57260.1, LOC_Os08g41830.1, LOC_Os03g03910.1, LOC_Os06g24704.1, LOC_Os07g27870.1, LOC_Os02g56850.1, LOC_Os05g01090.1, LOC_Os03g19240.1, LOC_Os09g39380.1, LOC…
Cellular Component	5	GO:0005777	peroxisome	4.11e-07	4.34e-06	25995	189	4510	61	LOC_Os06g14240.1, LOC_Os01g73530.2, LOC_Os05g50300.1, LOC_Os03g56280.1, LOC_Os09g33470.1, LOC_Os07g30970.1, LOC_Os10g37880.1, LOC_Os01g15120.1, LOC_Os02g03070.1, LOC_Os07g17330.1, LOC_Os02g47800.1, LOC_Os08g44240.1, LOC_Os11g37730.1, LOC_Os02g57260.1, LOC_Os08g41830.1, LOC_Os03g03910.1, LOC_Os06g24704.1, LOC_Os07g27870.1, LOC_Os02g56850.1, LOC_Os05g01090.1, LOC_Os03g19240.1, LOC_Os09g39380.1, LOC…
Cellular Component	5	GO:0009523	photosystem II	6.5e-07	6.46e-06	25995	47	4510	23	LOC_Os05g43310.1, LOC_Os01g59090.1, LOC_Os03g22370.1, LOC_Os08g15296.1, LOC_Os12g08830.1, LOC_Os08g25900.1, LOC_Os07g47640.1, LOC_Os04g44200.1, LOC_Os01g31690.1, LOC_Os02g24642.1, LOC_Os07g37250.1, LOC_Os04g16866.1, LOC_Os07g04840.1, LOC_Os06g39728.1, LOC_Os01g71190.1, LOC_Os01g56680.2, LOC_Os07g36080.1, LOC_Os08g40160.1, LOC_Os08g02630.1, LOC_Os10g21298.1, LOC_Os04g16848.1, LOC_Os01g70820.1, LOC…
Cellular Component	3	GO:0030076	light-harvesting complex	8.17e-07	6.9e-06	25995	8	4510	8	LOC_Os08g35420.1, LOC_Os10g21192.1, LOC_Os10g39880.1, LOC_Os10g41689.1, LOC_Os04g16872.1, LOC_Os04g16770.1, LOC_Os12g19580.1, LOC_Os02g24634.1
Cellular Component	3	GO:0042716	plasma membrane-derived chromatophore	8.17e-07	6.9e-06	25995	8	4510	8	LOC_Os08g35420.1, LOC_Os10g21192.1, LOC_Os10g39880.1, LOC_Os10g41689.1, LOC_Os04g16872.1, LOC_Os04g16770.1, LOC_Os12g19580.1, LOC_Os02g24634.1
Cellular Component	4	GO:0030077	plasma membrane light-harvesting complex	8.17e-07	6.9e-06	25995	8	4510	8	LOC_Os08g35420.1, LOC_Os10g21192.1, LOC_Os10g39880.1, LOC_Os10g41689.1, LOC_Os04g16872.1, LOC_Os04g16770.1, LOC_Os12g19580.1, LOC_Os02g24634.1
Cellular Component	5	GO:0009507	chloroplast	2.9e-06	2.34e-05	25995	20	4510	13	LOC_Os05g43310.1, LOC_Os04g34460.1, LOC_Os11g38260.1, LOC_Os10g42500.1, LOC_Os04g31040.1, LOC_Os04g46610.2, LOC_Os04g57020.2, LOC_Os09g04790.1, LOC_Os10g41790.1, LOC_Os03g49720.1, LOC_Os01g56680.2, LOC_Os07g28790.1, LOC_Os04g51792.1
Cellular Component	3	GO:0031224	intrinsic component of membrane	5.66e-05	0.000418277	25995	758	4510	173	LOC_Os03g12910.1, LOC_Os06g29790.1, LOC_Os04g52500.1, LOC_Os12g44180.1, LOC_Os01g42110.1, LOC_Os09g24924.1, LOC_Os02g04725.3, LOC_Os05g03530.1, LOC_Os01g25386.1, LOC_Os03g59450.1, LOC_Os05g05590.1, LOC_Os12g03860.1, LOC_Os01g08020.1, LOC_Os01g60230.3, LOC_Os08g31460.1, LOC_Os10g21248.1, LOC_Os04g55800.1, LOC_Os05g35650.1, LOC_Os02g21009.2, LOC_Os01g17214.1, LOC_Os09g23110.1, LOC_Os01g03914.1, LOC…
Cellular Component	4	GO:0016021	integral component of membrane	5.69e-05	0.000418277	25995	743	4510	170	LOC_Os03g12910.1, LOC_Os06g29790.1, LOC_Os12g44180.1, LOC_Os01g42110.1, LOC_Os02g04725.3, LOC_Os09g24924.1, LOC_Os05g03530.1, LOC_Os01g25386.1, LOC_Os03g59450.1, LOC_Os05g05590.1, LOC_Os12g03860.1, LOC_Os01g08020.1, LOC_Os01g60230.3, LOC_Os08g31460.1, LOC_Os10g21248.1, LOC_Os04g55800.1, LOC_Os05g35650.1, LOC_Os02g21009.2, LOC_Os01g17214.1, LOC_Os09g23110.1, LOC_Os01g03914.1, LOC_Os03g38730.1, LOC…
Cellular Component	1	GO:0005575	cellular_component	0.000653209	0.00459968	25995	19015	4510	3386	LOC_Os07g23120.1, LOC_Os10g34730.1, LOC_Os03g37260.1, LOC_Os06g35540.1, LOC_Os08g38590.1, LOC_Os06g47650.1, LOC_Os07g01310.1, LOC_Os12g03860.1, LOC_Os01g09570.1, LOC_Os01g11054.1, LOC_Os01g60230.3, LOC_Os01g11250.1, LOC_Os02g01240.1, LOC_Os02g13350.1, LOC_Os03g29970.1, LOC_Os02g49680.1, LOC_Os01g40710.1, LOC_Os01g58114.1, LOC_Os03g05870.1, LOC_Os06g08041.1, LOC_Os03g25270.3, LOC_Os11g18100.1, LOC…
										LOC_Os05g2550.1, LOC_Os09g04680.1, LOC_Os03g13240.1, LOC_Os01g12190.1, LOC_Os11g40600.1, LOC_Os04g35840.1, LOC_Os03g63360.1, LOC_Os02g57290.1, LOC_Os01g68330.1, LOC_Os03g58010.1, LOC_Os03g59390.1, LOC_Os07g37320.1, LOC_Os05g15150.1, LOC_Os10g33140.1, LOC_Os08g24400.1, LOC_Os06g36360.2, LOC_Os07g36570.1, LOC_Os02g10120.1, LOC_Os06g23870.2, LOC_Os09g20480.1, LOC_Os08g21700.1, LOC_Os04g55480.1, LOC_…
Cellular Component	4	GO:0009538	photosystem I reaction center	0.000905043	0.00608479	25995	4	4510	4	LOC_Os03g56670.1, LOC_Os08g44680.1, LOC_Os07g25430.1, LOC_Os12g23200.1
Cellular Component	5	GO:0042651	thylakoid membrane	0.000936122	0.00608479	25995	34	4510	14	LOC_Os01g59090.1, LOC_Os12g08830.1, LOC_Os08g25900.1, LOC_Os04g44200.1, LOC_Os01g31690.1, LOC_Os07g37030.1, LOC_Os07g04840.1, LOC_Os12g08770.1, LOC_Os03g52130.1, LOC_Os01g71190.1, LOC_Os07g36080.1, LOC_Os08g40160.1, LOC_Os01g70820.1, LOC_Os08g10020.1
Cellular Component	4	GO:0033178	proton-transporting two-sector ATPase complex, catalytic domain	0.00104855	0.00656313	25995	38	4510	15	LOC_Os02g06530.1, LOC_Os02g51470.3, LOC_Os01g58000.1, LOC_Os10g21264.1, LOC_Os05g35320.1, LOC_Os04g16740.1, LOC_Os10g21240.1, LOC_Os03g48471.1, LOC_Os12g10570.1, LOC_Os03g55874.1, LOC_Os06g02980.1, LOC_Os03g52660.1, LOC_Os07g32880.1, LOC_Os10g21266.1, LOC_Os06g39740.1
Cellular Component	3	GO:0019898	extrinsic component of membrane	0.00114366	0.00680231	25995	24	4510	11	LOC_Os01g59090.1, LOC_Os07g04840.1, LOC_Os12g08830.1, LOC_Os08g25900.1, LOC_Os07g36080.1, LOC_Os08g40160.1, LOC_Os08g21590.2, LOC_Os04g44200.1, LOC_Os01g31690.1, LOC_Os01g70820.1, LOC_Os05g08810.1
Cellular Component	4	GO:0016469	proton-transporting two-sector ATPase complex	0.00116726	0.00680231	25995	74	4510	24	LOC_Os02g06530.1, LOC_Os03g17070.1, LOC_Os02g51470.3, LOC_Os01g58000.1, LOC_Os10g21264.1, LOC_Os10g21240.1, LOC_Os03g48471.1, LOC_Os07g32880.1, LOC_Os10g21266.1, LOC_Os06g39740.1, LOC_Os04g16748.1, LOC_Os10g38272.1, LOC_Os05g35320.1, LOC_Os10g21230.2, LOC_Os04g16740.1, LOC_Os10g38274.1, LOC_Os10g38276.1, LOC_Os12g10570.1, LOC_Os03g55874.1, LOC_Os10g21238.1, LOC_Os06g02980.1, LOC_Os02g47320.1, LOC…
Cellular Component	3	GO:0045259	proton-transporting ATP synthase complex	0.00228129	0.0128513	25995	33	4510	13	LOC_Os04g16748.1, LOC_Os03g17070.1, LOC_Os02g51470.3, LOC_Os01g58000.1, LOC_Os10g38272.1, LOC_Os10g21264.1, LOC_Os10g38276.1, LOC_Os03g55874.1, LOC_Os10g21238.1, LOC_Os06g02980.1, LOC_Os10g21236.1, LOC_Os03g52660.1, LOC_Os07g32880.1
Cellular Component	4	GO:0009654	photosystem II oxygen evolving complex	0.00252468	0.0137636	25995	26	4510	11	LOC_Os01g59090.1, LOC_Os07g04840.1, LOC_Os12g08830.1, LOC_Os08g25900.1, LOC_Os01g71190.1, LOC_Os07g36080.1, LOC_Os08g40160.1, LOC_Os04g44200.1, LOC_Os01g31690.1, LOC_Os01g70820.1, LOC_Os08g10020.1
Cellular Component	4	GO:0030313	cell envelope	0.00800411	0.0422717	25995	22	4510	9	LOC_Os04g49570.2, LOC_Os01g11946.1, LOC_Os06g46670.2, LOC_Os02g54640.1, LOC_Os06g08910.3, LOC_Os06g08890.1, LOC_Os07g01310.1, LOC_Os06g09090.1, LOC_Os06g09120.1
Cellular Component	4	GO:0045261	proton-transporting ATP synthase complex, catalytic core F(1)	0.00826225	0.0423128	25995	15	4510	7	LOC_Os03g55874.1, LOC_Os06g02980.1, LOC_Os02g51470.3, LOC_Os01g58000.1, LOC_Os10g21264.1, LOC_Os03g52660.1, LOC_Os07g32880.1
Molecular Function	2	GO:0005215	transporter activity	1.7e-15	8.77e-13	25995	1499	4510	378	LOC_Os06g49250.1, LOC_Os03g37490.1, LOC_Os03g27040.1, LOC_Os06g44150.1, LOC_Os10g20380.1, LOC_Os04g39489.1, LOC_Os05g34010.1, LOC_Os10g21240.1, LOC_Os07g01310.1, LOC_Os12g03860.1, LOC_Os05g05590.1, LOC_Os01g08020.1, LOC_Os06g09120.1, LOC_Os01g11250.1, LOC_Os01g60230.3, LOC_Os02g31910.2, LOC_Os04g55800.1, LOC_Os02g21009.2, LOC_Os09g29210.1, LOC_Os01g37590.1, LOC_Os09g09520.1, LOC_Os04g49757.1, LOC…
Molecular Function	3	GO:0022857	transmembrane transporter activity	2.58e-15	8.77e-13	25995	627	4510	188	LOC_Os03g37490.1, LOC_Os01g58000.1, LOC_Os06g44150.1, LOC_Os09g24924.1, LOC_Os01g25386.1, LOC_Os10g20380.1, LOC_Os10g21240.1, LOC_Os07g01310.1, LOC_Os05g05590.1, LOC_Os12g03860.1, LOC_Os03g12790.1, LOC_Os01g08020.1, LOC_Os06g09120.1, LOC_Os01g11250.1, LOC_Os02g31910.2, LOC_Os08g31460.1, LOC_Os03g37640.1, LOC_Os01g17214.1, LOC_Os09g23110.1, LOC_Os01g03914.1, LOC_Os09g09520.1, LOC_Os04g13220.1, LOC…
Molecular Function	3	GO:0043167	ion binding	5.08e-14	1.15e-11	25995	4704	4510	995	LOC_Os07g35690.1, LOC_Os09g35880.1, LOC_Os09g14410.1, LOC_Os06g15330.1, LOC_Os07g18230.1, LOC_Os06g35540.1, LOC_Os06g47650.1, LOC_Os11g34880.1, LOC_Os11g35220.1, LOC_Os06g12120.1, LOC_Os12g37320.1, LOC_Os07g44130.1, LOC_Os11g44580.1, LOC_Os02g51830.1, LOC_Os11g13410.1, LOC_Os10g17260.1, LOC_Os02g19924.1, LOC_Os09g27660.3, LOC_Os02g35630.1, LOC_Os09g34150.1, LOC_Os08g10480.1, LOC_Os05g23740.1, LOC…
Molecular Function	3	GO:0016491	oxidoreductase activity	3.64e-13	6.19e-11	25995	1828	4510	434	LOC_Os09g23540.1, LOC_Os04g27020.1, LOC_Os06g40080.1, LOC_Os07g22498.1, LOC_Os07g28160.1, LOC_Os12g37320.1, LOC_Os07g44130.1, LOC_Os09g07570.1, LOC_Os02g36190.1, LOC_Os01g59000.1, LOC_Os01g62870.1, LOC_Os05g34854.1, LOC_Os01g71310.1, LOC_Os01g27140.1, LOC_Os10g17260.1, LOC_Os04g57160.2, LOC_Os01g68480.1, LOC_Os04g26920.3, LOC_Os03g45250.1, LOC_Os06g08041.1, LOC_Os10g38206.1, LOC_Os04g53195.1, LOC…
Molecular Function	2	GO:0003824	catalytic activity	1.73e-12	2.36e-10	25995	10554	4510	2041	LOC_Os06g40080.1, LOC_Os06g47650.1, LOC_Os06g35540.1, LOC_Os01g09570.1, LOC_Os01g11054.1, LOC_Os02g13350.1, LOC_Os03g59880.1, LOC_Os03g18200.1, LOC_Os10g17260.1, LOC_Os09g36680.1, LOC_Os04g57160.2, LOC_Os04g26920.3, LOC_Os06g08041.1, LOC_Os10g38206.1, LOC_Os05g51240.1, LOC_Os09g33820.2, LOC_Os04g56710.1, LOC_Os10g42950.1, LOC_Os05g06270.1, LOC_Os01g62760.1, LOC_Os01g43700.1, LOC_Os08g07540.1, LOC…
										LOC_Os06g44260.1, LOC_Os05g33510.1, LOC_Os10g11140.1, LOC_Os07g30240.1, LOC_Os07g38270.1, LOC_Os09g12300.1, LOC_Os04g46960.1, LOC_Os03g11970.1, LOC_Os04g51610.1, LOC_Os03g07300.1, LOC_Os07g03900.1, LOC_Os03g08430.1, LOC_Os12g09640.1, LOC_Os02g20360.1, LOC_Os06g11380.1, LOC_Os11g02305.1, LOC_Os09g19400.1, LOC_Os02g02550.1, LOC_Os09g29200.1, LOC_Os01g07790.1, LOC_Os01g06660.1, LOC_Os01g53330.1, LOC…
Molecular Function	4	GO:0043168	anion binding	1.03e-10	1.16e-08	25995	3267	4510	699	LOC_Os07g35690.1, LOC_Os09g14410.1, LOC_Os02g05480.1, LOC_Os08g14950.1, LOC_Os07g18230.1, LOC_Os06g35540.1, LOC_Os06g47650.1, LOC_Os07g43560.1, LOC_Os11g34880.1, LOC_Os11g37860.1, LOC_Os11g35220.1, LOC_Os10g21240.1, LOC_Os06g12120.1, LOC_Os11g44580.1, LOC_Os03g62600.1, LOC_Os05g16824.1, LOC_Os02g34600.1, LOC_Os01g71310.1, LOC_Os02g51830.1, LOC_Os11g13410.1, LOC_Os03g31070.1, LOC_Os01g02580.1, LOC…
Molecular Function	5	GO:0016301	kinase activity	1.71e-09	1.66e-07	25995	2038	4510	454	LOC_Os07g35690.1, LOC_Os02g05480.1, LOC_Os08g14950.1, LOC_Os07g18230.1, LOC_Os06g05860.1, LOC_Os06g47650.1, LOC_Os07g43560.1, LOC_Os11g35220.1, LOC_Os06g12120.1, LOC_Os01g09570.1, LOC_Os05g16824.1, LOC_Os02g34600.1, LOC_Os11g11000.2, LOC_Os03g31070.1, LOC_Os01g02580.1, LOC_Os05g16670.2, LOC_Os05g50560.1, LOC_Os11g40810.1, LOC_Os12g02250.1, LOC_Os01g10450.2, LOC_Os04g35700.1, LOC_Os10g42950.1, LOC…
Molecular Function	6	GO:0030554	adenyl nucleotide binding	4.25e-09	2.86e-07	25995	2680	4510	575	LOC_Os07g35690.1, LOC_Os09g14410.1, LOC_Os02g05480.1, LOC_Os08g14950.1, LOC_Os07g18230.1, LOC_Os06g47650.1, LOC_Os07g43560.1, LOC_Os11g34880.1, LOC_Os11g35220.1, LOC_Os11g37860.1, LOC_Os10g21240.1, LOC_Os06g12120.1, LOC_Os11g44580.1, LOC_Os05g16824.1, LOC_Os02g34600.1, LOC_Os02g51830.1, LOC_Os11g13410.1, LOC_Os03g31070.1, LOC_Os01g02580.1, LOC_Os02g35630.1, LOC_Os11g40810.1, LOC_Os11g06220.2, LOC…
Molecular Function	3	GO:0036094	small molecule binding	4.43e-09	2.86e-07	25995	4423	4510	902	LOC_Os07g35690.1, LOC_Os09g14410.1, LOC_Os07g18230.1, LOC_Os06g35540.1, LOC_Os06g47650.1, LOC_Os11g34880.1, LOC_Os11g35220.1, LOC_Os06g12120.1, LOC_Os07g44130.1, LOC_Os11g44580.1, LOC_Os01g11250.1, LOC_Os02g51830.1, LOC_Os11g11000.2, LOC_Os12g40260.1, LOC_Os11g13410.1, LOC_Os10g17260.1, LOC_Os02g19924.1, LOC_Os07g07260.1, LOC_Os02g35630.1, LOC_Os09g34150.1, LOC_Os05g23740.1, LOC_Os12g02250.1, LOC…
Molecular Function	6	GO:0032559	adenyl ribonucleotide binding	4.56e-09	2.86e-07	25995	2676	4510	574	LOC_Os07g35690.1, LOC_Os09g14410.1, LOC_Os02g05480.1, LOC_Os08g14950.1, LOC_Os07g18230.1, LOC_Os06g47650.1, LOC_Os07g43560.1, LOC_Os11g34880.1, LOC_Os11g35220.1, LOC_Os11g37860.1, LOC_Os10g21240.1, LOC_Os06g12120.1, LOC_Os11g44580.1, LOC_Os05g16824.1, LOC_Os02g34600.1, LOC_Os02g51830.1, LOC_Os11g13410.1, LOC_Os03g31070.1, LOC_Os01g02580.1, LOC_Os02g35630.1, LOC_Os11g40810.1, LOC_Os11g06220.2, LOC…
Molecular Function	6	GO:0005524	ATP binding	4.63e-09	2.86e-07	25995	2671	4510	573	LOC_Os07g35690.1, LOC_Os09g14410.1, LOC_Os02g05480.1, LOC_Os08g14950.1, LOC_Os07g18230.1, LOC_Os06g47650.1, LOC_Os07g43560.1, LOC_Os11g34880.1, LOC_Os11g35220.1, LOC_Os11g37860.1, LOC_Os10g21240.1, LOC_Os06g12120.1, LOC_Os11g44580.1, LOC_Os05g16824.1, LOC_Os02g34600.1, LOC_Os02g51830.1, LOC_Os11g13410.1, LOC_Os03g31070.1, LOC_Os01g02580.1, LOC_Os02g35630.1, LOC_Os11g40810.1, LOC_Os11g06220.2, LOC…
Molecular Function	3	GO:0051540	metal cluster binding	1.3e-08	6.8e-07	25995	71	4510	33	LOC_Os10g04860.1, LOC_Os06g22010.1, LOC_Os02g15870.2, LOC_Os02g42570.1, LOC_Os01g58022.1, LOC_Os03g31550.1, LOC_Os07g22498.1, LOC_Os03g20010.1, LOC_Os02g52730.1, LOC_Os10g41780.1, LOC_Os05g48160.1, LOC_Os05g42350.1, LOC_Os03g05310.1, LOC_Os08g01380.1, LOC_Os01g25484.1, LOC_Os03g57680.1, LOC_Os05g49300.1, LOC_Os12g19420.1, LOC_Os03g48040.1, LOC_Os11g07916.1, LOC_Os07g37030.1, LOC_Os05g45730.1, LOC…
Molecular Function	4	GO:0051536	iron-sulfur cluster binding	1.3e-08	6.8e-07	25995	71	4510	33	LOC_Os10g04860.1, LOC_Os06g22010.1, LOC_Os02g15870.2, LOC_Os02g42570.1, LOC_Os01g58022.1, LOC_Os03g31550.1, LOC_Os07g22498.1, LOC_Os03g20010.1, LOC_Os10g41780.1, LOC_Os02g52730.1, LOC_Os05g48160.1, LOC_Os03g05310.1, LOC_Os05g42350.1, LOC_Os08g01380.1, LOC_Os01g25484.1, LOC_Os03g57680.1, LOC_Os05g49300.1, LOC_Os12g19420.1, LOC_Os03g48040.1, LOC_Os11g07916.1, LOC_Os07g37030.1, LOC_Os05g45730.1, LOC…
Molecular Function	5	GO:0016773	phosphotransferase activity, alcohol group as acceptor	3.74e-08	1.77e-06	25995	1633	4510	366	LOC_Os07g35690.1, LOC_Os07g03890.1, LOC_Os07g37580.1, LOC_Os02g05480.1, LOC_Os02g06570.2, LOC_Os08g14950.1, LOC_Os07g18230.1, LOC_Os06g05860.1, LOC_Os06g46330.1, LOC_Os06g47650.1, LOC_Os07g43560.1, LOC_Os06g16070.1, LOC_Os11g35220.1, LOC_Os06g40370.1, LOC_Os01g26280.1, LOC_Os06g12120.1, LOC_Os01g09570.1, LOC_Os09g18360.1, LOC_Os05g16824.1, LOC_Os02g34600.1, LOC_Os05g41950.1, LOC_Os12g44330.1, LOC…
Molecular Function	4	GO:0032553	ribonucleotide binding	3.91e-08	1.77e-06	25995	2910	4510	611	LOC_Os07g35690.1, LOC_Os09g14410.1, LOC_Os02g05480.1, LOC_Os08g14950.1, LOC_Os07g18230.1, LOC_Os06g47650.1, LOC_Os07g43560.1, LOC_Os11g34880.1, LOC_Os11g35220.1, LOC_Os11g37860.1, LOC_Os10g21240.1, LOC_Os06g12120.1, LOC_Os11g44580.1, LOC_Os03g62600.1, LOC_Os05g16824.1, LOC_Os02g34600.1, LOC_Os02g51830.1, LOC_Os11g13410.1, LOC_Os03g31070.1, LOC_Os01g02580.1, LOC_Os02g35630.1, LOC_Os11g40810.1, LOC…
Molecular Function	4	GO:0022804	active transmembrane transporter activity	5.82e-08	2.47e-06	25995	246	4510	77	LOC_Os02g06530.1, LOC_Os02g02980.1, LOC_Os01g07870.1, LOC_Os01g58000.1, LOC_Os03g37490.1, LOC_Os03g64150.1, LOC_Os05g10730.1, LOC_Os11g05700.1, LOC_Os01g25386.1, LOC_Os10g20380.1, LOC_Os10g21240.1, LOC_Os05g05590.1, LOC_Os03g12790.1, LOC_Os01g08020.1, LOC_Os03g37640.1, LOC_Os11g42790.1, LOC_Os06g39740.1, LOC_Os12g25160.1, LOC_Os04g13220.1, LOC_Os07g31884.1, LOC_Os03g48310.1, LOC_Os12g07270.1, LOC…
Molecular Function	5	GO:0032555	purine ribonucleotide binding	6.94e-08	2.66e-06	25995	2884	4510	604	LOC_Os07g35690.1, LOC_Os09g14410.1, LOC_Os02g05480.1, LOC_Os08g14950.1, LOC_Os07g18230.1, LOC_Os06g47650.1, LOC_Os07g43560.1, LOC_Os11g34880.1, LOC_Os11g35220.1, LOC_Os11g37860.1, LOC_Os10g21240.1, LOC_Os06g12120.1, LOC_Os11g44580.1, LOC_Os03g62600.1, LOC_Os05g16824.1, LOC_Os02g34600.1, LOC_Os02g51830.1, LOC_Os11g13410.1, LOC_Os03g31070.1, LOC_Os01g02580.1, LOC_Os02g35630.1, LOC_Os11g40810.1, LOC…
Molecular Function	5	GO:0035639	purine ribonucleoside triphosphate binding	7.05e-08	2.66e-06	25995	2879	4510	603	LOC_Os07g35690.1, LOC_Os09g14410.1, LOC_Os02g05480.1, LOC_Os08g14950.1, LOC_Os07g18230.1, LOC_Os06g47650.1, LOC_Os07g43560.1, LOC_Os11g34880.1, LOC_Os11g35220.1, LOC_Os11g37860.1, LOC_Os10g21240.1, LOC_Os06g12120.1, LOC_Os11g44580.1, LOC_Os03g62600.1, LOC_Os05g16824.1, LOC_Os02g34600.1, LOC_Os02g51830.1, LOC_Os11g13410.1, LOC_Os03g31070.1, LOC_Os01g02580.1, LOC_Os02g35630.1, LOC_Os11g40810.1, LOC…
Molecular Function	5	GO:0017076	purine nucleotide binding	7.97e-08	2.85e-06	25995	2892	4510	605	LOC_Os07g35690.1, LOC_Os09g14410.1, LOC_Os02g05480.1, LOC_Os08g14950.1, LOC_Os07g18230.1, LOC_Os06g47650.1, LOC_Os07g43560.1, LOC_Os11g34880.1, LOC_Os11g35220.1, LOC_Os11g37860.1, LOC_Os10g21240.1, LOC_Os06g12120.1, LOC_Os11g44580.1, LOC_Os03g62600.1, LOC_Os05g16824.1, LOC_Os02g34600.1, LOC_Os02g51830.1, LOC_Os11g13410.1, LOC_Os03g31070.1, LOC_Os01g02580.1, LOC_Os02g35630.1, LOC_Os11g40810.1, LOC…
Molecular Function	3	GO:0097367	carbohydrate derivative binding	9.07e-08	3.08e-06	25995	2937	4510	613	LOC_Os07g35690.1, LOC_Os09g14410.1, LOC_Os02g05480.1, LOC_Os08g14950.1, LOC_Os07g18230.1, LOC_Os06g47650.1, LOC_Os07g43560.1, LOC_Os11g34880.1, LOC_Os11g37860.1, LOC_Os11g35220.1, LOC_Os10g21240.1, LOC_Os06g12120.1, LOC_Os11g44580.1, LOC_Os03g62600.1, LOC_Os05g16824.1, LOC_Os02g34600.1, LOC_Os02g51830.1, LOC_Os11g13410.1, LOC_Os03g31070.1, LOC_Os01g02580.1, LOC_Os02g35630.1, LOC_Os11g06220.2, LOC…
Molecular Function	4	GO:0016772	transferase activity, transferring phosphorus-containing groups	2.17e-07	7.01e-06	25995	2241	4510	478	LOC_Os07g35690.1, LOC_Os02g05480.1, LOC_Os08g14950.1, LOC_Os07g18230.1, LOC_Os06g05860.1, LOC_Os06g47650.1, LOC_Os07g43560.1, LOC_Os11g35220.1, LOC_Os06g12120.1, LOC_Os01g09570.1, LOC_Os05g16824.1, LOC_Os02g34600.1, LOC_Os11g11000.2, LOC_Os03g31070.1, LOC_Os01g02580.1, LOC_Os05g16670.2, LOC_Os05g50560.1, LOC_Os11g40810.1, LOC_Os12g02250.1, LOC_Os10g41790.1, LOC_Os01g10450.2, LOC_Os04g35700.1, LOC…
Molecular Function	4	GO:0009055	electron transfer activity	7.63e-07	2.36e-05	25995	625	4510	156	LOC_Os09g10340.1, LOC_Os01g52790.1, LOC_Os04g27020.1, LOC_Os07g22498.1, LOC_Os07g28160.1, LOC_Os06g43350.1, LOC_Os02g53400.1, LOC_Os07g44130.1, LOC_Os02g36190.1, LOC_Os05g40190.1, LOC_Os04g16844.1, LOC_Os10g21192.1, LOC_Os01g59000.1, LOC_Os12g35340.1, LOC_Os08g05620.1, LOC_Os01g27140.1, LOC_Os10g17260.1, LOC_Os08g41830.1, LOC_Os03g55820.1, LOC_Os03g21000.1, LOC_Os01g68480.1, LOC_Os08g01490.1, LOC…
Molecular Function	5	GO:0045156	electron transporter, transferring electrons within the cyclic electron transport pathway of photosynthesis activity	8.17e-07	2.41e-05	25995	8	4510	8	LOC_Os08g35420.1, LOC_Os10g21192.1, LOC_Os10g39880.1, LOC_Os10g41689.1, LOC_Os04g16872.1, LOC_Os04g16770.1, LOC_Os12g19580.1, LOC_Os02g24634.1
Molecular Function	4	GO:0000166	nucleotide binding	8.96e-07	2.44e-05	25995	3928	4510	788	LOC_Os07g35690.1, LOC_Os09g14410.1, LOC_Os07g18230.1, LOC_Os06g47650.1, LOC_Os11g34880.1, LOC_Os11g35220.1, LOC_Os06g12120.1, LOC_Os11g44580.1, LOC_Os01g11250.1, LOC_Os02g51830.1, LOC_Os11g11000.2, LOC_Os12g40260.1, LOC_Os11g13410.1, LOC_Os07g07260.1, LOC_Os02g35630.1, LOC_Os09g34150.1, LOC_Os05g23740.1, LOC_Os12g02250.1, LOC_Os01g10450.2, LOC_Os04g35700.1, LOC_Os10g42950.1, LOC_Os11g47210.1, LOC…
Molecular Function	4	GO:1901265	nucleoside phosphate binding	8.96e-07	2.44e-05	25995	3928	4510	788	LOC_Os07g35690.1, LOC_Os09g14410.1, LOC_Os07g18230.1, LOC_Os06g47650.1, LOC_Os11g34880.1, LOC_Os11g35220.1, LOC_Os06g12120.1, LOC_Os11g44580.1, LOC_Os01g11250.1, LOC_Os02g51830.1, LOC_Os11g11000.2, LOC_Os12g40260.1, LOC_Os11g13410.1, LOC_Os07g07260.1, LOC_Os02g35630.1, LOC_Os09g34150.1, LOC_Os05g23740.1, LOC_Os12g02250.1, LOC_Os01g10450.2, LOC_Os04g35700.1, LOC_Os10g42950.1, LOC_Os11g47210.1, LOC…
Molecular Function	4	GO:0015075	ion transmembrane transporter activity	1.23e-06	3.21e-05	25995	371	4510	101	LOC_Os01g58000.1, LOC_Os06g44150.1, LOC_Os10g21240.1, LOC_Os07g01310.1, LOC_Os05g05590.1, LOC_Os01g08020.1, LOC_Os06g09120.1, LOC_Os01g11250.1, LOC_Os02g31910.2, LOC_Os08g31460.1, LOC_Os01g03914.1, LOC_Os01g11160.1, LOC_Os03g48000.1, LOC_Os05g42250.1, LOC_Os03g48310.1, LOC_Os05g02240.1, LOC_Os03g12530.1, LOC_Os04g56160.1, LOC_Os03g37840.1, LOC_Os02g35190.1, LOC_Os06g08890.1, LOC_Os10g39790.2, LOC…
Molecular Function	5	GO:0016655	oxidoreductase activity, acting on NAD(P)H, quinone or similar compound as acceptor	1.36e-06	3.42e-05	25995	30	4510	17	LOC_Os01g72950.1, LOC_Os06g22010.1, LOC_Os07g25004.1, LOC_Os01g58024.1, LOC_Os12g19420.1, LOC_Os01g58022.1, LOC_Os05g28090.1, LOC_Os04g16742.1, LOC_Os05g45730.1, LOC_Os10g38206.1, LOC_Os06g46435.1, LOC_Os04g16854.1, LOC_Os10g38212.1, LOC_Os01g66000.1, LOC_Os08g15248.1, LOC_Os10g21258.1, LOC_Os04g45600.1
Molecular Function	4	GO:0004672	protein kinase activity	2.16e-06	5.24e-05	25995	1500	4510	328	LOC_Os07g35690.1, LOC_Os07g03890.1, LOC_Os02g05480.1, LOC_Os02g06570.2, LOC_Os08g14950.1, LOC_Os07g18230.1, LOC_Os06g46330.1, LOC_Os06g47650.1, LOC_Os07g43560.1, LOC_Os06g16070.1, LOC_Os11g35220.1, LOC_Os06g40370.1, LOC_Os01g26280.1, LOC_Os06g12120.1, LOC_Os09g18360.1, LOC_Os05g16824.1, LOC_Os02g34600.1, LOC_Os05g41950.1, LOC_Os12g44330.1, LOC_Os04g15660.1, LOC_Os04g21820.1, LOC_Os08g10070.1, LOC…
Molecular Function	4	GO:0015318	inorganic molecular entity transmembrane transporter activity	9.39e-06	0.000220199	25995	327	4510	88	LOC_Os02g06530.1, LOC_Os01g50860.1, LOC_Os01g58000.1, LOC_Os06g44150.1, LOC_Os10g21240.1, LOC_Os07g01310.1, LOC_Os05g05590.1, LOC_Os05g07210.1, LOC_Os05g39240.1, LOC_Os01g08020.1, LOC_Os06g09120.1, LOC_Os04g55080.1, LOC_Os03g37830.1, LOC_Os01g11250.1, LOC_Os02g31910.2, LOC_Os08g31460.1, LOC_Os03g45170.1, LOC_Os10g30090.1, LOC_Os01g70490.1, LOC_Os11g42790.1, LOC_Os06g39740.1, LOC_Os04g16748.1, LOC…
Molecular Function	5	GO:0008237	metallopeptidase activity	2.08e-05	0.000461461	25995	59	4510	24	LOC_Os01g04900.1, LOC_Os09g19790.1, LOC_Os10g40830.1, LOC_Os08g42910.1, LOC_Os01g43150.1, LOC_Os06g12370.1, LOC_Os01g51390.1, LOC_Os06g51029.1, LOC_Os03g38230.1, LOC_Os02g50730.1, LOC_Os01g57082.1, LOC_Os01g73910.1, LOC_Os02g52390.1, LOC_Os06g41990.1, LOC_Os04g39190.1, LOC_Os02g58340.1, LOC_Os12g29990.1, LOC_Os01g39260.1, LOC_Os06g45820.1, LOC_Os09g24440.1, LOC_Os07g38270.1, LOC_Os02g43350.1, LOC…
Molecular Function	5	GO:0008324	cation transmembrane transporter activity	2.1e-05	0.000461461	25995	251	4510	70	LOC_Os02g06530.1, LOC_Os01g58000.1, LOC_Os06g44150.1, LOC_Os10g21240.1, LOC_Os05g05590.1, LOC_Os05g39240.1, LOC_Os05g07210.1, LOC_Os03g37830.1, LOC_Os02g31910.2, LOC_Os08g31460.1, LOC_Os01g03914.1, LOC_Os01g62070.1, LOC_Os11g42790.1, LOC_Os01g70490.1, LOC_Os06g39740.1, LOC_Os04g16748.1, LOC_Os03g48000.1, LOC_Os12g07270.1, LOC_Os04g16740.1, LOC_Os05g02240.1, LOC_Os12g10570.1, LOC_Os12g42370.1, LOC…
Molecular Function	5	GO:0015291	secondary active transmembrane transporter activity	2.61e-05	0.00055542	25995	114	4510	38	LOC_Os03g08900.1, LOC_Os02g02980.1, LOC_Os03g37490.1, LOC_Os03g64150.1, LOC_Os03g37470.1, LOC_Os02g38020.1, LOC_Os10g20380.1, LOC_Os09g11450.1, LOC_Os05g05590.1, LOC_Os01g49120.1, LOC_Os01g08020.1, LOC_Os03g12790.1, LOC_Os03g37640.1, LOC_Os11g42790.1, LOC_Os09g37610.1, LOC_Os03g37411.1, LOC_Os02g57620.1, LOC_Os12g25160.1, LOC_Os06g29844.1, LOC_Os12g44360.2, LOC_Os02g27490.1, LOC_Os07g31884.1, LOC…
Molecular Function	5	GO:0016168	chlorophyll binding	3.2e-05	0.000659194	25995	8	4510	7	LOC_Os09g04680.1, LOC_Os06g39708.1, LOC_Os04g16874.1, LOC_Os10g21212.1, LOC_Os10g21310.1, LOC_Os02g24632.1, LOC_Os12g10600.1
Molecular Function	6	GO:0015297	antiporter activity	5.46e-05	0.00109226	25995	97	4510	33	LOC_Os03g08900.1, LOC_Os02g02980.1, LOC_Os03g37490.1, LOC_Os03g64150.1, LOC_Os03g37470.1, LOC_Os10g20380.1, LOC_Os09g11450.1, LOC_Os05g05590.1, LOC_Os01g49120.1, LOC_Os03g12790.1, LOC_Os03g37640.1, LOC_Os11g42790.1, LOC_Os09g37610.1, LOC_Os03g37411.1, LOC_Os02g57620.1, LOC_Os12g25160.1, LOC_Os06g29844.1, LOC_Os12g44360.2, LOC_Os07g31884.1, LOC_Os01g69010.1, LOC_Os10g20390.1, LOC_Os12g42300.1, LOC…
Molecular Function	6	GO:0004222	metalloendopeptidase activity	6.65e-05	0.00129117	25995	48	4510	20	LOC_Os01g04900.1, LOC_Os10g40830.1, LOC_Os01g43150.1, LOC_Os06g12370.1, LOC_Os01g51390.1, LOC_Os06g51029.1, LOC_Os03g38230.1, LOC_Os02g50730.1, LOC_Os01g57082.1, LOC_Os01g73910.1, LOC_Os02g52390.1, LOC_Os06g41990.1, LOC_Os04g39190.1, LOC_Os02g58340.1, LOC_Os12g29990.1, LOC_Os01g39260.1, LOC_Os06g45820.1, LOC_Os07g38270.1, LOC_Os02g43350.1, LOC_Os07g38280.1
Molecular Function	5	GO:0046872	metal ion binding	7.74e-05	0.00146189	25995	1543	4510	324	LOC_Os09g35880.1, LOC_Os09g10340.1, LOC_Os06g15330.1, LOC_Os09g23540.1, LOC_Os04g27020.1, LOC_Os08g04500.1, LOC_Os03g27040.1, LOC_Os07g28160.1, LOC_Os06g43350.1, LOC_Os12g40490.1, LOC_Os01g26280.1, LOC_Os05g03760.1, LOC_Os12g37320.1, LOC_Os07g44130.1, LOC_Os03g13100.1, LOC_Os03g15740.1, LOC_Os02g36190.1, LOC_Os02g52390.1, LOC_Os01g59000.1, LOC_Os09g31482.1, LOC_Os04g21820.1, LOC_Os11g01530.1, LOC…
Molecular Function	6	GO:0042626	ATPase-coupled transmembrane transporter activity	8.45e-05	0.00155327	25995	103	4510	34	LOC_Os02g06530.1, LOC_Os01g07870.1, LOC_Os01g58000.1, LOC_Os05g10730.1, LOC_Os11g05700.1, LOC_Os10g21264.1, LOC_Os04g52900.1, LOC_Os01g25386.1, LOC_Os10g21240.1, LOC_Os02g09720.1, LOC_Os05g04600.1, LOC_Os07g28090.1, LOC_Os03g54790.1, LOC_Os04g49890.1, LOC_Os10g21266.1, LOC_Os07g32880.1, LOC_Os02g21750.1, LOC_Os06g39740.1, LOC_Os01g50160.1, LOC_Os04g13220.1, LOC_Os04g51610.1, LOC_Os03g48310.1, LOC…
Molecular Function	6	GO:0016407	acetyltransferase activity	9.41e-05	0.00168353	25995	49	4510	20	LOC_Os05g45710.1, LOC_Os01g14370.1, LOC_Os01g52260.1, LOC_Os03g04140.1, LOC_Os03g55530.1, LOC_Os06g49130.1, LOC_Os01g66890.1, LOC_Os08g16010.1, LOC_Os05g44020.4, LOC_Os05g40260.1, LOC_Os08g01170.1, LOC_Os03g10050.1, LOC_Os02g56219.1, LOC_Os07g02540.1, LOC_Os03g58010.1, LOC_Os01g68020.1, LOC_Os03g31690.1, LOC_Os03g58020.1, LOC_Os07g16130.1, LOC_Os02g04490.1
Molecular Function	4	GO:0043169	cation binding	9.68e-05	0.00168738	25995	1558	4510	326	LOC_Os09g35880.1, LOC_Os09g10340.1, LOC_Os06g15330.1, LOC_Os09g23540.1, LOC_Os04g27020.1, LOC_Os08g04500.1, LOC_Os03g27040.1, LOC_Os07g28160.1, LOC_Os06g43350.1, LOC_Os12g40490.1, LOC_Os01g26280.1, LOC_Os05g03760.1, LOC_Os12g37320.1, LOC_Os07g44130.1, LOC_Os03g13100.1, LOC_Os03g15740.1, LOC_Os02g36190.1, LOC_Os02g52390.1, LOC_Os01g59000.1, LOC_Os09g31482.1, LOC_Os11g01530.1, LOC_Os04g21820.1, LOC…
Molecular Function	5	GO:0003954	NADH dehydrogenase activity	0.000137738	0.00210148	25995	26	4510	13	LOC_Os06g22010.1, LOC_Os07g25004.1, LOC_Os01g58024.1, LOC_Os12g19420.1, LOC_Os01g58022.1, LOC_Os04g16742.1, LOC_Os05g45730.1, LOC_Os10g38206.1, LOC_Os06g46435.1, LOC_Os04g16854.1, LOC_Os10g38212.1, LOC_Os08g15248.1, LOC_Os10g21258.1
Molecular Function	6	GO:0050136	NADH dehydrogenase (quinone) activity	0.000137738	0.00210148	25995	26	4510	13	LOC_Os06g22010.1, LOC_Os07g25004.1, LOC_Os01g58024.1, LOC_Os12g19420.1, LOC_Os01g58022.1, LOC_Os04g16742.1, LOC_Os05g45730.1, LOC_Os10g38206.1, LOC_Os06g46435.1, LOC_Os04g16854.1, LOC_Os10g38212.1, LOC_Os08g15248.1, LOC_Os10g21258.1
Molecular Function	7	GO:0008137	NADH dehydrogenase (ubiquinone) activity	0.000137738	0.00210148	25995	26	4510	13	LOC_Os06g22010.1, LOC_Os07g25004.1, LOC_Os01g58024.1, LOC_Os12g19420.1, LOC_Os01g58022.1, LOC_Os04g16742.1, LOC_Os05g45730.1, LOC_Os10g38206.1, LOC_Os06g46435.1, LOC_Os04g16854.1, LOC_Os10g38212.1, LOC_Os08g15248.1, LOC_Os10g21258.1
Molecular Function	4	GO:0022803	passive transmembrane transporter activity	0.000139069	0.00210148	25995	93	4510	31	LOC_Os02g14840.1, LOC_Os01g50860.1, LOC_Os02g51470.3, LOC_Os02g54640.1, LOC_Os01g58000.1, LOC_Os10g21264.1, LOC_Os07g01310.1, LOC_Os10g21240.1, LOC_Os06g09120.1, LOC_Os04g55080.1, LOC_Os01g11250.1, LOC_Os06g46670.2, LOC_Os03g54100.2, LOC_Os10g21266.1, LOC_Os07g32880.1, ChrSy.fgenesh.mRNA.37, LOC_Os06g09090.1, LOC_Os06g14030.1, LOC_Os06g39740.1, LOC_Os04g49570.2, LOC_Os05g42250.1, LOC_Os06g08910.3…
Molecular Function	5	GO:0015267	channel activity	0.000139069	0.00210148	25995	93	4510	31	LOC_Os02g14840.1, LOC_Os01g50860.1, LOC_Os02g51470.3, LOC_Os02g54640.1, LOC_Os01g58000.1, LOC_Os10g21264.1, LOC_Os07g01310.1, LOC_Os10g21240.1, LOC_Os06g09120.1, LOC_Os04g55080.1, LOC_Os01g11250.1, LOC_Os06g46670.2, LOC_Os03g54100.2, LOC_Os10g21266.1, LOC_Os07g32880.1, ChrSy.fgenesh.mRNA.37, LOC_Os06g09090.1, LOC_Os06g14030.1, LOC_Os06g39740.1, LOC_Os04g49570.2, LOC_Os05g42250.1, LOC_Os06g08910.3…
Molecular Function	5	GO:0005216	ion channel activity	0.000139069	0.00210148	25995	93	4510	31	LOC_Os02g14840.1, LOC_Os01g50860.1, LOC_Os02g51470.3, LOC_Os02g54640.1, LOC_Os01g58000.1, LOC_Os10g21264.1, LOC_Os07g01310.1, LOC_Os10g21240.1, LOC_Os06g09120.1, LOC_Os04g55080.1, LOC_Os01g11250.1, LOC_Os06g46670.2, LOC_Os10g21266.1, LOC_Os07g32880.1, LOC_Os03g54100.2, ChrSy.fgenesh.mRNA.37, LOC_Os06g09090.1, LOC_Os06g14030.1, LOC_Os06g39740.1, LOC_Os04g49570.2, LOC_Os05g42250.1, LOC_Os06g08910.3…
Molecular Function	6	GO:0015077	monovalent inorganic cation transmembrane transporter activity	0.000351637	0.00519811	25995	176	4510	49	LOC_Os02g06530.1, LOC_Os01g58000.1, LOC_Os10g21240.1, LOC_Os05g05590.1, LOC_Os05g39240.1, LOC_Os03g37830.1, LOC_Os02g31910.2, LOC_Os01g70490.1, LOC_Os11g42790.1, LOC_Os06g39740.1, LOC_Os04g16748.1, LOC_Os12g07270.1, LOC_Os04g16740.1, LOC_Os05g02240.1, LOC_Os12g10570.1, LOC_Os09g21000.1, LOC_Os03g37840.1, LOC_Os04g58620.1, LOC_Os02g34580.1, LOC_Os03g17070.1, LOC_Os02g51470.3, LOC_Os08g39950.1, LOC…
Molecular Function	5	GO:0015399	primary active transmembrane transporter activity	0.000376305	0.00544441	25995	132	4510	39	LOC_Os02g06530.1, LOC_Os01g07870.1, LOC_Os01g58000.1, LOC_Os05g10730.1, LOC_Os11g05700.1, LOC_Os04g52900.1, LOC_Os10g21264.1, LOC_Os01g25386.1, LOC_Os10g21240.1, LOC_Os02g09720.1, LOC_Os05g04600.1, LOC_Os03g48471.1, LOC_Os07g28090.1, LOC_Os03g54790.1, LOC_Os04g49890.1, LOC_Os02g09150.1, LOC_Os10g21266.1, LOC_Os07g32880.1, LOC_Os02g21750.1, LOC_Os06g39740.1, LOC_Os01g50160.1, LOC_Os04g13220.1, LOC…
Molecular Function	7	GO:0005506	iron ion binding	0.000434666	0.00615777	25995	425	4510	101	LOC_Os09g10340.1, LOC_Os01g44980.1, LOC_Os01g52790.1, LOC_Os04g27020.1, LOC_Os07g28160.1, LOC_Os06g43350.1, LOC_Os07g44130.1, LOC_Os02g36190.1, LOC_Os01g59000.1, LOC_Os08g05620.1, LOC_Os11g01530.1, LOC_Os10g17260.1, LOC_Os05g49300.1, LOC_Os08g01490.1, LOC_Os03g44740.1, LOC_Os02g57290.1, LOC_Os06g47940.1, LOC_Os03g03370.1, LOC_Os03g25500.1, LOC_Os05g37250.1, LOC_Os01g12770.1, LOC_Os03g04190.1, LOC…
Molecular Function	6	GO:0015035	protein disulfide oxidoreductase activity	0.000471129	0.00653811	25995	74	4510	25	LOC_Os07g08840.1, LOC_Os04g42930.1, LOC_Os01g07376.1, LOC_Os02g53400.1, LOC_Os09g38670.1, LOC_Os07g09310.1, LOC_Os07g29410.1, LOC_Os12g18360.1, LOC_Os05g40190.1, LOC_Os12g35340.1, LOC_Os02g35900.1, ChrUn.fgenesh.mRNA.94, LOC_Os01g27140.1, LOC_Os02g40500.1, LOC_Os03g55820.1, LOC_Os03g63420.1, LOC_Os03g21000.1, LOC_Os05g11090.1, LOC_Os01g68480.1, LOC_Os07g46570.1, LOC_Os12g08730.1, LOC_Os05g07690.2…
Molecular Function	5	GO:0022890	inorganic cation transmembrane transporter activity	0.000506467	0.00688795	25995	234	4510	61	LOC_Os02g06530.1, LOC_Os01g58000.1, LOC_Os06g44150.1, LOC_Os10g21240.1, LOC_Os05g05590.1, LOC_Os05g39240.1, LOC_Os05g07210.1, LOC_Os03g37830.1, LOC_Os02g31910.2, LOC_Os08g31460.1, LOC_Os11g42790.1, LOC_Os01g70490.1, LOC_Os06g39740.1, LOC_Os04g16748.1, LOC_Os03g48000.1, LOC_Os12g07270.1, LOC_Os04g16740.1, LOC_Os05g02240.1, LOC_Os12g10570.1, LOC_Os12g42370.1, LOC_Os09g21000.1, LOC_Os03g37840.1, LOC…
Molecular Function	4	GO:0016705	oxidoreductase activity, acting on paired donors, with incorporation or reduction of molecular oxygen	0.000540712	0.00720949	25995	527	4510	121	LOC_Os09g10340.1, LOC_Os01g66100.1, LOC_Os03g12910.1, LOC_Os01g52790.1, LOC_Os04g27020.1, LOC_Os06g40080.1, LOC_Os07g28160.1, LOC_Os06g43350.1, LOC_Os10g37880.1, LOC_Os07g44130.1, LOC_Os02g36190.1, LOC_Os01g59000.1, LOC_Os05g34854.1, LOC_Os08g05620.1, LOC_Os10g17260.1, LOC_Os04g57160.2, LOC_Os08g01490.1, LOC_Os07g02140.1, LOC_Os06g08041.1, LOC_Os03g44740.1, LOC_Os02g57290.1, LOC_Os03g25500.1, LOC…
Molecular Function	4	GO:0003913	DNA photolyase activity	0.000552432	0.00722411	25995	8	4510	6	LOC_Os02g10990.1, LOC_Os04g37920.1, LOC_Os09g36240.1, LOC_Os10g08580.1, LOC_Os02g36380.1, LOC_Os06g45100.1
Molecular Function	3	GO:0016829	lyase activity	0.00056306	0.00722417	25995	249	4510	64	LOC_Os08g04500.1, LOC_Os10g37980.1, LOC_Os04g42095.1, LOC_Os12g19470.2, LOC_Os02g36380.1, LOC_Os12g17600.1, LOC_Os01g11054.1, LOC_Os02g45660.1, LOC_Os08g02700.1, LOC_Os09g16910.3, LOC_Os04g39270.1, LOC_Os02g39790.2, LOC_Os11g07020.1, LOC_Os02g36210.1, LOC_Os06g45100.1, LOC_Os02g19924.1, LOC_Os08g07080.1, LOC_Os12g33610.1, LOC_Os02g10990.1, LOC_Os04g37920.1, LOC_Os11g42510.1, LOC_Os04g43800.1, LOC…
Molecular Function	3	GO:0140096	catalytic activity, acting on a protein	0.000583291	0.00734515	25995	2291	4510	455	LOC_Os07g35690.1, LOC_Os02g05480.1, LOC_Os08g14950.1, LOC_Os07g18230.1, LOC_Os06g47650.1, LOC_Os07g43560.1, LOC_Os11g35220.1, LOC_Os10g03440.1, LOC_Os06g12120.1, LOC_Os02g52390.1, LOC_Os05g16824.1, LOC_Os02g34600.1, LOC_Os03g59880.1, LOC_Os03g31070.1, LOC_Os01g02580.1, LOC_Os11g40810.1, LOC_Os08g44520.1, LOC_Os02g49570.1, LOC_Os12g02250.1, LOC_Os11g01180.1, LOC_Os05g01470.1, LOC_Os01g10450.2, LOC…
Molecular Function	4	GO:0016667	oxidoreductase activity, acting on a sulfur group of donors	0.000709026	0.00876613	25995	101	4510	31	LOC_Os04g40600.1, LOC_Os07g08840.1, LOC_Os04g42930.1, LOC_Os01g07376.1, LOC_Os08g30590.1, LOC_Os02g53400.1, LOC_Os09g38670.1, LOC_Os07g09310.1, LOC_Os07g29410.1, LOC_Os12g18360.1, LOC_Os05g40190.1, LOC_Os12g35340.1, LOC_Os05g33510.1, LOC_Os02g35900.1, ChrUn.fgenesh.mRNA.94, LOC_Os01g27140.1, LOC_Os02g40500.1, LOC_Os03g55820.1, LOC_Os03g63420.1, LOC_Os03g21000.1, LOC_Os05g11090.1, LOC_Os01g68480.1…
Molecular Function	4	GO:0016987	sigma factor activity	0.000805445	0.0097804	25995	6	4510	5	LOC_Os08g06630.1, LOC_Os08g14450.1, LOC_Os03g16430.1, LOC_Os05g50930.1, LOC_Os05g51150.1
Molecular Function	8	GO:0016887	ATPase activity	0.000822234	0.0098091	25995	210	4510	55	LOC_Os01g73530.2, LOC_Os11g22350.1, LOC_Os01g07870.1, LOC_Os07g47530.1, LOC_Os04g32560.1, LOC_Os05g10730.1, LOC_Os11g05700.1, LOC_Os01g52560.1, LOC_Os01g25386.1, LOC_Os09g39910.1, LOC_Os03g22420.1, LOC_Os11g43970.1, LOC_Os05g44590.2, LOC_Os01g42380.1, LOC_Os02g32520.1, LOC_Os01g21820.1, LOC_Os04g13220.1, LOC_Os12g12850.1, LOC_Os01g50100.1, LOC_Os02g35630.1, LOC_Os01g50080.1, LOC_Os06g06190.1, LOC…
Molecular Function	7	GO:0008080	N-acetyltransferase activity	0.00151868	0.0178052	25995	43	4510	16	LOC_Os01g14370.1, LOC_Os03g55530.1, LOC_Os06g49130.1, LOC_Os01g66890.1, LOC_Os08g16010.1, LOC_Os05g44020.4, LOC_Os05g40260.1, LOC_Os08g01170.1, LOC_Os02g56219.1, LOC_Os07g02540.1, LOC_Os01g68020.1, LOC_Os03g58010.1, LOC_Os03g31690.1, LOC_Os03g58020.1, LOC_Os02g04490.1, LOC_Os07g16130.1
Molecular Function	5	GO:0016861	intramolecular oxidoreductase activity, interconverting aldoses and ketoses	0.00164489	0.018958	25995	15	4510	8	LOC_Os03g56869.1, LOC_Os06g14510.3, LOC_Os09g36450.1, LOC_Os09g29070.1, LOC_Os08g37380.2, LOC_Os07g08030.1, LOC_Os04g24140.1, LOC_Os01g05490.1
Molecular Function	3	GO:0016740	transferase activity	0.00182261	0.0204229	25995	4133	4510	783	LOC_Os07g35690.1, LOC_Os03g04140.1, LOC_Os07g18230.1, LOC_Os06g47650.1, LOC_Os06g35540.1, LOC_Os11g35220.1, LOC_Os06g12120.1, LOC_Os01g09570.1, LOC_Os02g36770.1, LOC_Os04g09604.1, LOC_Os11g11000.2, LOC_Os08g38130.1, LOC_Os08g37790.1, LOC_Os02g19924.1, LOC_Os05g50560.1, LOC_Os01g48874.1, LOC_Os03g55530.1, LOC_Os12g02250.1, LOC_Os05g45080.1, LOC_Os01g10450.2, LOC_Os04g35700.1, LOC_Os09g33820.2, LOC…
Molecular Function	4	GO:0016830	carbon-carbon lyase activity	0.00183205	0.0204229	25995	89	4510	27	LOC_Os01g58020.1, LOC_Os06g14740.1, LOC_Os01g72940.1, LOC_Os08g27840.1, LOC_Os04g42095.1, LOC_Os09g36240.1, LOC_Os08g36320.1, LOC_Os12g19470.2, LOC_Os02g36380.1, LOC_Os12g17600.1, LOC_Os01g11054.1, LOC_Os08g02700.1, LOC_Os02g39795.1, LOC_Os03g15050.1, LOC_Os04g39270.1, LOC_Os02g39790.2, LOC_Os11g07020.1, LOC_Os04g42090.3, LOC_Os06g48620.1, LOC_Os06g45100.1, LOC_Os02g10990.1, LOC_Os04g37920.1, LOC…
Molecular Function	6	GO:0016410	N-acyltransferase activity	0.00200685	0.0220106	25995	44	4510	16	LOC_Os01g14370.1, LOC_Os03g55530.1, LOC_Os06g49130.1, LOC_Os01g66890.1, LOC_Os08g16010.1, LOC_Os05g44020.4, LOC_Os05g40260.1, LOC_Os08g01170.1, LOC_Os02g56219.1, LOC_Os07g02540.1, LOC_Os03g58010.1, LOC_Os01g68020.1, LOC_Os03g31690.1, LOC_Os03g58020.1, LOC_Os07g16130.1, LOC_Os02g04490.1
Molecular Function	6	GO:0005509	calcium ion binding	0.00237847	0.0247643	25995	117	4510	33	LOC_Os01g59090.1, LOC_Os04g14304.1, LOC_Os12g08830.1, LOC_Os09g29560.1, LOC_Os01g26280.1, LOC_Os09g30454.1, LOC_Os01g59530.1, LOC_Os10g10130.1, LOC_Os01g26174.1, LOC_Os07g04840.1, LOC_Os04g51040.1, LOC_Os02g50780.1, LOC_Os05g31750.1, LOC_Os01g56670.1, LOC_Os04g21820.1, LOC_Os01g26210.1, LOC_Os08g25900.1, LOC_Os04g33040.1, LOC_Os04g44200.1, LOC_Os01g31690.1, LOC_Os02g02120.1, LOC_Os12g16540.1, LOC…
Molecular Function	8	GO:0034212	peptide N-acetyltransferase activity	0.00241381	0.0247643	25995	7	4510	5	LOC_Os01g14370.1, LOC_Os06g49130.1, LOC_Os01g66890.1, LOC_Os01g68020.1, LOC_Os02g04490.1
Molecular Function	9	GO:0061733	peptide-lysine-N-acetyltransferase activity	0.00241381	0.0247643	25995	7	4510	5	LOC_Os01g14370.1, LOC_Os06g49130.1, LOC_Os01g66890.1, LOC_Os01g68020.1, LOC_Os02g04490.1
Molecular Function	10	GO:0004402	histone acetyltransferase activity	0.00241381	0.0247643	25995	7	4510	5	LOC_Os01g14370.1, LOC_Os06g49130.1, LOC_Os01g66890.1, LOC_Os01g68020.1, LOC_Os02g04490.1
Molecular Function	4	GO:0016638	oxidoreductase activity, acting on the CH-NH2 group of donors	0.00244001	0.0247643	25995	19	4510	9	LOC_Os05g48200.1, LOC_Os02g05500.1, LOC_Os01g51410.1, LOC_Os07g38620.1, LOC_Os04g20164.1, LOC_Os07g46460.1, LOC_Os06g40940.1, LOC_Os10g23120.1, LOC_Os03g02450.1
Molecular Function	4	GO:0046933	proton-transporting ATP synthase activity, rotational mechanism	0.00286997	0.0282838	25995	30	4510	12	LOC_Os03g55874.1, LOC_Os06g02980.1, LOC_Os02g51470.3, LOC_Os01g58000.1, LOC_Os10g21264.1, LOC_Os03g52660.1, LOC_Os10g21266.1, LOC_Os07g32880.1, LOC_Os04g16740.1, LOC_Os10g21240.1, LOC_Os06g39740.1, LOC_Os12g10570.1
Molecular Function	7	GO:0015252	proton channel activity	0.00286997	0.0282838	25995	30	4510	12	LOC_Os02g51470.3, LOC_Os01g58000.1, LOC_Os10g21264.1, LOC_Os04g16740.1, LOC_Os10g21240.1, LOC_Os12g10570.1, LOC_Os03g55874.1, LOC_Os06g02980.1, LOC_Os03g52660.1, LOC_Os10g21266.1, LOC_Os07g32880.1, LOC_Os06g39740.1
Molecular Function	4	GO:0016701	oxidoreductase activity, acting on single donors with incorporation of molecular oxygen	0.00335726	0.0326134	25995	50	4510	17	LOC_Os08g37874.1, LOC_Os03g45250.1, LOC_Os05g23880.1, LOC_Os12g37350.1, LOC_Os06g01360.1, LOC_Os03g57220.2, LOC_Os12g37320.1, LOC_Os02g10120.1, LOC_Os10g41780.1, LOC_Os10g28360.1, LOC_Os03g06620.1, LOC_Os02g07160.1, LOC_Os02g54980.1, LOC_Os03g05310.1, LOC_Os08g39840.1, LOC_Os08g39850.1, LOC_Os12g37260.1
Molecular Function	4	GO:0019825	oxygen binding	0.00352375	0.0337486	25995	346	4510	80	LOC_Os06g03930.1, LOC_Os09g10340.1, LOC_Os03g12660.1, LOC_Os01g52790.1, LOC_Os04g27020.1, LOC_Os07g19130.1, LOC_Os09g28390.1, LOC_Os07g28160.1, LOC_Os06g43350.1, LOC_Os08g43440.1, LOC_Os07g44130.1, LOC_Os02g36150.1, LOC_Os02g36190.1, LOC_Os01g59000.1, LOC_Os06g39880.1, LOC_Os08g05620.1, LOC_Os06g02019.1, LOC_Os10g17260.1, LOC_Os01g41820.1, LOC_Os03g55250.1, LOC_Os02g30110.1, LOC_Os09g23820.1, LOC…
Molecular Function	4	GO:0016860	intramolecular oxidoreductase activity	0.00375917	0.0355032	25995	20	4510	9	LOC_Os03g56869.1, LOC_Os06g14510.3, LOC_Os07g36190.1, LOC_Os09g36450.1, LOC_Os09g29070.1, LOC_Os08g37380.2, LOC_Os07g08030.1, LOC_Os04g24140.1, LOC_Os01g05490.1
Molecular Function	6	GO:0004733	pyridoxamine-phosphate oxidase activity	0.00389759	0.0359189	25995	5	4510	4	LOC_Os02g05500.1, LOC_Os07g38620.1, LOC_Os10g23120.1, LOC_Os03g02450.1
Molecular Function	5	GO:0015036	disulfide oxidoreductase activity	0.00390882	0.0359189	25995	89	4510	26	LOC_Os07g08840.1, LOC_Os04g42930.1, LOC_Os01g07376.1, LOC_Os08g30590.1, LOC_Os02g53400.1, LOC_Os09g38670.1, LOC_Os07g09310.1, LOC_Os07g29410.1, LOC_Os12g18360.1, LOC_Os05g40190.1, LOC_Os12g35340.1, LOC_Os02g35900.1, ChrUn.fgenesh.mRNA.94, LOC_Os01g27140.1, LOC_Os02g40500.1, LOC_Os03g55820.1, LOC_Os03g63420.1, LOC_Os03g21000.1, LOC_Os05g11090.1, LOC_Os01g68480.1, LOC_Os07g46570.1, LOC_Os12g08730.1…
Molecular Function	5	GO:0042578	phosphoric ester hydrolase activity	0.00502352	0.0455466	25995	95	4510	27	LOC_Os08g44320.1, LOC_Os03g48300.1, LOC_Os09g27050.1, LOC_Os11g02180.1, LOC_Os08g29160.1, LOC_Os03g01750.1, LOC_Os06g45370.1, LOC_Os10g41240.1, LOC_Os01g52230.1, LOC_Os12g05660.2, LOC_Os04g16680.1, LOC_Os01g01920.1, LOC_Os01g64660.1, LOC_Os06g05870.1, LOC_Os02g54150.1, LOC_Os09g36520.1, LOC_Os03g08430.1, LOC_Os05g36270.1, LOC_Os08g35620.1, LOC_Os06g09320.2, LOC_Os06g09540.1, LOC_Os05g10310.1, LOC…
Molecular Function	6	GO:0004751	ribose-5-phosphate isomerase activity	0.00521941	0.0461377	25995	3	4510	3	LOC_Os03g56869.1, LOC_Os07g08030.1, LOC_Os04g24140.1
Molecular Function	5	GO:0016616	oxidoreductase activity, acting on the CH-OH group of donors, NAD or NADP as acceptor	0.00528192	0.0461377	25995	237	4510	57	LOC_Os02g14090.1, LOC_Os09g23540.1, LOC_Os03g56280.1, LOC_Os06g41840.1, LOC_Os08g35860.1, LOC_Os09g35800.1, LOC_Os06g27770.1, LOC_Os01g61230.1, LOC_Os10g01044.1, LOC_Os06g49120.1, LOC_Os01g71310.1, LOC_Os09g31514.1, LOC_Os07g40974.1, LOC_Os03g22780.1, LOC_Os02g35500.1, LOC_Os04g53810.1, LOC_Os03g23980.1, LOC_Os05g31040.1, LOC_Os02g44550.1, LOC_Os04g01650.1, LOC_Os09g31506.1, LOC_Os04g53920.1, LOC…
Molecular Function	4	GO:0016229	steroid dehydrogenase activity	0.00542796	0.0461377	25995	100	4510	28	LOC_Os06g41840.1, LOC_Os12g04260.1, LOC_Os09g35800.1, LOC_Os06g27770.1, LOC_Os01g61230.1, LOC_Os10g01044.1, LOC_Os06g49120.1, LOC_Os06g46920.1, LOC_Os05g51670.1, LOC_Os09g31514.1, LOC_Os02g58790.1, LOC_Os06g44170.1, LOC_Os07g40974.1, LOC_Os03g22780.1, LOC_Os04g53810.1, LOC_Os06g41810.1, LOC_Os04g33060.1, LOC_Os03g23980.1, LOC_Os01g34480.1, LOC_Os09g31506.1, LOC_Os04g53920.1, LOC_Os02g04510.1, LOC…
Molecular Function	5	GO:0033764	steroid dehydrogenase activity, acting on the CH-OH group of donors, NAD or NADP as acceptor	0.00542796	0.0461377	25995	100	4510	28	LOC_Os06g41840.1, LOC_Os12g04260.1, LOC_Os09g35800.1, LOC_Os06g27770.1, LOC_Os01g61230.1, LOC_Os10g01044.1, LOC_Os06g49120.1, LOC_Os06g46920.1, LOC_Os05g51670.1, LOC_Os09g31514.1, LOC_Os02g58790.1, LOC_Os06g44170.1, LOC_Os07g40974.1, LOC_Os03g22780.1, LOC_Os04g53810.1, LOC_Os06g41810.1, LOC_Os04g33060.1, LOC_Os03g23980.1, LOC_Os01g34480.1, LOC_Os09g31506.1, LOC_Os04g53920.1, LOC_Os02g04510.1, LOC…
Molecular Function	6	GO:0003854	3-beta-hydroxy-delta5-steroid dehydrogenase activity	0.00542796	0.0461377	25995	100	4510	28	LOC_Os06g41840.1, LOC_Os12g04260.1, LOC_Os09g35800.1, LOC_Os06g27770.1, LOC_Os01g61230.1, LOC_Os10g01044.1, LOC_Os06g49120.1, LOC_Os06g46920.1, LOC_Os05g51670.1, LOC_Os09g31514.1, LOC_Os02g58790.1, LOC_Os06g44170.1, LOC_Os07g40974.1, LOC_Os03g22780.1, LOC_Os04g53810.1, LOC_Os06g41810.1, LOC_Os04g33060.1, LOC_Os03g23980.1, LOC_Os01g34480.1, LOC_Os09g31506.1, LOC_Os04g53920.1, LOC_Os02g04510.1, LOC…

## Sheet: Stem_Lower vs Leaf-LDLT_Up 
								Up regulation
GO Type	Level	GO ID	GO Name	p-value	corr. pvalue	Pop total	Pop hits	Total	Gene count	Genes
Biological Process	3	GO:0071704	organic substance metabolic process	0.000720642	0.00965254	25995	10656	5065	2177	LOC_Os03g02190.1, LOC_Os08g34580.1, LOC_Os11g27264.2, LOC_Os09g32670.1, LOC_Os02g17360.1, LOC_Os06g05630.1, LOC_Os07g09330.1, LOC_Os06g11320.1, LOC_Os05g39050.1, LOC_Os12g41060.1, LOC_Os05g43140.1, LOC_Os02g55370.1, LOC_Os04g52361.1, LOC_Os04g41970.1, LOC_Os05g37450.1, LOC_Os12g38930.1, LOC_Os09g39430.1, LOC_Os03g02200.1, LOC_Os12g38000.1, LOC_Os05g11750.2, LOC_Os04g46320.1, LOC_Os03g55990.1, LOC…
Biological Process	3	GO:0044238	primary metabolic process	0.000367565	0.0051405	25995	10432	5065	2139	LOC_Os03g02190.1, LOC_Os08g34580.1, LOC_Os11g27264.2, LOC_Os09g32670.1, LOC_Os02g17360.1, LOC_Os06g05630.1, LOC_Os07g09330.1, LOC_Os06g11320.1, LOC_Os05g39050.1, LOC_Os12g41060.1, LOC_Os05g43140.1, LOC_Os02g55370.1, LOC_Os04g52361.1, LOC_Os04g41970.1, LOC_Os05g37450.1, LOC_Os12g38930.1, LOC_Os09g39430.1, LOC_Os03g02200.1, LOC_Os12g38000.1, LOC_Os05g11750.2, LOC_Os04g46320.1, LOC_Os03g55990.1, LOC…
Biological Process	3	GO:0009058	biosynthetic process	3.79e-09	1.09e-07	25995	5668	5065	1259	LOC_Os08g34580.1, LOC_Os02g40664.1, LOC_Os09g32670.1, LOC_Os09g08720.1, LOC_Os06g21480.1, LOC_Os10g40880.1, LOC_Os07g09330.1, LOC_Os05g39050.1, LOC_Os12g41060.1, LOC_Os05g43140.1, LOC_Os11g47330.1, LOC_Os02g55370.1, LOC_Os04g52361.1, LOC_Os04g41970.1, LOC_Os01g67134.1, LOC_Os12g38930.1, LOC_Os05g32760.1, LOC_Os03g02200.1, LOC_Os04g50060.1, LOC_Os12g38000.1, LOC_Os04g41229.1, LOC_Os03g55990.1, LOC…
Biological Process	4	GO:0034641	cellular nitrogen compound metabolic process	0.000602494	0.00830394	25995	4822	5065	1021	LOC_Os09g32670.1, LOC_Os02g17360.1, LOC_Os06g21480.1, LOC_Os07g46540.1, LOC_Os05g39050.1, LOC_Os12g41060.1, LOC_Os12g25210.1, LOC_Os02g55370.1, LOC_Os04g52361.1, LOC_Os01g73950.1, LOC_Os01g67134.1, LOC_Os05g43610.1, LOC_Os03g02200.1, LOC_Os04g50060.1, LOC_Os12g38000.1, LOC_Os04g41229.1, LOC_Os03g55990.1, LOC_Os03g08620.1, LOC_Os06g45710.1, LOC_Os07g36500.1, LOC_Os06g30730.1, LOC_Os01g54540.1, LOC…
Biological Process	4	GO:1901576	organic substance biosynthetic process	9.87e-11	3.76e-09	25995	2870	5065	690	LOC_Os04g58190.1, LOC_Os08g03640.1, LOC_Os08g34580.1, LOC_Os05g02150.1, LOC_Os09g32670.1, LOC_Os09g08720.1, LOC_Os02g08230.1, LOC_Os04g28280.1, LOC_Os09g29960.1, LOC_Os06g38980.1, LOC_Os06g21480.1, LOC_Os02g07890.2, LOC_Os12g41060.1, LOC_Os05g39050.1, LOC_Os08g06040.1, LOC_Os01g13080.1, LOC_Os05g08570.1, LOC_Os02g55370.1, LOC_Os04g52361.1, LOC_Os01g64820.1, LOC_Os06g50830.1, LOC_Os03g05980.1, LOC…
Biological Process	4	GO:0044249	cellular biosynthetic process	2.36e-10	8.32e-09	25995	2757	5065	663	LOC_Os04g58190.1, LOC_Os08g03640.1, LOC_Os08g34580.1, LOC_Os05g02150.1, LOC_Os09g32670.1, LOC_Os02g08230.1, LOC_Os04g28280.1, LOC_Os09g29960.1, LOC_Os06g38980.1, LOC_Os06g21480.1, LOC_Os02g07890.2, LOC_Os12g41060.1, LOC_Os05g39050.1, LOC_Os08g06040.1, LOC_Os01g13080.1, LOC_Os05g08570.1, LOC_Os02g55370.1, LOC_Os04g52361.1, LOC_Os01g64820.1, LOC_Os06g50830.1, LOC_Os03g05980.1, LOC_Os10g27190.1, LOC…
Biological Process	5	GO:0009059	macromolecule biosynthetic process	1.04e-09	3.41e-08	25995	2272	5065	554	LOC_Os04g58190.1, LOC_Os08g03640.1, LOC_Os05g02150.1, LOC_Os09g32670.1, LOC_Os04g28280.1, LOC_Os09g29960.1, LOC_Os06g38980.1, LOC_Os06g21480.1, LOC_Os02g07890.2, LOC_Os12g41060.1, LOC_Os05g39050.1, LOC_Os08g06040.1, LOC_Os01g13080.1, LOC_Os05g08570.1, LOC_Os02g55370.1, LOC_Os04g52361.1, LOC_Os01g64820.1, LOC_Os06g50830.1, LOC_Os03g05980.1, LOC_Os10g27190.1, LOC_Os01g67134.1, LOC_Os12g38000.1, LOC…
Biological Process	5	GO:0034645	cellular macromolecule biosynthetic process	1.09e-09	3.44e-08	25995	2268	5065	553	LOC_Os04g58190.1, LOC_Os05g02150.1, LOC_Os08g03640.1, LOC_Os09g32670.1, LOC_Os04g28280.1, LOC_Os09g29960.1, LOC_Os06g38980.1, LOC_Os06g21480.1, LOC_Os02g07890.2, LOC_Os12g41060.1, LOC_Os05g39050.1, LOC_Os08g06040.1, LOC_Os01g13080.1, LOC_Os05g08570.1, LOC_Os02g55370.1, LOC_Os04g52361.1, LOC_Os01g64820.1, LOC_Os06g50830.1, LOC_Os03g05980.1, LOC_Os10g27190.1, LOC_Os01g67134.1, LOC_Os12g38000.1, LOC…
Biological Process	5	GO:0010467	gene expression	0.00093737	0.0122115	25995	2277	5065	501	LOC_Os04g58190.1, LOC_Os05g02150.1, LOC_Os08g03640.1, LOC_Os09g17850.1, LOC_Os04g28280.1, LOC_Os09g29960.1, LOC_Os06g38980.1, LOC_Os06g21480.1, LOC_Os02g07890.2, LOC_Os12g25210.1, LOC_Os12g41060.1, LOC_Os05g39050.1, LOC_Os08g06040.1, LOC_Os01g13080.1, LOC_Os05g08570.1, LOC_Os02g55370.1, LOC_Os12g09580.1, LOC_Os04g52361.1, LOC_Os06g50830.1, LOC_Os03g05980.1, LOC_Os10g27190.1, LOC_Os01g67134.1, LOC…
Biological Process	5	GO:0044271	cellular nitrogen compound biosynthetic process	0.000270983	0.00396468	25995	2236	5065	499	LOC_Os04g58190.1, LOC_Os08g03640.1, LOC_Os05g02150.1, LOC_Os04g28280.1, LOC_Os09g29960.1, LOC_Os06g38980.1, LOC_Os06g21480.1, LOC_Os02g07890.2, LOC_Os12g41060.1, LOC_Os05g39050.1, LOC_Os08g06040.1, LOC_Os01g13080.1, LOC_Os05g08570.1, LOC_Os02g55370.1, LOC_Os04g52361.1, LOC_Os06g50830.1, LOC_Os03g05980.1, LOC_Os10g27190.1, LOC_Os01g67134.1, LOC_Os12g38000.1, LOC_Os03g59310.1, LOC_Os06g50480.1, LOC…
Biological Process	3	GO:0071840	cellular component organization or biogenesis	2.09e-11	8.63e-10	25995	1591	5065	415	LOC_Os08g03640.1, LOC_Os10g32550.1, LOC_Os07g44360.1, LOC_Os09g17850.1, LOC_Os01g60810.1, LOC_Os07g46540.1, LOC_Os05g39050.1, LOC_Os04g49410.1, LOC_Os04g40940.1, LOC_Os06g41700.1, LOC_Os04g41970.1, LOC_Os10g27190.1, LOC_Os01g08310.1, LOC_Os07g36500.1, LOC_Os09g38520.1, LOC_Os01g13200.1, LOC_Os09g10980.1, LOC_Os01g67100.1, LOC_Os01g34560.1, LOC_Os05g41880.1, LOC_Os05g50800.1, LOC_Os05g51830.1, LOC…
Biological Process	4	GO:0016043	cellular component organization	4.31e-12	2.73e-10	25995	1530	5065	405	LOC_Os10g32550.1, LOC_Os09g17850.1, LOC_Os07g44360.1, LOC_Os01g60810.1, LOC_Os07g46540.1, LOC_Os05g39050.1, LOC_Os04g49410.1, LOC_Os04g40940.1, LOC_Os06g41700.1, LOC_Os04g41970.1, LOC_Os10g27190.1, LOC_Os01g08310.1, LOC_Os07g36500.1, LOC_Os09g38520.1, LOC_Os01g13200.1, LOC_Os09g10980.1, LOC_Os01g67100.1, LOC_Os01g34560.1, LOC_Os05g41880.1, LOC_Os05g50800.1, LOC_Os05g51830.1, LOC_Os09g25490.1, LOC…
Biological Process	4	GO:0005975	carbohydrate metabolic process	6.25e-20	7.44e-18	25995	1149	5065	350	LOC_Os08g34580.1, LOC_Os09g32670.1, LOC_Os03g18890.1, LOC_Os07g48370.1, LOC_Os06g48160.1, LOC_Os12g36810.1, LOC_Os07g14160.1, LOC_Os06g09930.1, LOC_Os12g10784.2, LOC_Os07g49520.1, LOC_Os01g71830.1, LOC_Os01g74000.1, LOC_Os01g48440.1, LOC_Os02g53200.1, LOC_Os09g09980.1, LOC_Os01g52710.1, LOC_Os04g39420.1, LOC_Os04g41970.1, LOC_Os05g33380.1, LOC_Os05g37450.1, LOC_Os12g38930.1, LOC_Os02g29530.1, LOC…
Biological Process	5	GO:1901566	organonitrogen compound biosynthetic process	1.68e-21	2.28e-19	25995	1110	5065	346	LOC_Os11g34940.1, LOC_Os08g03640.1, LOC_Os06g38980.1, LOC_Os06g21480.1, LOC_Os02g07890.2, LOC_Os06g08320.1, LOC_Os03g08440.1, LOC_Os08g25390.1, LOC_Os08g06040.1, LOC_Os01g13080.1, LOC_Os01g61814.1, LOC_Os02g55370.1, LOC_Os04g52361.1, LOC_Os09g08430.1, LOC_Os03g05980.1, LOC_Os10g27190.1, LOC_Os12g26060.1, LOC_Os01g67134.1, LOC_Os04g42600.2, LOC_Os12g38000.1, LOC_Os03g59310.1, LOC_Os02g13530.1, LOC…
Biological Process	4	GO:0006629	lipid metabolic process	0.0025394	0.0287496	25995	1193	5065	271	LOC_Os09g32670.1, LOC_Os02g08230.1, LOC_Os09g08720.1, LOC_Os06g05630.1, LOC_Os09g04710.1, LOC_Os07g09330.1, LOC_Os11g32240.1, LOC_Os02g09610.1, LOC_Os02g02790.1, LOC_Os01g48910.2, LOC_Os05g46580.1, LOC_Os05g11810.1, LOC_Os09g39430.1, LOC_Os04g02640.1, LOC_Os07g42420.1, LOC_Os03g01216.1, LOC_Os05g33270.1, LOC_Os05g29990.1, LOC_Os01g61200.1, LOC_Os07g12150.1, LOC_Os11g32650.1, LOC_Os07g44710.1, LOC…
Biological Process	5	GO:0043603	cellular amide metabolic process	4.77e-23	7.57e-21	25995	764	5065	263	LOC_Os11g34940.1, LOC_Os08g03640.1, LOC_Os06g38980.1, LOC_Os06g21480.1, LOC_Os02g07890.2, LOC_Os06g08320.1, LOC_Os03g08440.1, LOC_Os12g25210.1, LOC_Os08g06040.1, LOC_Os01g13080.1, LOC_Os01g61814.1, LOC_Os02g55370.1, LOC_Os04g52361.1, LOC_Os09g08430.1, LOC_Os03g05980.1, LOC_Os10g27190.1, LOC_Os01g67134.1, LOC_Os04g42600.2, LOC_Os12g38000.1, LOC_Os03g59310.1, LOC_Os02g13530.1, LOC_Os01g54540.1, LOC…
Biological Process	5	GO:0006518	peptide metabolic process	6.68e-25	3.18e-22	25995	737	5065	261	LOC_Os11g34940.1, LOC_Os08g03640.1, LOC_Os06g38980.1, LOC_Os06g21480.1, LOC_Os02g07890.2, LOC_Os06g08320.1, LOC_Os03g08440.1, LOC_Os12g25210.1, LOC_Os08g06040.1, LOC_Os01g13080.1, LOC_Os01g61814.1, LOC_Os02g55370.1, LOC_Os04g52361.1, LOC_Os09g08430.1, LOC_Os03g05980.1, LOC_Os10g27190.1, LOC_Os01g67134.1, LOC_Os04g42600.2, LOC_Os12g38000.1, LOC_Os03g59310.1, LOC_Os02g13530.1, LOC_Os01g54540.1, LOC…
Biological Process	6	GO:0043604	amide biosynthetic process	2.21e-23	4.21e-21	25995	749	5065	260	LOC_Os11g34940.1, LOC_Os08g03640.1, LOC_Os06g38980.1, LOC_Os06g21480.1, LOC_Os02g07890.2, LOC_Os06g08320.1, LOC_Os03g08440.1, LOC_Os08g06040.1, LOC_Os01g13080.1, LOC_Os01g61814.1, LOC_Os02g55370.1, LOC_Os04g52361.1, LOC_Os09g08430.1, LOC_Os03g05980.1, LOC_Os10g27190.1, LOC_Os01g67134.1, LOC_Os04g42600.2, LOC_Os12g38000.1, LOC_Os03g59310.1, LOC_Os02g13530.1, LOC_Os01g54540.1, LOC_Os09g39540.1, LOC…
Biological Process	6	GO:0006412	translation	2.81e-25	2.67e-22	25995	722	5065	258	LOC_Os11g34940.1, LOC_Os08g03640.1, LOC_Os06g38980.1, LOC_Os06g21480.1, LOC_Os02g07890.2, LOC_Os06g08320.1, LOC_Os03g08440.1, LOC_Os08g06040.1, LOC_Os01g13080.1, LOC_Os01g61814.1, LOC_Os02g55370.1, LOC_Os04g52361.1, LOC_Os09g08430.1, LOC_Os03g05980.1, LOC_Os10g27190.1, LOC_Os01g67134.1, LOC_Os04g42600.2, LOC_Os12g38000.1, LOC_Os03g59310.1, LOC_Os02g13530.1, LOC_Os01g54540.1, LOC_Os09g39540.1, LOC…
Biological Process	6	GO:0043043	peptide biosynthetic process	1.4e-24	4.44e-22	25995	729	5065	258	LOC_Os11g34940.1, LOC_Os08g03640.1, LOC_Os06g38980.1, LOC_Os06g21480.1, LOC_Os02g07890.2, LOC_Os06g08320.1, LOC_Os03g08440.1, LOC_Os08g06040.1, LOC_Os01g13080.1, LOC_Os01g61814.1, LOC_Os02g55370.1, LOC_Os04g52361.1, LOC_Os09g08430.1, LOC_Os03g05980.1, LOC_Os10g27190.1, LOC_Os01g67134.1, LOC_Os04g42600.2, LOC_Os12g38000.1, LOC_Os03g59310.1, LOC_Os02g13530.1, LOC_Os01g54540.1, LOC_Os09g39540.1, LOC…
Biological Process	3	GO:0009653	anatomical structure morphogenesis	0.00329797	0.0348192	25995	904	5065	209	LOC_Os03g18370.1, LOC_Os05g06450.1, LOC_Os01g60810.1, LOC_Os06g10230.1, LOC_Os06g03970.1, LOC_Os04g49410.1, LOC_Os02g53720.1, LOC_Os03g61970.1, LOC_Os01g64820.1, LOC_Os06g41700.1, LOC_Os04g41970.1, LOC_Os01g67134.1, LOC_Os11g06390.1, LOC_Os06g22810.1, LOC_Os05g48240.1, LOC_Os01g08310.1, LOC_Os04g02640.1, LOC_Os03g55990.1, LOC_Os01g07110.1, LOC_Os04g55970.2, LOC_Os12g06660.1, LOC_Os11g35400.1, LOC…
Biological Process	5	GO:0006259	DNA metabolic process	1.86e-09	5.69e-08	25995	514	5065	156	LOC_Os11g29380.1, LOC_Os05g38480.1, LOC_Os06g13670.1, LOC_Os03g51200.1, LOC_Os01g12660.1, LOC_Os08g42600.1, LOC_Os05g51850.1, LOC_Os07g46540.1, LOC_Os05g39050.1, LOC_Os01g53070.1, LOC_Os01g49010.1, LOC_Os10g34580.1, LOC_Os10g34820.2, LOC_Os01g64820.1, LOC_Os02g29380.1, LOC_Os04g10650.1, LOC_Os03g46770.1, LOC_Os12g25120.1, LOC_Os05g43610.1, LOC_Os01g70220.1, LOC_Os06g05190.1, LOC_Os05g02300.1, LOC…
Biological Process	2	GO:0040007	growth	0.000966676	0.0124231	25995	573	5065	142	LOC_Os05g06450.1, LOC_Os11g29380.1, LOC_Os01g60810.1, LOC_Os04g48260.1, LOC_Os08g42600.1, LOC_Os06g10230.1, LOC_Os02g57120.1, LOC_Os02g47880.1, LOC_Os03g25990.1, LOC_Os02g40430.1, LOC_Os11g39140.1, LOC_Os04g49410.1, LOC_Os02g53720.1, LOC_Os03g61970.1, LOC_Os06g21340.1, LOC_Os08g10510.1, LOC_Os06g41700.1, LOC_Os04g41970.1, LOC_Os11g06390.1, LOC_Os06g22810.1, LOC_Os10g36650.1, LOC_Os04g02640.1, LOC…
Biological Process	3	GO:0048869	cellular developmental process	0.00482659	0.0478134	25995	527	5065	127	LOC_Os01g44069.1, LOC_Os03g18370.1, LOC_Os05g06450.1, LOC_Os02g08230.1, LOC_Os01g57890.1, LOC_Os06g51310.2, LOC_Os01g12660.1, LOC_Os08g42600.1, LOC_Os02g47880.1, LOC_Os03g61970.1, LOC_Os06g21340.1, LOC_Os08g10510.1, LOC_Os11g06390.1, LOC_Os08g02410.1, LOC_Os05g48240.1, LOC_Os01g08310.1, LOC_Os10g36650.1, LOC_Os02g58490.1, LOC_Os09g20820.1, LOC_Os08g41100.1, LOC_Os06g12610.1, LOC_Os04g53580.1, LOC…
Biological Process	4	GO:0030154	cell differentiation	0.00482659	0.0478134	25995	527	5065	127	LOC_Os01g44069.1, LOC_Os03g18370.1, LOC_Os05g06450.1, LOC_Os02g08230.1, LOC_Os01g57890.1, LOC_Os06g51310.2, LOC_Os01g12660.1, LOC_Os08g42600.1, LOC_Os02g47880.1, LOC_Os03g61970.1, LOC_Os06g21340.1, LOC_Os08g10510.1, LOC_Os11g06390.1, LOC_Os08g02410.1, LOC_Os05g48240.1, LOC_Os01g08310.1, LOC_Os10g36650.1, LOC_Os02g58490.1, LOC_Os09g20820.1, LOC_Os08g41100.1, LOC_Os06g12610.1, LOC_Os04g53580.1, LOC…
Biological Process	3	GO:0007049	cell cycle	2.56e-11	1.01e-09	25995	363	5065	124	LOC_Os05g06450.1, LOC_Os07g44360.1, LOC_Os06g13670.1, LOC_Os04g53760.1, LOC_Os08g42600.1, LOC_Os06g09930.1, LOC_Os02g57120.1, LOC_Os07g46540.1, LOC_Os07g39820.1, LOC_Os11g19220.1, LOC_Os04g46660.1, LOC_Os02g40430.1, LOC_Os08g16610.1, LOC_Os05g40540.1, LOC_Os10g34580.1, LOC_Os10g34820.2, LOC_Os01g64820.1, LOC_Os06g11410.1, LOC_Os04g40940.1, LOC_Os04g46000.1, LOC_Os12g24550.1, LOC_Os04g10650.1, LOC…
Biological Process	3	GO:0016049	cell growth	0.00130006	0.0162678	25995	459	5065	116	LOC_Os05g06450.1, LOC_Os01g60810.1, LOC_Os08g42600.1, LOC_Os06g10230.1, LOC_Os02g57120.1, LOC_Os02g47880.1, LOC_Os03g25990.1, LOC_Os02g40430.1, LOC_Os11g39140.1, LOC_Os04g49410.1, LOC_Os02g53720.1, LOC_Os03g61970.1, LOC_Os06g21340.1, LOC_Os08g10510.1, LOC_Os06g41700.1, LOC_Os04g41970.1, LOC_Os11g06390.1, LOC_Os06g22810.1, LOC_Os10g36650.1, LOC_Os04g02640.1, LOC_Os08g41100.1, LOC_Os06g12610.1, LOC…
Biological Process	5	GO:0043436	oxoacid metabolic process	0.00263611	0.0288154	25995	468	5065	116	LOC_Os03g01600.1, LOC_Os02g08230.1, LOC_Os02g33710.1, LOC_Os08g25390.1, LOC_Os07g49520.1, LOC_Os03g56820.1, LOC_Os09g19650.1, LOC_Os04g39420.1, LOC_Os03g58040.1, LOC_Os05g33380.1, LOC_Os12g26060.1, LOC_Os02g48360.1, LOC_Os08g15030.1, LOC_Os12g05110.1, LOC_Os09g39230.1, LOC_Os04g02640.1, LOC_Os09g20820.1, LOC_Os08g19850.1, LOC_Os06g45710.1, LOC_Os03g19280.1, LOC_Os01g46380.1, LOC_Os04g37500.1, LOC…
Biological Process	6	GO:0019752	carboxylic acid metabolic process	0.00263611	0.0288154	25995	468	5065	116	LOC_Os03g01600.1, LOC_Os02g08230.1, LOC_Os08g25390.1, LOC_Os02g33710.1, LOC_Os07g49520.1, LOC_Os03g56820.1, LOC_Os09g19650.1, LOC_Os04g39420.1, LOC_Os03g58040.1, LOC_Os05g33380.1, LOC_Os12g26060.1, LOC_Os02g48360.1, LOC_Os08g15030.1, LOC_Os12g05110.1, LOC_Os09g39230.1, LOC_Os04g02640.1, LOC_Os09g20820.1, LOC_Os08g19850.1, LOC_Os06g45710.1, LOC_Os03g19280.1, LOC_Os01g46380.1, LOC_Os04g37500.1, LOC…
Biological Process	4	GO:0006082	organic acid metabolic process	0.00306136	0.0327118	25995	470	5065	116	LOC_Os03g01600.1, LOC_Os02g08230.1, LOC_Os02g33710.1, LOC_Os08g25390.1, LOC_Os07g49520.1, LOC_Os03g56820.1, LOC_Os09g19650.1, LOC_Os04g39420.1, LOC_Os03g58040.1, LOC_Os05g33380.1, LOC_Os12g26060.1, LOC_Os02g48360.1, LOC_Os08g15030.1, LOC_Os12g05110.1, LOC_Os09g39230.1, LOC_Os04g02640.1, LOC_Os09g20820.1, LOC_Os08g19850.1, LOC_Os06g45710.1, LOC_Os03g19280.1, LOC_Os01g46380.1, LOC_Os04g37500.1, LOC…
Biological Process	5	GO:0008610	lipid biosynthetic process	0.0010741	0.0136196	25995	319	5065	85	LOC_Os09g32670.1, LOC_Os06g05090.1, LOC_Os01g43910.1, LOC_Os12g43363.1, LOC_Os02g08230.1, LOC_Os09g08720.1, LOC_Os03g56820.1, LOC_Os09g19650.1, LOC_Os07g01150.3, LOC_Os05g49900.1, LOC_Os03g20560.1, LOC_Os09g25850.1, LOC_Os06g12250.1, LOC_Os01g18110.1, LOC_Os05g46580.1, LOC_Os06g14810.1, LOC_Os03g14170.1, LOC_Os02g54890.1, LOC_Os09g34320.1, LOC_Os04g02640.1, LOC_Os03g01216.1, LOC_Os01g73790.1, LOC…
Biological Process	4	GO:0044283	small molecule biosynthetic process	0.000360788	0.00512855	25995	266	5065	75	LOC_Os03g15120.1, LOC_Os03g27230.1, LOC_Os12g43363.1, LOC_Os02g08230.1, LOC_Os03g45320.1, LOC_Os08g25390.1, LOC_Os03g56820.1, LOC_Os09g19650.1, LOC_Os02g41590.1, LOC_Os07g01150.3, LOC_Os05g49900.1, LOC_Os03g20560.1, LOC_Os12g04440.1, LOC_Os09g25850.1, LOC_Os06g12250.1, LOC_Os10g41410.1, LOC_Os12g26060.1, LOC_Os06g14810.1, LOC_Os03g14170.1, LOC_Os09g39230.1, LOC_Os04g55720.1, LOC_Os04g02640.1, LOC…
Biological Process	4	GO:0044262	cellular carbohydrate metabolic process	3.53e-07	8.18e-06	25995	207	5065	71	LOC_Os02g51680.1, LOC_Os08g34580.1, LOC_Os04g39610.1, LOC_Os09g32670.1, LOC_Os01g43910.1, LOC_Os02g58480.1, LOC_Os06g09450.2, LOC_Os07g24190.1, LOC_Os02g44235.1, LOC_Os06g48160.1, LOC_Os02g46910.1, LOC_Os09g23350.1, LOC_Os04g17650.1, LOC_Os12g36890.1, LOC_Os02g54890.1, LOC_Os06g48170.1, LOC_Os06g36560.1, LOC_Os03g28330.4, LOC_Os03g12360.1, LOC_Os03g01800.1, LOC_Os04g51460.1, LOC_Os10g36710.1, LOC…
Biological Process	6	GO:0046394	carboxylic acid biosynthetic process	7.36e-06	0.000159169	25995	215	5065	69	LOC_Os03g27230.1, LOC_Os12g43363.1, LOC_Os02g08230.1, LOC_Os03g15120.1, LOC_Os03g45320.1, LOC_Os08g25390.1, LOC_Os03g56820.1, LOC_Os09g19650.1, LOC_Os07g01150.3, LOC_Os05g49900.1, LOC_Os03g20560.1, LOC_Os12g04440.1, LOC_Os09g25850.1, LOC_Os06g12250.1, LOC_Os12g26060.1, LOC_Os06g14810.1, LOC_Os03g14170.1, LOC_Os04g55720.1, LOC_Os04g02640.1, LOC_Os09g39230.1, LOC_Os07g39690.1, LOC_Os03g19280.1, LOC…
Biological Process	5	GO:0016053	organic acid biosynthetic process	8.78e-06	0.000185568	25995	216	5065	69	LOC_Os03g27230.1, LOC_Os12g43363.1, LOC_Os02g08230.1, LOC_Os03g15120.1, LOC_Os03g45320.1, LOC_Os08g25390.1, LOC_Os03g56820.1, LOC_Os09g19650.1, LOC_Os07g01150.3, LOC_Os05g49900.1, LOC_Os03g20560.1, LOC_Os12g04440.1, LOC_Os09g25850.1, LOC_Os06g12250.1, LOC_Os12g26060.1, LOC_Os06g14810.1, LOC_Os03g14170.1, LOC_Os04g55720.1, LOC_Os04g02640.1, LOC_Os09g39230.1, LOC_Os07g39690.1, LOC_Os03g19280.1, LOC…
Biological Process	4	GO:0044085	cellular component biogenesis	2.91e-09	8.65e-08	25995	169	5065	66	LOC_Os08g03640.1, LOC_Os05g37160.1, LOC_Os05g06450.1, LOC_Os04g43290.1, LOC_Os03g44420.1, LOC_Os11g04070.1, LOC_Os05g51850.1, LOC_Os05g39050.1, LOC_Os07g38730.1, LOC_Os09g23730.1, LOC_Os01g05610.1, LOC_Os01g18050.1, LOC_Os04g56970.1, LOC_Os06g46000.1, LOC_Os01g05900.1, LOC_Os01g05970.1, LOC_Os11g18830.1, LOC_Os08g33190.1, LOC_Os05g49860.1, LOC_Os07g36500.1, LOC_Os04g49420.1, LOC_Os07g12320.1, LOC…
Biological Process	5	GO:0006996	organelle organization	1.44e-08	4.03e-07	25995	150	5065	59	LOC_Os09g17850.1, LOC_Os04g43290.1, LOC_Os05g51850.1, LOC_Os05g39050.1, LOC_Os09g23730.1, LOC_Os01g05610.1, LOC_Os03g61019.1, LOC_Os01g70220.1, LOC_Os05g06260.1, LOC_Os03g63250.1, LOC_Os01g05900.1, LOC_Os01g05970.1, LOC_Os08g42380.1, LOC_Os08g45130.1, LOC_Os08g33190.1, LOC_Os04g42330.1, LOC_Os04g49220.1, LOC_Os05g49860.1, LOC_Os07g36500.1, LOC_Os04g49420.1, LOC_Os12g38310.1, LOC_Os04g39280.1, LOC…
Biological Process	7	GO:0032787	monocarboxylic acid metabolic process	1.1e-05	0.000218231	25995	178	5065	59	LOC_Os12g43363.1, LOC_Os02g08230.1, LOC_Os03g56820.1, LOC_Os07g49520.1, LOC_Os09g19650.1, LOC_Os07g01150.3, LOC_Os05g49900.1, LOC_Os10g08550.1, LOC_Os03g20560.1, LOC_Os09g25850.1, LOC_Os06g12250.1, LOC_Os04g39420.1, LOC_Os05g33380.1, LOC_Os06g14810.1, LOC_Os07g08340.1, LOC_Os03g14170.1, LOC_Os02g48360.1, LOC_Os04g02640.1, LOC_Os12g05110.1, LOC_Os09g20820.1, LOC_Os06g45710.1, LOC_Os11g32650.1, LOC…
Biological Process	4	GO:0008104	protein localization	0.00439502	0.0449426	25995	219	5065	59	LOC_Os03g50340.1, LOC_Os10g22330.1, LOC_Os07g19070.1, LOC_Os11g01380.1, LOC_Os07g10150.1, LOC_Os07g46540.1, LOC_Os01g01350.1, LOC_Os04g33690.1, LOC_Os02g48610.2, LOC_Os05g19040.1, LOC_Os05g42330.1, LOC_Os03g61019.1, LOC_Os05g28510.4, LOC_Os03g63250.1, LOC_Os03g02480.1, LOC_Os05g46550.1, LOC_Os03g50350.1, LOC_Os03g43860.1, LOC_Os02g11830.2, LOC_Os02g29400.1, LOC_Os08g42380.1, LOC_Os04g52760.1, LOC…
Biological Process	4	GO:0045184	establishment of protein localization	0.00261358	0.0288154	25995	210	5065	58	LOC_Os03g50340.1, LOC_Os10g22330.1, LOC_Os07g19070.1, LOC_Os11g01380.1, LOC_Os07g10150.1, LOC_Os07g46540.1, LOC_Os01g01350.1, LOC_Os04g33690.1, LOC_Os02g48610.2, LOC_Os05g19040.1, LOC_Os05g42330.1, LOC_Os03g61019.1, LOC_Os05g28510.4, LOC_Os03g63250.1, LOC_Os03g02480.1, LOC_Os05g46550.1, LOC_Os03g50350.1, LOC_Os03g43860.1, LOC_Os02g11830.2, LOC_Os02g29400.1, LOC_Os08g42380.1, LOC_Os04g52760.1, LOC…
Biological Process	5	GO:0015031	protein transport	0.0024053	0.027805	25995	205	5065	57	LOC_Os03g50340.1, LOC_Os10g22330.1, LOC_Os07g19070.1, LOC_Os11g01380.1, LOC_Os07g10150.1, LOC_Os07g46540.1, LOC_Os01g01350.1, LOC_Os04g33690.1, LOC_Os02g48610.2, LOC_Os05g19040.1, LOC_Os05g42330.1, LOC_Os03g61019.1, LOC_Os05g28510.4, LOC_Os03g63250.1, LOC_Os05g46550.1, LOC_Os03g50350.1, LOC_Os03g43860.1, LOC_Os02g11830.2, LOC_Os02g29400.1, LOC_Os08g42380.1, LOC_Os04g52760.1, LOC_Os03g63110.1, LOC…
Biological Process	5	GO:0022607	cellular component assembly	5.43e-14	3.97e-12	25995	108	5065	56	LOC_Os05g37160.1, LOC_Os05g06450.1, LOC_Os03g44420.1, LOC_Os04g43290.1, LOC_Os05g51850.1, LOC_Os05g39050.1, LOC_Os07g38730.1, LOC_Os09g23730.1, LOC_Os01g05610.1, LOC_Os01g18050.1, LOC_Os04g56970.1, LOC_Os06g46000.1, LOC_Os01g05900.1, LOC_Os01g05970.1, LOC_Os11g18830.1, LOC_Os08g33190.1, LOC_Os05g49860.1, LOC_Os07g36500.1, LOC_Os04g49420.1, LOC_Os11g14220.1, LOC_Os09g38520.1, LOC_Os02g20860.1, LOC…
Biological Process	5	GO:0044264	cellular polysaccharide metabolic process	2.98e-08	8.08e-07	25995	142	5065	56	LOC_Os09g32670.1, LOC_Os01g43910.1, LOC_Os07g24190.1, LOC_Os06g48160.1, LOC_Os02g46910.1, LOC_Os12g36890.1, LOC_Os02g54890.1, LOC_Os06g48170.1, LOC_Os03g01800.1, LOC_Os10g36710.1, LOC_Os04g51460.1, LOC_Os08g28730.1, LOC_Os05g29990.1, LOC_Os07g44710.1, LOC_Os02g57770.1, LOC_Os06g04620.1, LOC_Os02g14900.1, LOC_Os10g32980.1, LOC_Os09g23220.1, LOC_Os08g13920.1, LOC_Os10g02770.1, LOC_Os07g10770.1, LOC…
Biological Process	5	GO:0005976	polysaccharide metabolic process	5.61e-07	1.24e-05	25995	153	5065	56	LOC_Os09g32670.1, LOC_Os01g43910.1, LOC_Os07g24190.1, LOC_Os06g48160.1, LOC_Os02g46910.1, LOC_Os12g36890.1, LOC_Os02g54890.1, LOC_Os06g48170.1, LOC_Os03g01800.1, LOC_Os10g36710.1, LOC_Os04g51460.1, LOC_Os08g28730.1, LOC_Os05g29990.1, LOC_Os07g44710.1, LOC_Os02g57770.1, LOC_Os06g04620.1, LOC_Os02g14900.1, LOC_Os10g32980.1, LOC_Os09g23220.1, LOC_Os08g13920.1, LOC_Os10g02770.1, LOC_Os07g10770.1, LOC…
Biological Process	3	GO:0007017	microtubule-based process	8.1e-24	1.93e-21	25995	75	5065	55	LOC_Os05g38480.1, LOC_Os12g36100.1, LOC_Os05g06450.1, LOC_Os04g53760.1, LOC_Os05g02670.1, LOC_Os08g43400.1, LOC_Os07g38730.1, LOC_Os03g39020.1, LOC_Os01g18050.1, LOC_Os11g42800.1, LOC_Os05g06260.1, LOC_Os06g46000.1, LOC_Os04g30720.1, LOC_Os03g02290.1, LOC_Os12g42160.1, LOC_Os04g42330.1, LOC_Os02g43050.1, LOC_Os11g14220.1, LOC_Os04g45580.1, LOC_Os03g18980.1, LOC_Os02g07060.1, LOC_Os03g01530.1, LOC…
Biological Process	5	GO:0043933	protein-containing complex subunit organization	1.46e-13	9.93e-12	25995	107	5065	55	LOC_Os05g37160.1, LOC_Os05g06450.1, LOC_Os03g44420.1, LOC_Os04g43290.1, LOC_Os05g51850.1, LOC_Os05g39050.1, LOC_Os07g38730.1, LOC_Os09g23730.1, LOC_Os01g05610.1, LOC_Os01g18050.1, LOC_Os04g56970.1, LOC_Os06g46000.1, LOC_Os01g05900.1, LOC_Os01g05970.1, LOC_Os11g18830.1, LOC_Os08g33190.1, LOC_Os05g49860.1, LOC_Os07g36500.1, LOC_Os04g49420.1, LOC_Os11g14220.1, LOC_Os09g38520.1, LOC_Os02g20860.1, LOC…
Biological Process	4	GO:0006979	response to oxidative stress	2.63e-05	0.000501137	25995	167	5065	55	LOC_Os03g02920.1, LOC_Os09g32964.1, LOC_Os11g18170.1, LOC_Os04g59150.1, LOC_Os05g41990.1, LOC_Os01g15830.1, LOC_Os02g06630.1, LOC_Os06g48030.1, LOC_Os01g22230.1, LOC_Os04g59190.1, LOC_Os06g35480.1, LOC_Os05g42000.1, LOC_Os03g25330.1, LOC_Os04g39100.1, LOC_Os02g58720.2, LOC_Os10g39170.1, LOC_Os06g51150.1, LOC_Os01g22370.1, LOC_Os01g16450.1, LOC_Os11g02130.1, LOC_Os08g42030.1, LOC_Os07g01370.1, LOC…
Biological Process	6	GO:0065003	protein-containing complex assembly	1.55e-17	1.23e-15	25995	89	5065	54	LOC_Os05g37160.1, LOC_Os05g06450.1, LOC_Os03g44420.1, LOC_Os04g43290.1, LOC_Os05g51850.1, LOC_Os05g39050.1, LOC_Os07g38730.1, LOC_Os09g23730.1, LOC_Os01g05610.1, LOC_Os01g18050.1, LOC_Os04g56970.1, LOC_Os06g46000.1, LOC_Os01g05900.1, LOC_Os01g05970.1, LOC_Os11g18830.1, LOC_Os08g33190.1, LOC_Os05g49860.1, LOC_Os07g36500.1, LOC_Os04g49420.1, LOC_Os11g14220.1, LOC_Os09g38520.1, LOC_Os02g07060.1, LOC…
Biological Process	7	GO:0034622	cellular protein-containing complex assembly	1.55e-17	1.23e-15	25995	89	5065	54	LOC_Os05g37160.1, LOC_Os05g06450.1, LOC_Os03g44420.1, LOC_Os04g43290.1, LOC_Os05g51850.1, LOC_Os05g39050.1, LOC_Os07g38730.1, LOC_Os09g23730.1, LOC_Os01g05610.1, LOC_Os01g18050.1, LOC_Os04g56970.1, LOC_Os06g46000.1, LOC_Os01g05900.1, LOC_Os01g05970.1, LOC_Os11g18830.1, LOC_Os08g33190.1, LOC_Os05g49860.1, LOC_Os07g36500.1, LOC_Os04g49420.1, LOC_Os11g14220.1, LOC_Os09g38520.1, LOC_Os02g07060.1, LOC…
Biological Process	3	GO:0051641	cellular localization	2.58e-05	0.000500649	25995	163	5065	54	LOC_Os10g27990.1, LOC_Os03g50340.1, LOC_Os07g19070.1, LOC_Os09g36976.1, LOC_Os11g01380.1, LOC_Os07g10150.1, LOC_Os07g46540.1, LOC_Os04g33690.1, LOC_Os03g18180.1, LOC_Os05g19040.1, LOC_Os03g61019.1, LOC_Os05g28510.4, LOC_Os01g33020.1, LOC_Os03g02480.1, LOC_Os05g46550.1, LOC_Os03g50350.1, LOC_Os02g11830.2, LOC_Os04g42500.1, LOC_Os02g29400.1, LOC_Os08g42380.1, LOC_Os04g52760.1, LOC_Os03g63110.1, LOC…
Biological Process	4	GO:0051649	establishment of localization in cell	9.26e-06	0.000187357	25995	139	5065	49	LOC_Os03g50340.1, LOC_Os07g19070.1, LOC_Os09g36976.1, LOC_Os11g01380.1, LOC_Os07g10150.1, LOC_Os07g46540.1, LOC_Os04g33690.1, LOC_Os03g18180.1, LOC_Os05g19040.1, LOC_Os03g61019.1, LOC_Os05g28510.4, LOC_Os01g33020.1, LOC_Os05g46550.1, LOC_Os03g50350.1, LOC_Os02g11830.2, LOC_Os04g42500.1, LOC_Os02g29400.1, LOC_Os08g42380.1, LOC_Os04g52760.1, LOC_Os03g63110.1, LOC_Os04g49220.1, LOC_Os05g24601.1, LOC…
Biological Process	4	GO:0046907	intracellular transport	9.26e-06	0.000187357	25995	139	5065	49	LOC_Os03g50340.1, LOC_Os07g19070.1, LOC_Os09g36976.1, LOC_Os11g01380.1, LOC_Os07g10150.1, LOC_Os07g46540.1, LOC_Os04g33690.1, LOC_Os03g18180.1, LOC_Os05g19040.1, LOC_Os03g61019.1, LOC_Os05g28510.4, LOC_Os01g33020.1, LOC_Os05g46550.1, LOC_Os03g50350.1, LOC_Os02g11830.2, LOC_Os04g42500.1, LOC_Os02g29400.1, LOC_Os08g42380.1, LOC_Os04g52760.1, LOC_Os03g63110.1, LOC_Os04g49220.1, LOC_Os05g24601.1, LOC…
Biological Process	5	GO:0016051	carbohydrate biosynthetic process	0.0021649	0.0257353	25995	166	5065	48	LOC_Os02g51680.1, LOC_Os08g34580.1, LOC_Os09g32670.1, LOC_Os01g43910.1, LOC_Os07g24190.1, LOC_Os02g44235.1, LOC_Os09g23350.1, LOC_Os12g36890.1, LOC_Os02g54890.1, LOC_Os03g12360.1, LOC_Os10g36710.1, LOC_Os08g28730.1, LOC_Os05g29990.1, LOC_Os07g44710.1, LOC_Os03g12320.1, LOC_Os06g04620.1, LOC_Os02g14900.1, LOC_Os10g32980.1, LOC_Os07g10770.1, LOC_Os03g14540.1, LOC_Os02g44230.1, LOC_Os02g49332.1, LOC…
Biological Process	5	GO:0034637	cellular carbohydrate biosynthetic process	0.000361317	0.00512855	25995	146	5065	46	LOC_Os02g51680.1, LOC_Os08g34580.1, LOC_Os02g44230.1, LOC_Os09g32670.1, LOC_Os01g43910.1, LOC_Os07g24190.1, LOC_Os02g44235.1, LOC_Os02g49332.1, LOC_Os09g25490.1, LOC_Os09g23350.1, LOC_Os07g41360.1, LOC_Os01g34880.1, LOC_Os03g62090.1, LOC_Os02g57990.1, LOC_Os03g40270.1, LOC_Os06g51270.1, LOC_Os12g36890.1, LOC_Os07g14850.1, LOC_Os07g42770.1, LOC_Os02g54890.1, LOC_Os01g54620.1, LOC_Os03g59340.1, LOC…
Biological Process	4	GO:0070727	cellular macromolecule localization	0.000208704	0.00315043	25995	135	5065	44	LOC_Os03g50340.1, LOC_Os02g56110.1, LOC_Os07g19070.1, LOC_Os11g01380.1, LOC_Os07g10150.1, LOC_Os07g46540.1, LOC_Os04g59494.1, LOC_Os06g14550.1, LOC_Os04g33690.1, LOC_Os04g30800.2, LOC_Os03g18350.1, LOC_Os03g23950.1, LOC_Os06g26270.1, LOC_Os01g23620.1, LOC_Os05g19040.1, LOC_Os03g61019.1, LOC_Os05g28510.4, LOC_Os09g04110.1, LOC_Os03g02480.1, LOC_Os03g02270.1, LOC_Os05g46550.1, LOC_Os03g50350.1, LOC…
Biological Process	5	GO:0034613	cellular protein localization	0.000208704	0.00315043	25995	135	5065	44	LOC_Os03g50340.1, LOC_Os02g56110.1, LOC_Os07g19070.1, LOC_Os11g01380.1, LOC_Os07g10150.1, LOC_Os07g46540.1, LOC_Os04g59494.1, LOC_Os06g14550.1, LOC_Os04g33690.1, LOC_Os04g30800.2, LOC_Os03g18350.1, LOC_Os03g23950.1, LOC_Os06g26270.1, LOC_Os01g23620.1, LOC_Os05g19040.1, LOC_Os03g61019.1, LOC_Os05g28510.4, LOC_Os09g04110.1, LOC_Os03g02480.1, LOC_Os03g02270.1, LOC_Os05g46550.1, LOC_Os03g50350.1, LOC…
Biological Process	6	GO:0051276	chromosome organization	3.43e-08	8.65e-07	25995	95	5065	42	LOC_Os01g61920.1, LOC_Os06g46540.1, LOC_Os09g17850.1, LOC_Os04g34240.1, LOC_Os05g51850.1, LOC_Os02g47150.1, LOC_Os01g06010.1, LOC_Os05g39050.1, LOC_Os06g06510.1, LOC_Os09g23730.1, LOC_Os02g36710.1, LOC_Os05g36280.1, LOC_Os01g05630.1, LOC_Os01g05610.1, LOC_Os08g38300.1, LOC_Os05g38560.1, LOC_Os01g70220.1, LOC_Os05g48030.1, LOC_Os01g05900.1, LOC_Os01g05970.1, LOC_Os05g38740.1, LOC_Os03g50355.1, LOC…
Biological Process	5	GO:0006886	intracellular protein transport	0.000110764	0.00178536	25995	124	5065	42	LOC_Os03g50340.1, LOC_Os02g56110.1, LOC_Os07g19070.1, LOC_Os11g01380.1, LOC_Os07g10150.1, LOC_Os06g14550.1, LOC_Os07g46540.1, LOC_Os04g59494.1, LOC_Os04g33690.1, LOC_Os03g18350.1, LOC_Os03g23950.1, LOC_Os06g26270.1, LOC_Os01g23620.1, LOC_Os05g19040.1, LOC_Os03g61019.1, LOC_Os05g28510.4, LOC_Os09g04110.1, LOC_Os03g02270.1, LOC_Os05g46550.1, LOC_Os03g50350.1, LOC_Os02g11830.2, LOC_Os01g32880.1, LOC…
Biological Process	6	GO:0000271	polysaccharide biosynthetic process	5.28e-05	0.000965975	25995	113	5065	40	LOC_Os09g32670.1, LOC_Os01g43910.1, LOC_Os07g24190.1, LOC_Os02g49332.1, LOC_Os09g25490.1, LOC_Os07g41360.1, LOC_Os01g34880.1, LOC_Os03g62090.1, LOC_Os02g57990.1, LOC_Os03g40270.1, LOC_Os06g51270.1, LOC_Os12g36890.1, LOC_Os07g14850.1, LOC_Os07g42770.1, LOC_Os02g54890.1, LOC_Os01g54620.1, LOC_Os03g59340.1, LOC_Os03g16980.1, LOC_Os03g29170.1, LOC_Os08g06380.1, LOC_Os05g08370.1, LOC_Os04g56520.2, LOC…
Biological Process	6	GO:0033692	cellular polysaccharide biosynthetic process	5.28e-05	0.000965975	25995	113	5065	40	LOC_Os09g32670.1, LOC_Os01g43910.1, LOC_Os07g24190.1, LOC_Os02g49332.1, LOC_Os09g25490.1, LOC_Os07g41360.1, LOC_Os01g34880.1, LOC_Os03g62090.1, LOC_Os02g57990.1, LOC_Os03g40270.1, LOC_Os06g51270.1, LOC_Os12g36890.1, LOC_Os07g14850.1, LOC_Os07g42770.1, LOC_Os02g54890.1, LOC_Os01g54620.1, LOC_Os03g59340.1, LOC_Os03g16980.1, LOC_Os03g29170.1, LOC_Os08g06380.1, LOC_Os05g08370.1, LOC_Os04g56520.2, LOC…
Biological Process	5	GO:0006631	fatty acid metabolic process	8.26e-05	0.00137815	25995	115	5065	40	LOC_Os11g43820.1, LOC_Os12g43363.1, LOC_Os02g08230.1, LOC_Os11g37900.1, LOC_Os02g56860.1, LOC_Os03g08360.1, LOC_Os06g15020.1, LOC_Os03g56820.1, LOC_Os10g33370.1, LOC_Os09g19650.1, LOC_Os07g01150.3, LOC_Os05g49900.1, LOC_Os11g39220.1, LOC_Os03g20560.1, LOC_Os02g42660.1, LOC_Os03g12030.1, LOC_Os03g06705.1, LOC_Os01g65830.1, LOC_Os04g31070.1, LOC_Os09g25850.1, LOC_Os06g12250.1, LOC_Os04g55060.1, LOC…
Biological Process	3	GO:0006928	movement of cell or subcellular component	7.37e-19	7.01e-17	25995	48	5065	38	LOC_Os05g38480.1, LOC_Os12g36100.1, LOC_Os01g42070.1, LOC_Os04g53760.1, LOC_Os01g14090.1, LOC_Os06g04560.1, LOC_Os05g02670.1, LOC_Os12g39980.1, LOC_Os03g56260.1, LOC_Os01g43580.1, LOC_Os08g02380.1, LOC_Os04g28260.1, LOC_Os08g43400.1, LOC_Os11g35090.1, LOC_Os03g39020.1, LOC_Os03g05820.1, LOC_Os05g33030.1, LOC_Os11g42800.1, LOC_Os05g06280.1, LOC_Os01g33040.1, LOC_Os04g30720.1, LOC_Os04g57140.2, LOC…
Biological Process	4	GO:0007018	microtubule-based movement	7.37e-19	7.01e-17	25995	48	5065	38	LOC_Os05g38480.1, LOC_Os12g36100.1, LOC_Os01g42070.1, LOC_Os04g53760.1, LOC_Os01g14090.1, LOC_Os06g04560.1, LOC_Os05g02670.1, LOC_Os12g39980.1, LOC_Os03g56260.1, LOC_Os01g43580.1, LOC_Os08g02380.1, LOC_Os04g28260.1, LOC_Os08g43400.1, LOC_Os11g35090.1, LOC_Os03g39020.1, LOC_Os03g05820.1, LOC_Os05g33030.1, LOC_Os11g42800.1, LOC_Os05g06280.1, LOC_Os01g33040.1, LOC_Os04g30720.1, LOC_Os04g57140.2, LOC…
Biological Process	6	GO:0006073	cellular glucan metabolic process	3.46e-08	8.65e-07	25995	79	5065	37	LOC_Os07g24190.1, LOC_Os02g49332.1, LOC_Os06g48160.1, LOC_Os06g48200.1, LOC_Os09g25490.1, LOC_Os02g46910.1, LOC_Os07g41360.1, LOC_Os01g34880.1, LOC_Os03g62090.1, LOC_Os03g40270.1, LOC_Os06g51270.1, LOC_Os12g36890.1, LOC_Os07g29750.1, LOC_Os07g14850.1, LOC_Os07g34580.1, LOC_Os01g54620.1, LOC_Os03g59340.1, LOC_Os08g06380.1, LOC_Os05g08370.1, LOC_Os06g48170.1, LOC_Os04g56520.2, LOC_Os03g63760.1, LOC…
Biological Process	6	GO:0044042	glucan metabolic process	3.46e-08	8.65e-07	25995	79	5065	37	LOC_Os07g24190.1, LOC_Os06g48160.1, LOC_Os06g48200.1, LOC_Os02g49332.1, LOC_Os09g25490.1, LOC_Os02g46910.1, LOC_Os07g41360.1, LOC_Os01g34880.1, LOC_Os03g62090.1, LOC_Os03g40270.1, LOC_Os06g51270.1, LOC_Os12g36890.1, LOC_Os07g29750.1, LOC_Os07g34580.1, LOC_Os07g14850.1, LOC_Os01g54620.1, LOC_Os03g59340.1, LOC_Os06g48170.1, LOC_Os08g06380.1, LOC_Os05g08370.1, LOC_Os04g56520.2, LOC_Os03g63760.1, LOC…
Biological Process	7	GO:0072330	monocarboxylic acid biosynthetic process	8.77e-05	0.00143733	25995	104	5065	37	LOC_Os11g43820.1, LOC_Os12g43363.1, LOC_Os02g08230.1, LOC_Os11g37900.1, LOC_Os02g56860.1, LOC_Os03g08360.1, LOC_Os06g15020.1, LOC_Os08g23730.1, LOC_Os03g56820.1, LOC_Os10g33370.1, LOC_Os09g19650.1, LOC_Os07g01150.3, LOC_Os05g49900.1, LOC_Os03g20560.1, LOC_Os02g42660.1, LOC_Os03g12030.1, LOC_Os03g06705.1, LOC_Os09g25850.1, LOC_Os06g12250.1, LOC_Os04g55060.1, LOC_Os06g14810.1, LOC_Os01g04260.1, LOC…
Biological Process	5	GO:0006325	chromatin organization	8.42e-08	2.05e-06	25995	78	5065	36	LOC_Os01g61920.1, LOC_Os04g34240.1, LOC_Os05g51850.1, LOC_Os01g06010.1, LOC_Os05g39050.1, LOC_Os06g06510.1, LOC_Os09g23730.1, LOC_Os02g36710.1, LOC_Os05g36280.1, LOC_Os01g05630.1, LOC_Os01g05610.1, LOC_Os08g38300.1, LOC_Os05g38560.1, LOC_Os01g70220.1, LOC_Os05g48030.1, LOC_Os01g05900.1, LOC_Os01g05970.1, LOC_Os05g38740.1, LOC_Os03g50355.1, LOC_Os01g64640.1, LOC_Os08g45130.1, LOC_Os05g41080.1, LOC…
Biological Process	7	GO:0071103	DNA conformation change	1.27e-10	4.64e-09	25995	62	5065	35	LOC_Os01g61920.1, LOC_Os04g34240.1, LOC_Os05g51850.1, LOC_Os02g47150.1, LOC_Os01g06010.1, LOC_Os05g39050.1, LOC_Os06g06510.1, LOC_Os09g23730.1, LOC_Os02g36710.1, LOC_Os05g36280.1, LOC_Os01g05630.1, LOC_Os01g05610.1, LOC_Os08g38300.1, LOC_Os05g38560.1, LOC_Os01g05900.1, LOC_Os01g05970.1, LOC_Os05g38740.1, LOC_Os03g50355.1, LOC_Os01g64640.1, LOC_Os05g41080.1, LOC_Os06g05660.1, LOC_Os08g33190.1, LOC…
										LOC_Os08g3350.1, LOC_Os01g74470.1, LOC_Os08g27090.1, LOC_Os04g46180.1, LOC_Os04g53950.1, LOC_Os03g21940.1, LOC_Os02g45200.1, LOC_Os01g47400.1, LOC_Os02g53120.1, LOC_Os06g46570.1, LOC_Os05g10620.1, LOC_Os08g09210.2, LOC_Os02g02320.1, LOC_Os01g71670.1, LOC_Os04g28180.1, LOC_Os09g36060.1, LOC_Os09g39440.1, LOC_Os04g33390.1, LOC_Os02g15230.1, LOC_Os05g35500.1, LOC_Os02g11820.1, LOC_Os11g31980.1, LOC_…
Biological Process	6	GO:0006633	fatty acid biosynthetic process	5.94e-05	0.00106613	25995	95	5065	35	LOC_Os11g43820.1, LOC_Os12g43363.1, LOC_Os02g08230.1, LOC_Os11g37900.1, LOC_Os02g56860.1, LOC_Os03g08360.1, LOC_Os06g15020.1, LOC_Os03g56820.1, LOC_Os10g33370.1, LOC_Os09g19650.1, LOC_Os07g01150.3, LOC_Os05g49900.1, LOC_Os03g20560.1, LOC_Os02g42660.1, LOC_Os03g12030.1, LOC_Os03g06705.1, LOC_Os09g25850.1, LOC_Os06g12250.1, LOC_Os04g55060.1, LOC_Os06g14810.1, LOC_Os01g04260.1, LOC_Os03g14170.1, LOC…
Biological Process	6	GO:0006333	chromatin assembly or disassembly	6.87e-12	4.09e-10	25995	55	5065	34	LOC_Os01g61920.1, LOC_Os04g34240.1, LOC_Os05g51850.1, LOC_Os01g06010.1, LOC_Os05g39050.1, LOC_Os06g06510.1, LOC_Os09g23730.1, LOC_Os02g36710.1, LOC_Os05g36280.1, LOC_Os01g05630.1, LOC_Os01g05610.1, LOC_Os08g38300.1, LOC_Os05g38560.1, LOC_Os05g48030.1, LOC_Os01g05900.1, LOC_Os01g05970.1, LOC_Os05g38740.1, LOC_Os03g50355.1, LOC_Os01g64640.1, LOC_Os05g41080.1, LOC_Os06g05660.1, LOC_Os08g33190.1, LOC…
Biological Process	5	GO:0008652	cellular amino acid biosynthetic process	0.000661585	0.00898811	25995	102	5065	34	LOC_Os03g27230.1, LOC_Os03g15120.1, LOC_Os02g24020.1, LOC_Os02g44000.1, LOC_Os03g50510.1, LOC_Os03g45320.1, LOC_Os08g23730.1, LOC_Os08g25390.1, LOC_Os06g49505.1, LOC_Os12g04440.1, LOC_Os01g16940.1, LOC_Os07g42960.1, LOC_Os09g39260.1, LOC_Os12g26060.1, LOC_Os11g04670.1, LOC_Os12g42884.1, LOC_Os03g18130.1, LOC_Os09g39230.1, LOC_Os04g55720.1, LOC_Os11g26850.2, LOC_Os03g19280.1, LOC_Os07g39690.1, LOC…
										LOC_Os10g0284.1, LOC_Os04g47250.1, LOC_Os09g31270.1, LOC_Os05g06990.1, LOC_Os03g27770.1, LOC_Os01g04260.1, LOC_Os03g02800.1, LOC_Os10g42790.1, LOC_Os02g10760.1, LOC_Os09g38370.1, LOC_Os01g56330.1, LOC_Os01g53890.1, LOC_Os06g12150.1, LOC_Os03g50120.1, LOC_Os04g41640.1, LOC_Os07g07709.1, LOC_Os03g58830.1, LOC_Os04g52090.1, LOC_Os03g45920.1, LOC_Os03g20550.1, LOC_Os10g31830.1, LOC_Os04g30790.1, LOC_…
Biological Process	6	GO:0071824	protein-DNA complex subunit organization	1.05e-11	4.55e-10	25995	53	5065	33	LOC_Os01g61920.1, LOC_Os04g34240.1, LOC_Os05g51850.1, LOC_Os01g06010.1, LOC_Os05g39050.1, LOC_Os06g06510.1, LOC_Os09g23730.1, LOC_Os02g36710.1, LOC_Os05g36280.1, LOC_Os01g05630.1, LOC_Os01g05610.1, LOC_Os08g38300.1, LOC_Os05g38560.1, LOC_Os01g05900.1, LOC_Os01g05970.1, LOC_Os05g38740.1, LOC_Os03g50355.1, LOC_Os01g64640.1, LOC_Os05g41080.1, LOC_Os06g05660.1, LOC_Os08g33190.1, LOC_Os05g49860.1, LOC…
Biological Process	6	GO:0031497	chromatin assembly	1.05e-11	4.55e-10	25995	53	5065	33	LOC_Os01g61920.1, LOC_Os04g34240.1, LOC_Os05g51850.1, LOC_Os01g06010.1, LOC_Os05g39050.1, LOC_Os06g06510.1, LOC_Os09g23730.1, LOC_Os02g36710.1, LOC_Os05g36280.1, LOC_Os01g05630.1, LOC_Os01g05610.1, LOC_Os08g38300.1, LOC_Os05g38560.1, LOC_Os01g05900.1, LOC_Os01g05970.1, LOC_Os05g38740.1, LOC_Os03g50355.1, LOC_Os01g64640.1, LOC_Os05g41080.1, LOC_Os06g05660.1, LOC_Os08g33190.1, LOC_Os05g49860.1, LOC…
Biological Process	6	GO:0034728	nucleosome organization	1.05e-11	4.55e-10	25995	53	5065	33	LOC_Os01g61920.1, LOC_Os04g34240.1, LOC_Os05g51850.1, LOC_Os01g06010.1, LOC_Os05g39050.1, LOC_Os06g06510.1, LOC_Os09g23730.1, LOC_Os02g36710.1, LOC_Os05g36280.1, LOC_Os01g05630.1, LOC_Os01g05610.1, LOC_Os08g38300.1, LOC_Os05g38560.1, LOC_Os01g05900.1, LOC_Os01g05970.1, LOC_Os05g38740.1, LOC_Os03g50355.1, LOC_Os01g64640.1, LOC_Os05g41080.1, LOC_Os06g05660.1, LOC_Os08g33190.1, LOC_Os05g49860.1, LOC…
Biological Process	7	GO:0006334	nucleosome assembly	1.05e-11	4.55e-10	25995	53	5065	33	LOC_Os01g61920.1, LOC_Os04g34240.1, LOC_Os05g51850.1, LOC_Os01g06010.1, LOC_Os05g39050.1, LOC_Os06g06510.1, LOC_Os09g23730.1, LOC_Os02g36710.1, LOC_Os05g36280.1, LOC_Os01g05630.1, LOC_Os01g05610.1, LOC_Os08g38300.1, LOC_Os05g38560.1, LOC_Os01g05900.1, LOC_Os01g05970.1, LOC_Os05g38740.1, LOC_Os03g50355.1, LOC_Os01g64640.1, LOC_Os05g41080.1, LOC_Os06g05660.1, LOC_Os08g33190.1, LOC_Os05g49860.1, LOC…
Biological Process	7	GO:0065004	protein-DNA complex assembly	1.05e-11	4.55e-10	25995	53	5065	33	LOC_Os01g61920.1, LOC_Os04g34240.1, LOC_Os05g51850.1, LOC_Os01g06010.1, LOC_Os05g39050.1, LOC_Os06g06510.1, LOC_Os09g23730.1, LOC_Os02g36710.1, LOC_Os05g36280.1, LOC_Os01g05630.1, LOC_Os01g05610.1, LOC_Os08g38300.1, LOC_Os05g38560.1, LOC_Os01g05900.1, LOC_Os01g05970.1, LOC_Os05g38740.1, LOC_Os03g50355.1, LOC_Os01g64640.1, LOC_Os05g41080.1, LOC_Os06g05660.1, LOC_Os08g33190.1, LOC_Os05g49860.1, LOC…
Biological Process	8	GO:0006323	DNA packaging	1.05e-11	4.55e-10	25995	53	5065	33	LOC_Os01g61920.1, LOC_Os04g34240.1, LOC_Os05g51850.1, LOC_Os01g06010.1, LOC_Os05g39050.1, LOC_Os06g06510.1, LOC_Os09g23730.1, LOC_Os02g36710.1, LOC_Os05g36280.1, LOC_Os01g05630.1, LOC_Os01g05610.1, LOC_Os08g38300.1, LOC_Os05g38560.1, LOC_Os01g05900.1, LOC_Os01g05970.1, LOC_Os05g38740.1, LOC_Os03g50355.1, LOC_Os01g64640.1, LOC_Os05g41080.1, LOC_Os06g05660.1, LOC_Os08g33190.1, LOC_Os05g49860.1, LOC…
Biological Process	5	GO:0008202	steroid metabolic process	0.00283241	0.0306093	25995	106	5065	33	LOC_Os01g01660.1, LOC_Os04g53780.1, LOC_Os04g53800.1, LOC_Os09g32670.1, LOC_Os09g08720.1, LOC_Os08g44360.1, LOC_Os02g57990.1, LOC_Os01g18110.1, LOC_Os07g40690.1, LOC_Os01g61380.1, LOC_Os02g54890.1, LOC_Os03g16980.1, LOC_Os03g29170.1, LOC_Os03g53580.1, LOC_Os01g73790.1, LOC_Os03g04340.1, LOC_Os03g17000.2, LOC_Os02g48460.1, LOC_Os03g60380.1, LOC_Os08g28730.1, LOC_Os05g29990.1, LOC_Os08g41440.1, LOC…
Biological Process	6	GO:0006260	DNA replication	2.7e-10	9.18e-09	25995	55	5065	32	LOC_Os11g29380.1, LOC_Os12g13950.1, LOC_Os07g43540.1, LOC_Os06g07210.1, LOC_Os05g29010.2, LOC_Os04g54500.1, LOC_Os08g07840.1, LOC_Os05g43440.1, LOC_Os05g14590.1, LOC_Os01g64820.1, LOC_Os02g30800.1, LOC_Os02g52460.1, LOC_Os02g56130.1, LOC_Os01g45530.1, LOC_Os12g37400.1, LOC_Os06g11500.1, LOC_Os02g56100.1, LOC_Os01g36390.1, LOC_Os05g39850.1, LOC_Os11g03430.1, LOC_Os06g08790.1, LOC_Os05g02040.1, LOC…
Biological Process	6	GO:0006694	steroid biosynthetic process	0.00466476	0.0471935	25995	105	5065	32	LOC_Os01g01660.1, LOC_Os04g53780.1, LOC_Os04g53800.1, LOC_Os09g32670.1, LOC_Os09g08720.1, LOC_Os08g44360.1, LOC_Os02g57990.1, LOC_Os01g18110.1, LOC_Os07g40690.1, LOC_Os01g61380.1, LOC_Os02g54890.1, LOC_Os03g16980.1, LOC_Os03g29170.1, LOC_Os03g53580.1, LOC_Os01g73790.1, LOC_Os03g04340.1, LOC_Os03g17000.2, LOC_Os02g48460.1, LOC_Os03g60380.1, LOC_Os08g28730.1, LOC_Os05g29990.1, LOC_Os08g41440.1, LOC…
Biological Process	5	GO:0007264	small GTPase mediated signal transduction	0.00164802	0.0200931	25995	95	5065	31	LOC_Os01g51700.1, LOC_Os06g12790.1, LOC_Os02g50860.1, LOC_Os08g41340.1, LOC_Os05g44070.1, LOC_Os05g01480.1, LOC_Os01g62950.1, LOC_Os03g14260.1, LOC_Os01g23620.1, LOC_Os02g20850.1, LOC_Os03g13860.1, LOC_Os02g02840.1, LOC_Os05g38630.2, LOC_Os08g15040.1, LOC_Os01g16030.1, LOC_Os03g60530.1, LOC_Os01g08450.1, LOC_Os05g43820.1, LOC_Os05g48980.1, LOC_Os02g43690.3, LOC_Os05g49220.1, LOC_Os03g27450.1, LOC…
Biological Process	6	GO:1901607	alpha-amino acid biosynthetic process	0.000851822	0.0112512	25995	69	5065	25	LOC_Os03g15120.1, LOC_Os02g24020.1, LOC_Os03g50510.1, LOC_Os03g45320.1, LOC_Os08g23730.1, LOC_Os06g49505.1, LOC_Os12g04440.1, LOC_Os01g16940.1, LOC_Os09g39260.1, LOC_Os12g26060.1, LOC_Os11g04670.1, LOC_Os12g42884.1, LOC_Os03g18130.1, LOC_Os09g39230.1, LOC_Os04g55720.1, LOC_Os03g19280.1, LOC_Os01g48960.1, LOC_Os12g13320.1, LOC_Os08g34720.1, LOC_Os03g17120.1, LOC_Os06g35050.1, LOC_Os03g14120.1, LOC…
Biological Process	6	GO:0009132	nucleoside diphosphate metabolic process	0.00181991	0.021908	25995	61	5065	22	LOC_Os08g25720.1, LOC_Os12g05110.1, LOC_Os09g20820.1, LOC_Os06g45710.1, LOC_Os01g53680.1, LOC_Os06g03720.1, LOC_Os07g49520.1, LOC_Os01g02880.1, LOC_Os10g08550.1, LOC_Os01g47080.1, LOC_Os06g13810.1, LOC_Os04g39420.1, LOC_Os02g51590.1, LOC_Os03g46910.1, LOC_Os07g44630.2, LOC_Os12g36194.1, LOC_Os10g41410.1, LOC_Os05g33380.1, LOC_Os07g08340.1, LOC_Os06g14620.1, LOC_Os02g48360.1, LOC_Os01g67860.1
Biological Process	7	GO:0051273	beta-glucan metabolic process	7.4e-05	0.00125644	25995	47	5065	21	LOC_Os08g06380.1, LOC_Os05g08370.1, LOC_Os04g56520.2, LOC_Os07g24190.1, LOC_Os02g49332.1, LOC_Os09g25490.1, LOC_Os07g41360.1, LOC_Os01g34890.1, LOC_Os01g34880.1, LOC_Os03g62090.1, LOC_Os07g36630.1, LOC_Os03g40270.1, LOC_Os02g14900.1, LOC_Os10g32980.1, LOC_Os06g51270.1, LOC_Os06g02180.1, LOC_Os12g36890.1, LOC_Os07g14850.1, LOC_Os07g10770.1, LOC_Os01g54620.1, LOC_Os03g59340.1
Biological Process	8	GO:0051274	beta-glucan biosynthetic process	7.4e-05	0.00125644	25995	47	5065	21	LOC_Os08g06380.1, LOC_Os05g08370.1, LOC_Os04g56520.2, LOC_Os07g24190.1, LOC_Os02g49332.1, LOC_Os09g25490.1, LOC_Os07g41360.1, LOC_Os01g34890.1, LOC_Os01g34880.1, LOC_Os03g62090.1, LOC_Os07g36630.1, LOC_Os03g40270.1, LOC_Os02g14900.1, LOC_Os10g32980.1, LOC_Os06g51270.1, LOC_Os06g02180.1, LOC_Os12g36890.1, LOC_Os07g14850.1, LOC_Os07g10770.1, LOC_Os01g54620.1, LOC_Os03g59340.1
Biological Process	7	GO:0009250	glucan biosynthetic process	0.000216818	0.00322178	25995	50	5065	21	LOC_Os08g06380.1, LOC_Os05g08370.1, LOC_Os04g56520.2, LOC_Os07g24190.1, LOC_Os02g49332.1, LOC_Os09g25490.1, LOC_Os07g41360.1, LOC_Os01g34890.1, LOC_Os01g34880.1, LOC_Os03g62090.1, LOC_Os07g36630.1, LOC_Os03g40270.1, LOC_Os02g14900.1, LOC_Os10g32980.1, LOC_Os06g51270.1, LOC_Os06g02180.1, LOC_Os12g36890.1, LOC_Os07g14850.1, LOC_Os07g10770.1, LOC_Os01g54620.1, LOC_Os03g59340.1
Biological Process	6	GO:0006414	translational elongation	4.85e-07	1.1e-05	25995	34	5065	20	LOC_Os12g02380.1, LOC_Os08g03640.1, LOC_Os11g04070.1, LOC_Os06g14550.1, LOC_Os12g03880.1, LOC_Os06g37440.1, LOC_Os03g23970.1, LOC_Os01g09510.4, LOC_Os08g02340.1, LOC_Os01g13080.1, LOC_Os07g46750.1, LOC_Os06g48780.1, LOC_Os03g63410.1, LOC_Os02g12800.1, LOC_Os07g42300.1, LOC_Os05g37330.1, LOC_Os02g32760.1, LOC_Os03g29260.2, LOC_Os11g02450.1, LOC_Os03g59160.1
Biological Process	8	GO:0051258	protein polymerization	1.77e-07	4.2e-06	25995	25	5065	17	LOC_Os05g37160.1, LOC_Os05g06450.1, LOC_Os03g56810.1, LOC_Os05g34170.2, LOC_Os04g43290.1, LOC_Os03g44420.1, LOC_Os02g38340.1, LOC_Os01g59150.1, LOC_Os03g51600.1, LOC_Os07g38730.1, LOC_Os11g14220.1, LOC_Os03g45920.1, LOC_Os01g18050.1, LOC_Os02g07060.1, LOC_Os04g56970.1, LOC_Os03g01530.1, LOC_Os06g46000.1
Biological Process	8	GO:0030243	cellulose metabolic process	0.000154592	0.00241011	25995	36	5065	17	LOC_Os08g06380.1, LOC_Os05g08370.1, LOC_Os04g56520.2, LOC_Os07g24190.1, LOC_Os02g49332.1, LOC_Os09g25490.1, LOC_Os07g41360.1, LOC_Os03g62090.1, LOC_Os07g36630.1, LOC_Os03g40270.1, LOC_Os10g32980.1, LOC_Os06g02180.1, LOC_Os12g36890.1, LOC_Os07g14850.1, LOC_Os07g10770.1, LOC_Os01g54620.1, LOC_Os03g59340.1
Biological Process	9	GO:0030244	cellulose biosynthetic process	0.000154592	0.00241011	25995	36	5065	17	LOC_Os08g06380.1, LOC_Os05g08370.1, LOC_Os04g56520.2, LOC_Os07g24190.1, LOC_Os02g49332.1, LOC_Os09g25490.1, LOC_Os07g41360.1, LOC_Os03g62090.1, LOC_Os07g36630.1, LOC_Os03g40270.1, LOC_Os10g32980.1, LOC_Os06g02180.1, LOC_Os12g36890.1, LOC_Os07g14850.1, LOC_Os07g10770.1, LOC_Os01g54620.1, LOC_Os03g59340.1
Biological Process	6	GO:0046379	extracellular polysaccharide metabolic process	0.00242673	0.027805	25995	30	5065	13	LOC_Os03g29170.1, LOC_Os09g32670.1, LOC_Os03g17000.2, LOC_Os02g48460.1, LOC_Os08g28730.1, LOC_Os05g29990.1, LOC_Os08g41440.1, LOC_Os02g57990.1, LOC_Os06g04620.1, LOC_Os01g21320.1, LOC_Os02g54890.1, LOC_Os03g14540.1, LOC_Os03g16980.1
Biological Process	7	GO:0045226	extracellular polysaccharide biosynthetic process	0.00242673	0.027805	25995	30	5065	13	LOC_Os03g29170.1, LOC_Os09g32670.1, LOC_Os03g17000.2, LOC_Os02g48460.1, LOC_Os08g28730.1, LOC_Os05g29990.1, LOC_Os08g41440.1, LOC_Os02g57990.1, LOC_Os06g04620.1, LOC_Os01g21320.1, LOC_Os02g54890.1, LOC_Os03g14540.1, LOC_Os03g16980.1
Biological Process	7	GO:0006261	DNA-dependent DNA replication	7.05e-05	0.00124215	25995	8	5065	7	LOC_Os05g29010.2, LOC_Os11g29380.1, LOC_Os12g03130.1, LOC_Os07g22400.2, LOC_Os11g03430.1, LOC_Os02g52460.1, LOC_Os12g37400.1
Biological Process	5	GO:0015995	chlorophyll biosynthetic process	0.00333181	0.0348192	25995	12	5065	7	LOC_Os11g29380.1, LOC_Os06g11500.1, LOC_Os05g14590.1, LOC_Os01g36390.1, LOC_Os05g39850.1, LOC_Os02g55410.1, LOC_Os12g37400.1
Biological Process	6	GO:0009082	branched-chain amino acid biosynthetic process	0.00413691	0.0427631	25995	7	5065	5	LOC_Os12g04440.1, LOC_Os03g50510.1, LOC_Os03g45320.1, LOC_Os11g04670.1, LOC_Os01g46380.1
Biological Process	6	GO:0006270	DNA replication initiation	0.00143994	0.0177842	25995	4	5065	4	LOC_Os11g29380.1, LOC_Os12g03130.1, LOC_Os11g03430.1, LOC_Os12g37400.1
Cellular Component	4	GO:0043228	non-membrane-bounded organelle	6.84e-65	7.22e-63	25995	1038	5065	436	LOC_Os08g03640.1, LOC_Os10g32550.1, LOC_Os01g60810.1, LOC_Os06g21480.1, LOC_Os02g07890.2, LOC_Os05g39050.1, LOC_Os08g06040.1, LOC_Os01g13080.1, LOC_Os02g55370.1, LOC_Os04g52361.1, LOC_Os07g40930.1, LOC_Os03g05980.1, LOC_Os10g27190.1, LOC_Os01g67134.1, LOC_Os12g38000.1, LOC_Os03g59310.1, LOC_Os03g49610.1, LOC_Os07g36500.1, LOC_Os01g54540.1, LOC_Os09g39540.1, LOC_Os11g24610.1, LOC_Os11g37510.1, LOC…
Cellular Component	4	GO:0043232	intracellular non-membrane-bounded organelle	6.84e-65	7.22e-63	25995	1038	5065	436	LOC_Os08g03640.1, LOC_Os10g32550.1, LOC_Os01g60810.1, LOC_Os06g21480.1, LOC_Os02g07890.2, LOC_Os05g39050.1, LOC_Os08g06040.1, LOC_Os01g13080.1, LOC_Os02g55370.1, LOC_Os04g52361.1, LOC_Os07g40930.1, LOC_Os03g05980.1, LOC_Os10g27190.1, LOC_Os01g67134.1, LOC_Os12g38000.1, LOC_Os03g59310.1, LOC_Os03g49610.1, LOC_Os07g36500.1, LOC_Os01g54540.1, LOC_Os09g39540.1, LOC_Os11g24610.1, LOC_Os11g37510.1, LOC…
Cellular Component	5	GO:0005840	ribosome	8.6e-51	6.05e-49	25995	500	5065	245	LOC_Os08g03640.1, LOC_Os10g32550.1, LOC_Os06g21480.1, LOC_Os02g07890.2, LOC_Os06g08320.1, LOC_Os03g08440.1, LOC_Os08g06040.1, LOC_Os01g13080.1, LOC_Os01g61814.1, LOC_Os02g55370.1, LOC_Os04g52361.1, LOC_Os09g08430.1, LOC_Os03g05980.1, LOC_Os10g27190.1, LOC_Os01g67134.1, LOC_Os12g38000.1, LOC_Os03g59310.1, LOC_Os02g13530.1, LOC_Os03g49610.1, LOC_Os01g54540.1, LOC_Os09g39540.1, LOC_Os11g24610.1, LOC…
Cellular Component	3	GO:0071944	cell periphery	7.93e-29	4.18e-27	25995	3828	5065	1005	LOC_Os02g40664.1, LOC_Os06g21480.1, LOC_Os05g39050.1, LOC_Os01g65380.1, LOC_Os07g40930.1, LOC_Os02g02040.1, LOC_Os04g41970.1, LOC_Os01g67134.1, LOC_Os03g60880.2, LOC_Os12g38000.1, LOC_Os05g11750.2, LOC_Os05g45210.1, LOC_Os06g45710.1, LOC_Os01g07630.1, LOC_Os08g38600.1, LOC_Os11g19480.1, LOC_Os07g36500.1, LOC_Os04g31340.1, LOC_Os10g35180.1, LOC_Os03g04950.1, LOC_Os01g13200.1, LOC_Os04g32950.1, LOC…
Cellular Component	3	GO:0030312	external encapsulating structure	2.51e-27	1.06e-25	25995	943	5065	322	LOC_Os06g04250.1, LOC_Os06g48160.1, LOC_Os12g36810.1, LOC_Os06g37080.1, LOC_Os10g18820.1, LOC_Os08g35090.1, LOC_Os01g71830.1, LOC_Os07g38730.1, LOC_Os03g61970.1, LOC_Os03g63390.1, LOC_Os12g02310.1, LOC_Os03g14130.1, LOC_Os11g06390.1, LOC_Os03g60880.2, LOC_Os07g46480.1, LOC_Os06g35480.1, LOC_Os07g32660.1, LOC_Os01g72510.1, LOC_Os05g33644.1, LOC_Os03g49610.1, LOC_Os03g01800.1, LOC_Os04g41620.1, LOC…
Cellular Component	4	GO:0005618	cell wall	7.69e-27	2.7e-25	25995	933	5065	318	LOC_Os06g04250.1, LOC_Os06g48160.1, LOC_Os12g36810.1, LOC_Os06g37080.1, LOC_Os10g18820.1, LOC_Os08g35090.1, LOC_Os01g71830.1, LOC_Os07g38730.1, LOC_Os03g61970.1, LOC_Os12g02310.1, LOC_Os03g14130.1, LOC_Os11g06390.1, LOC_Os03g60880.2, LOC_Os07g46480.1, LOC_Os06g35480.1, LOC_Os07g32660.1, LOC_Os01g72510.1, LOC_Os05g33644.1, LOC_Os03g49610.1, LOC_Os03g01800.1, LOC_Os04g41620.1, LOC_Os01g59930.1, LOC…
Cellular Component	2	GO:0110165	cellular anatomical entity	6.86e-25	2.07e-23	25995	14339	5065	3118	LOC_Os08g39740.1, LOC_Os06g10170.1, LOC_Os07g09330.1, LOC_Os06g11320.1, LOC_Os05g39050.1, LOC_Os03g48626.1, LOC_Os05g42000.1, LOC_Os05g11750.2, LOC_Os03g55990.1, LOC_Os01g12520.1, LOC_Os08g38600.1, LOC_Os04g38220.1, LOC_Os11g19480.1, LOC_Os07g36500.1, LOC_Os07g12150.1, LOC_Os04g31340.1, LOC_Os09g30380.1, LOC_Os04g41040.1, LOC_Os09g10980.1, LOC_Os04g39240.1, LOC_Os06g47770.1, LOC_Os11g13750.1, LOC…
										LOC_Os12g0620.1, LOC_Os08g38400.1, LOC_Os11g43820.1, LOC_Os11g37900.1, LOC_Os08g41340.1, LOC_Os09g38690.1, LOC_Os04g41820.1, LOC_Os06g06160.2, LOC_Os07g17390.1, LOC_Os04g38870.3, LOC_Os01g52214.1, LOC_Os03g01710.1, LOC_Os03g22010.1, LOC_Os08g44930.1, LOC_Os03g52400.1, LOC_Os05g38560.1, LOC_Os10g27174.1, LOC_Os04g35510.1, LOC_Os02g48830.1, LOC_Os01g62350.1, LOC_Os02g49480.1, LOC_Os05g01970.5, LOC_…
Cellular Component	3	GO:0005829	cytosol	7.48e-20	1.97e-18	25995	2261	5065	610	LOC_Os08g03640.1, LOC_Os10g32550.1, LOC_Os09g08720.1, LOC_Os09g17850.1, LOC_Os06g21480.1, LOC_Os02g07890.2, LOC_Os05g31490.1, LOC_Os06g11320.1, LOC_Os05g39050.1, LOC_Os01g13080.1, LOC_Os11g47330.1, LOC_Os02g55370.1, LOC_Os04g52361.1, LOC_Os12g09580.1, LOC_Os03g29740.1, LOC_Os03g05980.1, LOC_Os10g27190.1, LOC_Os05g46580.1, LOC_Os01g67134.1, LOC_Os04g50060.1, LOC_Os12g38000.1, LOC_Os03g59310.1, LOC…
Cellular Component	3	GO:0016020	membrane	9.27e-20	2.17e-18	25995	6383	5065	1496	LOC_Os09g32968.2, LOC_Os02g40664.1, LOC_Os06g10170.1, LOC_Os06g21480.1, LOC_Os02g17360.1, LOC_Os07g46540.1, LOC_Os01g58080.1, LOC_Os06g02420.1, LOC_Os12g25210.1, LOC_Os05g39050.1, LOC_Os10g40420.1, LOC_Os01g65380.1, LOC_Os04g52361.1, LOC_Os02g48880.1, LOC_Os07g40930.1, LOC_Os02g02040.1, LOC_Os04g41970.1, LOC_Os01g67134.1, LOC_Os03g60880.2, LOC_Os12g38000.1, LOC_Os05g11750.2, LOC_Os01g71420.1, LOC…
Cellular Component	5	GO:0005730	nucleolus	5.18e-19	1.09e-17	25995	361	5065	143	LOC_Os11g05160.1, LOC_Os08g32690.1, LOC_Os01g60810.1, LOC_Os03g51200.1, LOC_Os02g43930.1, LOC_Os02g37430.1, LOC_Os02g49310.1, LOC_Os02g01560.1, LOC_Os06g18830.1, LOC_Os08g06040.1, LOC_Os08g16610.1, LOC_Os11g47760.1, LOC_Os03g61970.1, LOC_Os06g02510.2, LOC_Os07g40930.1, LOC_Os01g67134.1, LOC_Os11g06390.1, LOC_Os08g02410.1, LOC_Os12g05430.1, LOC_Os10g36650.1, LOC_Os05g24970.1, LOC_Os04g42270.2, LOC…
Cellular Component	3	GO:0012505	endomembrane system	6.78e-19	1.22e-17	25995	1058	5065	324	LOC_Os09g28019.1, LOC_Os06g10170.1, LOC_Os03g18890.1, LOC_Os07g48430.1, LOC_Os07g48370.1, LOC_Os06g36050.1, LOC_Os11g32240.1, LOC_Os04g33690.1, LOC_Os03g05520.1, LOC_Os12g25210.1, LOC_Os01g48440.1, LOC_Os02g01010.1, LOC_Os02g04970.1, LOC_Os02g06400.1, LOC_Os03g25440.1, LOC_Os03g58790.1, LOC_Os02g48880.1, LOC_Os04g41970.1, LOC_Os12g37840.1, LOC_Os02g02040.1, LOC_Os03g21080.1, LOC_Os03g56380.1, LOC…
Cellular Component	4	GO:0005794	Golgi apparatus	6.92e-19	1.22e-17	25995	355	5065	141	LOC_Os03g50340.1, LOC_Os03g18890.1, LOC_Os07g48430.1, LOC_Os07g48370.1, LOC_Os04g51120.1, LOC_Os11g01380.1, LOC_Os06g36050.1, LOC_Os01g48440.1, LOC_Os07g49370.1, LOC_Os02g06400.1, LOC_Os02g48880.1, LOC_Os06g13760.1, LOC_Os04g41970.1, LOC_Os12g36890.1, LOC_Os03g56380.1, LOC_Os02g29530.1, LOC_Os01g01640.1, LOC_Os11g06740.1, LOC_Os04g48230.1, LOC_Os01g08450.1, LOC_Os02g50600.1, LOC_Os11g25260.1, LOC…
Cellular Component	4	GO:0005886	plasma membrane	8.9e-17	1.44e-15	25995	3069	5065	773	LOC_Os02g40664.1, LOC_Os06g21480.1, LOC_Os05g39050.1, LOC_Os01g65380.1, LOC_Os07g40930.1, LOC_Os02g02040.1, LOC_Os04g41970.1, LOC_Os01g67134.1, LOC_Os12g38000.1, LOC_Os05g11750.2, LOC_Os05g45210.1, LOC_Os06g45710.1, LOC_Os01g07630.1, LOC_Os08g38600.1, LOC_Os11g19480.1, LOC_Os07g36500.1, LOC_Os10g35180.1, LOC_Os03g04950.1, LOC_Os01g13200.1, LOC_Os04g32950.1, LOC_Os04g39240.1, LOC_Os01g21300.1, LOC…
Cellular Component	5	GO:0005856	cytoskeleton	2.96e-15	4.46e-14	25995	201	5065	88	LOC_Os05g06450.1, LOC_Os03g50885.1, LOC_Os03g13460.2, LOC_Os05g01600.2, LOC_Os01g60810.1, LOC_Os04g43290.1, LOC_Os04g53760.1, LOC_Os04g51120.1, LOC_Os02g57120.1, LOC_Os02g50320.2, LOC_Os02g40430.1, LOC_Os07g38730.1, LOC_Os09g09470.1, LOC_Os03g61970.1, LOC_Os02g02790.1, LOC_Os01g18050.1, LOC_Os02g02840.1, LOC_Os01g49200.1, LOC_Os04g54940.1, LOC_Os05g06260.1, LOC_Os11g06390.1, LOC_Os06g46000.1, LOC…
Cellular Component	3	GO:0044815	DNA packaging complex	2.01e-12	2.36e-11	25995	46	5065	31	LOC_Os01g61920.1, LOC_Os04g34240.1, LOC_Os05g51850.1, LOC_Os01g06010.1, LOC_Os05g39050.1, LOC_Os06g06510.1, LOC_Os09g23730.1, LOC_Os05g36280.1, LOC_Os01g05630.1, LOC_Os01g05610.1, LOC_Os08g38300.1, LOC_Os05g38560.1, LOC_Os01g05900.1, LOC_Os01g05970.1, LOC_Os05g38740.1, LOC_Os03g50355.1, LOC_Os01g64640.1, LOC_Os05g41080.1, LOC_Os08g33190.1, LOC_Os05g49860.1, LOC_Os07g36500.1, LOC_Os04g49420.1, LOC…
Cellular Component	3	GO:0032993	protein-DNA complex	2.01e-12	2.36e-11	25995	46	5065	31	LOC_Os01g61920.1, LOC_Os04g34240.1, LOC_Os05g51850.1, LOC_Os01g06010.1, LOC_Os05g39050.1, LOC_Os06g06510.1, LOC_Os09g23730.1, LOC_Os05g36280.1, LOC_Os01g05630.1, LOC_Os01g05610.1, LOC_Os08g38300.1, LOC_Os05g38560.1, LOC_Os01g05900.1, LOC_Os01g05970.1, LOC_Os05g38740.1, LOC_Os03g50355.1, LOC_Os01g64640.1, LOC_Os05g41080.1, LOC_Os08g33190.1, LOC_Os05g49860.1, LOC_Os07g36500.1, LOC_Os04g49420.1, LOC…
Cellular Component	3	GO:0000785	chromatin	2.01e-12	2.36e-11	25995	46	5065	31	LOC_Os01g61920.1, LOC_Os04g34240.1, LOC_Os05g51850.1, LOC_Os01g06010.1, LOC_Os05g39050.1, LOC_Os06g06510.1, LOC_Os09g23730.1, LOC_Os05g36280.1, LOC_Os01g05630.1, LOC_Os01g05610.1, LOC_Os08g38300.1, LOC_Os05g38560.1, LOC_Os01g05900.1, LOC_Os01g05970.1, LOC_Os05g38740.1, LOC_Os03g50355.1, LOC_Os01g64640.1, LOC_Os05g41080.1, LOC_Os08g33190.1, LOC_Os05g49860.1, LOC_Os07g36500.1, LOC_Os04g49420.1, LOC…
Cellular Component	4	GO:0000786	nucleosome	2.01e-12	2.36e-11	25995	46	5065	31	LOC_Os01g61920.1, LOC_Os04g34240.1, LOC_Os05g51850.1, LOC_Os01g06010.1, LOC_Os05g39050.1, LOC_Os06g06510.1, LOC_Os09g23730.1, LOC_Os05g36280.1, LOC_Os01g05630.1, LOC_Os01g05610.1, LOC_Os08g38300.1, LOC_Os05g38560.1, LOC_Os01g05900.1, LOC_Os01g05970.1, LOC_Os05g38740.1, LOC_Os03g50355.1, LOC_Os01g64640.1, LOC_Os05g41080.1, LOC_Os08g33190.1, LOC_Os05g49860.1, LOC_Os07g36500.1, LOC_Os04g49420.1, LOC…
Cellular Component	1	GO:0005575	cellular_component	2.24e-12	2.49e-11	25995	19015	5065	3899	LOC_Os03g02190.1, LOC_Os06g10170.1, LOC_Os08g39740.1, LOC_Os02g52314.1, LOC_Os07g09330.1, LOC_Os06g11320.1, LOC_Os05g39050.1, LOC_Os03g52320.1, LOC_Os03g05750.1, LOC_Os03g48626.1, LOC_Os01g08310.1, LOC_Os03g02200.1, LOC_Os05g42000.1, LOC_Os05g11750.2, LOC_Os03g55990.1, LOC_Os01g12520.1, LOC_Os08g38600.1, LOC_Os03g62020.1, LOC_Os04g38220.1, LOC_Os11g19480.1, LOC_Os07g36500.1, LOC_Os07g12150.1, LOC…
										LOC_Os070.1, LOC_Os10g33850.1, LOC_Os05g41390.1, LOC_Os11g19210.1, LOC_Os03g01820.1, LOC_Os06g08080.1, LOC_Os11g26850.2, LOC_Os05g39830.1, LOC_Os10g39570.1, LOC_Os08g01530.1, LOC_Os01g16220.1, LOC_Os05g06310.1, LOC_Os03g55140.1, LOC_Os04g58580.1, LOC_Os11g07910.1, LOC_Os10g04180.1, LOC_Os06g50080.1, LOC_Os09g38020.1, LOC_Os12g02300.1, LOC_Os04g55050.1, LOC_Os05g34760.1, LOC_Os07g07340.1, LOC_Os12…
										LOC_Os0g20050.1, LOC_Os04g28180.1, LOC_Os08g41700.1, LOC_Os06g11800.1, LOC_Os01g62480.1, LOC_Os05g36090.1, LOC_Os02g11820.1, LOC_Os04g59320.1, LOC_Os04g55250.1, LOC_Os01g09510.4, LOC_Os04g42340.1, LOC_Os03g56610.1, LOC_Os10g33370.1, LOC_Os12g23760.1, LOC_Os05g45050.1, LOC_Os07g42960.1, LOC_Os05g48410.1, LOC_Os10g05930.1, LOC_Os12g01560.1, LOC_Os04g56520.2, LOC_Os12g03430.1, LOC_Os07g44830.1, LOC_…
Cellular Component	3	GO:0031974	membrane-enclosed lumen	2.7e-12	2.58e-11	25995	558	5065	177	LOC_Os11g05160.1, LOC_Os08g32690.1, LOC_Os01g60810.1, LOC_Os03g51200.1, LOC_Os02g43930.1, LOC_Os02g37430.1, LOC_Os02g49310.1, LOC_Os02g01560.1, LOC_Os06g18830.1, LOC_Os08g06040.1, LOC_Os08g16610.1, LOC_Os11g47760.1, LOC_Os03g61970.1, LOC_Os06g02510.2, LOC_Os07g40930.1, LOC_Os07g42395.1, LOC_Os01g67134.1, LOC_Os11g06390.1, LOC_Os08g02410.1, LOC_Os12g05430.1, LOC_Os10g36650.1, LOC_Os05g24970.1, LOC…
Cellular Component	4	GO:0070013	intracellular organelle lumen	2.7e-12	2.58e-11	25995	558	5065	177	LOC_Os11g05160.1, LOC_Os08g32690.1, LOC_Os01g60810.1, LOC_Os03g51200.1, LOC_Os02g43930.1, LOC_Os02g37430.1, LOC_Os02g49310.1, LOC_Os02g01560.1, LOC_Os06g18830.1, LOC_Os08g06040.1, LOC_Os08g16610.1, LOC_Os11g47760.1, LOC_Os03g61970.1, LOC_Os06g02510.2, LOC_Os07g40930.1, LOC_Os07g42395.1, LOC_Os01g67134.1, LOC_Os11g06390.1, LOC_Os08g02410.1, LOC_Os12g05430.1, LOC_Os10g36650.1, LOC_Os05g24970.1, LOC…
Cellular Component	4	GO:0043233	organelle lumen	2.7e-12	2.58e-11	25995	558	5065	177	LOC_Os11g05160.1, LOC_Os08g32690.1, LOC_Os01g60810.1, LOC_Os03g51200.1, LOC_Os02g43930.1, LOC_Os02g37430.1, LOC_Os02g49310.1, LOC_Os02g01560.1, LOC_Os06g18830.1, LOC_Os08g06040.1, LOC_Os08g16610.1, LOC_Os11g47760.1, LOC_Os03g61970.1, LOC_Os06g02510.2, LOC_Os07g40930.1, LOC_Os07g42395.1, LOC_Os01g67134.1, LOC_Os11g06390.1, LOC_Os08g02410.1, LOC_Os12g05430.1, LOC_Os10g36650.1, LOC_Os05g24970.1, LOC…
Cellular Component	5	GO:0005694	chromosome	1.09e-11	1e-10	25995	89	5065	46	LOC_Os01g61920.1, LOC_Os08g06600.1, LOC_Os04g34240.1, LOC_Os07g43540.1, LOC_Os05g51850.1, LOC_Os01g06010.1, LOC_Os02g47150.1, LOC_Os05g39050.1, LOC_Os08g16610.1, LOC_Os06g06510.1, LOC_Os09g23730.1, LOC_Os05g36280.1, LOC_Os01g05630.1, LOC_Os01g05610.1, LOC_Os08g38300.1, LOC_Os05g38560.1, LOC_Os04g41110.1, LOC_Os01g05900.1, LOC_Os01g05970.1, LOC_Os05g38740.1, LOC_Os03g50355.1, LOC_Os01g64640.1, LOC…
Cellular Component	3	GO:0043226	organelle	1.23e-11	1.08e-10	25995	8934	5065	1945	LOC_Os08g39740.1, LOC_Os06g10170.1, LOC_Os02g17360.1, LOC_Os07g09330.1, LOC_Os05g39050.1, LOC_Os12g41060.1, LOC_Os10g40420.1, LOC_Os02g55370.1, LOC_Os04g52361.1, LOC_Os02g06400.1, LOC_Os04g41970.1, LOC_Os03g48626.1, LOC_Os12g38000.1, LOC_Os05g42000.1, LOC_Os03g55990.1, LOC_Os01g12520.1, LOC_Os07g36500.1, LOC_Os01g54540.1, LOC_Os07g12150.1, LOC_Os03g25960.1, LOC_Os09g30380.1, LOC_Os04g41040.1, LOC…
										LOC_Os05g1530.1, LOC_Os05g41390.1, LOC_Os03g64415.1, LOC_Os11g19210.1, LOC_Os06g04800.1, LOC_Os10g30210.1, LOC_Os03g01820.1, LOC_Os06g08080.1, LOC_Os11g26850.2, LOC_Os08g01530.1, LOC_Os01g60650.1, LOC_Os01g16220.1, LOC_Os04g53350.1, LOC_Os01g38530.1, LOC_Os05g06310.1, LOC_Os11g07910.1, LOC_Os09g38020.1, LOC_Os07g31490.1, LOC_Os10g22039.1, LOC_Os04g55050.1, LOC_Os02g38440.1, LOC_Os10g08026.1, LOC_…
Cellular Component	3	GO:0043229	intracellular organelle	1.4e-11	1.18e-10	25995	8927	5065	1943	LOC_Os08g39740.1, LOC_Os06g10170.1, LOC_Os02g17360.1, LOC_Os07g09330.1, LOC_Os05g39050.1, LOC_Os12g41060.1, LOC_Os10g40420.1, LOC_Os02g55370.1, LOC_Os04g52361.1, LOC_Os02g06400.1, LOC_Os04g41970.1, LOC_Os03g48626.1, LOC_Os12g38000.1, LOC_Os05g42000.1, LOC_Os03g55990.1, LOC_Os01g12520.1, LOC_Os07g36500.1, LOC_Os01g54540.1, LOC_Os07g12150.1, LOC_Os03g25960.1, LOC_Os09g30380.1, LOC_Os04g41040.1, LOC…
										LOC_Os03g6445.1, LOC_Os11g19210.1, LOC_Os06g04800.1, LOC_Os10g30210.1, LOC_Os03g01820.1, LOC_Os06g08080.1, LOC_Os11g26850.2, LOC_Os08g01530.1, LOC_Os01g60650.1, LOC_Os01g16220.1, LOC_Os04g53350.1, LOC_Os01g38530.1, LOC_Os05g06310.1, LOC_Os11g07910.1, LOC_Os09g38020.1, LOC_Os07g31490.1, LOC_Os10g22039.1, LOC_Os04g55050.1, LOC_Os02g38440.1, LOC_Os10g08026.1, LOC_Os01g13700.1, LOC_Os01g44069.1, LOC_…
Cellular Component	3	GO:0005737	cytoplasm	3.14e-11	2.54e-10	25995	8351	5065	1824	LOC_Os06g10170.1, LOC_Os08g39740.1, LOC_Os02g17360.1, LOC_Os07g09330.1, LOC_Os06g11320.1, LOC_Os05g39050.1, LOC_Os10g40420.1, LOC_Os02g55370.1, LOC_Os04g52361.1, LOC_Os02g06400.1, LOC_Os04g41970.1, LOC_Os03g48626.1, LOC_Os05g42000.1, LOC_Os12g38000.1, LOC_Os01g12520.1, LOC_Os07g36500.1, LOC_Os01g54540.1, LOC_Os07g12150.1, LOC_Os03g25960.1, LOC_Os09g30380.1, LOC_Os06g47770.1, LOC_Os11g13750.1, LOC…
										LOC_Os02g5180.1, LOC_Os12g36194.1, LOC_Os02g04460.1, LOC_Os06g04990.1, LOC_Os01g46290.1
Cellular Component	5	GO:0031981	nuclear lumen	7.53e-11	5.88e-10	25995	534	5065	166	LOC_Os11g05160.1, LOC_Os08g32690.1, LOC_Os01g60810.1, LOC_Os03g51200.1, LOC_Os02g43930.1, LOC_Os02g37430.1, LOC_Os02g49310.1, LOC_Os02g01560.1, LOC_Os06g18830.1, LOC_Os08g06040.1, LOC_Os08g16610.1, LOC_Os11g47760.1, LOC_Os03g61970.1, LOC_Os06g02510.2, LOC_Os07g40930.1, LOC_Os07g42395.1, LOC_Os01g67134.1, LOC_Os11g06390.1, LOC_Os08g02410.1, LOC_Os12g05430.1, LOC_Os10g36650.1, LOC_Os05g24970.1, LOC…
Cellular Component	2	GO:0005622	intracellular	6.19e-08	4.67e-07	25995	11000	5065	2311	LOC_Os08g39740.1, LOC_Os06g10170.1, LOC_Os02g17360.1, LOC_Os07g09330.1, LOC_Os06g11320.1, LOC_Os05g39050.1, LOC_Os12g41060.1, LOC_Os10g40420.1, LOC_Os02g55370.1, LOC_Os04g52361.1, LOC_Os02g06400.1, LOC_Os04g41970.1, LOC_Os03g48626.1, LOC_Os01g08310.1, LOC_Os12g38000.1, LOC_Os05g42000.1, LOC_Os03g55990.1, LOC_Os01g12520.1, LOC_Os07g36500.1, LOC_Os01g54540.1, LOC_Os07g12150.1, LOC_Os03g25960.1, LOC…
										LOC_Os03g08140.1, LOC_Os05g43820.1, LOC_Os02g43940.1, LOC_Os07g39690.1, LOC_Os01g58680.1, LOC_Os10g02880.1, LOC_Os01g51540.1, LOC_Os02g34690.1, LOC_Os03g59210.1, LOC_Os01g09580.1, LOC_Os02g29480.1, LOC_Os04g51880.1, LOC_Os09g37700.1, LOC_Os01g40820.1, LOC_Os02g07060.1, LOC_Os06g50930.1, LOC_Os04g51190.1, LOC_Os03g51970.1, LOC_Os03g01530.1, LOC_Os04g43910.1, LOC_Os09g35900.1, LOC_Os04g38310.1, LOC…
Cellular Component	3	GO:0005576	extracellular region	1.25e-07	9.1e-07	25995	591	5065	167	LOC_Os01g62490.1, LOC_Os06g05630.1, LOC_Os06g48160.1, LOC_Os02g46910.1, LOC_Os03g25990.1, LOC_Os04g49410.1, LOC_Os10g39740.1, LOC_Os01g15320.1, LOC_Os11g47760.1, LOC_Os03g63390.1, LOC_Os08g35760.1, LOC_Os05g38390.1, LOC_Os12g02310.1, LOC_Os06g41700.1, LOC_Os07g48750.1, LOC_Os12g37840.1, LOC_Os06g35480.1, LOC_Os08g43680.1, LOC_Os07g32660.1, LOC_Os01g72510.1, LOC_Os05g33644.1, LOC_Os06g45710.1, LOC…
Cellular Component	3	GO:0099080	supramolecular complex	7.45e-07	4.62e-06	25995	15	5065	12	LOC_Os05g06450.1, LOC_Os03g56810.1, LOC_Os05g34170.2, LOC_Os01g59150.1, LOC_Os03g51600.1, LOC_Os07g38730.1, LOC_Os11g14220.1, LOC_Os03g45920.1, LOC_Os01g18050.1, LOC_Os02g07060.1, LOC_Os03g01530.1, LOC_Os06g46000.1
Cellular Component	4	GO:0099081	supramolecular polymer	7.45e-07	4.62e-06	25995	15	5065	12	LOC_Os05g06450.1, LOC_Os03g56810.1, LOC_Os05g34170.2, LOC_Os01g59150.1, LOC_Os03g51600.1, LOC_Os07g38730.1, LOC_Os11g14220.1, LOC_Os03g45920.1, LOC_Os01g18050.1, LOC_Os02g07060.1, LOC_Os03g01530.1, LOC_Os06g46000.1
Cellular Component	5	GO:0099512	supramolecular fiber	7.45e-07	4.62e-06	25995	15	5065	12	LOC_Os05g06450.1, LOC_Os03g56810.1, LOC_Os05g34170.2, LOC_Os01g59150.1, LOC_Os03g51600.1, LOC_Os07g38730.1, LOC_Os11g14220.1, LOC_Os03g45920.1, LOC_Os01g18050.1, LOC_Os02g07060.1, LOC_Os03g01530.1, LOC_Os06g46000.1
Cellular Component	6	GO:0099513	polymeric cytoskeletal fiber	7.45e-07	4.62e-06	25995	15	5065	12	LOC_Os05g06450.1, LOC_Os03g56810.1, LOC_Os05g34170.2, LOC_Os01g59150.1, LOC_Os03g51600.1, LOC_Os07g38730.1, LOC_Os11g14220.1, LOC_Os03g45920.1, LOC_Os01g18050.1, LOC_Os02g07060.1, LOC_Os03g01530.1, LOC_Os06g46000.1
Cellular Component	7	GO:0005874	microtubule	7.45e-07	4.62e-06	25995	15	5065	12	LOC_Os05g06450.1, LOC_Os03g56810.1, LOC_Os05g34170.2, LOC_Os03g45920.1, LOC_Os01g18050.1, LOC_Os01g59150.1, LOC_Os02g07060.1, LOC_Os03g51600.1, LOC_Os03g01530.1, LOC_Os06g46000.1, LOC_Os07g38730.1, LOC_Os11g14220.1
Cellular Component	4	GO:0005783	endoplasmic reticulum	1.45e-06	8.74e-06	25995	565	5065	156	LOC_Os06g10170.1, LOC_Os01g61170.1, LOC_Os04g45720.1, LOC_Os03g02920.1, LOC_Os11g32240.1, LOC_Os01g03760.1, LOC_Os03g05520.1, LOC_Os12g25210.1, LOC_Os03g56820.1, LOC_Os05g23600.1, LOC_Os05g19040.1, LOC_Os02g01010.1, LOC_Os03g25440.1, LOC_Os03g58790.1, LOC_Os03g21080.1, LOC_Os08g17870.1, LOC_Os05g42000.1, LOC_Os03g59040.1, LOC_Os11g41900.1, LOC_Os04g02640.1, LOC_Os03g19452.1, LOC_Os11g24484.1, LOC…
Cellular Component	6	GO:0015630	microtubule cytoskeleton	1.92e-06	1.12e-05	25995	28	5065	17	LOC_Os05g06450.1, LOC_Os03g56810.1, LOC_Os05g34170.2, LOC_Os01g59150.1, LOC_Os03g51600.1, LOC_Os04g42330.1, LOC_Os07g38730.1, LOC_Os11g14220.1, LOC_Os12g41290.1, LOC_Os02g36990.1, LOC_Os03g45920.1, LOC_Os02g16909.2, LOC_Os01g18050.1, LOC_Os02g07060.1, LOC_Os05g06260.1, LOC_Os03g01530.1, LOC_Os06g46000.1
Cellular Component	4	GO:0005773	vacuole	3.22e-06	1.84e-05	25995	1230	5065	303	LOC_Os05g46290.1, LOC_Os11g34710.1, LOC_Os10g32550.1, LOC_Os12g36810.1, LOC_Os07g14160.1, LOC_Os06g09930.1, LOC_Os06g49310.1, LOC_Os05g39050.1, LOC_Os07g33954.1, LOC_Os01g71830.1, LOC_Os02g01010.1, LOC_Os03g25440.1, LOC_Os02g02790.1, LOC_Os09g08430.1, LOC_Os12g37840.1, LOC_Os03g48626.1, LOC_Os01g67134.1, LOC_Os03g60880.2, LOC_Os05g48240.1, LOC_Os01g39770.1, LOC_Os12g38000.1, LOC_Os03g60530.1, LOC…
Cellular Component	4	GO:0044391	ribosomal subunit	1.38e-05	7.69e-05	25995	34	5065	18	LOC_Os06g35470.1, LOC_Os08g41810.1, LOC_Os11g05370.1, LOC_Os03g08440.1, LOC_Os11g29190.1, LOC_Os01g64090.1, LOC_Os08g21840.1, LOC_Os01g04730.1, LOC_Os07g42450.1, LOC_Os10g26690.1, LOC_Os08g44380.1, LOC_Os12g42180.1, LOC_Os02g21660.1, LOC_Os01g01060.1, LOC_Os09g08430.1, LOC_Os03g28410.1, LOC_Os01g42980.1, LOC_Os12g05430.1
Cellular Component	4	GO:0005739	mitochondrion	1.78e-05	9.65e-05	25995	1135	5065	277	LOC_Os05g46290.1, LOC_Os05g06450.1, LOC_Os10g32550.1, LOC_Os02g17360.1, LOC_Os06g10230.1, LOC_Os11g20360.2, LOC_Os01g58080.1, LOC_Os06g02420.1, LOC_Os07g49520.1, LOC_Os02g53720.1, LOC_Os03g61970.1, LOC_Os02g01010.1, LOC_Os01g73950.1, LOC_Os03g58040.1, LOC_Os05g33380.1, LOC_Os11g06390.1, LOC_Os02g29530.1, LOC_Os03g02480.1, LOC_Os03g61620.1, LOC_Os03g42040.1, LOC_Os04g54360.1, LOC_Os03g01216.1, LOC…
Cellular Component	4	GO:0048046	apoplast	2.11e-05	0.000111222	25995	29	5065	16	LOC_Os06g48170.1, LOC_Os03g63760.1, LOC_Os10g39840.1, LOC_Os06g48160.1, LOC_Os06g48200.1, LOC_Os03g01800.1, LOC_Os02g46910.1, LOC_Os04g51460.1, LOC_Os02g57770.1, LOC_Os03g13570.1, LOC_Os11g33270.1, LOC_Os09g23220.1, LOC_Os08g13920.1, LOC_Os10g02770.1, LOC_Os07g29750.1, LOC_Os07g34580.1
Cellular Component	4	GO:0048475	coated membrane	8.12e-05	0.000408115	25995	44	5065	20	LOC_Os03g50340.1, LOC_Os05g46550.1, LOC_Os03g50350.1, LOC_Os02g56110.1, LOC_Os02g11830.2, LOC_Os01g32880.1, LOC_Os11g01380.1, LOC_Os07g10150.1, LOC_Os06g51510.1, LOC_Os07g46540.1, LOC_Os04g33690.1, LOC_Os03g12590.1, LOC_Os03g23950.1, LOC_Os05g24601.1, LOC_Os02g46510.1, LOC_Os06g05180.3, LOC_Os11g07280.1, LOC_Os09g04110.1, LOC_Os12g01390.1, LOC_Os01g17430.1
Cellular Component	4	GO:0030117	membrane coat	8.12e-05	0.000408115	25995	44	5065	20	LOC_Os03g50340.1, LOC_Os05g46550.1, LOC_Os03g50350.1, LOC_Os02g56110.1, LOC_Os02g11830.2, LOC_Os01g32880.1, LOC_Os11g01380.1, LOC_Os07g10150.1, LOC_Os06g51510.1, LOC_Os07g46540.1, LOC_Os04g33690.1, LOC_Os03g12590.1, LOC_Os03g23950.1, LOC_Os05g24601.1, LOC_Os02g46510.1, LOC_Os06g05180.3, LOC_Os11g07280.1, LOC_Os09g04110.1, LOC_Os12g01390.1, LOC_Os01g17430.1
Cellular Component	5	GO:0015934	large ribosomal subunit	9.11e-05	0.000446786	25995	23	5065	13	LOC_Os06g35470.1, LOC_Os08g41810.1, LOC_Os11g05370.1, LOC_Os01g64090.1, LOC_Os08g21840.1, LOC_Os01g04730.1, LOC_Os10g26690.1, LOC_Os08g44380.1, LOC_Os12g42180.1, LOC_Os02g21660.1, LOC_Os09g08430.1, LOC_Os01g42980.1, LOC_Os12g05430.1
Cellular Component	4	GO:0043231	intracellular membrane-bounded organelle	0.0001485	0.000712125	25995	8538	5065	1773	LOC_Os06g10170.1, LOC_Os08g39740.1, LOC_Os02g17360.1, LOC_Os07g09330.1, LOC_Os05g39050.1, LOC_Os12g41060.1, LOC_Os10g40420.1, LOC_Os02g06400.1, LOC_Os04g41970.1, LOC_Os03g48626.1, LOC_Os05g42000.1, LOC_Os12g38000.1, LOC_Os03g55990.1, LOC_Os01g12520.1, LOC_Os07g36500.1, LOC_Os01g54540.1, LOC_Os07g12150.1, LOC_Os03g25960.1, LOC_Os09g30380.1, LOC_Os04g41040.1, LOC_Os09g10980.1, LOC_Os06g47770.1, LOC…
Cellular Component	4	GO:0043227	membrane-bounded organelle	0.000153581	0.000720122	25995	8605	5065	1786	LOC_Os06g10170.1, LOC_Os08g39740.1, LOC_Os02g17360.1, LOC_Os07g09330.1, LOC_Os05g39050.1, LOC_Os12g41060.1, LOC_Os10g40420.1, LOC_Os02g06400.1, LOC_Os04g41970.1, LOC_Os03g48626.1, LOC_Os05g42000.1, LOC_Os12g38000.1, LOC_Os03g55990.1, LOC_Os01g12520.1, LOC_Os07g36500.1, LOC_Os01g54540.1, LOC_Os07g12150.1, LOC_Os03g25960.1, LOC_Os09g30380.1, LOC_Os04g41040.1, LOC_Os09g10980.1, LOC_Os06g47770.1, LOC…
Cellular Component	4	GO:0009341	beta-galactosidase complex	0.00103556	0.00475005	25995	13	5065	8	LOC_Os05g35360.1, LOC_Os01g65460.1, LOC_Os05g46200.1, LOC_Os06g37560.1, LOC_Os03g15020.1, LOC_Os03g06940.1, LOC_Os01g39830.1, LOC_Os02g12730.1
Cellular Component	5	GO:0005740	mitochondrial envelope	0.00114754	0.00515173	25995	74	5065	26	LOC_Os04g02670.1, LOC_Os04g54410.1, LOC_Os05g45740.2, LOC_Os02g48610.2, LOC_Os01g42650.1, LOC_Os03g56190.1, LOC_Os03g61019.1, LOC_Os03g02270.1, LOC_Os01g41610.2, LOC_Os08g42380.1, LOC_Os02g29400.1, LOC_Os01g49190.1, LOC_Os01g51770.1, LOC_Os04g49220.1, LOC_Os06g05080.1, LOC_Os03g10510.1, LOC_Os05g47980.1, LOC_Os07g45300.1, LOC_Os10g22039.1, LOC_Os05g33210.2, LOC_Os01g16910.1, LOC_Os12g37419.1, LOC…
Cellular Component	3	GO:0098798	mitochondrial protein complex	0.0012052	0.00529788	25995	25	5065	12	LOC_Os04g02670.1, LOC_Os08g42380.1, LOC_Os01g49190.1, LOC_Os04g49220.1, LOC_Os05g45740.2, LOC_Os05g47980.1, LOC_Os07g45300.1, LOC_Os03g56190.1, LOC_Os12g38310.1, LOC_Os03g61019.1, LOC_Os03g02270.1, LOC_Os01g41610.2
Cellular Component	3	GO:0005853	eukaryotic translation elongation factor 1 complex	0.00140938	0.00606895	25995	6	5065	5	LOC_Os02g12800.1, LOC_Os07g42300.1, LOC_Os06g37440.1, LOC_Os03g29260.2, LOC_Os07g46750.1
Cellular Component	5	GO:0005798	Golgi-associated vesicle	0.00199766	0.00843011	25995	23	5065	11	LOC_Os03g50340.1, LOC_Os03g50350.1, LOC_Os11g01380.1, LOC_Os07g10150.1, LOC_Os06g51510.1, LOC_Os04g33690.1, LOC_Os03g12590.1, LOC_Os11g07280.1, LOC_Os09g04110.1, LOC_Os12g01390.1, LOC_Os01g17430.1
Cellular Component	3	GO:1990904	ribonucleoprotein complex	0.00216449	0.00895504	25995	58	5065	21	LOC_Os06g35470.1, LOC_Os08g41810.1, LOC_Os11g05370.1, LOC_Os03g08440.1, LOC_Os11g29190.1, LOC_Os06g14550.1, LOC_Os01g64090.1, LOC_Os08g21840.1, LOC_Os01g04730.1, LOC_Os07g42450.1, LOC_Os11g19220.1, LOC_Os10g26690.1, LOC_Os08g44380.1, LOC_Os12g42180.1, LOC_Os02g21660.1, LOC_Os01g01060.1, LOC_Os11g37080.1, LOC_Os09g08430.1, LOC_Os03g28410.1, LOC_Os01g42980.1, LOC_Os12g05430.1
Cellular Component	4	GO:0031967	organelle envelope	0.00274526	0.0111394	25995	151	5065	44	LOC_Os09g28019.1, LOC_Os02g32350.1, LOC_Os04g02670.1, LOC_Os05g46560.1, LOC_Os04g59494.1, LOC_Os04g54410.1, LOC_Os05g45740.2, LOC_Os01g42650.1, LOC_Os04g38870.3, LOC_Os02g48610.2, LOC_Os01g44394.1, LOC_Os02g04970.1, LOC_Os03g56190.1, LOC_Os08g33370.2, LOC_Os12g03540.1, LOC_Os03g61019.1, LOC_Os07g14280.1, LOC_Os03g02270.1, LOC_Os01g41610.2, LOC_Os08g38890.1, LOC_Os08g16600.1, LOC_Os04g51900.1, LOC…
Cellular Component	5	GO:0030126	COPI vesicle coat	0.00413691	0.0158707	25995	7	5065	5	LOC_Os03g50340.1, LOC_Os03g50350.1, LOC_Os11g07280.1, LOC_Os09g04110.1, LOC_Os01g17430.1
Cellular Component	6	GO:0030137	COPI-coated vesicle	0.00413691	0.0158707	25995	7	5065	5	LOC_Os03g50340.1, LOC_Os03g50350.1, LOC_Os11g07280.1, LOC_Os09g04110.1, LOC_Os01g17430.1
Cellular Component	6	GO:0030663	COPI-coated vesicle membrane	0.00413691	0.0158707	25995	7	5065	5	LOC_Os03g50340.1, LOC_Os03g50350.1, LOC_Os11g07280.1, LOC_Os09g04110.1, LOC_Os01g17430.1
Cellular Component	5	GO:0005801	cis-Golgi network	0.00555165	0.0209178	25995	10	5065	6	LOC_Os08g34970.1, LOC_Os04g42500.1, LOC_Os09g36976.1, LOC_Os01g33020.1, LOC_Os06g05804.3, LOC_Os09g24980.1
Cellular Component	4	GO:0009331	glycerol-3-phosphate dehydrogenase complex	0.00607815	0.0224998	25995	5	5065	4	LOC_Os01g74000.1, LOC_Os01g71280.1, LOC_Os01g58740.2, LOC_Os05g41590.1
Cellular Component	3	GO:0030054	cell junction	0.0073937	0.0268978	25995	3	5065	3	LOC_Os04g56520.2, LOC_Os03g40270.1, LOC_Os07g41360.1
Cellular Component	2	GO:0032991	protein-containing complex	0.00889203	0.0318003	25995	682	5065	158	LOC_Os03g50340.1, LOC_Os06g13670.1, LOC_Os11g01380.1, LOC_Os05g51850.1, LOC_Os07g10150.1, LOC_Os03g08440.1, LOC_Os01g64090.1, LOC_Os07g46540.1, LOC_Os04g33690.1, LOC_Os05g39050.1, LOC_Os12g25210.1, LOC_Os11g19220.1, LOC_Os08g32610.1, LOC_Os01g74000.1, LOC_Os09g08430.1, LOC_Os04g39420.1, LOC_Os02g48360.1, LOC_Os01g08310.1, LOC_Os12g05430.1, LOC_Os01g05970.1, LOC_Os04g35530.1, LOC_Os05g46550.1, LOC…
Cellular Component	6	GO:0000228	nuclear chromosome	0.00926201	0.0325714	25995	8	5065	5	LOC_Os10g26280.1, LOC_Os07g43540.1, LOC_Os04g39280.1, LOC_Os04g41110.1, LOC_Os08g16610.1
Cellular Component	5	GO:0005759	mitochondrial matrix	0.0102114	0.0353213	25995	11	5065	6	LOC_Os01g05010.1, LOC_Os01g56460.1, LOC_Os01g05060.1, LOC_Os12g04210.1, LOC_Os06g22070.1, LOC_Os06g03790.1
Cellular Component	5	GO:0030135	coated vesicle	0.0121331	0.0382102	25995	21	5065	9	LOC_Os03g50340.1, LOC_Os03g50350.1, LOC_Os11g01380.1, LOC_Os06g51510.1, LOC_Os04g33690.1, LOC_Os11g07280.1, LOC_Os09g04110.1, LOC_Os12g01390.1, LOC_Os01g17430.1
Cellular Component	5	GO:0030659	cytoplasmic vesicle membrane	0.0121331	0.0382102	25995	21	5065	9	LOC_Os03g50340.1, LOC_Os03g50350.1, LOC_Os11g01380.1, LOC_Os06g51510.1, LOC_Os04g33690.1, LOC_Os11g07280.1, LOC_Os09g04110.1, LOC_Os12g01390.1, LOC_Os01g17430.1
Cellular Component	5	GO:0030662	coated vesicle membrane	0.0121331	0.0382102	25995	21	5065	9	LOC_Os03g50340.1, LOC_Os03g50350.1, LOC_Os11g01380.1, LOC_Os06g51510.1, LOC_Os04g33690.1, LOC_Os11g07280.1, LOC_Os09g04110.1, LOC_Os12g01390.1, LOC_Os01g17430.1
Cellular Component	5	GO:0030120	vesicle coat	0.0121331	0.0382102	25995	21	5065	9	LOC_Os03g50340.1, LOC_Os03g50350.1, LOC_Os11g01380.1, LOC_Os06g51510.1, LOC_Os04g33690.1, LOC_Os11g07280.1, LOC_Os09g04110.1, LOC_Os12g01390.1, LOC_Os01g17430.1
Cellular Component	5	GO:0030660	Golgi-associated vesicle membrane	0.0121331	0.0382102	25995	21	5065	9	LOC_Os03g50340.1, LOC_Os03g50350.1, LOC_Os11g01380.1, LOC_Os06g51510.1, LOC_Os04g33690.1, LOC_Os11g07280.1, LOC_Os09g04110.1, LOC_Os12g01390.1, LOC_Os01g17430.1
Cellular Component	5	GO:0012506	vesicle membrane	0.0121331	0.0382102	25995	21	5065	9	LOC_Os03g50340.1, LOC_Os03g50350.1, LOC_Os11g01380.1, LOC_Os06g51510.1, LOC_Os04g33690.1, LOC_Os11g07280.1, LOC_Os09g04110.1, LOC_Os12g01390.1, LOC_Os01g17430.1
Cellular Component	3	GO:0031975	envelope	0.0137973	0.0428123	25995	173	5065	46	LOC_Os09g28019.1, LOC_Os02g32350.1, LOC_Os04g02670.1, LOC_Os05g46560.1, LOC_Os02g02540.1, LOC_Os04g59494.1, LOC_Os04g54410.1, LOC_Os05g45740.2, LOC_Os04g38870.3, LOC_Os02g48610.2, LOC_Os01g42650.1, LOC_Os01g44394.1, LOC_Os02g04970.1, LOC_Os03g56190.1, LOC_Os08g33370.2, LOC_Os12g03540.1, LOC_Os03g61019.1, LOC_Os07g14280.1, LOC_Os03g02270.1, LOC_Os01g41610.2, LOC_Os07g33790.1, LOC_Os08g38890.1, LOC…
Cellular Component	3	GO:0098687	chromosomal region	0.0154157	0.0451765	25995	6	5065	4	LOC_Os08g06600.1, LOC_Os02g55570.1, LOC_Os04g39280.1, LOC_Os03g38010.1
Cellular Component	4	GO:0098590	plasma membrane region	0.0154157	0.0451765	25995	6	5065	4	LOC_Os11g01380.1, LOC_Os02g46510.1, LOC_Os06g51510.1, LOC_Os12g01390.1
Cellular Component	4	GO:0005905	clathrin-coated pit	0.0154157	0.0451765	25995	6	5065	4	LOC_Os11g01380.1, LOC_Os02g46510.1, LOC_Os06g51510.1, LOC_Os12g01390.1
Cellular Component	5	GO:0030132	clathrin coat of coated pit	0.0154157	0.0451765	25995	6	5065	4	LOC_Os11g01380.1, LOC_Os02g46510.1, LOC_Os06g51510.1, LOC_Os12g01390.1
Cellular Component	4	GO:0098800	inner mitochondrial membrane protein complex	0.0156641	0.0452756	25995	15	5065	7	LOC_Os05g47980.1, LOC_Os07g45300.1, LOC_Os04g02670.1, LOC_Os03g56190.1, LOC_Os01g49190.1, LOC_Os05g45740.2, LOC_Os01g41610.2
Cellular Component	5	GO:0031966	mitochondrial membrane	0.0169089	0.047956	25995	60	5065	19	LOC_Os04g02670.1, LOC_Os02g29400.1, LOC_Os01g49190.1, LOC_Os01g51770.1, LOC_Os04g54410.1, LOC_Os05g45740.2, LOC_Os03g10510.1, LOC_Os02g48610.2, LOC_Os05g47980.1, LOC_Os07g45300.1, LOC_Os03g56190.1, LOC_Os10g22039.1, LOC_Os01g16910.1, LOC_Os12g37419.1, LOC_Os01g40570.1, LOC_Os05g08410.1, LOC_Os07g45320.1, LOC_Os03g02270.1, LOC_Os01g41610.2
Cellular Component	4	GO:0019867	outer membrane	0.017046	0.047956	25995	22	5065	9	LOC_Os03g16440.1, LOC_Os01g16910.1, LOC_Os02g29400.1, LOC_Os01g40570.1, LOC_Os01g51770.1, LOC_Os05g39390.1, LOC_Os11g02460.1, LOC_Os03g10510.1, LOC_Os03g02270.1
Molecular Function	2	GO:0005198	structural molecule activity	2.07e-61	1.38e-58	25995	543	5065	276	LOC_Os11g34940.1, LOC_Os08g03640.1, LOC_Os05g37160.1, LOC_Os05g06450.1, LOC_Os06g21480.1, LOC_Os02g07890.2, LOC_Os06g08320.1, LOC_Os03g08440.1, LOC_Os07g10150.1, LOC_Os08g06040.1, LOC_Os01g13080.1, LOC_Os01g61814.1, LOC_Os07g38730.1, LOC_Os02g55370.1, LOC_Os03g61970.1, LOC_Os04g52361.1, LOC_Os09g08430.1, LOC_Os03g05980.1, LOC_Os10g27190.1, LOC_Os01g67134.1, LOC_Os11g06390.1, LOC_Os12g38000.1, LOC…
Molecular Function	3	GO:0003735	structural constituent of ribosome	1.55e-51	5.16e-49	25995	387	5065	208	LOC_Os08g03640.1, LOC_Os06g21480.1, LOC_Os06g08320.1, LOC_Os03g08440.1, LOC_Os08g06040.1, LOC_Os01g13080.1, LOC_Os01g61814.1, LOC_Os02g55370.1, LOC_Os04g52361.1, LOC_Os09g08430.1, LOC_Os10g27190.1, LOC_Os01g67134.1, LOC_Os12g38000.1, LOC_Os03g59310.1, LOC_Os02g13530.1, LOC_Os01g54540.1, LOC_Os11g24610.1, LOC_Os11g37510.1, LOC_Os07g33860.1, LOC_Os02g27769.1, LOC_Os07g26740.1, LOC_Os02g57670.1, LOC…
Molecular Function	9	GO:0003777	microtubule motor activity	7.37e-19	1.63e-16	25995	48	5065	38	LOC_Os05g38480.1, LOC_Os12g36100.1, LOC_Os01g42070.1, LOC_Os04g53760.1, LOC_Os01g14090.1, LOC_Os06g04560.1, LOC_Os05g02670.1, LOC_Os12g39980.1, LOC_Os03g56260.1, LOC_Os01g43580.1, LOC_Os08g02380.1, LOC_Os04g28260.1, LOC_Os08g43400.1, LOC_Os11g35090.1, LOC_Os03g39020.1, LOC_Os03g05820.1, LOC_Os05g33030.1, LOC_Os11g42800.1, LOC_Os05g06280.1, LOC_Os01g33040.1, LOC_Os04g30720.1, LOC_Os04g57140.2, LOC…
Molecular Function	5	GO:0004553	hydrolase activity, hydrolyzing O-glycosyl compounds	3.79e-15	6.3e-13	25995	402	5065	145	LOC_Os01g59840.1, LOC_Os12g36810.1, LOC_Os07g14160.1, LOC_Os06g48160.1, LOC_Os02g46910.1, LOC_Os01g71830.1, LOC_Os06g34020.1, LOC_Os02g53200.1, LOC_Os09g09980.1, LOC_Os07g48750.1, LOC_Os04g41970.1, LOC_Os01g66710.1, LOC_Os08g41100.1, LOC_Os09g33710.1, LOC_Os03g49610.1, LOC_Os02g05744.1, LOC_Os03g30470.1, LOC_Os03g01800.1, LOC_Os05g25480.1, LOC_Os04g41620.1, LOC_Os06g28670.1, LOC_Os04g51460.1, LOC…
Molecular Function	4	GO:0016798	hydrolase activity, acting on glycosyl bonds	8.76e-14	1.17e-11	25995	450	5065	154	LOC_Os01g59840.1, LOC_Os06g48160.1, LOC_Os12g36810.1, LOC_Os07g14160.1, LOC_Os02g46910.1, LOC_Os01g71830.1, LOC_Os06g34020.1, LOC_Os02g53200.1, LOC_Os09g09980.1, LOC_Os07g48750.1, LOC_Os04g41970.1, LOC_Os01g66710.1, LOC_Os09g33710.1, LOC_Os08g41100.1, LOC_Os03g49610.1, LOC_Os02g05744.1, LOC_Os03g01800.1, LOC_Os05g25480.1, LOC_Os03g30470.1, LOC_Os04g41620.1, LOC_Os04g51460.1, LOC_Os03g25790.1, LOC…
Molecular Function	8	GO:0003774	motor activity	2.51e-13	2.78e-11	25995	85	5065	47	LOC_Os05g38480.1, LOC_Os12g36100.1, LOC_Os01g42070.1, LOC_Os04g53760.1, LOC_Os01g14090.1, LOC_Os06g04560.1, LOC_Os05g02670.1, LOC_Os12g39980.1, LOC_Os03g56260.1, LOC_Os01g43580.1, LOC_Os08g02380.1, LOC_Os04g28260.1, LOC_Os08g43400.1, LOC_Os01g40200.1, LOC_Os11g35090.1, LOC_Os03g39020.1, LOC_Os03g05820.1, LOC_Os05g33030.1, LOC_Os02g50910.1, LOC_Os11g42800.1, LOC_Os05g06280.1, LOC_Os01g33040.1, LOC…
Molecular Function	5	GO:0016818	hydrolase activity, acting on acid anhydrides, in phosphorus-containing anhydrides	8.51e-11	8.08e-09	25995	443	5065	143	LOC_Os05g06450.1, LOC_Os05g38480.1, LOC_Os11g29380.1, LOC_Os02g33420.1, LOC_Os01g12660.1, LOC_Os04g53760.1, LOC_Os05g02670.1, LOC_Os07g38730.1, LOC_Os08g43400.1, LOC_Os04g04060.1, LOC_Os05g38630.2, LOC_Os03g64200.1, LOC_Os02g06340.1, LOC_Os05g48240.1, LOC_Os04g30720.1, LOC_Os01g18670.1, LOC_Os03g60530.1, LOC_Os01g08450.1, LOC_Os03g50520.1, LOC_Os12g22284.1, LOC_Os06g30730.1, LOC_Os10g35180.1, LOC…
Molecular Function	4	GO:0016817	hydrolase activity, acting on acid anhydrides	1.21e-10	1.01e-08	25995	445	5065	143	LOC_Os05g06450.1, LOC_Os05g38480.1, LOC_Os11g29380.1, LOC_Os02g33420.1, LOC_Os01g12660.1, LOC_Os04g53760.1, LOC_Os05g02670.1, LOC_Os07g38730.1, LOC_Os08g43400.1, LOC_Os04g04060.1, LOC_Os05g38630.2, LOC_Os03g64200.1, LOC_Os02g06340.1, LOC_Os05g48240.1, LOC_Os04g30720.1, LOC_Os01g18670.1, LOC_Os03g60530.1, LOC_Os01g08450.1, LOC_Os03g50520.1, LOC_Os12g22284.1, LOC_Os06g30730.1, LOC_Os10g35180.1, LOC…
Molecular Function	6	GO:0016462	pyrophosphatase activity	1.83e-09	1.35e-07	25995	429	5065	135	LOC_Os05g06450.1, LOC_Os05g38480.1, LOC_Os11g29380.1, LOC_Os02g33420.1, LOC_Os01g12660.1, LOC_Os04g53760.1, LOC_Os05g02670.1, LOC_Os07g38730.1, LOC_Os08g43400.1, LOC_Os04g04060.1, LOC_Os05g38630.2, LOC_Os03g64200.1, LOC_Os02g06340.1, LOC_Os05g48240.1, LOC_Os04g30720.1, LOC_Os01g18670.1, LOC_Os03g60530.1, LOC_Os01g08450.1, LOC_Os03g50520.1, LOC_Os12g22284.1, LOC_Os06g30730.1, LOC_Os10g35180.1, LOC…
Molecular Function	7	GO:0017111	nucleoside-triphosphatase activity	2.15e-09	1.43e-07	25995	414	5065	131	LOC_Os05g06450.1, LOC_Os05g38480.1, LOC_Os11g29380.1, LOC_Os02g33420.1, LOC_Os01g12660.1, LOC_Os04g53760.1, LOC_Os05g02670.1, LOC_Os07g38730.1, LOC_Os08g43400.1, LOC_Os04g04060.1, LOC_Os05g38630.2, LOC_Os03g64200.1, LOC_Os02g06340.1, LOC_Os05g48240.1, LOC_Os04g30720.1, LOC_Os01g18670.1, LOC_Os03g60530.1, LOC_Os01g08450.1, LOC_Os03g50520.1, LOC_Os12g22284.1, LOC_Os06g30730.1, LOC_Os10g35180.1, LOC…
Molecular Function	6	GO:0046527	glucosyltransferase activity	1.46e-08	8.84e-07	25995	77	5065	37	LOC_Os07g24190.1, LOC_Os06g48160.1, LOC_Os06g48200.1, LOC_Os02g49332.1, LOC_Os09g25490.1, LOC_Os02g46910.1, LOC_Os07g41360.1, LOC_Os03g62090.1, LOC_Os01g34880.1, LOC_Os03g40270.1, LOC_Os06g51270.1, LOC_Os12g36890.1, LOC_Os07g29750.1, LOC_Os07g34580.1, LOC_Os07g14850.1, LOC_Os01g54620.1, LOC_Os03g59340.1, LOC_Os06g48170.1, LOC_Os08g06380.1, LOC_Os05g08370.1, LOC_Os04g56520.2, LOC_Os03g63760.1, LOC…
Molecular Function	6	GO:0004650	polygalacturonase activity	5.34e-06	0.000295967	25995	44	5065	22	LOC_Os01g44970.1, LOC_Os02g15690.1, LOC_Os05g46510.1, LOC_Os05g50260.1, LOC_Os12g36810.1, LOC_Os07g14160.1, LOC_Os01g43160.1, LOC_Os05g46520.1, LOC_Os05g50960.1, LOC_Os06g28670.1, LOC_Os11g14400.1, LOC_Os01g45060.1, LOC_Os02g54030.1, LOC_Os05g20020.1, LOC_Os03g61800.2, LOC_Os09g31270.1, LOC_Os03g03350.1, LOC_Os02g03750.1, LOC_Os11g43750.1, LOC_Os03g59330.1, LOC_Os09g26800.1, LOC_Os01g66710.1
Molecular Function	3	GO:0004601	peroxidase activity	1.1e-05	0.000563449	25995	178	5065	59	LOC_Os03g02920.1, LOC_Os09g32964.1, LOC_Os11g18170.1, LOC_Os04g59150.1, LOC_Os05g41990.1, LOC_Os01g15830.1, LOC_Os02g06630.1, LOC_Os06g48030.1, LOC_Os01g22230.1, LOC_Os04g59190.1, LOC_Os01g25820.1, LOC_Os06g35480.1, LOC_Os05g42000.1, LOC_Os03g25330.1, LOC_Os04g39100.1, LOC_Os02g58720.2, LOC_Os10g39170.1, LOC_Os05g45210.1, LOC_Os06g51150.1, LOC_Os01g22370.1, LOC_Os01g16450.1, LOC_Os11g02130.1, LOC…
Molecular Function	4	GO:0016757	transferase activity, transferring glycosyl groups	1.32e-05	0.00062871	25995	551	5065	148	LOC_Os03g57910.1, LOC_Os03g18890.1, LOC_Os07g48370.1, LOC_Os06g48160.1, LOC_Os02g46910.1, LOC_Os05g23600.1, LOC_Os07g32020.1, LOC_Os01g48440.1, LOC_Os07g49370.1, LOC_Os02g22480.1, LOC_Os01g52710.1, LOC_Os06g13760.1, LOC_Os12g36890.1, LOC_Os02g22190.1, LOC_Os12g38930.1, LOC_Os02g29530.1, LOC_Os02g11700.1, LOC_Os06g06280.1, LOC_Os03g11330.1, LOC_Os04g54360.1, LOC_Os02g50600.1, LOC_Os03g01800.1, LOC…
Molecular Function	5	GO:0008194	UDP-glycosyltransferase activity	1.87e-05	0.000777968	25995	105	5065	39	LOC_Os06g47340.1, LOC_Os01g65490.1, LOC_Os07g24190.1, LOC_Os06g48700.1, LOC_Os03g57910.1, LOC_Os02g49332.1, LOC_Os05g07790.1, LOC_Os09g25490.1, LOC_Os08g04790.1, LOC_Os07g41360.1, LOC_Os01g48440.1, LOC_Os07g49370.1, LOC_Os03g62090.1, LOC_Os01g34880.1, LOC_Os03g40270.1, LOC_Os06g51270.1, LOC_Os12g36890.1, LOC_Os07g14850.1, LOC_Os04g55670.1, LOC_Os01g54620.1, LOC_Os03g59340.1, LOC_Os05g48600.1, LOC…
Molecular Function	7	GO:0005507	copper ion binding	1.87e-05	0.000777968	25995	116	5065	42	LOC_Os02g49850.1, LOC_Os01g62490.1, LOC_Os06g11490.1, LOC_Os03g18640.1, LOC_Os10g36390.1, LOC_Os12g26880.1, LOC_Os02g43660.1, LOC_Os08g17160.1, LOC_Os06g37080.1, LOC_Os06g46500.1, LOC_Os03g59280.1, LOC_Os03g63390.1, LOC_Os07g02200.1, LOC_Os05g38390.1, LOC_Os02g06690.1, LOC_Os01g01030.1, LOC_Os05g38420.1, LOC_Os03g16610.1, LOC_Os04g40040.1, LOC_Os03g02400.1, LOC_Os07g38290.1, LOC_Os07g02810.1, LOC…
Molecular Function	7	GO:0016762	xyloglucan:xyloglucosyl transferase activity	2.11e-05	0.000824783	25995	29	5065	16	LOC_Os06g48170.1, LOC_Os03g63760.1, LOC_Os10g39840.1, LOC_Os06g48160.1, LOC_Os06g48200.1, LOC_Os03g01800.1, LOC_Os02g46910.1, LOC_Os04g51460.1, LOC_Os02g57770.1, LOC_Os03g13570.1, LOC_Os11g33270.1, LOC_Os09g23220.1, LOC_Os08g13920.1, LOC_Os10g02770.1, LOC_Os07g29750.1, LOC_Os07g34580.1
Molecular Function	4	GO:0016684	oxidoreductase activity, acting on peroxide as acceptor	2.33e-05	0.00084031	25995	182	5065	59	LOC_Os03g02920.1, LOC_Os09g32964.1, LOC_Os11g18170.1, LOC_Os04g59150.1, LOC_Os05g41990.1, LOC_Os01g15830.1, LOC_Os02g06630.1, LOC_Os06g48030.1, LOC_Os01g22230.1, LOC_Os04g59190.1, LOC_Os01g25820.1, LOC_Os06g35480.1, LOC_Os05g42000.1, LOC_Os03g25330.1, LOC_Os04g39100.1, LOC_Os02g58720.2, LOC_Os10g39170.1, LOC_Os05g45210.1, LOC_Os06g51150.1, LOC_Os01g22370.1, LOC_Os01g16450.1, LOC_Os11g02130.1, LOC…
Molecular Function	5	GO:0003887	DNA-directed DNA polymerase activity	2.4e-05	0.00084031	25995	21	5065	13	LOC_Os12g13950.1, LOC_Os12g19180.1, LOC_Os01g53070.1, LOC_Os05g45340.1, LOC_Os04g54500.1, LOC_Os03g03650.1, LOC_Os08g07840.1, LOC_Os01g64820.1, LOC_Os05g06840.1, LOC_Os02g30800.1, LOC_Os08g02670.1, LOC_Os11g13990.1, LOC_Os12g10670.1
Molecular Function	6	GO:0035251	UDP-glucosyltransferase activity	0.000107508	0.00357464	25995	48	5065	21	LOC_Os08g06380.1, LOC_Os05g08370.1, LOC_Os04g56520.2, LOC_Os07g24190.1, LOC_Os02g49332.1, LOC_Os09g25490.1, LOC_Os07g41360.1, LOC_Os01g34890.1, LOC_Os03g62090.1, LOC_Os01g34880.1, LOC_Os03g40270.1, LOC_Os07g36630.1, LOC_Os10g32980.1, LOC_Os02g14900.1, LOC_Os06g02180.1, LOC_Os06g51270.1, LOC_Os12g36890.1, LOC_Os07g14850.1, LOC_Os07g10770.1, LOC_Os01g54620.1, LOC_Os03g59340.1
Molecular Function	3	GO:0016787	hydrolase activity	0.000163388	0.00517396	25995	3399	5065	741	LOC_Os05g38480.1, LOC_Os11g27264.2, LOC_Os08g34580.1, LOC_Os06g05630.1, LOC_Os02g17360.1, LOC_Os08g38710.1, LOC_Os09g04710.1, LOC_Os07g09330.1, LOC_Os12g25210.1, LOC_Os04g04060.1, LOC_Os02g53200.1, LOC_Os09g09980.1, LOC_Os02g09610.1, LOC_Os03g64200.1, LOC_Os04g41970.1, LOC_Os09g39430.1, LOC_Os03g60530.1, LOC_Os09g33710.1, LOC_Os01g71420.1, LOC_Os03g49610.1, LOC_Os02g05744.1, LOC_Os03g12360.1, LOC…
Molecular Function	2	GO:0016209	antioxidant activity	0.000305526	0.00848764	25995	206	5065	61	LOC_Os03g02920.1, LOC_Os09g32964.1, LOC_Os11g18170.1, LOC_Os04g59150.1, LOC_Os05g41990.1, LOC_Os01g15830.1, LOC_Os02g06630.1, LOC_Os06g48030.1, LOC_Os01g22230.1, LOC_Os04g59190.1, LOC_Os01g25820.1, LOC_Os06g35480.1, LOC_Os05g42000.1, LOC_Os03g25330.1, LOC_Os04g39100.1, LOC_Os02g58720.2, LOC_Os10g39170.1, LOC_Os05g45210.1, LOC_Os05g25850.1, LOC_Os06g51150.1, LOC_Os01g22370.1, LOC_Os01g16450.1, LOC…
Molecular Function	6	GO:0019001	guanyl nucleotide binding	0.000337172	0.00848764	25995	215	5065	63	LOC_Os05g06450.1, LOC_Os05g44070.1, LOC_Os05g01480.1, LOC_Os07g38730.1, LOC_Os04g04060.1, LOC_Os01g18050.1, LOC_Os02g02840.1, LOC_Os05g38630.2, LOC_Os02g50550.1, LOC_Os02g06340.1, LOC_Os03g21080.1, LOC_Os03g08020.1, LOC_Os06g46000.1, LOC_Os05g48240.1, LOC_Os08g15040.1, LOC_Os12g07880.1, LOC_Os01g16030.1, LOC_Os03g60530.1, LOC_Os01g08450.1, LOC_Os05g43820.1, LOC_Os05g48980.1, LOC_Os03g50520.1, LOC…
Molecular Function	5	GO:0001883	purine nucleoside binding	0.000344611	0.00848764	25995	211	5065	62	LOC_Os05g06450.1, LOC_Os05g44070.1, LOC_Os05g01480.1, LOC_Os07g38730.1, LOC_Os04g04060.1, LOC_Os01g18050.1, LOC_Os02g02840.1, LOC_Os05g38630.2, LOC_Os02g50550.1, LOC_Os02g06340.1, LOC_Os03g21080.1, LOC_Os03g08020.1, LOC_Os06g46000.1, LOC_Os05g48240.1, LOC_Os08g15040.1, LOC_Os12g07880.1, LOC_Os01g16030.1, LOC_Os03g60530.1, LOC_Os01g08450.1, LOC_Os05g43820.1, LOC_Os05g48980.1, LOC_Os03g50520.1, LOC…
Molecular Function	6	GO:0005525	GTP binding	0.000344611	0.00848764	25995	211	5065	62	LOC_Os05g06450.1, LOC_Os05g44070.1, LOC_Os05g01480.1, LOC_Os07g38730.1, LOC_Os04g04060.1, LOC_Os01g18050.1, LOC_Os02g02840.1, LOC_Os05g38630.2, LOC_Os02g50550.1, LOC_Os02g06340.1, LOC_Os03g21080.1, LOC_Os03g08020.1, LOC_Os06g46000.1, LOC_Os05g48240.1, LOC_Os08g15040.1, LOC_Os12g07880.1, LOC_Os01g16030.1, LOC_Os03g60530.1, LOC_Os01g08450.1, LOC_Os05g43820.1, LOC_Os05g48980.1, LOC_Os03g50520.1, LOC…
Molecular Function	6	GO:0032550	purine ribonucleoside binding	0.000344611	0.00848764	25995	211	5065	62	LOC_Os05g06450.1, LOC_Os05g44070.1, LOC_Os05g01480.1, LOC_Os07g38730.1, LOC_Os04g04060.1, LOC_Os01g18050.1, LOC_Os02g02840.1, LOC_Os05g38630.2, LOC_Os02g50550.1, LOC_Os02g06340.1, LOC_Os03g21080.1, LOC_Os03g08020.1, LOC_Os06g46000.1, LOC_Os05g48240.1, LOC_Os08g15040.1, LOC_Os12g07880.1, LOC_Os01g16030.1, LOC_Os03g60530.1, LOC_Os01g08450.1, LOC_Os05g43820.1, LOC_Os05g48980.1, LOC_Os03g50520.1, LOC…
Molecular Function	6	GO:0032561	guanyl ribonucleotide binding	0.000344611	0.00848764	25995	211	5065	62	LOC_Os05g06450.1, LOC_Os05g44070.1, LOC_Os05g01480.1, LOC_Os07g38730.1, LOC_Os04g04060.1, LOC_Os01g18050.1, LOC_Os02g02840.1, LOC_Os05g38630.2, LOC_Os02g50550.1, LOC_Os02g06340.1, LOC_Os03g21080.1, LOC_Os03g08020.1, LOC_Os06g46000.1, LOC_Os05g48240.1, LOC_Os08g15040.1, LOC_Os12g07880.1, LOC_Os01g16030.1, LOC_Os03g60530.1, LOC_Os01g08450.1, LOC_Os05g43820.1, LOC_Os05g48980.1, LOC_Os03g50520.1, LOC…
Molecular Function	4	GO:0001882	nucleoside binding	0.000431942	0.0102406	25995	221	5065	64	LOC_Os05g06450.1, LOC_Os05g44070.1, LOC_Os05g01480.1, LOC_Os07g38730.1, LOC_Os04g04060.1, LOC_Os01g64820.1, LOC_Os01g18050.1, LOC_Os02g02840.1, LOC_Os05g38630.2, LOC_Os02g50550.1, LOC_Os02g06340.1, LOC_Os03g21080.1, LOC_Os03g08020.1, LOC_Os06g46000.1, LOC_Os05g48240.1, LOC_Os08g15040.1, LOC_Os12g07880.1, LOC_Os01g16030.1, LOC_Os03g60530.1, LOC_Os01g08450.1, LOC_Os05g43820.1, LOC_Os05g48980.1, LOC…
Molecular Function	4	GO:0016614	oxidoreductase activity, acting on CH-OH group of donors	0.000446582	0.0102406	25995	255	5065	72	LOC_Os09g32670.1, LOC_Os09g08720.1, LOC_Os03g45320.1, LOC_Os01g27750.1, LOC_Os04g01660.1, LOC_Os10g33540.1, LOC_Os01g74000.1, LOC_Os06g29180.1, LOC_Os01g18110.1, LOC_Os01g42990.1, LOC_Os01g46070.1, LOC_Os06g35630.1, LOC_Os02g54890.1, LOC_Os09g19930.1, LOC_Os04g46560.1, LOC_Os04g55720.1, LOC_Os01g73790.1, LOC_Os04g15920.1, LOC_Os04g52280.1, LOC_Os08g28730.1, LOC_Os05g29990.1, LOC_Os07g16040.1, LOC…
Molecular Function	8	GO:0003924	GTPase activity	0.000493964	0.0109495	25995	120	5065	39	LOC_Os05g06450.1, LOC_Os01g51700.1, LOC_Os08g41340.1, LOC_Os01g59150.1, LOC_Os03g51600.1, LOC_Os05g01480.1, LOC_Os01g62950.1, LOC_Os07g38730.1, LOC_Os04g04060.1, LOC_Os01g18050.1, LOC_Os05g38630.2, LOC_Os02g50550.1, LOC_Os02g06340.1, LOC_Os03g08020.1, LOC_Os06g46000.1, LOC_Os05g48240.1, LOC_Os12g07880.1, LOC_Os03g56810.1, LOC_Os05g34170.2, LOC_Os03g60530.1, LOC_Os01g08450.1, LOC_Os05g48980.1, LOC…
Molecular Function	5	GO:0032549	ribonucleoside binding	0.0006572	0.014098	25995	220	5065	63	LOC_Os05g06450.1, LOC_Os05g44070.1, LOC_Os05g01480.1, LOC_Os07g38730.1, LOC_Os04g04060.1, LOC_Os01g18050.1, LOC_Os02g02840.1, LOC_Os05g38630.2, LOC_Os02g50550.1, LOC_Os02g06340.1, LOC_Os03g21080.1, LOC_Os03g08020.1, LOC_Os06g46000.1, LOC_Os05g48240.1, LOC_Os08g15040.1, LOC_Os12g07880.1, LOC_Os01g16030.1, LOC_Os03g60530.1, LOC_Os01g08450.1, LOC_Os05g43820.1, LOC_Os05g48980.1, LOC_Os03g50520.1, LOC…
Molecular Function	6	GO:0015925	galactosidase activity	0.00103556	0.020868	25995	13	5065	8	LOC_Os05g35360.1, LOC_Os01g65460.1, LOC_Os05g46200.1, LOC_Os06g37560.1, LOC_Os03g15020.1, LOC_Os03g06940.1, LOC_Os01g39830.1, LOC_Os02g12730.1
Molecular Function	7	GO:0004565	beta-galactosidase activity	0.00103556	0.020868	25995	13	5065	8	LOC_Os05g35360.1, LOC_Os01g65460.1, LOC_Os05g46200.1, LOC_Os06g37560.1, LOC_Os03g15020.1, LOC_Os03g06940.1, LOC_Os01g39830.1, LOC_Os02g12730.1
Molecular Function	5	GO:0016616	oxidoreductase activity, acting on the CH-OH group of donors, NAD or NADP as acceptor	0.00111199	0.0217491	25995	237	5065	66	LOC_Os09g32670.1, LOC_Os09g08720.1, LOC_Os03g45320.1, LOC_Os01g27750.1, LOC_Os04g01660.1, LOC_Os01g74000.1, LOC_Os06g29180.1, LOC_Os01g18110.1, LOC_Os01g42990.1, LOC_Os01g46070.1, LOC_Os06g35630.1, LOC_Os02g54890.1, LOC_Os04g46560.1, LOC_Os04g55720.1, LOC_Os01g73790.1, LOC_Os04g15920.1, LOC_Os04g52280.1, LOC_Os08g28730.1, LOC_Os05g29990.1, LOC_Os01g46380.1, LOC_Os07g16040.1, LOC_Os09g04050.1, LOC…
Molecular Function	6	GO:0043733	DNA-3-methylbase glycosylase activity	0.00140938	0.0245528	25995	6	5065	5	LOC_Os08g38170.1, LOC_Os09g25290.1, LOC_Os06g44050.1, LOC_Os04g42290.1, LOC_Os01g58550.1
Molecular Function	7	GO:0008725	DNA-3-methyladenine glycosylase activity	0.00140938	0.0245528	25995	6	5065	5	LOC_Os08g38170.1, LOC_Os09g25290.1, LOC_Os06g44050.1, LOC_Os04g42290.1, LOC_Os01g58550.1
Molecular Function	5	GO:0016728	oxidoreductase activity, acting on CH or CH2 groups, disulfide as acceptor	0.00143994	0.0245528	25995	4	5065	4	LOC_Os02g56100.1, LOC_Os06g07210.1, LOC_Os06g03720.1, LOC_Os06g14620.1
Molecular Function	6	GO:0061731	ribonucleoside-diphosphate reductase activity	0.00143994	0.0245528	25995	4	5065	4	LOC_Os02g56100.1, LOC_Os06g07210.1, LOC_Os06g03720.1, LOC_Os06g14620.1
Molecular Function	7	GO:0004748	ribonucleoside-diphosphate reductase activity, thioredoxin disulfide as acceptor	0.00143994	0.0245528	25995	4	5065	4	LOC_Os02g56100.1, LOC_Os06g07210.1, LOC_Os06g03720.1, LOC_Os06g14620.1
Molecular Function	6	GO:0015020	glucuronosyltransferase activity	0.0020041	0.0325055	25995	14	5065	8	LOC_Os06g47340.1, LOC_Os01g48440.1, LOC_Os07g49370.1, LOC_Os05g03174.2, LOC_Os03g57910.1, LOC_Os03g17850.1, LOC_Os04g55670.1, LOC_Os05g48600.1
Molecular Function	7	GO:0015018	galactosylgalactosylxylosylprotein 3-beta-glucuronosyltransferase activity	0.0020041	0.0325055	25995	14	5065	8	LOC_Os06g47340.1, LOC_Os01g48440.1, LOC_Os07g49370.1, LOC_Os05g03174.2, LOC_Os03g57910.1, LOC_Os03g17850.1, LOC_Os04g55670.1, LOC_Os05g48600.1
Molecular Function	7	GO:0016759	cellulose synthase activity	0.00213102	0.0329565	25995	33	5065	14	LOC_Os08g06380.1, LOC_Os05g08370.1, LOC_Os07g24190.1, LOC_Os02g49332.1, LOC_Os09g25490.1, LOC_Os03g62090.1, LOC_Os07g36630.1, LOC_Os10g32980.1, LOC_Os06g02180.1, LOC_Os12g36890.1, LOC_Os07g14850.1, LOC_Os07g10770.1, LOC_Os01g54620.1, LOC_Os03g59340.1
Molecular Function	7	GO:0016760	cellulose synthase (UDP-forming) activity	0.00213102	0.0329565	25995	33	5065	14	LOC_Os08g06380.1, LOC_Os05g08370.1, LOC_Os07g24190.1, LOC_Os02g49332.1, LOC_Os09g25490.1, LOC_Os03g62090.1, LOC_Os07g36630.1, LOC_Os10g32980.1, LOC_Os06g02180.1, LOC_Os12g36890.1, LOC_Os07g14850.1, LOC_Os07g10770.1, LOC_Os01g54620.1, LOC_Os03g59340.1
Molecular Function	6	GO:0004252	serine-type endopeptidase activity	0.00236937	0.0358098	25995	113	5065	35	LOC_Os04g44400.1, LOC_Os03g02750.1, LOC_Os09g26920.1, LOC_Os03g40830.1, LOC_Os08g35090.1, LOC_Os01g58290.1, LOC_Os04g48416.1, LOC_Os03g19350.1, LOC_Os04g48130.1, LOC_Os05g05480.1, LOC_Os05g36010.1, LOC_Os04g03810.1, LOC_Os03g29810.1, LOC_Os01g56320.1, LOC_Os01g64860.1, LOC_Os08g43320.1, LOC_Os10g25450.1, LOC_Os06g48650.2, LOC_Os09g29950.3, LOC_Os03g13930.1, LOC_Os01g59160.1, LOC_Os05g13370.1, LOC…
Molecular Function	6	GO:0008831	dTDP-4-dehydrorhamnose reductase activity	0.00242673	0.0358617	25995	30	5065	13	LOC_Os03g29170.1, LOC_Os09g32670.1, LOC_Os03g17000.2, LOC_Os02g48460.1, LOC_Os08g28730.1, LOC_Os05g29990.1, LOC_Os08g41440.1, LOC_Os02g57990.1, LOC_Os06g04620.1, LOC_Os01g21320.1, LOC_Os02g54890.1, LOC_Os03g14540.1, LOC_Os03g16980.1
Molecular Function	4	GO:0051002	ligase activity, forming nitrogen-metal bonds	0.00333181	0.0461594	25995	12	5065	7	LOC_Os11g29380.1, LOC_Os06g11500.1, LOC_Os05g14590.1, LOC_Os01g36390.1, LOC_Os05g39850.1, LOC_Os02g55410.1, LOC_Os12g37400.1
Molecular Function	5	GO:0051003	ligase activity, forming nitrogen-metal bonds, forming coordination complexes	0.00333181	0.0461594	25995	12	5065	7	LOC_Os11g29380.1, LOC_Os06g11500.1, LOC_Os05g14590.1, LOC_Os01g36390.1, LOC_Os05g39850.1, LOC_Os02g55410.1, LOC_Os12g37400.1
Molecular Function	6	GO:0016851	magnesium chelatase activity	0.00333181	0.0461594	25995	12	5065	7	LOC_Os11g29380.1, LOC_Os06g11500.1, LOC_Os05g14590.1, LOC_Os01g36390.1, LOC_Os05g39850.1, LOC_Os02g55410.1, LOC_Os12g37400.1
Molecular Function	5	GO:0003746	translation elongation factor activity	0.00352071	0.0477811	25995	18	5065	9	LOC_Os03g63410.1, LOC_Os02g12800.1, LOC_Os12g02380.1, LOC_Os07g42300.1, LOC_Os06g37440.1, LOC_Os03g29260.2, LOC_Os11g02450.1, LOC_Os03g59160.1, LOC_Os07g46750.1

## Sheet: Stem_Lower vs Leaf-LDLT_Down
								Down regulation
GO Type	Level	GO ID	GO Name	p-value	corr. pvalue	Pop total	Pop hits	Total	Gene count	Genes
Biological Process	2	GO:0008152	metabolic process	2.18254e-09	1.88353e-07	25995	14538	4421	2649	LOC_Os09g17620.1, LOC_Os06g15330.1, LOC_Os02g19770.1, LOC_Os06g40080.1, LOC_Os08g38590.1, LOC_Os06g35540.1, LOC_Os06g47650.1, LOC_Os01g09570.1, LOC_Os02g36924.1, LOC_Os02g27060.1, LOC_Os01g11054.1, LOC_Os02g13350.1, LOC_Os03g59880.1, LOC_Os03g18200.1, LOC_Os10g17260.1, LOC_Os03g29970.1, LOC_Os09g36680.1, LOC_Os04g26920.3, LOC_Os02g42810.1, LOC_Os03g05870.1, LOC_Os06g08041.1, LOC_Os03g08490.1, LOC…
Biological Process	2	GO:0009987	cellular process	5.76217e-11	6.21594e-09	25995	14180	4421	2606	LOC_Os06g15330.1, LOC_Os09g17620.1, LOC_Os02g19770.1, LOC_Os06g40080.1, LOC_Os08g38590.1, LOC_Os06g35540.1, LOC_Os06g47650.1, LOC_Os07g01310.1, LOC_Os12g03860.1, LOC_Os01g09570.1, LOC_Os02g36924.1, LOC_Os02g27060.1, LOC_Os01g11054.1, LOC_Os01g60230.3, LOC_Os01g11250.1, LOC_Os02g01240.1, LOC_Os03g18200.1, LOC_Os09g09520.1, LOC_Os03g29970.1, LOC_Os10g17260.1, LOC_Os02g49680.1, LOC_Os03g05870.1, LOC…
Biological Process	3	GO:0044237	cellular metabolic process	2.10467e-05	0.000630189	25995	8817	4421	1618	LOC_Os06g15330.1, LOC_Os09g17620.1, LOC_Os02g19770.1, LOC_Os06g40080.1, LOC_Os08g38590.1, LOC_Os06g35540.1, LOC_Os06g47650.1, LOC_Os01g09570.1, LOC_Os02g36924.1, LOC_Os02g27060.1, LOC_Os01g11054.1, LOC_Os03g29970.1, LOC_Os03g08490.1, LOC_Os02g46940.1, LOC_Os06g06900.1, LOC_Os10g38206.1, LOC_Os05g41540.1, LOC_Os09g33820.2, LOC_Os01g71190.1, LOC_Os10g42950.1, LOC_Os05g06270.1, LOC_Os06g01620.1, LOC…
Biological Process	2	GO:0050896	response to stimulus	9.89581e-05	0.00224739	25995	6002	4421	1117	LOC_Os09g14410.1, LOC_Os06g04020.1, LOC_Os09g36220.1, LOC_Os06g40080.1, LOC_Os06g47650.1, LOC_Os07g01310.1, LOC_Os06g12120.1, LOC_Os12g37320.1, LOC_Os12g03860.1, LOC_Os11g44580.1, LOC_Os01g58890.1, LOC_Os02g13350.1, LOC_Os03g18200.1, LOC_Os11g13410.1, LOC_Os10g17260.1, LOC_Os02g55720.1, LOC_Os04g43800.1, LOC_Os01g40710.1, LOC_Os05g50560.1, LOC_Os12g39380.1, LOC_Os03g08490.1, LOC_Os06g06900.1, LOC…
Biological Process	4	GO:1901564	organonitrogen compound metabolic process	0.00052908	0.00951241	25995	5292	4421	981	LOC_Os07g35690.1, LOC_Os09g17620.1, LOC_Os03g04140.1, LOC_Os07g18230.1, LOC_Os02g19770.1, LOC_Os06g40080.1, LOC_Os06g47650.1, LOC_Os06g35540.1, LOC_Os11g35220.1, LOC_Os06g12120.1, LOC_Os01g09570.1, LOC_Os02g36770.1, LOC_Os03g59880.1, LOC_Os02g51830.1, LOC_Os11g11000.2, LOC_Os03g18200.1, LOC_Os09g25370.1, LOC_Os08g37790.1, LOC_Os02g19924.1, LOC_Os05g50560.1, LOC_Os02g35630.1, LOC_Os03g25270.3, LOC…
Biological Process	3	GO:0006950	response to stress	0.00232939	0.0297558	25995	3665	4421	684	LOC_Os09g14410.1, LOC_Os06g04020.1, LOC_Os09g23540.1, LOC_Os06g17970.1, LOC_Os06g47650.1, LOC_Os11g37860.1, LOC_Os07g01310.1, LOC_Os10g21240.1, LOC_Os12g37320.1, LOC_Os11g44580.1, LOC_Os01g72570.1, LOC_Os02g34600.1, LOC_Os02g13350.1, LOC_Os03g18200.1, LOC_Os11g01530.1, LOC_Os11g13410.1, LOC_Os03g31070.1, LOC_Os03g16020.1, LOC_Os02g55720.1, LOC_Os04g43800.1, LOC_Os03g08490.1, LOC_Os11g06220.2, LOC…
Biological Process	5	GO:0043412	macromolecule modification	3.48023e-05	0.000922728	25995	3100	4421	607	LOC_Os07g35690.1, LOC_Os09g17620.1, LOC_Os02g05480.1, LOC_Os08g14950.1, LOC_Os07g18230.1, LOC_Os06g47650.1, LOC_Os07g43560.1, LOC_Os11g35220.1, LOC_Os10g03440.1, LOC_Os06g12120.1, LOC_Os03g60650.1, LOC_Os02g36770.1, LOC_Os05g16824.1, LOC_Os02g34600.1, LOC_Os01g71310.1, LOC_Os01g63210.1, LOC_Os11g11000.2, LOC_Os09g25370.1, LOC_Os03g31070.1, LOC_Os01g02580.1, LOC_Os05g16670.2, LOC_Os05g50560.1, LOC…
Biological Process	5	GO:0036211	protein modification process	7.39798e-06	0.000245556	25995	3055	4421	606	LOC_Os07g35690.1, LOC_Os09g17620.1, LOC_Os02g05480.1, LOC_Os08g14950.1, LOC_Os07g18230.1, LOC_Os06g47650.1, LOC_Os07g43560.1, LOC_Os11g35220.1, LOC_Os10g03440.1, LOC_Os06g12120.1, LOC_Os03g60650.1, LOC_Os02g36770.1, LOC_Os05g16824.1, LOC_Os02g34600.1, LOC_Os01g71310.1, LOC_Os01g63210.1, LOC_Os11g11000.2, LOC_Os09g25370.1, LOC_Os03g31070.1, LOC_Os01g02580.1, LOC_Os05g16670.2, LOC_Os05g50560.1, LOC…
										LOC_Os0g40440.1, LOC_Os03g54100.2, LOC_Os10g22310.1, LOC_Os03g20310.4, ChrSy.fgenesh.mRNA.37, LOC_Os02g03720.1, LOC_Os05g01750.1, LOC_Os04g35280.1, LOC_Os02g32610.2, LOC_Os11g07060.1, LOC_Os04g43070.1, LOC_Os11g29370.1, LOC_Os04g51820.2, LOC_Os05g04610.1, LOC_Os01g63280.2, LOC_Os01g48920.1, LOC_Os02g57270.2, LOC_Os05g41000.1, LOC_Os12g16480.1, LOC_Os01g27880.1, LOC_Os06g47580.2, LOC_Os02g47940.1,…
Biological Process	6	GO:0006464	cellular protein modification process	7.39798e-06	0.000245556	25995	3055	4421	606	LOC_Os07g35690.1, LOC_Os09g17620.1, LOC_Os02g05480.1, LOC_Os08g14950.1, LOC_Os07g18230.1, LOC_Os06g47650.1, LOC_Os07g43560.1, LOC_Os11g35220.1, LOC_Os10g03440.1, LOC_Os06g12120.1, LOC_Os03g60650.1, LOC_Os02g36770.1, LOC_Os05g16824.1, LOC_Os02g34600.1, LOC_Os01g71310.1, LOC_Os01g63210.1, LOC_Os11g11000.2, LOC_Os09g25370.1, LOC_Os03g31070.1, LOC_Os01g02580.1, LOC_Os05g16670.2, LOC_Os05g50560.1, LOC…
Biological Process	2	GO:0051179	localization	2.3724e-08	1.46242e-06	25995	2470	4421	520	LOC_Os06g49250.1, LOC_Os02g24080.4, LOC_Os08g13570.1, LOC_Os03g37490.1, LOC_Os09g36220.1, LOC_Os09g33470.1, LOC_Os05g34010.1, LOC_Os10g21240.1, LOC_Os07g01310.1, LOC_Os05g05590.1, LOC_Os12g03860.1, LOC_Os01g60230.3, LOC_Os01g11250.1, LOC_Os01g72570.1, LOC_Os04g55800.1, LOC_Os11g01530.1, LOC_Os09g09520.1, LOC_Os07g10910.1, LOC_Os07g08300.2, LOC_Os05g26840.1, LOC_Os03g48000.1, LOC_Os10g30610.1, LOC…
										LOC_Os03g08070.1, LOC_Os09g31502.1, LOC_Os05g44020.4, LOC_Os06g48300.1, LOC_Os12g04500.1, LOC_Os10g21258.1, LOC_Os09g27940.1, LOC_Os01g44220.2, LOC_Os02g22100.1, LOC_Os03g15840.1, LOC_Os08g35420.1, LOC_Os08g05320.2, LOC_Os06g44840.1, LOC_Os06g29350.1, LOC_Os01g06280.2, LOC_Os10g08014.1, LOC_Os04g38600.1, LOC_Os03g04060.1, LOC_Os11g01869.1, LOC_Os02g07350.1, LOC_Os01g42690.1, LOC_Os10g38212.1, LOC…
Biological Process	4	GO:0006810	transport	4.39935e-08	2.3729e-06	25995	2465	4421	517	LOC_Os06g49250.1, LOC_Os02g24080.4, LOC_Os08g13570.1, LOC_Os03g37490.1, LOC_Os09g36220.1, LOC_Os09g33470.1, LOC_Os05g34010.1, LOC_Os10g21240.1, LOC_Os07g01310.1, LOC_Os05g05590.1, LOC_Os12g03860.1, LOC_Os01g60230.3, LOC_Os01g11250.1, LOC_Os01g72570.1, LOC_Os04g55800.1, LOC_Os11g01530.1, LOC_Os09g09520.1, LOC_Os07g10910.1, LOC_Os07g08300.2, LOC_Os05g26840.1, LOC_Os03g48000.1, LOC_Os10g30610.1, LOC…
Biological Process	3	GO:0051234	establishment of localization	4.91471e-08	2.49494e-06	25995	2467	4421	517	LOC_Os06g49250.1, LOC_Os02g24080.4, LOC_Os08g13570.1, LOC_Os03g37490.1, LOC_Os09g36220.1, LOC_Os09g33470.1, LOC_Os05g34010.1, LOC_Os10g21240.1, LOC_Os07g01310.1, LOC_Os05g05590.1, LOC_Os12g03860.1, LOC_Os01g60230.3, LOC_Os01g11250.1, LOC_Os01g72570.1, LOC_Os04g55800.1, LOC_Os11g01530.1, LOC_Os09g09520.1, LOC_Os07g10910.1, LOC_Os07g08300.2, LOC_Os05g26840.1, LOC_Os03g48000.1, LOC_Os10g30610.1, LOC…
Biological Process	4	GO:0006793	phosphorus metabolic process	2.60767e-13	4.50084e-11	25995	1860	4421	434	LOC_Os07g35690.1, LOC_Os02g05480.1, LOC_Os08g14950.1, LOC_Os07g18230.1, LOC_Os06g05860.1, LOC_Os06g47650.1, LOC_Os07g43560.1, LOC_Os11g35220.1, LOC_Os01g15490.1, LOC_Os06g12120.1, LOC_Os01g09570.1, LOC_Os05g16824.1, LOC_Os02g34600.1, LOC_Os11g07020.1, LOC_Os03g31070.1, LOC_Os01g02580.1, LOC_Os02g56170.1, LOC_Os11g40810.1, LOC_Os12g06490.1, LOC_Os12g02250.1, LOC_Os01g10450.2, LOC_Os04g35700.1, LOC…
Biological Process	5	GO:0006796	phosphate-containing compound metabolic process	2.60767e-13	4.50084e-11	25995	1860	4421	434	LOC_Os07g35690.1, LOC_Os02g05480.1, LOC_Os08g14950.1, LOC_Os07g18230.1, LOC_Os06g05860.1, LOC_Os06g47650.1, LOC_Os07g43560.1, LOC_Os11g35220.1, LOC_Os01g15490.1, LOC_Os06g12120.1, LOC_Os01g09570.1, LOC_Os05g16824.1, LOC_Os02g34600.1, LOC_Os11g07020.1, LOC_Os03g31070.1, LOC_Os01g02580.1, LOC_Os02g56170.1, LOC_Os11g40810.1, LOC_Os12g06490.1, LOC_Os12g02250.1, LOC_Os01g10450.2, LOC_Os04g35700.1, LOC…
Biological Process	3	GO:0009628	response to abiotic stimulus	0.000399761	0.00784077	25995	2172	4421	427	LOC_Os02g24080.4, LOC_Os06g04020.1, LOC_Os09g36220.1, LOC_Os06g40080.1, LOC_Os07g01310.1, LOC_Os07g39470.1, LOC_Os10g21240.1, LOC_Os12g37320.1, LOC_Os12g03860.1, LOC_Os01g58890.1, LOC_Os02g34600.1, LOC_Os01g63210.1, LOC_Os03g18200.1, LOC_Os10g17260.1, LOC_Os03g16020.1, LOC_Os07g08300.2, LOC_Os02g55720.1, LOC_Os04g43800.1, LOC_Os01g40710.1, LOC_Os12g39380.1, LOC_Os06g06900.1, LOC_Os11g18100.1, LOC…
Biological Process	3	GO:0055114	oxidation-reduction process	4.16411e-12	5.98937e-10	25995	1549	4421	366	LOC_Os09g10340.1, LOC_Os09g23540.1, LOC_Os06g40080.1, LOC_Os06g43350.1, LOC_Os12g37320.1, LOC_Os07g44130.1, LOC_Os09g07570.1, LOC_Os01g11054.1, LOC_Os02g36190.1, LOC_Os04g16844.1, LOC_Os10g21192.1, LOC_Os01g62870.1, LOC_Os02g14440.1, LOC_Os02g47800.1, LOC_Os01g71310.1, LOC_Os10g17260.1, LOC_Os08g43190.1, LOC_Os08g41830.1, LOC_Os03g55820.1, LOC_Os01g73200.1, LOC_Os01g68480.1, LOC_Os04g26920.3, LOC…
Biological Process	6	GO:0016310	phosphorylation	2.06446e-09	1.88353e-07	25995	1604	4421	362	LOC_Os07g35690.1, LOC_Os07g03890.1, LOC_Os02g05480.1, LOC_Os02g06570.2, LOC_Os08g14950.1, LOC_Os07g36780.1, LOC_Os07g18230.1, LOC_Os06g05860.1, LOC_Os06g46330.1, LOC_Os06g47650.1, LOC_Os07g43560.1, LOC_Os06g16070.1, LOC_Os11g35220.1, LOC_Os06g40370.1, LOC_Os01g26280.1, LOC_Os06g12120.1, LOC_Os01g09570.1, LOC_Os09g18360.1, LOC_Os05g16824.1, LOC_Os02g34600.1, LOC_Os05g41950.1, LOC_Os12g44330.1, LOC…
Biological Process	7	GO:0006468	protein phosphorylation	1.89577e-07	8.6108e-06	25995	1502	4421	330	LOC_Os07g35690.1, LOC_Os07g03890.1, LOC_Os02g05480.1, LOC_Os02g06570.2, LOC_Os08g14950.1, LOC_Os07g36780.1, LOC_Os07g18230.1, LOC_Os06g46330.1, LOC_Os06g47650.1, LOC_Os07g43560.1, LOC_Os06g16070.1, LOC_Os11g35220.1, LOC_Os06g40370.1, LOC_Os01g26280.1, LOC_Os06g12120.1, LOC_Os09g18360.1, LOC_Os05g16824.1, LOC_Os02g34600.1, LOC_Os05g41950.1, LOC_Os12g44330.1, LOC_Os04g15660.1, LOC_Os04g21820.1, LOC…
Biological Process	3	GO:0009607	response to biotic stimulus	5.78351e-05	0.00138644	25995	1069	4421	230	LOC_Os09g22450.1, LOC_Os02g24080.4, LOC_Os09g23540.1, LOC_Os08g04500.1, LOC_Os10g20380.1, LOC_Os06g43350.1, LOC_Os10g21240.1, LOC_Os12g37320.1, LOC_Os01g72570.1, LOC_Os02g21009.2, LOC_Os12g38170.1, LOC_Os01g56200.1, LOC_Os03g08490.1, LOC_Os01g61080.1, LOC_Os02g12380.1, LOC_Os05g34290.1, LOC_Os06g10580.1, LOC_Os04g24220.1, LOC_Os12g37260.1, LOC_Os01g09800.1, LOC_Os08g37874.1, LOC_Os10g39140.1, LOC…
Biological Process	3	GO:0055085	transmembrane transport	8.33874e-18	2.39878e-15	25995	689	4421	207	LOC_Os03g37490.1, LOC_Os06g44150.1, LOC_Os10g20380.1, LOC_Os10g21240.1, LOC_Os05g05590.1, LOC_Os12g03860.1, LOC_Os01g60230.3, LOC_Os01g11250.1, LOC_Os02g31910.2, LOC_Os04g55800.1, LOC_Os02g21009.2, LOC_Os01g37590.1, LOC_Os09g09520.1, LOC_Os07g08300.2, LOC_Os07g31884.1, LOC_Os05g26840.1, LOC_Os03g48000.1, LOC_Os03g12530.1, LOC_Os03g37840.1, LOC_Os01g31980.2, LOC_Os02g14840.1, LOC_Os01g47460.1, LOC…
Biological Process	3	GO:0044281	small molecule metabolic process	0.00014021	0.00302503	25995	729	4421	162	LOC_Os03g58710.1, LOC_Os07g01020.1, LOC_Os08g42390.1, LOC_Os01g58000.1, LOC_Os03g04140.1, LOC_Os06g05860.1, LOC_Os06g35540.1, LOC_Os07g30970.1, LOC_Os03g52170.1, LOC_Os01g06510.1, LOC_Os09g35800.1, LOC_Os01g09570.1, LOC_Os05g40190.1, LOC_Os08g02700.1, LOC_Os07g48980.1, LOC_Os09g16910.3, LOC_Os02g51830.1, LOC_Os11g07020.1, LOC_Os02g03740.1, LOC_Os08g37790.1, LOC_Os10g37180.1, LOC_Os03g55820.1, LOC…
Biological Process	4	GO:0006091	generation of precursor metabolites and energy	2.43734e-28	1.05171e-25	25995	380	4421	155	LOC_Os03g52460.1, LOC_Os07g43040.1, LOC_Os04g44190.1, LOC_Os01g58000.1, LOC_Os03g27040.1, LOC_Os06g05860.1, LOC_Os07g38960.1, LOC_Os01g09570.1, LOC_Os01g11054.1, LOC_Os04g16844.1, LOC_Os02g51070.1, LOC_Os08g02700.1, LOC_Os10g21192.1, LOC_Os10g21248.1, LOC_Os07g04840.1, LOC_Os11g07020.1, LOC_Os03g03720.1, LOC_Os08g29370.1, LOC_Os04g16848.1, LOC_Os01g37130.1, LOC_Os01g57966.1, LOC_Os07g22504.1, LOC…
Biological Process	4	GO:0015979	photosynthesis	8.10949e-47	6.99849e-44	25995	251	4421	143	LOC_Os07g43040.1, LOC_Os04g44190.1, LOC_Os09g36450.1, LOC_Os03g27040.1, LOC_Os07g22498.1, LOC_Os07g38960.1, LOC_Os04g16844.1, LOC_Os10g21192.1, LOC_Os10g21248.1, LOC_Os07g04840.1, LOC_Os11g01530.1, LOC_Os03g03720.1, LOC_Os08g29370.1, LOC_Os04g16848.1, LOC_Os01g37130.1, LOC_Os03g22370.1, LOC_Os01g21820.1, LOC_Os01g57966.1, LOC_Os01g57962.1, LOC_Os05g36270.1, LOC_Os02g24634.1, LOC_Os04g44200.1, LOC…
Biological Process	5	GO:0006811	ion transport	8.95342e-06	0.000286178	25995	423	4421	107	LOC_Os07g43040.1, LOC_Os01g58000.1, LOC_Os03g27040.1, LOC_Os06g44150.1, LOC_Os10g21240.1, LOC_Os05g05590.1, LOC_Os01g08020.1, LOC_Os01g11250.1, LOC_Os02g31910.2, LOC_Os11g01530.1, LOC_Os01g11160.1, LOC_Os03g48000.1, LOC_Os05g42250.1, LOC_Os03g48310.1, LOC_Os05g02240.1, LOC_Os01g70710.1, LOC_Os08g10480.1, LOC_Os04g56160.1, LOC_Os03g12530.1, LOC_Os03g37840.1, LOC_Os02g35190.1, LOC_Os10g39790.2, LOC…
Biological Process	3	GO:0065008	regulation of biological quality	4.39296e-08	2.3729e-06	25995	310	4421	91	LOC_Os06g11740.1, LOC_Os03g06740.1, LOC_Os04g14304.1, LOC_Os08g35860.1, LOC_Os04g42930.1, LOC_Os09g38670.1, LOC_Os07g01310.1, LOC_Os07g29410.1, LOC_Os02g36380.1, LOC_Os01g05650.1, LOC_Os06g09120.1, LOC_Os05g40190.1, LOC_Os12g35340.1, LOC_Os02g21009.2, LOC_Os07g32570.1, LOC_Os07g15670.2, LOC_Os01g71310.1, LOC_Os01g05585.1, LOC_Os01g62070.1, LOC_Os01g27140.1, LOC_Os01g53930.1, LOC_Os04g38940.1, LOC…
Biological Process	6	GO:0006812	cation transport	3.52839e-05	0.000922728	25995	349	4421	89	LOC_Os02g06530.1, LOC_Os07g43040.1, LOC_Os01g58000.1, LOC_Os03g27040.1, LOC_Os02g37300.1, LOC_Os06g44150.1, LOC_Os10g21240.1, LOC_Os05g05590.1, LOC_Os05g39240.1, LOC_Os05g07210.1, LOC_Os01g61070.1, LOC_Os03g37830.1, LOC_Os02g31910.2, LOC_Os01g62070.1, LOC_Os11g01530.1, LOC_Os01g70490.1, LOC_Os04g16748.1, LOC_Os03g03500.1, LOC_Os03g48000.1, LOC_Os03g48310.1, LOC_Os04g16740.1, LOC_Os07g09340.1, LOC…
Biological Process	3	GO:0019725	cellular homeostasis	8.16779e-09	6.408e-07	25995	283	4421	87	LOC_Os06g11740.1, LOC_Os03g06740.1, LOC_Os04g14304.1, LOC_Os04g42930.1, LOC_Os09g38670.1, LOC_Os07g01310.1, LOC_Os07g29410.1, LOC_Os02g36380.1, LOC_Os01g05650.1, LOC_Os06g09120.1, LOC_Os05g40190.1, LOC_Os12g35340.1, LOC_Os02g21009.2, LOC_Os07g32570.1, LOC_Os07g15670.2, LOC_Os01g05585.1, LOC_Os01g62070.1, LOC_Os01g27140.1, LOC_Os11g01530.1, LOC_Os01g53930.1, LOC_Os04g38940.1, LOC_Os04g51920.1, LOC…
Biological Process	4	GO:0042592	homeostatic process	9.83008e-09	6.52566e-07	25995	284	4421	87	LOC_Os06g11740.1, LOC_Os03g06740.1, LOC_Os04g14304.1, LOC_Os04g42930.1, LOC_Os09g38670.1, LOC_Os07g01310.1, LOC_Os07g29410.1, LOC_Os02g36380.1, LOC_Os01g05650.1, LOC_Os06g09120.1, LOC_Os05g40190.1, LOC_Os12g35340.1, LOC_Os02g21009.2, LOC_Os07g32570.1, LOC_Os07g15670.2, LOC_Os01g05585.1, LOC_Os01g62070.1, LOC_Os01g27140.1, LOC_Os01g53930.1, LOC_Os04g38940.1, LOC_Os11g01530.1, LOC_Os04g51920.1, LOC…
Biological Process	4	GO:0019637	organophosphate metabolic process	7.97888e-07	3.27894e-05	25995	288	4421	82	LOC_Os07g01020.1, LOC_Os01g58000.1, LOC_Os04g52500.1, LOC_Os06g05860.1, LOC_Os07g30970.1, LOC_Os03g52170.1, LOC_Os01g15490.1, LOC_Os12g19304.2, LOC_Os01g09570.1, LOC_Os07g37220.1, LOC_Os08g02700.1, LOC_Os09g12650.1, LOC_Os11g07020.1, LOC_Os02g35500.1, LOC_Os02g56170.1, LOC_Os04g16748.1, LOC_Os05g41640.3, LOC_Os04g59540.1, LOC_Os05g06920.1, LOC_Os03g48310.1, LOC_Os06g04510.1, LOC_Os07g09340.1, LOC…
Biological Process	4	GO:0055086	nucleobase-containing small molecule metabolic process	0.00313555	0.0370682	25995	197	4421	49	LOC_Os01g58000.1, LOC_Os06g05860.1, LOC_Os07g30970.1, LOC_Os12g19304.2, LOC_Os01g09570.1, LOC_Os08g02700.1, LOC_Os09g12650.1, LOC_Os11g07020.1, LOC_Os04g16748.1, LOC_Os05g41640.3, LOC_Os05g06920.1, LOC_Os03g48310.1, LOC_Os06g04510.1, LOC_Os07g09340.1, LOC_Os04g56160.1, LOC_Os10g26570.1, LOC_Os06g40640.1, LOC_Os05g41580.1, LOC_Os03g01018.1, LOC_Os08g37380.2, LOC_Os03g22160.1, LOC_Os09g17870.1, LOC…
Biological Process	7	GO:0030001	metal ion transport	0.00302239	0.0362267	25995	187	4421	47	LOC_Os01g47460.1, LOC_Os08g39950.1, LOC_Os07g43040.1, LOC_Os08g10630.1, LOC_Os03g27040.1, LOC_Os02g37300.1, LOC_Os06g44150.1, LOC_Os05g07210.1, LOC_Os01g61070.1, LOC_Os03g37830.1, LOC_Os02g31910.2, LOC_Os06g36450.1, LOC_Os01g20830.1, LOC_Os04g32920.1, LOC_Os01g70490.1, LOC_Os11g01530.1, LOC_Os04g39300.1, LOC_Os10g14870.1, LOC_Os01g32330.1, LOC_Os05g05820.1, LOC_Os12g01530.1, LOC_Os02g57620.1, LOC…
Biological Process	6	GO:0009117	nucleotide metabolic process	0.00058916	0.0101689	25995	160	4421	44	LOC_Os09g17870.1, LOC_Os03g17070.1, LOC_Os06g14510.3, LOC_Os02g51470.3, LOC_Os01g58000.1, LOC_Os05g10650.1, LOC_Os10g21264.1, LOC_Os06g05860.1, LOC_Os09g27050.1, LOC_Os07g30970.1, LOC_Os05g06890.1, LOC_Os12g19304.2, LOC_Os01g09570.1, LOC_Os08g02700.1, LOC_Os09g12650.1, LOC_Os07g32880.1, LOC_Os11g07020.1, LOC_Os04g16748.1, LOC_Os05g41640.3, LOC_Os05g06920.1, LOC_Os11g10980.1, LOC_Os04g47120.1, LOC…
Biological Process	5	GO:0006753	nucleoside phosphate metabolic process	0.00117351	0.0180846	25995	165	4421	44	LOC_Os09g17870.1, LOC_Os03g17070.1, LOC_Os06g14510.3, LOC_Os02g51470.3, LOC_Os01g58000.1, LOC_Os05g10650.1, LOC_Os10g21264.1, LOC_Os06g05860.1, LOC_Os07g30970.1, LOC_Os09g27050.1, LOC_Os05g06890.1, LOC_Os12g19304.2, LOC_Os01g09570.1, LOC_Os08g02700.1, LOC_Os09g12650.1, LOC_Os07g32880.1, LOC_Os11g07020.1, LOC_Os04g16748.1, LOC_Os05g41640.3, LOC_Os11g10980.1, LOC_Os05g06920.1, LOC_Os04g51610.1, LOC…
Biological Process	7	GO:0015672	monovalent inorganic cation transport	0.000278223	0.00585625	25995	146	4421	42	LOC_Os02g06530.1, LOC_Os03g17070.1, LOC_Os02g51470.3, LOC_Os08g39950.1, LOC_Os01g58000.1, LOC_Os10g21264.1, LOC_Os10g21240.1, LOC_Os03g48471.1, LOC_Os05g39240.1, LOC_Os03g62200.1, LOC_Os03g37830.1, LOC_Os02g31910.2, LOC_Os04g32920.1, LOC_Os02g09150.1, LOC_Os01g70490.1, LOC_Os10g21266.1, LOC_Os07g32880.1, LOC_Os02g40730.1, LOC_Os02g57620.1, LOC_Os01g65000.1, LOC_Os04g16748.1, LOC_Os07g47350.1, LOC…
Biological Process	5	GO:0072521	purine-containing compound metabolic process	0.00056205	0.00989897	25995	146	4421	41	LOC_Os03g17070.1, LOC_Os01g65260.1, LOC_Os06g14510.3, LOC_Os02g51470.3, LOC_Os01g58000.1, LOC_Os05g10650.1, LOC_Os10g21264.1, LOC_Os06g05860.1, LOC_Os09g27050.1, LOC_Os07g30970.1, LOC_Os05g06890.1, LOC_Os01g09570.1, LOC_Os08g02700.1, LOC_Os09g12650.1, LOC_Os07g32880.1, LOC_Os11g07020.1, LOC_Os04g43750.1, LOC_Os04g16748.1, LOC_Os05g41640.3, LOC_Os05g06920.1, LOC_Os11g10980.1, LOC_Os04g47120.1, LOC…
Biological Process	3	GO:0046034	ATP metabolic process	0.000380377	0.00763408	25995	139	4421	40	LOC_Os06g14510.3, LOC_Os03g17070.1, LOC_Os02g51470.3, LOC_Os05g10650.1, LOC_Os01g58000.1, LOC_Os06g05860.1, LOC_Os10g21264.1, LOC_Os10g21240.1, LOC_Os01g09570.1, LOC_Os08g02700.1, LOC_Os09g12650.1, LOC_Os11g07020.1, LOC_Os07g32880.1, LOC_Os10g21266.1, LOC_Os04g16748.1, LOC_Os05g41640.3, LOC_Os11g10980.1, LOC_Os04g51610.1, LOC_Os07g22504.1, LOC_Os07g25004.1, LOC_Os03g48310.1, LOC_Os06g04510.1, LOC…
Biological Process	7	GO:0009150	purine ribonucleotide metabolic process	0.000482113	0.00906156	25995	136	4421	39	LOC_Os06g14510.3, LOC_Os03g17070.1, LOC_Os02g51470.3, LOC_Os05g10650.1, LOC_Os01g58000.1, LOC_Os06g05860.1, LOC_Os10g21264.1, LOC_Os07g30970.1, LOC_Os09g27050.1, LOC_Os05g06890.1, LOC_Os01g09570.1, LOC_Os08g02700.1, LOC_Os09g12650.1, LOC_Os11g07020.1, LOC_Os07g32880.1, LOC_Os04g16748.1, LOC_Os05g41640.3, LOC_Os11g10980.1, LOC_Os05g06920.1, LOC_Os04g47120.1, LOC_Os04g51610.1, LOC_Os06g04510.1, LOC…
Biological Process	5	GO:0019693	ribose phosphate metabolic process	0.000660132	0.0109557	25995	138	4421	39	LOC_Os03g17070.1, LOC_Os06g14510.3, LOC_Os02g51470.3, LOC_Os01g58000.1, LOC_Os05g10650.1, LOC_Os10g21264.1, LOC_Os06g05860.1, LOC_Os07g30970.1, LOC_Os09g27050.1, LOC_Os05g06890.1, LOC_Os01g09570.1, LOC_Os08g02700.1, LOC_Os09g12650.1, LOC_Os07g32880.1, LOC_Os11g07020.1, LOC_Os04g16748.1, LOC_Os05g41640.3, LOC_Os05g06920.1, LOC_Os11g10980.1, LOC_Os04g47120.1, LOC_Os04g51610.1, LOC_Os03g48310.1, LOC…
Biological Process	6	GO:0009259	ribonucleotide metabolic process	0.000660132	0.0109557	25995	138	4421	39	LOC_Os03g17070.1, LOC_Os06g14510.3, LOC_Os02g51470.3, LOC_Os01g58000.1, LOC_Os05g10650.1, LOC_Os10g21264.1, LOC_Os06g05860.1, LOC_Os07g30970.1, LOC_Os09g27050.1, LOC_Os05g06890.1, LOC_Os01g09570.1, LOC_Os08g02700.1, LOC_Os09g12650.1, LOC_Os07g32880.1, LOC_Os11g07020.1, LOC_Os04g16748.1, LOC_Os05g41640.3, LOC_Os05g06920.1, LOC_Os11g10980.1, LOC_Os04g47120.1, LOC_Os04g51610.1, LOC_Os03g48310.1, LOC…
Biological Process	6	GO:0006163	purine nucleotide metabolic process	0.000769237	0.0125255	25995	139	4421	39	LOC_Os06g14510.3, LOC_Os03g17070.1, LOC_Os02g51470.3, LOC_Os05g10650.1, LOC_Os01g58000.1, LOC_Os06g05860.1, LOC_Os10g21264.1, LOC_Os07g30970.1, LOC_Os09g27050.1, LOC_Os05g06890.1, LOC_Os01g09570.1, LOC_Os08g02700.1, LOC_Os09g12650.1, LOC_Os11g07020.1, LOC_Os07g32880.1, LOC_Os04g16748.1, LOC_Os05g41640.3, LOC_Os11g10980.1, LOC_Os05g06920.1, LOC_Os04g47120.1, LOC_Os04g51610.1, LOC_Os06g04510.1, LOC…
Biological Process	3	GO:0009875	pollen-pistil interaction	0.00369544	0.0430968	25995	141	4421	37	LOC_Os01g40499.2, LOC_Os01g65010.1, LOC_Os04g52440.1, LOC_Os04g15580.1, LOC_Os07g36780.1, LOC_Os07g36570.1, LOC_Os04g34370.1, LOC_Os04g53998.1, LOC_Os04g12080.1, LOC_Os04g34330.1, LOC_Os01g66680.1, LOC_Os09g02410.1, LOC_Os11g11890.1, LOC_Os04g54020.1, LOC_Os01g57490.1, LOC_Os01g47900.1, LOC_Os01g65030.1, LOC_Os05g07300.1, LOC_Os04g52450.1, LOC_Os06g37670.1, LOC_Os06g40030.1, LOC_Os10g01100.1, LOC…
Biological Process	3	GO:0042221	response to chemical	0.000893014	0.0140122	25995	113	4421	33	LOC_Os03g08900.1, LOC_Os02g02980.1, LOC_Os03g37490.1, LOC_Os03g64150.1, LOC_Os03g37470.1, LOC_Os02g49790.1, LOC_Os10g20380.1, LOC_Os01g49120.1, LOC_Os04g36054.1, LOC_Os03g12790.1, LOC_Os06g48950.1, LOC_Os10g42180.1, LOC_Os06g15779.1, LOC_Os03g37640.1, LOC_Os09g37610.1, LOC_Os03g37411.1, LOC_Os12g25160.1, LOC_Os06g29844.1, LOC_Os07g31884.1, LOC_Os01g69010.1, LOC_Os10g20390.1, LOC_Os03g62270.1, LOC…
Biological Process	4	GO:0045454	cell redox homeostasis	0.000893014	0.0140122	25995	113	4421	33	LOC_Os06g11740.1, LOC_Os03g06740.1, LOC_Os10g34520.1, LOC_Os07g08840.1, LOC_Os04g42930.1, LOC_Os01g07376.1, LOC_Os09g38670.1, LOC_Os07g09310.1, LOC_Os07g29410.1, LOC_Os12g18360.1, LOC_Os09g23650.1, LOC_Os05g40190.1, LOC_Os12g35340.1, LOC_Os07g32570.1, LOC_Os02g35900.1, ChrUn.fgenesh.mRNA.94, LOC_Os01g27140.1, LOC_Os04g51920.1, LOC_Os03g55820.1, LOC_Os02g40500.1, LOC_Os03g63420.1, LOC_Os03g21000.1…
Biological Process	4	GO:0006855	drug transmembrane transport	2.26371e-05	0.000630189	25995	64	4421	25	LOC_Os03g08900.1, LOC_Os02g02980.1, LOC_Os03g37490.1, LOC_Os03g64150.1, LOC_Os03g37470.1, LOC_Os10g20380.1, LOC_Os01g49120.1, LOC_Os03g12790.1, LOC_Os03g37640.1, LOC_Os09g37610.1, LOC_Os03g37411.1, LOC_Os12g25160.1, LOC_Os06g29844.1, LOC_Os07g31884.1, LOC_Os01g69010.1, LOC_Os10g20390.1, LOC_Os03g62270.1, LOC_Os04g30490.1, LOC_Os10g20350.1, LOC_Os08g37432.1, LOC_Os04g48290.1, LOC_Os01g31980.2, LOC…
Biological Process	4	GO:0042493	response to drug	2.26371e-05	0.000630189	25995	64	4421	25	LOC_Os03g08900.1, LOC_Os02g02980.1, LOC_Os03g37490.1, LOC_Os03g64150.1, LOC_Os03g37470.1, LOC_Os10g20380.1, LOC_Os01g49120.1, LOC_Os03g12790.1, LOC_Os03g37640.1, LOC_Os09g37610.1, LOC_Os03g37411.1, LOC_Os12g25160.1, LOC_Os06g29844.1, LOC_Os07g31884.1, LOC_Os01g69010.1, LOC_Os10g20390.1, LOC_Os03g62270.1, LOC_Os04g30490.1, LOC_Os10g20350.1, LOC_Os08g37432.1, LOC_Os04g48290.1, LOC_Os01g31980.2, LOC…
Biological Process	5	GO:0015893	drug transport	2.26371e-05	0.000630189	25995	64	4421	25	LOC_Os03g08900.1, LOC_Os02g02980.1, LOC_Os03g37490.1, LOC_Os03g64150.1, LOC_Os03g37470.1, LOC_Os10g20380.1, LOC_Os01g49120.1, LOC_Os03g12790.1, LOC_Os03g37640.1, LOC_Os09g37610.1, LOC_Os03g37411.1, LOC_Os12g25160.1, LOC_Os06g29844.1, LOC_Os07g31884.1, LOC_Os01g69010.1, LOC_Os10g20390.1, LOC_Os03g62270.1, LOC_Os04g30490.1, LOC_Os10g20350.1, LOC_Os08g37432.1, LOC_Os04g48290.1, LOC_Os01g31980.2, LOC…
Biological Process	5	GO:0019684	photosynthesis, light reaction	4.86752e-11	6.00096e-09	25995	36	4421	24	LOC_Os08g35420.1, LOC_Os09g12540.1, LOC_Os11g13890.1, LOC_Os07g38960.1, LOC_Os02g10390.1, LOC_Os02g52650.1, LOC_Os10g21192.1, LOC_Os10g41689.1, LOC_Os06g21590.1, LOC_Os04g16770.1, LOC_Os03g39610.1, LOC_Os10g39880.1, LOC_Os02g24632.1, LOC_Os02g24634.1, LOC_Os01g31690.1, LOC_Os07g37240.1, LOC_Os04g38410.1, LOC_Os04g16874.1, LOC_Os10g21212.1, LOC_Os09g17740.1, LOC_Os04g16872.1, LOC_Os08g33820.1, LOC…
Biological Process	4	GO:0022900	electron transport chain	9.0503e-09	6.50868e-07	25995	43	4421	24	LOC_Os10g21324.1, LOC_Os08g35420.1, LOC_Os10g21326.1, LOC_Os04g16844.1, LOC_Os10g21192.1, LOC_Os10g41689.1, LOC_Os04g16770.1, LOC_Os04g16846.1, LOC_Os08g15292.1, LOC_Os01g57942.1, LOC_Os10g39880.1, LOC_Os07g22504.1, LOC_Os07g25004.1, LOC_Os02g24632.1, LOC_Os04g16742.1, LOC_Os02g24634.1, LOC_Os01g57945.1, LOC_Os06g46435.1, LOC_Os04g16854.1, LOC_Os04g16874.1, LOC_Os10g21212.1, LOC_Os04g16872.1, LOC…
Biological Process	5	GO:0006720	isoprenoid metabolic process	4.03113e-05	0.000993963	25995	37	4421	17	LOC_Os02g39160.1, LOC_Os02g09750.1, LOC_Os05g50550.1, LOC_Os03g05910.1, LOC_Os03g52170.1, LOC_Os02g44780.1, LOC_Os01g01710.1, LOC_Os08g32630.1, LOC_Os02g45660.1, LOC_Os01g50760.1, LOC_Os07g36190.1, LOC_Os01g50050.1, LOC_Os04g56230.1, LOC_Os02g35320.1, LOC_Os01g39960.1, LOC_Os01g66360.1, LOC_Os12g17320.1
Biological Process	5	GO:0008299	isoprenoid biosynthetic process	4.03113e-05	0.000993963	25995	37	4421	17	LOC_Os02g39160.1, LOC_Os02g09750.1, LOC_Os05g50550.1, LOC_Os03g05910.1, LOC_Os03g52170.1, LOC_Os02g44780.1, LOC_Os01g01710.1, LOC_Os08g32630.1, LOC_Os02g45660.1, LOC_Os01g50760.1, LOC_Os07g36190.1, LOC_Os01g50050.1, LOC_Os04g56230.1, LOC_Os02g35320.1, LOC_Os01g39960.1, LOC_Os01g66360.1, LOC_Os12g17320.1
Biological Process	4	GO:0015980	energy derivation by oxidation of organic compounds	6.14218e-05	0.00143262	25995	38	4421	17	LOC_Os01g57942.1, LOC_Os10g21324.1, LOC_Os04g35280.1, LOC_Os01g22900.1, LOC_Os10g21326.1, LOC_Os07g22504.1, LOC_Os07g25004.1, LOC_Os08g27840.1, LOC_Os04g16742.1, LOC_Os01g57945.1, LOC_Os01g11054.1, LOC_Os04g16844.1, LOC_Os06g46435.1, LOC_Os04g16854.1, LOC_Os08g15248.1, LOC_Os04g16846.1, LOC_Os08g15292.1
Biological Process	4	GO:0018904	ether metabolic process	6.17881e-06	0.000230335	25995	30	4421	16	LOC_Os01g68480.1, LOC_Os04g36640.1, LOC_Os07g08840.1, LOC_Os01g07376.1, LOC_Os09g38670.1, LOC_Os07g09310.1, LOC_Os07g29410.1, LOC_Os12g18360.1, LOC_Os05g40190.1, LOC_Os12g08730.1, LOC_Os05g07690.2, LOC_Os04g57930.1, LOC_Os02g35900.1, LOC_Os03g55820.1, LOC_Os03g21000.1, LOC_Os05g11090.1
Biological Process	5	GO:0006662	glycerol ether metabolic process	6.17881e-06	0.000230335	25995	30	4421	16	LOC_Os01g68480.1, LOC_Os04g36640.1, LOC_Os07g08840.1, LOC_Os01g07376.1, LOC_Os09g38670.1, LOC_Os07g09310.1, LOC_Os07g29410.1, LOC_Os12g18360.1, LOC_Os05g40190.1, LOC_Os12g08730.1, LOC_Os05g07690.2, LOC_Os04g57930.1, LOC_Os02g35900.1, LOC_Os03g55820.1, LOC_Os03g21000.1, LOC_Os05g11090.1
Biological Process	5	GO:0045333	cellular respiration	0.000295802	0.00607804	25995	35	4421	15	LOC_Os01g57942.1, LOC_Os10g21324.1, LOC_Os10g21326.1, LOC_Os07g22504.1, LOC_Os07g25004.1, LOC_Os08g27840.1, LOC_Os04g16742.1, LOC_Os01g57945.1, LOC_Os01g11054.1, LOC_Os04g16844.1, LOC_Os06g46435.1, LOC_Os04g16854.1, LOC_Os08g15248.1, LOC_Os04g16846.1, LOC_Os08g15292.1
Biological Process	5	GO:0022904	respiratory electron transport chain	0.000111533	0.00246803	25995	26	4421	13	LOC_Os01g57942.1, LOC_Os10g21324.1, LOC_Os10g21326.1, LOC_Os07g22504.1, LOC_Os07g25004.1, LOC_Os04g16742.1, LOC_Os01g57945.1, LOC_Os06g46435.1, LOC_Os04g16844.1, LOC_Os04g16854.1, LOC_Os08g15248.1, LOC_Os04g16846.1, LOC_Os08g15292.1
Biological Process	5	GO:0009765	photosynthesis, light harvesting	1.57943e-07	7.5725e-06	25995	15	4421	12	LOC_Os07g37240.1, LOC_Os02g10390.1, LOC_Os02g52650.1, LOC_Os04g38410.1, LOC_Os09g17740.1, LOC_Os06g21590.1, LOC_Os09g12540.1, LOC_Os08g33820.1, LOC_Os07g37550.1, LOC_Os11g13890.1, LOC_Os07g38960.1, LOC_Os03g39610.1
Biological Process	5	GO:0009767	photosynthetic electron transport chain	6.40562e-06	0.000230335	25995	16	4421	11	LOC_Os08g35420.1, LOC_Os10g21192.1, LOC_Os10g39880.1, LOC_Os04g16874.1, LOC_Os10g21212.1, LOC_Os10g41689.1, LOC_Os04g16872.1, LOC_Os04g16770.1, LOC_Os12g19580.1, LOC_Os02g24632.1, LOC_Os02g24634.1
Biological Process	6	GO:0009772	photosynthetic electron transport in photosystem II	6.96244e-07	3.00429e-05	25995	8	4421	8	LOC_Os08g35420.1, LOC_Os10g21192.1, LOC_Os10g39880.1, LOC_Os10g41689.1, LOC_Os04g16872.1, LOC_Os04g16770.1, LOC_Os12g19580.1, LOC_Os02g24634.1
Biological Process	5	GO:0072524	pyridine-containing compound metabolic process	0.00244804	0.0297558	25995	16	4421	8	LOC_Os07g01020.1, LOC_Os09g17870.1, LOC_Os10g01080.1, LOC_Os02g56980.1, LOC_Os09g38060.2, LOC_Os12g19304.2, LOC_Os03g62110.2, LOC_Os03g02450.1
Biological Process	6	GO:0072525	pyridine-containing compound biosynthetic process	0.00244804	0.0297558	25995	16	4421	8	LOC_Os07g01020.1, LOC_Os09g17870.1, LOC_Os10g01080.1, LOC_Os02g56980.1, LOC_Os09g38060.2, LOC_Os12g19304.2, LOC_Os03g62110.2, LOC_Os03g02450.1
Biological Process	6	GO:0042278	purine nucleoside metabolic process	0.00244804	0.0297558	25995	16	4421	8	LOC_Os05g06920.1, LOC_Os07g30970.1, LOC_Os09g27050.1, LOC_Os05g06890.1, LOC_Os08g35620.1, LOC_Os04g43750.1, LOC_Os02g47120.1, LOC_Os03g22160.1
Biological Process	7	GO:0046128	purine ribonucleoside metabolic process	0.00244804	0.0297558	25995	16	4421	8	LOC_Os05g06920.1, LOC_Os07g30970.1, LOC_Os09g27050.1, LOC_Os05g06890.1, LOC_Os08g35620.1, LOC_Os04g43750.1, LOC_Os02g47120.1, LOC_Os03g22160.1
Biological Process	6	GO:0006721	terpenoid metabolic process	0.00145945	0.0209917	25995	12	4421	7	LOC_Os02g45660.1, LOC_Os02g39160.1, LOC_Os02g09750.1, LOC_Os03g05910.1, LOC_Os02g35320.1, LOC_Os01g39960.1, LOC_Os08g32630.1
Biological Process	6	GO:0016114	terpenoid biosynthetic process	0.00145945	0.0209917	25995	12	4421	7	LOC_Os02g45660.1, LOC_Os02g39160.1, LOC_Os02g09750.1, LOC_Os03g05910.1, LOC_Os02g35320.1, LOC_Os01g39960.1, LOC_Os08g32630.1
Biological Process	7	GO:0034035	purine ribonucleoside bisphosphate metabolic process	0.000493503	0.00906156	25995	8	4421	6	LOC_Os05g06920.1, LOC_Os09g27050.1, LOC_Os05g06890.1, LOC_Os08g35620.1, LOC_Os02g47120.1, LOC_Os03g22160.1
Biological Process	8	GO:0015969	guanosine tetraphosphate metabolic process	0.000493503	0.00906156	25995	8	4421	6	LOC_Os05g06920.1, LOC_Os09g27050.1, LOC_Os05g06890.1, LOC_Os08g35620.1, LOC_Os02g47120.1, LOC_Os03g22160.1
Biological Process	5	GO:0016226	iron-sulfur cluster assembly	0.00126647	0.0188442	25995	9	4421	6	LOC_Os05g49300.1, LOC_Os06g47940.1, LOC_Os01g47340.1, LOC_Os11g07916.1, LOC_Os03g20010.1, LOC_Os01g61400.1
Biological Process	6	GO:0031163	metallo-sulfur cluster assembly	0.00126647	0.0188442	25995	9	4421	6	LOC_Os05g49300.1, LOC_Os06g47940.1, LOC_Os01g47340.1, LOC_Os11g07916.1, LOC_Os03g20010.1, LOC_Os01g61400.1
Biological Process	6	GO:0019362	pyridine nucleotide metabolic process	0.00219927	0.0287571	25995	7	4421	5	LOC_Os09g17870.1, LOC_Os02g56980.1, LOC_Os09g38060.2, LOC_Os12g19304.2, LOC_Os03g62110.2
Biological Process	7	GO:0046496	nicotinamide nucleotide metabolic process	0.00219927	0.0287571	25995	7	4421	5	LOC_Os09g17870.1, LOC_Os02g56980.1, LOC_Os09g38060.2, LOC_Os12g19304.2, LOC_Os03g62110.2
Biological Process	7	GO:0006094	gluconeogenesis	0.00219927	0.0287571	25995	7	4421	5	LOC_Os06g14510.3, LOC_Os03g15050.1, LOC_Os09g29070.1, LOC_Os08g37380.2, LOC_Os04g50208.1
Biological Process	7	GO:0019363	pyridine nucleotide biosynthetic process	0.00219927	0.0287571	25995	7	4421	5	LOC_Os09g17870.1, LOC_Os02g56980.1, LOC_Os09g38060.2, LOC_Os12g19304.2, LOC_Os03g62110.2
Biological Process	8	GO:0019359	nicotinamide nucleotide biosynthetic process	0.00219927	0.0287571	25995	7	4421	5	LOC_Os09g17870.1, LOC_Os02g56980.1, LOC_Os09g38060.2, LOC_Os12g19304.2, LOC_Os03g62110.2
Biological Process	9	GO:0009435	NAD biosynthetic process	0.00219927	0.0287571	25995	7	4421	5	LOC_Os09g17870.1, LOC_Os02g56980.1, LOC_Os09g38060.2, LOC_Os12g19304.2, LOC_Os03g62110.2
Cellular Component	4	GO:0009536	plastid	1.59537e-128	2.72808e-126	25995	3300	4421	1086	LOC_Os06g40080.1, LOC_Os10g21470.2, LOC_Os07g01310.1, LOC_Os12g37320.1, LOC_Os09g07570.1, LOC_Os02g51830.1, LOC_Os11g11000.2, LOC_Os08g07880.1, LOC_Os05g41190.1, LOC_Os02g49680.1, LOC_Os01g40710.1, LOC_Os03g05870.1, LOC_Os10g38206.1, LOC_Os03g56670.1, LOC_Os06g50130.1, LOC_Os05g23740.1, LOC_Os06g46436.1, LOC_Os03g49720.1, LOC_Os05g07880.1, LOC_Os10g21396.1, LOC_Os01g71190.1, LOC_Os02g47620.1, LOC…
Cellular Component	3	GO:0009579	thylakoid	3.05777e-81	2.6144e-79	25995	562	4421	291	LOC_Os04g16712.1, LOC_Os04g44190.1, LOC_Os09g36450.1, LOC_Os07g22498.1, LOC_Os10g21240.1, LOC_Os12g38640.1, LOC_Os07g38960.1, LOC_Os12g37320.1, LOC_Os04g16844.1, LOC_Os01g40310.1, LOC_Os10g21248.1, LOC_Os10g21192.1, LOC_Os02g57030.1, LOC_Os11g07020.1, LOC_Os05g41190.1, LOC_Os03g55820.1, LOC_Os01g37130.1, LOC_Os02g49680.1, LOC_Os03g50080.1, LOC_Os01g40710.1, LOC_Os12g14070.1, LOC_Os02g24634.1, LOC…
Cellular Component	3	GO:0005737	cytoplasm	6.05199e-38	3.44964e-36	25995	8351	4421	1789	LOC_Os06g49250.1, LOC_Os07g23120.1, LOC_Os02g19770.1, LOC_Os06g40080.1, LOC_Os06g35540.1, LOC_Os10g21470.2, LOC_Os05g05940.1, LOC_Os07g01310.1, LOC_Os01g09570.1, LOC_Os01g11054.1, LOC_Os02g01240.1, LOC_Os02g13350.1, LOC_Os03g18200.1, LOC_Os02g49680.1, LOC_Os04g26920.3, LOC_Os01g40710.1, LOC_Os03g05870.1, LOC_Os01g58114.1, LOC_Os03g08490.1, LOC_Os10g38206.1, LOC_Os05g23740.1, LOC_Os01g71190.1, LOC…
Cellular Component	4	GO:0043227	membrane-bounded organelle	6.93058e-28	2.96282e-26	25995	8605	4421	1778	LOC_Os06g49250.1, LOC_Os06g40080.1, LOC_Os10g21470.2, LOC_Os08g38590.1, LOC_Os06g35540.1, LOC_Os05g05940.1, LOC_Os07g01310.1, LOC_Os02g36924.1, LOC_Os02g01240.1, LOC_Os03g18200.1, LOC_Os03g29970.1, LOC_Os02g49680.1, LOC_Os01g40710.1, LOC_Os01g58114.1, LOC_Os03g05870.1, LOC_Os03g08490.1, LOC_Os06g06900.1, LOC_Os10g38206.1, LOC_Os05g23740.1, LOC_Os05g41540.1, LOC_Os09g33820.2, LOC_Os01g71190.1, LOC…
Cellular Component	4	GO:0043231	intracellular membrane-bounded organelle	1.49973e-27	5.12908e-26	25995	8538	4421	1764	LOC_Os06g49250.1, LOC_Os06g40080.1, LOC_Os06g35540.1, LOC_Os10g21470.2, LOC_Os08g38590.1, LOC_Os05g05940.1, LOC_Os07g01310.1, LOC_Os02g36924.1, LOC_Os02g01240.1, LOC_Os03g18200.1, LOC_Os03g29970.1, LOC_Os02g49680.1, LOC_Os01g40710.1, LOC_Os03g05870.1, LOC_Os01g58114.1, LOC_Os03g08490.1, LOC_Os06g06900.1, LOC_Os10g38206.1, LOC_Os05g23740.1, LOC_Os05g41540.1, LOC_Os01g71190.1, LOC_Os06g01620.1, LOC…
Cellular Component	3	GO:0043226	organelle	7.37097e-22	2.10073e-20	25995	8934	4421	1797	LOC_Os06g49250.1, LOC_Os06g40080.1, LOC_Os10g21470.2, LOC_Os08g38590.1, LOC_Os06g35540.1, LOC_Os05g05940.1, LOC_Os07g01310.1, LOC_Os02g36924.1, LOC_Os02g01240.1, LOC_Os03g18200.1, LOC_Os03g29970.1, LOC_Os02g49680.1, LOC_Os01g40710.1, LOC_Os01g58114.1, LOC_Os03g05870.1, LOC_Os03g08490.1, LOC_Os06g06900.1, LOC_Os10g38206.1, LOC_Os05g23740.1, LOC_Os05g41540.1, LOC_Os09g33820.2, LOC_Os01g71190.1, LOC…
Cellular Component	3	GO:0043229	intracellular organelle	1.31424e-21	3.2105e-20	25995	8927	4421	1794	LOC_Os06g49250.1, LOC_Os06g40080.1, LOC_Os10g21470.2, LOC_Os08g38590.1, LOC_Os06g35540.1, LOC_Os05g05940.1, LOC_Os07g01310.1, LOC_Os02g36924.1, LOC_Os02g01240.1, LOC_Os03g18200.1, LOC_Os03g29970.1, LOC_Os02g49680.1, LOC_Os01g40710.1, LOC_Os01g58114.1, LOC_Os03g05870.1, LOC_Os03g08490.1, LOC_Os06g06900.1, LOC_Os10g38206.1, LOC_Os05g23740.1, LOC_Os05g41540.1, LOC_Os01g71190.1, LOC_Os06g01620.1, LOC…
Cellular Component	2	GO:0005622	intracellular	8.12113e-17	1.73589e-15	25995	11000	4421	2119	LOC_Os06g49250.1, LOC_Os06g15330.1, LOC_Os07g23120.1, LOC_Os02g19770.1, LOC_Os06g40080.1, LOC_Os10g21470.2, LOC_Os08g38590.1, LOC_Os06g35540.1, LOC_Os05g05940.1, LOC_Os07g01310.1, LOC_Os01g09570.1, LOC_Os02g36924.1, LOC_Os02g27060.1, LOC_Os01g11054.1, LOC_Os02g13350.1, LOC_Os02g01240.1, LOC_Os03g18200.1, LOC_Os03g29970.1, LOC_Os02g49680.1, LOC_Os04g26920.3, LOC_Os01g40710.1, LOC_Os01g58114.1, LOC…
										LOC_O07g27870.1, LOC_Os08g02540.1, LOC_Os01g11910.1, LOC_Os01g68440.1, LOC_Os10g38730.1, LOC_Os02g04170.1, LOC_Os05g07632.1, LOC_Os08g01620.1, LOC_Os04g58620.1, LOC_Os11g47460.1, LOC_Os03g01018.1, LOC_Os02g08150.1, LOC_Os05g22614.1, LOC_Os08g39080.1, LOC_Os02g35320.1, LOC_Os11g06320.1, LOC_Os08g41820.1, LOC_Os03g10230.1, LOC_Os02g40454.1, LOC_Os07g38230.1, LOC_Os09g24320.1, LOC_Os08g13360.1, LOC_…
Cellular Component	2	GO:0110165	cellular anatomical entity	1.94567e-15	3.69678e-14	25995	14339	4421	2675	LOC_Os06g49250.1, LOC_Os06g15330.1, LOC_Os07g23120.1, LOC_Os03g37260.1, LOC_Os02g19770.1, LOC_Os06g40080.1, LOC_Os10g21470.2, LOC_Os05g03530.1, LOC_Os08g38590.1, LOC_Os06g35540.1, LOC_Os05g05940.1, LOC_Os07g01310.1, LOC_Os12g03860.1, LOC_Os01g09570.1, LOC_Os02g36924.1, LOC_Os01g11054.1, LOC_Os01g60230.3, LOC_Os01g11250.1, LOC_Os02g13350.1, LOC_Os02g01240.1, LOC_Os03g18200.1, LOC_Os09g09520.1, LOC…
										LOC_Os02g2100.1, LOC_Os01g12210.1, LOC_Os06g51470.1, LOC_Os03g15840.1, LOC_Os11g02400.1, LOC_Os06g44840.1, LOC_Os08g35420.1, LOC_Os08g05320.2, LOC_Os06g29350.1, LOC_Os01g15979.1, LOC_Os11g32320.1, LOC_Os01g06280.2, LOC_Os10g08014.1, LOC_Os02g57720.1, LOC_Os03g04060.1, LOC_Os04g38600.1, LOC_Os11g01869.1, LOC_Os02g07350.1, LOC_Os06g10440.1, LOC_Os06g30930.1, LOC_Os10g38212.1, LOC_Os06g42790.1, LOC_…
Cellular Component	4	GO:0009521	photosystem	7.39882e-14	1.2652e-12	25995	74	4421	41	LOC_Os05g43310.1, LOC_Os01g59090.1, LOC_Os04g44190.1, LOC_Os12g08830.1, LOC_Os02g24642.1, LOC_Os07g37250.1, LOC_Os04g16866.1, LOC_Os10g21248.1, LOC_Os08g44680.1, LOC_Os10g38234.1, LOC_Os07g04840.1, LOC_Os05g01675.1, LOC_Os03g52130.1, LOC_Os07g25430.1, LOC_Os04g16848.1, LOC_Os03g17174.1, LOC_Os03g22370.1, LOC_Os01g57964.1, LOC_Os10g21250.1, LOC_Os01g57962.1, LOC_Os08g25900.1, LOC_Os12g23200.1, LOC…
Cellular Component	3	GO:0016020	membrane	3.3949e-13	5.27752e-12	25995	6383	4421	1276	LOC_Os07g35690.1, LOC_Os06g49250.1, LOC_Os06g15330.1, LOC_Os03g37260.1, LOC_Os07g18230.1, LOC_Os09g33470.1, LOC_Os05g03530.1, LOC_Os11g35220.1, LOC_Os07g01310.1, LOC_Os06g12120.1, LOC_Os05g05590.1, LOC_Os12g03860.1, LOC_Os12g37320.1, LOC_Os01g11250.1, LOC_Os01g60230.3, LOC_Os02g36770.1, LOC_Os05g41190.1, LOC_Os09g09520.1, LOC_Os08g37790.1, LOC_Os02g49680.1, LOC_Os10g11310.2, LOC_Os02g55720.1, LOC…
Cellular Component	4	GO:0034357	photosynthetic membrane	4.3396e-13	6.18394e-12	25995	80	4421	42	LOC_Os05g43310.1, LOC_Os01g59090.1, LOC_Os04g44190.1, LOC_Os12g08830.1, LOC_Os02g24642.1, LOC_Os07g37250.1, LOC_Os04g16866.1, LOC_Os10g21248.1, LOC_Os08g44680.1, LOC_Os10g38234.1, LOC_Os07g04840.1, LOC_Os05g01675.1, LOC_Os03g52130.1, LOC_Os07g25430.1, LOC_Os04g16848.1, LOC_Os03g17174.1, LOC_Os03g22370.1, LOC_Os01g57964.1, LOC_Os10g21250.1, LOC_Os01g57962.1, LOC_Os08g25900.1, LOC_Os12g23200.1, LOC…
Cellular Component	5	GO:0009522	photosystem I	2.75584e-10	3.62498e-09	25995	19	4421	16	LOC_Os01g57964.1, LOC_Os10g21250.1, LOC_Os01g57962.1, LOC_Os12g23200.1, LOC_Os10g38229.1, LOC_Os07g05480.1, LOC_Os03g56670.1, LOC_Os10g21248.1, LOC_Os08g44680.1, LOC_Os10g38234.1, LOC_Os12g08770.1, LOC_Os04g16760.1, LOC_Os05g01675.1, LOC_Os03g52130.1, LOC_Os07g25430.1, LOC_Os09g30340.1
Cellular Component	4	GO:0042579	microbody	2.02076e-07	2.30366e-06	25995	189	4421	61	LOC_Os06g14240.1, LOC_Os01g73530.2, LOC_Os05g50300.1, LOC_Os03g56280.1, LOC_Os09g33470.1, LOC_Os07g30970.1, LOC_Os01g15120.1, LOC_Os02g03070.1, LOC_Os07g17330.1, LOC_Os02g47800.1, LOC_Os08g44240.1, LOC_Os11g37730.1, LOC_Os09g35970.1, LOC_Os02g57260.1, LOC_Os08g41830.1, LOC_Os03g03910.1, LOC_Os07g27870.1, LOC_Os02g56850.1, LOC_Os05g01090.1, LOC_Os03g19240.1, LOC_Os09g39380.1, LOC_Os05g07090.1, LOC…
Cellular Component	5	GO:0005777	peroxisome	2.02076e-07	2.30366e-06	25995	189	4421	61	LOC_Os06g14240.1, LOC_Os01g73530.2, LOC_Os05g50300.1, LOC_Os03g56280.1, LOC_Os09g33470.1, LOC_Os07g30970.1, LOC_Os01g15120.1, LOC_Os02g03070.1, LOC_Os07g17330.1, LOC_Os02g47800.1, LOC_Os08g44240.1, LOC_Os11g37730.1, LOC_Os09g35970.1, LOC_Os02g57260.1, LOC_Os08g41830.1, LOC_Os03g03910.1, LOC_Os07g27870.1, LOC_Os02g56850.1, LOC_Os05g01090.1, LOC_Os03g19240.1, LOC_Os09g39380.1, LOC_Os05g07090.1, LOC…
Cellular Component	3	GO:0030076	light-harvesting complex	6.96244e-07	6.61431e-06	25995	8	4421	8	LOC_Os08g35420.1, LOC_Os10g21192.1, LOC_Os10g39880.1, LOC_Os10g41689.1, LOC_Os04g16872.1, LOC_Os04g16770.1, LOC_Os12g19580.1, LOC_Os02g24634.1
Cellular Component	3	GO:0042716	plasma membrane-derived chromatophore	6.96244e-07	6.61431e-06	25995	8	4421	8	LOC_Os08g35420.1, LOC_Os10g21192.1, LOC_Os10g39880.1, LOC_Os10g41689.1, LOC_Os04g16872.1, LOC_Os04g16770.1, LOC_Os12g19580.1, LOC_Os02g24634.1
Cellular Component	4	GO:0030077	plasma membrane light-harvesting complex	6.96244e-07	6.61431e-06	25995	8	4421	8	LOC_Os08g35420.1, LOC_Os10g21192.1, LOC_Os10g39880.1, LOC_Os10g41689.1, LOC_Os04g16872.1, LOC_Os04g16770.1, LOC_Os12g19580.1, LOC_Os02g24634.1
Cellular Component	5	GO:0009523	photosystem II	2.07386e-06	1.86647e-05	25995	47	4421	22	LOC_Os05g43310.1, LOC_Os01g59090.1, LOC_Os03g22370.1, LOC_Os04g44190.1, LOC_Os12g08830.1, LOC_Os08g25900.1, LOC_Os07g47640.1, LOC_Os04g44200.1, LOC_Os01g31690.1, LOC_Os02g24642.1, LOC_Os07g37250.1, LOC_Os04g16866.1, LOC_Os07g04840.1, LOC_Os01g71190.1, LOC_Os01g56680.2, LOC_Os07g36080.1, LOC_Os08g40160.1, LOC_Os08g02630.1, LOC_Os04g16848.1, LOC_Os01g70820.1, LOC_Os03g17174.1, LOC_Os08g10020.1
Cellular Component	5	GO:0009507	chloroplast	2.30004e-06	1.96653e-05	25995	20	4421	13	LOC_Os05g43310.1, LOC_Os04g34460.1, LOC_Os11g38260.1, LOC_Os10g42500.1, LOC_Os04g31040.1, LOC_Os04g46610.2, LOC_Os04g57020.2, LOC_Os09g04790.1, LOC_Os06g42770.1, LOC_Os03g49720.1, LOC_Os01g56680.2, LOC_Os07g28790.1, LOC_Os04g51792.1
Cellular Component	3	GO:0031224	intrinsic component of membrane	8.27833e-06	6.50513e-05	25995	758	4421	175	LOC_Os03g12910.1, LOC_Os06g29790.1, LOC_Os04g52500.1, LOC_Os01g42110.1, LOC_Os09g24924.1, LOC_Os05g03530.1, LOC_Os01g25386.1, LOC_Os03g59450.1, LOC_Os05g05590.1, LOC_Os12g03860.1, LOC_Os01g08020.1, LOC_Os08g06010.1, LOC_Os01g60230.3, LOC_Os10g21248.1, LOC_Os04g55800.1, LOC_Os05g35650.1, LOC_Os02g21009.2, LOC_Os01g17214.1, LOC_Os09g23110.1, LOC_Os03g38730.1, LOC_Os01g37590.1, LOC_Os02g43350.1, LOC…
Cellular Component	4	GO:0016021	integral component of membrane	8.36918e-06	6.50513e-05	25995	743	4421	172	LOC_Os03g12910.1, LOC_Os06g29790.1, LOC_Os01g42110.1, LOC_Os09g24924.1, LOC_Os05g03530.1, LOC_Os01g25386.1, LOC_Os03g59450.1, LOC_Os05g05590.1, LOC_Os12g03860.1, LOC_Os01g08020.1, LOC_Os08g06010.1, LOC_Os01g60230.3, LOC_Os10g21248.1, LOC_Os04g55800.1, LOC_Os05g35650.1, LOC_Os02g21009.2, LOC_Os01g17214.1, LOC_Os09g23110.1, LOC_Os03g38730.1, LOC_Os01g37590.1, LOC_Os02g43350.1, LOC_Os09g09520.1, LOC…
Cellular Component	3	GO:0098796	membrane protein complex	1.00254e-05	7.45364e-05	25995	228	4421	65	LOC_Os02g06530.1, LOC_Os04g44190.1, LOC_Os01g58000.1, LOC_Os05g37120.1, LOC_Os12g08830.1, LOC_Os10g21240.1, LOC_Os08g36994.1, LOC_Os07g37250.1, LOC_Os10g21248.1, LOC_Os10g38234.1, LOC_Os07g04840.1, LOC_Os03g52130.1, LOC_Os07g25430.1, LOC_Os04g16848.1, LOC_Os04g16748.1, LOC_Os03g22370.1, LOC_Os01g57964.1, LOC_Os10g21250.1, LOC_Os01g57962.1, LOC_Os08g25900.1, LOC_Os02g24632.1, LOC_Os04g16740.1, LOC…
Cellular Component	3	GO:0019898	extrinsic component of membrane	3.75466e-05	0.00026752	25995	24	4421	13	LOC_Os01g59090.1, LOC_Os04g44190.1, LOC_Os12g08830.1, LOC_Os08g25900.1, LOC_Os04g44200.1, LOC_Os01g31690.1, LOC_Os07g04840.1, LOC_Os07g36080.1, LOC_Os08g40160.1, LOC_Os08g21590.2, LOC_Os01g70820.1, LOC_Os05g08810.1, LOC_Os03g17174.1
Cellular Component	5	GO:0042651	thylakoid membrane	4.71138e-05	0.000322258	25995	34	4421	16	LOC_Os01g59090.1, LOC_Os04g44190.1, LOC_Os12g08830.1, LOC_Os08g25900.1, LOC_Os04g44200.1, LOC_Os01g31690.1, LOC_Os07g37030.1, LOC_Os07g04840.1, LOC_Os12g08770.1, LOC_Os03g52130.1, LOC_Os01g71190.1, LOC_Os07g36080.1, LOC_Os08g40160.1, LOC_Os01g70820.1, LOC_Os03g17174.1, LOC_Os08g10020.1
Cellular Component	4	GO:0009654	photosystem II oxygen evolving complex	0.000111533	0.000733544	25995	26	4421	13	LOC_Os01g59090.1, LOC_Os04g44190.1, LOC_Os12g08830.1, LOC_Os08g25900.1, LOC_Os04g44200.1, LOC_Os01g31690.1, LOC_Os07g04840.1, LOC_Os01g71190.1, LOC_Os07g36080.1, LOC_Os08g40160.1, LOC_Os01g70820.1, LOC_Os03g17174.1, LOC_Os08g10020.1
Cellular Component	4	GO:0009538	photosystem I reaction center	0.000835667	0.00529256	25995	4	4421	4	LOC_Os03g56670.1, LOC_Os08g44680.1, LOC_Os07g25430.1, LOC_Os12g23200.1
Cellular Component	4	GO:1990204	oxidoreductase complex	0.00148473	0.00906744	25995	36	4421	14	LOC_Os01g59090.1, LOC_Os04g44190.1, LOC_Os12g08830.1, LOC_Os08g25900.1, LOC_Os04g44200.1, LOC_Os01g31690.1, LOC_Os07g04840.1, LOC_Os01g71190.1, LOC_Os07g36080.1, LOC_Os08g40160.1, LOC_Os01g70820.1, LOC_Os10g37180.1, LOC_Os03g17174.1, LOC_Os08g10020.1
Cellular Component	1	GO:0005575	cellular_component	0.0016266	0.00959134	25995	19015	4421	3313	LOC_Os07g23120.1, LOC_Os03g37260.1, LOC_Os10g21470.2, LOC_Os08g38590.1, LOC_Os06g35540.1, LOC_Os06g47650.1, LOC_Os07g01310.1, LOC_Os12g03860.1, LOC_Os01g09570.1, LOC_Os01g11054.1, LOC_Os01g60230.3, LOC_Os01g11250.1, LOC_Os02g13350.1, LOC_Os02g01240.1, LOC_Os03g29970.1, LOC_Os02g49680.1, LOC_Os02g42810.1, LOC_Os01g40710.1, LOC_Os01g58114.1, LOC_Os03g05870.1, LOC_Os06g08041.1, LOC_Os03g25270.3, LOC…
										LOC_Os04g3040.1, LOC_Os01g72380.1, LOC_Os01g13100.1, LOC_Os01g70490.1, LOC_Os02g27310.1, LOC_Os04g52450.1, LOC_Os05g02140.1, LOC_Os02g53330.1, LOC_Os02g38800.1, LOC_Os06g44140.1, LOC_Os10g42090.1, LOC_Os04g33830.1, LOC_Os06g19260.1, LOC_Os07g14610.1, LOC_Os12g08770.1, LOC_Os02g19530.1, LOC_Os09g30340.1, LOC_Os10g21324.1, LOC_Os09g04440.1, LOC_Os03g03260.1, LOC_Os03g48030.1, LOC_Os09g33490.1, LOC_…
Cellular Component	4	GO:0030313	cell envelope	0.00700327	0.0399186	25995	22	4421	9	LOC_Os04g49570.2, LOC_Os01g11946.1, LOC_Os06g46670.2, LOC_Os02g54640.1, LOC_Os06g08910.3, LOC_Os06g08890.1, LOC_Os07g01310.1, LOC_Os06g09090.1, LOC_Os06g09120.1
Cellular Component	4	GO:0045261	proton-transporting ATP synthase complex, catalytic core F(1)	0.007386	0.0407421	25995	15	4421	7	LOC_Os03g55874.1, LOC_Os06g02980.1, LOC_Os02g51470.3, LOC_Os01g58000.1, LOC_Os10g21264.1, LOC_Os03g52660.1, LOC_Os07g32880.1
Molecular Function	2	GO:0005215	transporter activity	1.74079e-15	1.18548e-12	25995	1499	4421	372	LOC_Os06g49250.1, LOC_Os03g37490.1, LOC_Os07g43040.1, LOC_Os03g27040.1, LOC_Os06g44150.1, LOC_Os10g20380.1, LOC_Os04g39489.1, LOC_Os05g34010.1, LOC_Os07g01310.1, LOC_Os10g21240.1, LOC_Os12g03860.1, LOC_Os05g05590.1, LOC_Os01g08020.1, LOC_Os06g09120.1, LOC_Os01g11250.1, LOC_Os01g60230.3, LOC_Os02g31910.2, LOC_Os04g55800.1, LOC_Os02g21009.2, LOC_Os09g29210.1, LOC_Os01g37590.1, LOC_Os09g09520.1, LOC…
Molecular Function	2	GO:0003824	catalytic activity	3.53432e-15	1.20344e-12	25995	10554	4421	2028	LOC_Os06g40080.1, LOC_Os06g35540.1, LOC_Os06g47650.1, LOC_Os01g09570.1, LOC_Os01g11054.1, LOC_Os02g13350.1, LOC_Os03g59880.1, LOC_Os03g18200.1, LOC_Os10g17260.1, LOC_Os09g36680.1, LOC_Os02g42810.1, LOC_Os04g26920.3, LOC_Os06g08041.1, LOC_Os10g38206.1, LOC_Os05g51240.1, LOC_Os06g06770.1, LOC_Os09g33820.2, LOC_Os04g56710.1, LOC_Os10g42950.1, LOC_Os05g06270.1, LOC_Os01g62760.1, LOC_Os01g43700.1, LOC…
										LOC_Os09g12300.1, LOC_Os04g46960.1, LOC_Os03g11970.1, LOC_Os04g51610.1, LOC_Os03g07300.1, LOC_Os07g03900.1, LOC_Os03g08430.1, LOC_Os02g20360.1, LOC_Os06g11380.1, LOC_Os11g02305.1, LOC_Os09g19400.1, LOC_Os02g02550.1, LOC_Os09g29200.1, LOC_Os01g07790.1, LOC_Os01g53330.1, LOC_Os08g36480.1, LOC_Os07g37830.1, LOC_Os01g09300.1, LOC_Os04g33590.1, LOC_Os03g55020.1, LOC_Os07g02150.1, LOC_Os08g43440.1, LOC…
Molecular Function	3	GO:0043167	ion binding	6.04459e-14	1.04486e-11	25995	4704	4421	977	LOC_Os09g35880.1, LOC_Os07g35690.1, LOC_Os09g14410.1, LOC_Os06g15330.1, LOC_Os07g18230.1, LOC_Os06g35540.1, LOC_Os06g47650.1, LOC_Os11g35220.1, LOC_Os06g12120.1, LOC_Os12g37320.1, LOC_Os07g44130.1, LOC_Os11g44580.1, LOC_Os02g51830.1, LOC_Os11g13410.1, LOC_Os10g17260.1, LOC_Os02g19924.1, LOC_Os02g35630.1, LOC_Os09g34150.1, LOC_Os08g10480.1, LOC_Os05g23740.1, LOC_Os12g02250.1, LOC_Os03g25500.1, LOC…
Molecular Function	3	GO:0022857	transmembrane transporter activity	6.13724e-14	1.04486e-11	25995	627	4421	181	LOC_Os03g37490.1, LOC_Os01g58000.1, LOC_Os06g44150.1, LOC_Os09g24924.1, LOC_Os01g25386.1, LOC_Os10g20380.1, LOC_Os07g01310.1, LOC_Os10g21240.1, LOC_Os05g05590.1, LOC_Os12g03860.1, LOC_Os03g12790.1, LOC_Os01g08020.1, LOC_Os06g09120.1, LOC_Os08g06010.1, LOC_Os01g11250.1, LOC_Os02g31910.2, LOC_Os03g37640.1, LOC_Os01g17214.1, LOC_Os09g23110.1, LOC_Os09g09520.1, LOC_Os04g13220.1, LOC_Os01g11160.1, LOC…
Molecular Function	4	GO:0043168	anion binding	1.46394e-11	1.99389e-09	25995	3267	4421	693	LOC_Os07g35690.1, LOC_Os09g14410.1, LOC_Os01g16290.1, LOC_Os02g05480.1, LOC_Os08g14950.1, LOC_Os07g18230.1, LOC_Os06g35540.1, LOC_Os06g47650.1, LOC_Os07g43560.1, LOC_Os11g37860.1, LOC_Os11g35220.1, LOC_Os10g21240.1, LOC_Os06g12120.1, LOC_Os11g44580.1, LOC_Os03g62600.1, LOC_Os05g16824.1, LOC_Os02g34600.1, LOC_Os01g71310.1, LOC_Os02g51830.1, LOC_Os11g13410.1, LOC_Os03g31070.1, LOC_Os01g02580.1, LOC…
Molecular Function	5	GO:0016301	kinase activity	4.87669e-11	5.4027e-09	25995	2038	4421	456	LOC_Os07g35690.1, LOC_Os02g05480.1, LOC_Os08g14950.1, LOC_Os07g18230.1, LOC_Os06g05860.1, LOC_Os06g47650.1, LOC_Os07g43560.1, LOC_Os11g35220.1, LOC_Os06g12120.1, LOC_Os01g09570.1, LOC_Os05g16824.1, LOC_Os02g34600.1, LOC_Os11g11000.2, LOC_Os03g31070.1, LOC_Os01g02580.1, LOC_Os05g16670.2, LOC_Os05g50560.1, LOC_Os11g40810.1, LOC_Os12g06490.1, LOC_Os12g02250.1, LOC_Os01g10450.2, LOC_Os04g35700.1, LOC…
Molecular Function	6	GO:0030554	adenyl nucleotide binding	6.45995e-11	5.4027e-09	25995	2680	4421	578	LOC_Os07g35690.1, LOC_Os09g14410.1, LOC_Os01g16290.1, LOC_Os02g05480.1, LOC_Os08g14950.1, LOC_Os07g18230.1, LOC_Os06g47650.1, LOC_Os07g43560.1, LOC_Os11g37860.1, LOC_Os11g35220.1, LOC_Os10g21240.1, LOC_Os06g12120.1, LOC_Os11g44580.1, LOC_Os05g16824.1, LOC_Os02g34600.1, LOC_Os02g51830.1, LOC_Os11g13410.1, LOC_Os03g31070.1, LOC_Os01g02580.1, LOC_Os10g30610.1, LOC_Os02g35630.1, LOC_Os11g06220.2, LOC…
Molecular Function	6	GO:0032559	adenyl ribonucleotide binding	7.01241e-11	5.4027e-09	25995	2676	4421	577	LOC_Os07g35690.1, LOC_Os09g14410.1, LOC_Os01g16290.1, LOC_Os02g05480.1, LOC_Os08g14950.1, LOC_Os07g18230.1, LOC_Os06g47650.1, LOC_Os07g43560.1, LOC_Os11g37860.1, LOC_Os11g35220.1, LOC_Os10g21240.1, LOC_Os06g12120.1, LOC_Os11g44580.1, LOC_Os05g16824.1, LOC_Os02g34600.1, LOC_Os02g51830.1, LOC_Os11g13410.1, LOC_Os03g31070.1, LOC_Os01g02580.1, LOC_Os10g30610.1, LOC_Os02g35630.1, LOC_Os11g06220.2, LOC…
Molecular Function	6	GO:0005524	ATP binding	7.14014e-11	5.4027e-09	25995	2671	4421	576	LOC_Os07g35690.1, LOC_Os09g14410.1, LOC_Os01g16290.1, LOC_Os02g05480.1, LOC_Os08g14950.1, LOC_Os07g18230.1, LOC_Os06g47650.1, LOC_Os07g43560.1, LOC_Os11g37860.1, LOC_Os11g35220.1, LOC_Os10g21240.1, LOC_Os06g12120.1, LOC_Os11g44580.1, LOC_Os05g16824.1, LOC_Os02g34600.1, LOC_Os02g51830.1, LOC_Os11g13410.1, LOC_Os03g31070.1, LOC_Os01g02580.1, LOC_Os10g30610.1, LOC_Os02g35630.1, LOC_Os11g06220.2, LOC…
Molecular Function	3	GO:0016491	oxidoreductase activity	1.16521e-10	7.93505e-09	25995	1828	4421	413	LOC_Os09g23540.1, LOC_Os06g40080.1, LOC_Os07g22498.1, LOC_Os12g37320.1, LOC_Os07g44130.1, LOC_Os09g07570.1, LOC_Os02g36190.1, LOC_Os01g62870.1, LOC_Os01g71310.1, LOC_Os01g27140.1, LOC_Os10g17260.1, LOC_Os01g68480.1, LOC_Os02g42810.1, LOC_Os04g26920.3, LOC_Os03g45250.1, LOC_Os06g08041.1, LOC_Os10g38206.1, LOC_Os04g53195.1, LOC_Os03g25500.1, LOC_Os06g46436.1, LOC_Os05g05830.1, LOC_Os02g21810.1, LOC…
Molecular Function	3	GO:0036094	small molecule binding	2.41156e-10	1.49298e-08	25995	4423	4421	897	LOC_Os07g35690.1, LOC_Os09g14410.1, LOC_Os07g18230.1, LOC_Os06g35540.1, LOC_Os06g47650.1, LOC_Os11g35220.1, LOC_Os06g12120.1, LOC_Os07g44130.1, LOC_Os11g44580.1, LOC_Os01g11250.1, LOC_Os02g51830.1, LOC_Os11g11000.2, LOC_Os12g40260.1, LOC_Os11g13410.1, LOC_Os10g17260.1, LOC_Os02g19924.1, LOC_Os07g07260.1, LOC_Os02g35630.1, LOC_Os09g34150.1, LOC_Os05g23740.1, LOC_Os12g02250.1, LOC_Os03g25500.1, LOC…
Molecular Function	4	GO:0032553	ribonucleotide binding	1.71964e-09	9.75894e-08	25995	2910	4421	611	LOC_Os07g35690.1, LOC_Os09g14410.1, LOC_Os01g16290.1, LOC_Os02g05480.1, LOC_Os08g14950.1, LOC_Os07g18230.1, LOC_Os06g47650.1, LOC_Os07g43560.1, LOC_Os11g37860.1, LOC_Os11g35220.1, LOC_Os10g21240.1, LOC_Os06g12120.1, LOC_Os11g44580.1, LOC_Os05g16824.1, LOC_Os03g62600.1, LOC_Os02g34600.1, LOC_Os02g51830.1, LOC_Os11g13410.1, LOC_Os03g31070.1, LOC_Os01g02580.1, LOC_Os10g30610.1, LOC_Os02g35630.1, LOC…
Molecular Function	4	GO:0016772	transferase activity, transferring phosphorus-containing groups	2.40338e-09	1.12587e-07	25995	2241	4421	484	LOC_Os07g35690.1, LOC_Os02g05480.1, LOC_Os08g14950.1, LOC_Os07g18230.1, LOC_Os06g05860.1, LOC_Os06g47650.1, LOC_Os07g43560.1, LOC_Os11g35220.1, LOC_Os06g12120.1, LOC_Os01g09570.1, LOC_Os05g16824.1, LOC_Os02g34600.1, LOC_Os11g11000.2, LOC_Os03g31070.1, LOC_Os01g02580.1, LOC_Os05g16670.2, LOC_Os05g50560.1, LOC_Os11g40810.1, LOC_Os12g06490.1, LOC_Os12g02250.1, LOC_Os01g10450.2, LOC_Os04g35700.1, LOC…
Molecular Function	5	GO:0032555	purine ribonucleotide binding	2.43072e-09	1.12587e-07	25995	2884	4421	605	LOC_Os07g35690.1, LOC_Os09g14410.1, LOC_Os01g16290.1, LOC_Os02g05480.1, LOC_Os08g14950.1, LOC_Os07g18230.1, LOC_Os06g47650.1, LOC_Os07g43560.1, LOC_Os11g37860.1, LOC_Os11g35220.1, LOC_Os10g21240.1, LOC_Os06g12120.1, LOC_Os11g44580.1, LOC_Os05g16824.1, LOC_Os03g62600.1, LOC_Os02g34600.1, LOC_Os02g51830.1, LOC_Os11g13410.1, LOC_Os03g31070.1, LOC_Os01g02580.1, LOC_Os10g30610.1, LOC_Os02g35630.1, LOC…
Molecular Function	5	GO:0035639	purine ribonucleoside triphosphate binding	2.47989e-09	1.12587e-07	25995	2879	4421	604	LOC_Os07g35690.1, LOC_Os09g14410.1, LOC_Os01g16290.1, LOC_Os02g05480.1, LOC_Os08g14950.1, LOC_Os07g18230.1, LOC_Os06g47650.1, LOC_Os07g43560.1, LOC_Os11g37860.1, LOC_Os11g35220.1, LOC_Os10g21240.1, LOC_Os06g12120.1, LOC_Os11g44580.1, LOC_Os03g62600.1, LOC_Os05g16824.1, LOC_Os02g34600.1, LOC_Os02g51830.1, LOC_Os11g13410.1, LOC_Os03g31070.1, LOC_Os01g02580.1, LOC_Os10g30610.1, LOC_Os02g35630.1, LOC…
Molecular Function	5	GO:0017076	purine nucleotide binding	2.81946e-09	1.20003e-07	25995	2892	4421	606	LOC_Os07g35690.1, LOC_Os09g14410.1, LOC_Os01g16290.1, LOC_Os02g05480.1, LOC_Os08g14950.1, LOC_Os07g18230.1, LOC_Os06g47650.1, LOC_Os07g43560.1, LOC_Os11g37860.1, LOC_Os11g35220.1, LOC_Os10g21240.1, LOC_Os06g12120.1, LOC_Os11g44580.1, LOC_Os03g62600.1, LOC_Os05g16824.1, LOC_Os02g34600.1, LOC_Os02g51830.1, LOC_Os11g13410.1, LOC_Os03g31070.1, LOC_Os01g02580.1, LOC_Os10g30610.1, LOC_Os02g35630.1, LOC…
Molecular Function	5	GO:0016773	phosphotransferase activity, alcohol group as acceptor	3.86563e-09	1.54853e-07	25995	1633	4421	366	LOC_Os07g35690.1, LOC_Os07g03890.1, LOC_Os07g37580.1, LOC_Os02g05480.1, LOC_Os02g06570.2, LOC_Os08g14950.1, LOC_Os07g36780.1, LOC_Os07g18230.1, LOC_Os06g05860.1, LOC_Os06g46330.1, LOC_Os06g47650.1, LOC_Os07g43560.1, LOC_Os06g16070.1, LOC_Os11g35220.1, LOC_Os06g40370.1, LOC_Os01g26280.1, LOC_Os06g12120.1, LOC_Os01g09570.1, LOC_Os09g18360.1, LOC_Os05g16824.1, LOC_Os02g34600.1, LOC_Os05g41950.1, LOC…
Molecular Function	3	GO:0097367	carbohydrate derivative binding	4.26165e-09	1.61233e-07	25995	2937	4421	613	LOC_Os07g35690.1, LOC_Os09g14410.1, LOC_Os01g16290.1, LOC_Os02g05480.1, LOC_Os08g14950.1, LOC_Os07g18230.1, LOC_Os06g47650.1, LOC_Os07g43560.1, LOC_Os11g37860.1, LOC_Os11g35220.1, LOC_Os10g21240.1, LOC_Os06g12120.1, LOC_Os11g44580.1, LOC_Os03g62600.1, LOC_Os05g16824.1, LOC_Os02g34600.1, LOC_Os02g51830.1, LOC_Os11g13410.1, LOC_Os03g31070.1, LOC_Os01g02580.1, LOC_Os10g30610.1, LOC_Os02g35630.1, LOC…
Molecular Function	3	GO:0051540	metal cluster binding	3.29533e-08	1.12206e-06	25995	71	4421	32	LOC_Os10g04860.1, LOC_Os06g22010.1, LOC_Os02g15870.2, LOC_Os02g42570.1, LOC_Os01g58022.1, LOC_Os03g31550.1, LOC_Os07g22498.1, LOC_Os03g20010.1, LOC_Os02g52730.1, LOC_Os10g41780.1, LOC_Os05g48160.1, LOC_Os05g42350.1, LOC_Os03g05310.1, LOC_Os08g01380.1, LOC_Os01g25484.1, LOC_Os05g49300.1, LOC_Os12g19420.1, LOC_Os03g48040.1, LOC_Os11g07916.1, LOC_Os07g37030.1, LOC_Os05g45730.1, LOC_Os02g54980.1, LOC…
Molecular Function	4	GO:0051536	iron-sulfur cluster binding	3.29533e-08	1.12206e-06	25995	71	4421	32	LOC_Os10g04860.1, LOC_Os06g22010.1, LOC_Os02g15870.2, LOC_Os02g42570.1, LOC_Os01g58022.1, LOC_Os03g31550.1, LOC_Os07g22498.1, LOC_Os03g20010.1, LOC_Os10g41780.1, LOC_Os02g52730.1, LOC_Os05g48160.1, LOC_Os03g05310.1, LOC_Os05g42350.1, LOC_Os08g01380.1, LOC_Os01g25484.1, LOC_Os05g49300.1, LOC_Os12g19420.1, LOC_Os03g48040.1, LOC_Os11g07916.1, LOC_Os07g37030.1, LOC_Os05g45730.1, LOC_Os02g54980.1, LOC…
Molecular Function	4	GO:1901265	nucleoside phosphate binding	5.127e-08	1.58704e-06	25995	3928	4421	786	LOC_Os07g35690.1, LOC_Os09g14410.1, LOC_Os07g18230.1, LOC_Os06g47650.1, LOC_Os11g35220.1, LOC_Os06g12120.1, LOC_Os11g44580.1, LOC_Os01g11250.1, LOC_Os02g51830.1, LOC_Os11g11000.2, LOC_Os12g40260.1, LOC_Os11g13410.1, LOC_Os07g07260.1, LOC_Os02g35630.1, LOC_Os09g34150.1, LOC_Os05g23740.1, LOC_Os12g02250.1, LOC_Os03g19340.1, LOC_Os01g10450.2, LOC_Os04g35700.1, LOC_Os10g42950.1, LOC_Os11g47210.1, LOC…
Molecular Function	4	GO:0000166	nucleotide binding	5.127e-08	1.58704e-06	25995	3928	4421	786	LOC_Os07g35690.1, LOC_Os09g14410.1, LOC_Os07g18230.1, LOC_Os06g47650.1, LOC_Os11g35220.1, LOC_Os06g12120.1, LOC_Os11g44580.1, LOC_Os01g11250.1, LOC_Os02g51830.1, LOC_Os11g11000.2, LOC_Os12g40260.1, LOC_Os11g13410.1, LOC_Os07g07260.1, LOC_Os02g35630.1, LOC_Os09g34150.1, LOC_Os05g23740.1, LOC_Os12g02250.1, LOC_Os03g19340.1, LOC_Os01g10450.2, LOC_Os04g35700.1, LOC_Os10g42950.1, LOC_Os11g47210.1, LOC…
Molecular Function	5	GO:0016655	oxidoreductase activity, acting on NAD(P)H, quinone or similar compound as acceptor	1.46728e-07	4.34442e-06	25995	30	4421	18	LOC_Os01g72950.1, LOC_Os06g22010.1, LOC_Os07g22504.1, LOC_Os07g25004.1, LOC_Os01g58024.1, LOC_Os12g19420.1, LOC_Os01g58022.1, LOC_Os05g28090.1, LOC_Os04g16742.1, LOC_Os05g45730.1, LOC_Os10g38206.1, LOC_Os06g46435.1, LOC_Os04g16854.1, LOC_Os10g38212.1, LOC_Os01g66000.1, LOC_Os08g15248.1, LOC_Os10g21258.1, LOC_Os04g45600.1
Molecular Function	4	GO:0022804	active transmembrane transporter activity	2.6854e-07	7.61982e-06	25995	246	4421	74	LOC_Os02g06530.1, LOC_Os02g02980.1, LOC_Os01g07870.1, LOC_Os03g37490.1, LOC_Os01g58000.1, LOC_Os03g64150.1, LOC_Os05g10730.1, LOC_Os11g05700.1, LOC_Os01g25386.1, LOC_Os10g20380.1, LOC_Os10g21240.1, LOC_Os05g05590.1, LOC_Os03g12790.1, LOC_Os01g08020.1, LOC_Os03g37640.1, LOC_Os12g25160.1, LOC_Os04g13220.1, LOC_Os07g31884.1, LOC_Os03g48310.1, LOC_Os01g50100.1, LOC_Os01g69010.1, LOC_Os04g16740.1, LOC…
Molecular Function	4	GO:0004672	protein kinase activity	3.32028e-07	9.04445e-06	25995	1500	4421	328	LOC_Os07g35690.1, LOC_Os07g03890.1, LOC_Os02g05480.1, LOC_Os02g06570.2, LOC_Os08g14950.1, LOC_Os07g36780.1, LOC_Os07g18230.1, LOC_Os06g46330.1, LOC_Os06g47650.1, LOC_Os07g43560.1, LOC_Os06g16070.1, LOC_Os11g35220.1, LOC_Os06g40370.1, LOC_Os01g26280.1, LOC_Os06g12120.1, LOC_Os09g18360.1, LOC_Os05g16824.1, LOC_Os02g34600.1, LOC_Os05g41950.1, LOC_Os12g44330.1, LOC_Os04g15660.1, LOC_Os04g21820.1, LOC…
Molecular Function	5	GO:0045156	electron transporter, transferring electrons within the cyclic electron transport pathway of photosynthesis activity	6.96244e-07	1.82362e-05	25995	8	4421	8	LOC_Os08g35420.1, LOC_Os10g21192.1, LOC_Os10g39880.1, LOC_Os10g41689.1, LOC_Os04g16872.1, LOC_Os04g16770.1, LOC_Os12g19580.1, LOC_Os02g24634.1
Molecular Function	8	GO:0016887	ATPase activity	4.70519e-06	0.000118675	25995	210	4421	62	LOC_Os01g16290.1, LOC_Os01g73530.2, LOC_Os11g22350.1, LOC_Os01g07870.1, LOC_Os07g47530.1, LOC_Os05g10730.1, LOC_Os11g05700.1, LOC_Os01g52560.1, LOC_Os01g25386.1, LOC_Os09g39910.1, LOC_Os03g22420.1, LOC_Os05g49890.1, LOC_Os11g43970.1, LOC_Os05g44590.2, LOC_Os02g32520.1, LOC_Os01g42380.1, LOC_Os01g21820.1, LOC_Os04g13220.1, LOC_Os10g30610.1, LOC_Os12g12850.1, LOC_Os01g50100.1, LOC_Os02g35630.1, LOC…
Molecular Function	4	GO:0009055	electron transfer activity	6.47948e-06	0.00015759	25995	625	4421	149	LOC_Os09g10340.1, LOC_Os01g52790.1, LOC_Os07g22498.1, LOC_Os06g43350.1, LOC_Os07g44130.1, LOC_Os02g36190.1, LOC_Os05g40190.1, LOC_Os04g16844.1, LOC_Os10g21192.1, LOC_Os12g35340.1, LOC_Os08g05620.1, LOC_Os01g27140.1, LOC_Os10g17260.1, LOC_Os08g41830.1, LOC_Os03g55820.1, LOC_Os03g21000.1, LOC_Os12g04110.1, LOC_Os01g68480.1, LOC_Os08g01490.1, LOC_Os07g02140.1, LOC_Os03g44740.1, LOC_Os02g24634.1, LOC…
Molecular Function	3	GO:0016829	lyase activity	1.54586e-05	0.00036301	25995	249	4421	69	LOC_Os10g37980.1, LOC_Os08g04500.1, LOC_Os04g42095.1, LOC_Os01g56380.1, LOC_Os12g19470.2, LOC_Os02g36380.1, LOC_Os12g17600.1, LOC_Os01g11054.1, LOC_Os02g45660.1, LOC_Os08g02700.1, LOC_Os09g16910.3, LOC_Os04g39270.1, LOC_Os02g39790.2, LOC_Os11g07020.1, LOC_Os02g36210.1, LOC_Os06g45100.1, LOC_Os02g19924.1, LOC_Os08g07080.1, LOC_Os02g10990.1, LOC_Os12g33610.1, LOC_Os04g37920.1, LOC_Os11g42510.1, LOC…
Molecular Function	5	GO:0003954	NADH dehydrogenase activity	2.05459e-05	0.000437243	25995	26	4421	14	LOC_Os06g22010.1, LOC_Os07g22504.1, LOC_Os07g25004.1, LOC_Os01g58024.1, LOC_Os12g19420.1, LOC_Os01g58022.1, LOC_Os04g16742.1, LOC_Os05g45730.1, LOC_Os10g38206.1, LOC_Os06g46435.1, LOC_Os04g16854.1, LOC_Os10g38212.1, LOC_Os08g15248.1, LOC_Os10g21258.1
Molecular Function	6	GO:0050136	NADH dehydrogenase (quinone) activity	2.05459e-05	0.000437243	25995	26	4421	14	LOC_Os06g22010.1, LOC_Os07g22504.1, LOC_Os07g25004.1, LOC_Os01g58024.1, LOC_Os12g19420.1, LOC_Os01g58022.1, LOC_Os04g16742.1, LOC_Os05g45730.1, LOC_Os10g38206.1, LOC_Os06g46435.1, LOC_Os04g16854.1, LOC_Os10g38212.1, LOC_Os08g15248.1, LOC_Os10g21258.1
Molecular Function	7	GO:0008137	NADH dehydrogenase (ubiquinone) activity	2.05459e-05	0.000437243	25995	26	4421	14	LOC_Os06g22010.1, LOC_Os07g22504.1, LOC_Os07g25004.1, LOC_Os01g58024.1, LOC_Os12g19420.1, LOC_Os01g58022.1, LOC_Os04g16742.1, LOC_Os05g45730.1, LOC_Os10g38206.1, LOC_Os06g46435.1, LOC_Os04g16854.1, LOC_Os10g38212.1, LOC_Os08g15248.1, LOC_Os10g21258.1
Molecular Function	6	GO:0015297	antiporter activity	3.62665e-05	0.00074841	25995	97	4421	33	LOC_Os03g08900.1, LOC_Os02g02980.1, LOC_Os03g37490.1, LOC_Os03g64150.1, LOC_Os03g37470.1, LOC_Os10g20380.1, LOC_Os09g11450.1, LOC_Os05g05590.1, LOC_Os01g49120.1, LOC_Os03g12790.1, LOC_Os03g37640.1, LOC_Os09g37610.1, LOC_Os03g37411.1, LOC_Os02g57620.1, LOC_Os03g03590.1, LOC_Os12g25160.1, LOC_Os06g29844.1, LOC_Os12g44360.2, LOC_Os07g31884.1, LOC_Os01g69010.1, LOC_Os10g20390.1, LOC_Os12g42300.1, LOC…
Molecular Function	5	GO:0015291	secondary active transmembrane transporter activity	4.08882e-05	0.000818966	25995	114	4421	37	LOC_Os03g08900.1, LOC_Os02g02980.1, LOC_Os03g37490.1, LOC_Os03g64150.1, LOC_Os03g37470.1, LOC_Os02g38020.1, LOC_Os10g20380.1, LOC_Os09g11450.1, LOC_Os01g49120.1, LOC_Os05g05590.1, LOC_Os03g12790.1, LOC_Os01g08020.1, LOC_Os03g37640.1, LOC_Os09g37610.1, LOC_Os03g37411.1, LOC_Os02g57620.1, LOC_Os12g25160.1, LOC_Os03g03590.1, LOC_Os06g29844.1, LOC_Os12g44360.2, LOC_Os07g31884.1, LOC_Os02g27490.1, LOC…
Molecular Function	5	GO:0008237	metallopeptidase activity	4.93996e-05	0.000961175	25995	59	4421	23	LOC_Os01g04900.1, LOC_Os09g19790.1, LOC_Os10g40830.1, LOC_Os08g42910.1, LOC_Os01g43150.1, LOC_Os06g12370.1, LOC_Os01g46590.1, LOC_Os06g51029.1, LOC_Os03g38230.1, LOC_Os01g73910.1, LOC_Os02g52390.1, LOC_Os06g41990.1, LOC_Os01g19140.2, LOC_Os02g58340.1, LOC_Os04g39190.1, LOC_Os12g29990.1, LOC_Os01g39260.1, LOC_Os06g45820.1, LOC_Os09g24440.1, LOC_Os07g38270.1, LOC_Os02g43350.1, LOC_Os08g44860.1, LOC…
Molecular Function	3	GO:0016740	transferase activity	6.67339e-05	0.00126238	25995	4133	4421	789	LOC_Os07g35690.1, LOC_Os03g04140.1, LOC_Os07g18230.1, LOC_Os06g47650.1, LOC_Os06g35540.1, LOC_Os11g35220.1, LOC_Os06g12120.1, LOC_Os01g09570.1, LOC_Os02g36770.1, LOC_Os04g09604.1, LOC_Os11g11000.2, LOC_Os08g38130.1, LOC_Os08g37790.1, LOC_Os02g19924.1, LOC_Os05g50560.1, LOC_Os01g48874.1, LOC_Os03g55530.1, LOC_Os12g02250.1, LOC_Os05g45080.1, LOC_Os01g10450.2, LOC_Os04g35700.1, LOC_Os09g33820.2, LOC…
Molecular Function	6	GO:0016407	acetyltransferase activity	7.05051e-05	0.00129767	25995	49	4421	20	LOC_Os05g45710.1, LOC_Os01g14370.1, LOC_Os01g52260.1, LOC_Os03g04140.1, LOC_Os03g55530.1, LOC_Os06g49130.1, LOC_Os01g66890.1, LOC_Os08g16010.1, LOC_Os05g44020.4, LOC_Os05g40260.1, LOC_Os08g01170.1, LOC_Os03g10050.1, LOC_Os02g56219.1, LOC_Os07g02540.1, LOC_Os03g58010.1, LOC_Os01g68020.1, LOC_Os03g31690.1, LOC_Os03g58020.1, LOC_Os07g16130.1, LOC_Os02g04490.1
Molecular Function	6	GO:0042626	ATPase-coupled transmembrane transporter activity	0.000137301	0.00246058	25995	103	4421	33	LOC_Os02g06530.1, LOC_Os01g07870.1, LOC_Os01g58000.1, LOC_Os05g10730.1, LOC_Os11g05700.1, LOC_Os10g21264.1, LOC_Os04g52900.1, LOC_Os01g25386.1, LOC_Os10g21240.1, LOC_Os02g09720.1, LOC_Os05g04600.1, LOC_Os07g28090.1, LOC_Os03g54790.1, LOC_Os04g49890.1, LOC_Os10g21266.1, LOC_Os07g32880.1, LOC_Os02g21750.1, LOC_Os01g50160.1, LOC_Os04g13220.1, LOC_Os04g51610.1, LOC_Os06g08560.1, LOC_Os03g48310.1, LOC…
Molecular Function	5	GO:0042578	phosphoric ester hydrolase activity	0.000148467	0.00259247	25995	95	4421	31	LOC_Os08g42390.1, LOC_Os08g44320.1, LOC_Os08g01750.1, LOC_Os03g48300.1, LOC_Os09g27050.1, LOC_Os11g02180.1, LOC_Os08g29160.1, LOC_Os03g01750.1, LOC_Os06g45370.1, LOC_Os10g41240.1, LOC_Os01g52230.1, LOC_Os12g05660.2, LOC_Os08g44260.1, LOC_Os04g16680.1, LOC_Os01g01920.1, LOC_Os01g64660.1, LOC_Os06g05870.1, LOC_Os02g54150.1, LOC_Os09g36520.1, LOC_Os03g08430.1, LOC_Os05g36270.1, LOC_Os08g35620.1, LOC…
Molecular Function	6	GO:0004222	metalloendopeptidase activity	0.000172731	0.00294075	25995	48	4421	19	LOC_Os01g04900.1, LOC_Os10g40830.1, LOC_Os01g43150.1, LOC_Os06g12370.1, LOC_Os01g46590.1, LOC_Os06g51029.1, LOC_Os03g38230.1, LOC_Os01g73910.1, LOC_Os02g52390.1, LOC_Os06g41990.1, LOC_Os01g19140.2, LOC_Os02g58340.1, LOC_Os04g39190.1, LOC_Os12g29990.1, LOC_Os01g39260.1, LOC_Os06g45820.1, LOC_Os07g38270.1, LOC_Os02g43350.1, LOC_Os07g38280.1
Molecular Function	3	GO:0140096	catalytic activity, acting on a protein	0.000196956	0.00327139	25995	2291	4421	452	LOC_Os07g35690.1, LOC_Os02g05480.1, LOC_Os08g14950.1, LOC_Os07g18230.1, LOC_Os06g47650.1, LOC_Os07g43560.1, LOC_Os11g35220.1, LOC_Os10g03440.1, LOC_Os06g12120.1, LOC_Os02g52390.1, LOC_Os05g16824.1, LOC_Os02g34600.1, LOC_Os03g59880.1, LOC_Os03g31070.1, LOC_Os01g02580.1, LOC_Os08g44520.1, LOC_Os11g40810.1, LOC_Os02g49570.1, LOC_Os12g06490.1, LOC_Os12g02250.1, LOC_Os06g06770.1, LOC_Os11g01180.1, LOC…
Molecular Function	4	GO:0015075	ion transmembrane transporter activity	0.000216268	0.00343057	25995	371	4421	90	LOC_Os02g06530.1, LOC_Os01g50860.1, LOC_Os01g58000.1, LOC_Os06g44150.1, LOC_Os07g01310.1, LOC_Os10g21240.1, LOC_Os05g05590.1, LOC_Os05g39240.1, LOC_Os05g07210.1, LOC_Os01g08020.1, LOC_Os06g09120.1, LOC_Os04g55080.1, LOC_Os03g37830.1, LOC_Os01g11250.1, LOC_Os02g31910.2, LOC_Os03g45170.1, LOC_Os10g30090.1, LOC_Os01g62070.1, LOC_Os01g70490.1, LOC_Os04g16748.1, LOC_Os04g49570.2, LOC_Os01g11160.1, LOC…
Molecular Function	4	GO:0016667	oxidoreductase activity, acting on a sulfur group of donors	0.000216615	0.00343057	25995	101	4421	32	LOC_Os04g40600.1, LOC_Os07g08840.1, LOC_Os04g42930.1, LOC_Os01g07376.1, LOC_Os08g30590.1, LOC_Os09g38670.1, LOC_Os07g09310.1, LOC_Os07g29410.1, LOC_Os12g18360.1, LOC_Os05g40190.1, LOC_Os12g35340.1, LOC_Os05g33510.1, LOC_Os07g42040.1, LOC_Os02g35900.1, ChrUn.fgenesh.mRNA.94, LOC_Os01g27140.1, LOC_Os03g55820.1, LOC_Os02g40500.1, LOC_Os03g63420.1, LOC_Os03g21000.1, LOC_Os05g11090.1, LOC_Os01g68480.1…
Molecular Function	6	GO:0015035	protein disulfide oxidoreductase activity	0.000345266	0.00534377	25995	74	4421	25	LOC_Os07g08840.1, LOC_Os04g42930.1, LOC_Os01g07376.1, LOC_Os09g38670.1, LOC_Os07g09310.1, LOC_Os07g29410.1, LOC_Os12g18360.1, LOC_Os05g40190.1, LOC_Os12g35340.1, LOC_Os02g35900.1, ChrUn.fgenesh.mRNA.94, LOC_Os01g27140.1, LOC_Os03g55820.1, LOC_Os02g40500.1, LOC_Os03g63420.1, LOC_Os03g21000.1, LOC_Os05g11090.1, LOC_Os01g68480.1, LOC_Os04g36640.1, LOC_Os07g46570.1, LOC_Os12g08730.1, LOC_Os05g07690.2…
Molecular Function	4	GO:0043169	cation binding	0.000365562	0.00553217	25995	1558	4421	315	LOC_Os09g35880.1, LOC_Os09g10340.1, LOC_Os09g23540.1, LOC_Os06g15330.1, LOC_Os04g44190.1, LOC_Os08g04500.1, LOC_Os07g43040.1, LOC_Os03g27040.1, LOC_Os12g40490.1, LOC_Os06g43350.1, LOC_Os01g26280.1, LOC_Os05g03760.1, LOC_Os12g37320.1, LOC_Os07g44130.1, LOC_Os03g13100.1, LOC_Os03g15740.1, LOC_Os02g36190.1, LOC_Os02g52390.1, LOC_Os09g31482.1, LOC_Os04g21820.1, LOC_Os11g01530.1, LOC_Os01g49470.1, LOC…
Molecular Function	5	GO:0046872	metal ion binding	0.000386631	0.00572382	25995	1543	4421	312	LOC_Os09g35880.1, LOC_Os09g10340.1, LOC_Os09g23540.1, LOC_Os06g15330.1, LOC_Os04g44190.1, LOC_Os08g04500.1, LOC_Os07g43040.1, LOC_Os03g27040.1, LOC_Os12g40490.1, LOC_Os06g43350.1, LOC_Os01g26280.1, LOC_Os05g03760.1, LOC_Os12g37320.1, LOC_Os07g44130.1, LOC_Os03g13100.1, LOC_Os03g15740.1, LOC_Os02g36190.1, LOC_Os02g52390.1, LOC_Os09g31482.1, LOC_Os04g21820.1, LOC_Os11g01530.1, LOC_Os01g49470.1, LOC…
Molecular Function	4	GO:0003913	DNA photolyase activity	0.000493503	0.00715055	25995	8	4421	6	LOC_Os02g10990.1, LOC_Os04g37920.1, LOC_Os09g36240.1, LOC_Os10g08580.1, LOC_Os02g36380.1, LOC_Os06g45100.1
Molecular Function	4	GO:0022803	passive transmembrane transporter activity	0.000561071	0.00764179	25995	93	4421	29	LOC_Os02g14840.1, LOC_Os01g50860.1, LOC_Os02g51470.3, LOC_Os01g58000.1, LOC_Os02g54640.1, LOC_Os10g21264.1, LOC_Os10g21240.1, LOC_Os07g01310.1, LOC_Os06g09120.1, LOC_Os04g55080.1, LOC_Os01g11250.1, LOC_Os06g46670.2, LOC_Os10g21266.1, LOC_Os07g32880.1, LOC_Os03g54100.2, LOC_Os06g09090.1, ChrSy.fgenesh.mRNA.37, LOC_Os06g14030.1, LOC_Os04g49570.2, LOC_Os05g42250.1, LOC_Os06g08910.3, LOC_Os04g16740.1…
Molecular Function	5	GO:0005216	ion channel activity	0.000561071	0.00764179	25995	93	4421	29	LOC_Os02g14840.1, LOC_Os01g50860.1, LOC_Os02g51470.3, LOC_Os01g58000.1, LOC_Os02g54640.1, LOC_Os10g21264.1, LOC_Os10g21240.1, LOC_Os07g01310.1, LOC_Os06g09120.1, LOC_Os04g55080.1, LOC_Os01g11250.1, LOC_Os06g46670.2, LOC_Os10g21266.1, LOC_Os07g32880.1, LOC_Os03g54100.2, LOC_Os06g09090.1, ChrSy.fgenesh.mRNA.37, LOC_Os06g14030.1, LOC_Os04g49570.2, LOC_Os05g42250.1, LOC_Os06g08910.3, LOC_Os04g16740.1…
Molecular Function	5	GO:0015267	channel activity	0.000561071	0.00764179	25995	93	4421	29	LOC_Os02g14840.1, LOC_Os01g50860.1, LOC_Os02g51470.3, LOC_Os01g58000.1, LOC_Os02g54640.1, LOC_Os10g21264.1, LOC_Os10g21240.1, LOC_Os07g01310.1, LOC_Os06g09120.1, LOC_Os04g55080.1, LOC_Os01g11250.1, LOC_Os06g46670.2, LOC_Os10g21266.1, LOC_Os07g32880.1, LOC_Os03g54100.2, LOC_Os06g09090.1, ChrSy.fgenesh.mRNA.37, LOC_Os06g14030.1, LOC_Os04g49570.2, LOC_Os05g42250.1, LOC_Os06g08910.3, LOC_Os04g16740.1…
Molecular Function	4	GO:0016830	carbon-carbon lyase activity	0.000591509	0.00789838	25995	89	4421	28	LOC_Os06g14740.1, LOC_Os01g72940.1, LOC_Os08g27840.1, LOC_Os04g42095.1, LOC_Os01g56380.1, LOC_Os09g36240.1, LOC_Os12g19470.2, LOC_Os08g36320.1, LOC_Os02g36380.1, LOC_Os12g17600.1, LOC_Os01g11054.1, LOC_Os08g02700.1, LOC_Os02g39795.1, LOC_Os03g15050.1, LOC_Os04g39270.1, LOC_Os02g39790.2, LOC_Os11g07020.1, LOC_Os04g42090.3, LOC_Os06g48620.1, LOC_Os06g45100.1, LOC_Os02g10990.1, LOC_Os04g37920.1, LOC…
Molecular Function	6	GO:0005509	calcium ion binding	0.000829154	0.0108587	25995	117	4421	34	LOC_Os01g59090.1, LOC_Os04g14304.1, LOC_Os04g44190.1, LOC_Os12g08830.1, LOC_Os09g29560.1, LOC_Os01g26280.1, LOC_Os09g30454.1, LOC_Os01g59530.1, LOC_Os10g10130.1, LOC_Os01g26174.1, LOC_Os07g04840.1, LOC_Os04g51040.1, LOC_Os02g50780.1, LOC_Os01g56670.1, LOC_Os04g21820.1, LOC_Os03g17174.1, LOC_Os01g26210.1, LOC_Os08g25900.1, LOC_Os04g44200.1, LOC_Os01g31690.1, LOC_Os02g03410.1, LOC_Os02g02120.1, LOC…
Molecular Function	4	GO:0015318	inorganic molecular entity transmembrane transporter activity	0.000920815	0.0118316	25995	327	4421	78	LOC_Os02g06530.1, LOC_Os01g50860.1, LOC_Os01g58000.1, LOC_Os06g44150.1, LOC_Os07g01310.1, LOC_Os10g21240.1, LOC_Os05g05590.1, LOC_Os05g39240.1, LOC_Os05g07210.1, LOC_Os01g08020.1, LOC_Os06g09120.1, LOC_Os04g55080.1, LOC_Os03g37830.1, LOC_Os01g11250.1, LOC_Os02g31910.2, LOC_Os03g45170.1, LOC_Os10g30090.1, LOC_Os01g70490.1, LOC_Os04g16748.1, LOC_Os04g49570.2, LOC_Os01g11160.1, LOC_Os05g42250.1, LOC…
Molecular Function	4	GO:0016701	oxidoreductase activity, acting on single donors with incorporation of molecular oxygen	0.000972071	0.0122589	25995	50	4421	18	LOC_Os08g37874.1, LOC_Os03g45250.1, LOC_Os05g23880.1, LOC_Os12g37350.1, LOC_Os06g01360.1, LOC_Os03g57220.2, LOC_Os12g37320.1, LOC_Os02g10120.1, LOC_Os10g41780.1, LOC_Os10g28360.1, LOC_Os03g06620.1, LOC_Os02g54980.1, LOC_Os02g07160.1, LOC_Os03g05310.1, LOC_Os08g39840.1, LOC_Os08g39850.1, LOC_Os12g37260.1, LOC_Os04g37430.1
Molecular Function	5	GO:0015399	primary active transmembrane transporter activity	0.00105379	0.0130479	25995	132	4421	37	LOC_Os02g06530.1, LOC_Os01g07870.1, LOC_Os01g58000.1, LOC_Os05g10730.1, LOC_Os11g05700.1, LOC_Os04g52900.1, LOC_Os10g21264.1, LOC_Os01g25386.1, LOC_Os10g21240.1, LOC_Os02g09720.1, LOC_Os05g04600.1, LOC_Os03g48471.1, LOC_Os07g28090.1, LOC_Os03g54790.1, LOC_Os02g09150.1, LOC_Os04g49890.1, LOC_Os10g21266.1, LOC_Os07g32880.1, LOC_Os02g21750.1, LOC_Os01g50160.1, LOC_Os04g13220.1, LOC_Os04g51610.1, LOC…
Molecular Function	7	GO:0008080	N-acetyltransferase activity	0.00122078	0.0148456	25995	43	4421	16	LOC_Os01g14370.1, LOC_Os03g55530.1, LOC_Os06g49130.1, LOC_Os01g66890.1, LOC_Os08g16010.1, LOC_Os05g44020.4, LOC_Os05g40260.1, LOC_Os08g01170.1, LOC_Os02g56219.1, LOC_Os07g02540.1, LOC_Os01g68020.1, LOC_Os03g58010.1, LOC_Os03g31690.1, LOC_Os03g58020.1, LOC_Os02g04490.1, LOC_Os07g16130.1
Molecular Function	5	GO:0015036	disulfide oxidoreductase activity	0.00135573	0.0161975	25995	89	4421	27	LOC_Os07g08840.1, LOC_Os04g42930.1, LOC_Os01g07376.1, LOC_Os08g30590.1, LOC_Os09g38670.1, LOC_Os07g09310.1, LOC_Os07g29410.1, LOC_Os12g18360.1, LOC_Os05g40190.1, LOC_Os12g35340.1, LOC_Os07g42040.1, LOC_Os02g35900.1, ChrUn.fgenesh.mRNA.94, LOC_Os01g27140.1, LOC_Os03g55820.1, LOC_Os02g40500.1, LOC_Os03g63420.1, LOC_Os03g21000.1, LOC_Os05g11090.1, LOC_Os01g68480.1, LOC_Os04g36640.1, LOC_Os07g46570.1…
Molecular Function	5	GO:0016861	intramolecular oxidoreductase activity, interconverting aldoses and ketoses	0.00143737	0.0168767	25995	15	4421	8	LOC_Os03g56869.1, LOC_Os06g14510.3, LOC_Os09g36450.1, LOC_Os09g29070.1, LOC_Os08g37380.2, LOC_Os07g08030.1, LOC_Os04g24140.1, LOC_Os01g05490.1
Molecular Function	6	GO:0016410	N-acyltransferase activity	0.00161902	0.0186873	25995	44	4421	16	LOC_Os01g14370.1, LOC_Os03g55530.1, LOC_Os06g49130.1, LOC_Os01g66890.1, LOC_Os08g16010.1, LOC_Os05g44020.4, LOC_Os05g40260.1, LOC_Os08g01170.1, LOC_Os02g56219.1, LOC_Os07g02540.1, LOC_Os03g58010.1, LOC_Os01g68020.1, LOC_Os03g31690.1, LOC_Os03g58020.1, LOC_Os07g16130.1, LOC_Os02g04490.1
Molecular Function	8	GO:0034212	peptide N-acetyltransferase activity	0.00219927	0.0241565	25995	7	4421	5	LOC_Os01g14370.1, LOC_Os06g49130.1, LOC_Os01g66890.1, LOC_Os01g68020.1, LOC_Os02g04490.1
Molecular Function	9	GO:0061733	peptide-lysine-N-acetyltransferase activity	0.00219927	0.0241565	25995	7	4421	5	LOC_Os01g14370.1, LOC_Os06g49130.1, LOC_Os01g66890.1, LOC_Os01g68020.1, LOC_Os02g04490.1
Molecular Function	10	GO:0004402	histone acetyltransferase activity	0.00219927	0.0241565	25995	7	4421	5	LOC_Os01g14370.1, LOC_Os06g49130.1, LOC_Os01g66890.1, LOC_Os01g68020.1, LOC_Os02g04490.1
Molecular Function	5	GO:0008324	cation transmembrane transporter activity	0.00316457	0.0342074	25995	251	4421	60	LOC_Os02g06530.1, LOC_Os01g58000.1, LOC_Os06g44150.1, LOC_Os10g21240.1, LOC_Os05g05590.1, LOC_Os05g07210.1, LOC_Os05g39240.1, LOC_Os03g37830.1, LOC_Os02g31910.2, LOC_Os01g62070.1, LOC_Os01g70490.1, LOC_Os04g16748.1, LOC_Os03g48000.1, LOC_Os04g16740.1, LOC_Os05g02240.1, LOC_Os12g42370.1, LOC_Os03g12530.1, LOC_Os09g21000.1, LOC_Os03g37840.1, LOC_Os07g12890.1, LOC_Os04g58620.1, LOC_Os10g39790.2, LOC…
Molecular Function	4	GO:0016860	intramolecular oxidoreductase activity	0.00326668	0.0347595	25995	20	4421	9	LOC_Os03g56869.1, LOC_Os06g14510.3, LOC_Os07g36190.1, LOC_Os09g36450.1, LOC_Os09g29070.1, LOC_Os08g37380.2, LOC_Os07g08030.1, LOC_Os04g24140.1, LOC_Os01g05490.1
Molecular Function	4	GO:0070279	vitamin B6 binding	0.00375662	0.0387615	25995	104	4421	29	LOC_Os02g47940.1, LOC_Os12g42980.1, LOC_Os04g52440.1, LOC_Os01g49890.1, LOC_Os01g56380.1, LOC_Os06g35540.1, LOC_Os08g36320.1, LOC_Os06g03990.1, LOC_Os06g23684.1, LOC_Os06g36840.1, LOC_Os12g18900.1, LOC_Os09g28050.1, LOC_Os07g27780.1, LOC_Os05g03830.1, LOC_Os06g05700.1, LOC_Os02g19924.1, LOC_Os11g35040.1, LOC_Os04g52450.1, LOC_Os02g53330.1, LOC_Os11g42510.1, LOC_Os04g08350.1, LOC_Os08g04180.1, LOC…
Molecular Function	5	GO:0030170	pyridoxal phosphate binding	0.00375662	0.0387615	25995	104	4421	29	LOC_Os02g47940.1, LOC_Os12g42980.1, LOC_Os04g52440.1, LOC_Os01g49890.1, LOC_Os01g56380.1, LOC_Os06g35540.1, LOC_Os08g36320.1, LOC_Os06g03990.1, LOC_Os06g23684.1, LOC_Os06g36840.1, LOC_Os12g18900.1, LOC_Os09g28050.1, LOC_Os07g27780.1, LOC_Os05g03830.1, LOC_Os06g05700.1, LOC_Os02g19924.1, LOC_Os11g35040.1, LOC_Os04g52450.1, LOC_Os02g53330.1, LOC_Os11g42510.1, LOC_Os04g08350.1, LOC_Os08g04180.1, LOC…
Molecular Function	5	GO:0016702	oxidoreductase activity, acting on single donors with incorporation of molecular oxygen, incorporation of two atoms of oxygen	0.00463005	0.0470606	25995	36	4421	13	LOC_Os03g45250.1, LOC_Os05g23880.1, LOC_Os12g37350.1, LOC_Os06g01360.1, LOC_Os12g37320.1, LOC_Os02g10120.1, LOC_Os10g28360.1, LOC_Os03g06620.1, LOC_Os02g07160.1, LOC_Os08g39840.1, LOC_Os08g39850.1, LOC_Os12g37260.1, LOC_Os04g37430.1
Molecular Function	6	GO:0004751	ribose-5-phosphate isomerase activity	0.0049164	0.0492363	25995	3	4421	3	LOC_Os03g56869.1, LOC_Os07g08030.1, LOC_Os04g24140.1
Molecular Function	7	GO:0030151	molybdenum ion binding	0.00504222	0.0495033	25995	8	4421	5	LOC_Os08g36500.1, LOC_Os06g45860.1, LOC_Os09g38777.1, LOC_Os08g41830.1, LOC_Os08g36480.1
Molecular Function	4	GO:0016651	oxidoreductase activity, acting on NAD(P)H	0.00508844	0.0495033	25995	70	4421	21	LOC_Os01g72950.1, LOC_Os11g33120.1, LOC_Os06g22010.1, LOC_Os07g22504.1, LOC_Os07g25004.1, LOC_Os01g58024.1, LOC_Os12g19420.1, LOC_Os01g58022.1, LOC_Os05g28090.1, LOC_Os08g30590.1, LOC_Os04g16742.1, LOC_Os05g45730.1, LOC_Os10g38206.1, LOC_Os06g46435.1, LOC_Os04g16854.1, LOC_Os10g38212.1, LOC_Os01g66000.1, LOC_Os07g42040.1, LOC_Os08g15248.1, LOC_Os10g21258.1, LOC_Os04g45600.1
Molecular Function	7	GO:0005506	iron ion binding	0.00523373	0.0496	25995	425	4421	93	LOC_Os06g03930.1, LOC_Os09g10340.1, LOC_Os03g12660.1, LOC_Os01g44980.1, LOC_Os01g52790.1, LOC_Os07g19130.1, LOC_Os09g28390.1, LOC_Os06g43350.1, LOC_Os03g20010.1, LOC_Os08g43440.1, LOC_Os07g44130.1, LOC_Os02g36150.1, LOC_Os01g45070.1, LOC_Os02g36190.1, LOC_Os06g39880.1, LOC_Os08g05620.1, LOC_Os04g36720.1, LOC_Os11g01530.1, LOC_Os10g17260.1, LOC_Os01g41820.1, LOC_Os03g55250.1, LOC_Os03g03910.1, LOC…
Molecular Function	5	GO:0043531	ADP binding	0.00524406	0.0496	25995	498	4421	107	LOC_Os01g58520.1, LOC_Os09g14410.1, LOC_Os11g16470.2, LOC_Os11g12320.1, LOC_Os11g37860.1, LOC_Os08g30634.1, LOC_Os10g04342.1, LOC_Os09g14490.1, LOC_Os02g16270.1, LOC_Os08g07330.2, LOC_Os11g44580.1, LOC_Os11g43700.1, LOC_Os11g12000.1, LOC_Os02g18070.1, LOC_Os02g10900.1, LOC_Os12g33160.1, LOC_Os11g13410.1, LOC_Os11g16530.2, LOC_Os06g43670.1, LOC_Os12g18374.1, LOC_Os08g09110.1, LOC_Os06g41660.1, LOC…

## Sheet: Stem_Lower vs Leaf-SDHT_Up
								Up regulation
GO Type	Level	GO ID	GO Name	p-value	corr. pvalue	Pop total	Pop hits	Total	Gene count	Genes
Biological Process	3	GO:0009058	biosynthetic process	0.000466786	0.00787863	25995	5668	4777	1128	LOC_Os02g40664.1, LOC_Os09g32670.1, LOC_Os06g21480.1, LOC_Os09g08720.1, LOC_Os10g40880.1, LOC_Os05g39050.1, LOC_Os05g43140.1, LOC_Os11g47330.1, LOC_Os04g52361.1, LOC_Os12g38930.1, LOC_Os05g32760.1, LOC_Os04g50060.1, LOC_Os12g38000.1, LOC_Os03g55990.1, LOC_Os03g08620.1, LOC_Os05g45210.1, LOC_Os03g12360.1, LOC_Os01g12520.1, LOC_Os07g36500.1, LOC_Os05g02040.1, LOC_Os04g41040.1, LOC_Os02g33560.1, LOC…
Biological Process	4	GO:1901576	organic substance biosynthetic process	0.0041752	0.0441914	25995	2870	4777	580	LOC_Os04g58190.1, LOC_Os08g03640.1, LOC_Os05g02150.1, LOC_Os09g32670.1, LOC_Os09g08720.1, LOC_Os02g08230.1, LOC_Os06g38980.1, LOC_Os06g21480.1, LOC_Os02g07890.2, LOC_Os04g28280.1, LOC_Os09g29960.1, LOC_Os05g39050.1, LOC_Os08g06040.1, LOC_Os01g13080.1, LOC_Os05g08570.1, LOC_Os04g52361.1, LOC_Os01g64820.1, LOC_Os03g05980.1, LOC_Os10g27190.1, LOC_Os05g46580.1, LOC_Os03g59310.1, LOC_Os12g38000.1, LOC…
Biological Process	3	GO:0071840	cellular component organization or biogenesis	1.00143e-11	6.59838e-10	25995	1591	4777	397	LOC_Os08g03640.1, LOC_Os10g32550.1, LOC_Os09g17850.1, LOC_Os07g44360.1, LOC_Os07g46540.1, LOC_Os05g27520.2, LOC_Os05g39050.1, LOC_Os04g49410.1, LOC_Os09g20910.1, LOC_Os04g40940.1, LOC_Os06g41700.1, LOC_Os10g27190.1, LOC_Os01g08310.1, LOC_Os03g18190.1, LOC_Os07g36500.1, LOC_Os09g38520.1, LOC_Os01g13200.1, LOC_Os09g10980.1, LOC_Os01g67100.1, LOC_Os03g46325.1, LOC_Os01g34560.1, LOC_Os05g41880.1, LOC…
Biological Process	4	GO:0016043	cellular component organization	1.08845e-12	9.32109e-11	25995	1530	4777	389	LOC_Os10g32550.1, LOC_Os09g17850.1, LOC_Os07g44360.1, LOC_Os07g46540.1, LOC_Os05g27520.2, LOC_Os05g39050.1, LOC_Os04g49410.1, LOC_Os09g20910.1, LOC_Os04g40940.1, LOC_Os06g41700.1, LOC_Os10g27190.1, LOC_Os01g08310.1, LOC_Os03g18190.1, LOC_Os07g36500.1, LOC_Os09g38520.1, LOC_Os01g13200.1, LOC_Os09g10980.1, LOC_Os01g67100.1, LOC_Os03g46325.1, LOC_Os01g34560.1, LOC_Os05g41880.1, LOC_Os05g50800.1, LOC…
Biological Process	4	GO:0005975	carbohydrate metabolic process	2.22303e-21	1.04705e-18	25995	1149	4777	340	LOC_Os09g32670.1, LOC_Os03g18890.1, LOC_Os07g48370.1, LOC_Os06g48160.1, LOC_Os12g36810.1, LOC_Os07g14160.1, LOC_Os06g09930.1, LOC_Os12g10784.2, LOC_Os07g49520.1, LOC_Os07g01770.1, LOC_Os01g71830.1, LOC_Os01g74000.1, LOC_Os02g53200.1, LOC_Os09g09980.1, LOC_Os01g52710.1, LOC_Os04g39420.1, LOC_Os05g33380.1, LOC_Os05g37450.1, LOC_Os12g38930.1, LOC_Os02g29530.1, LOC_Os02g48360.1, LOC_Os01g66710.1, LOC…
Biological Process	4	GO:0006629	lipid metabolic process	0.00394881	0.0422702	25995	1193	4777	255	LOC_Os09g32670.1, LOC_Os09g08720.1, LOC_Os02g08230.1, LOC_Os09g04710.1, LOC_Os11g32240.1, LOC_Os02g09610.1, LOC_Os02g02790.1, LOC_Os01g48910.2, LOC_Os05g46580.1, LOC_Os05g11810.1, LOC_Os09g39430.1, LOC_Os12g26290.2, LOC_Os04g02640.1, LOC_Os07g42420.1, LOC_Os05g33270.1, LOC_Os05g29990.1, LOC_Os01g61200.1, LOC_Os07g44710.1, LOC_Os11g32650.1, LOC_Os11g35400.1, LOC_Os02g01760.1, LOC_Os07g34260.1, LOC…
Biological Process	5	GO:1901566	organonitrogen compound biosynthetic process	0.00138116	0.0170413	25995	1110	4777	243	LOC_Os08g03640.1, LOC_Os06g38980.1, LOC_Os06g21480.1, LOC_Os02g07890.2, LOC_Os03g08440.1, LOC_Os08g25390.1, LOC_Os08g06040.1, LOC_Os01g13080.1, LOC_Os01g61814.1, LOC_Os04g52361.1, LOC_Os03g05980.1, LOC_Os10g27190.1, LOC_Os04g42600.2, LOC_Os12g26060.1, LOC_Os03g59310.1, LOC_Os12g38000.1, LOC_Os07g43510.1, LOC_Os08g02370.1, LOC_Os09g39540.1, LOC_Os01g46380.1, LOC_Os11g24610.1, LOC_Os11g37510.1, LOC…
Biological Process	3	GO:0009653	anatomical structure morphogenesis	5.79757e-05	0.00133203	25995	904	4777	212	LOC_Os05g06450.1, LOC_Os03g18370.1, LOC_Os06g10230.1, LOC_Os06g03970.1, LOC_Os04g49410.1, LOC_Os02g53720.1, LOC_Os03g61970.1, LOC_Os01g64820.1, LOC_Os06g41700.1, LOC_Os11g06390.1, LOC_Os06g22810.1, LOC_Os05g48240.1, LOC_Os01g08310.1, LOC_Os04g02640.1, LOC_Os03g55990.1, LOC_Os01g07110.1, LOC_Os04g55970.2, LOC_Os12g06660.1, LOC_Os11g35400.1, LOC_Os03g04950.1, LOC_Os01g13200.1, LOC_Os09g10980.1, LOC…
Biological Process	5	GO:0006259	DNA metabolic process	6.00627e-16	7.07238e-14	25995	514	4777	170	LOC_Os11g29380.1, LOC_Os05g38480.1, LOC_Os06g13670.1, LOC_Os03g51200.1, LOC_Os01g12660.1, LOC_Os08g42600.1, LOC_Os05g51850.1, LOC_Os07g46540.1, LOC_Os07g12710.1, LOC_Os05g39050.1, LOC_Os01g53070.1, LOC_Os09g20910.1, LOC_Os01g49010.1, LOC_Os10g34820.2, LOC_Os01g64820.1, LOC_Os02g29380.1, LOC_Os04g10650.1, LOC_Os12g25120.1, LOC_Os03g46770.1, LOC_Os05g43610.1, LOC_Os01g70220.1, LOC_Os05g02300.1, LOC…
Biological Process	2	GO:0040007	growth	0.000154506	0.0029703	25995	573	4777	140	LOC_Os05g06450.1, LOC_Os11g29380.1, LOC_Os04g48260.1, LOC_Os08g42600.1, LOC_Os06g10230.1, LOC_Os02g47880.1, LOC_Os02g57120.1, LOC_Os02g40430.1, LOC_Os04g49410.1, LOC_Os02g53720.1, LOC_Os03g61970.1, LOC_Os06g21340.1, LOC_Os08g10510.1, LOC_Os06g41700.1, LOC_Os11g06390.1, LOC_Os06g22810.1, LOC_Os10g36650.1, LOC_Os04g02640.1, LOC_Os08g41100.1, LOC_Os06g12610.1, LOC_Os02g51040.1, LOC_Os12g06660.1, LOC…
Biological Process	3	GO:0007049	cell cycle	1.09831e-16	1.47801e-14	25995	363	4777	133	LOC_Os05g06450.1, LOC_Os01g17402.1, LOC_Os07g44360.1, LOC_Os06g13670.1, LOC_Os04g53760.1, LOC_Os08g42600.1, LOC_Os06g09930.1, LOC_Os07g46540.1, LOC_Os02g57120.1, LOC_Os07g39820.1, LOC_Os04g46660.1, LOC_Os02g40430.1, LOC_Os08g16610.1, LOC_Os10g34820.2, LOC_Os01g64820.1, LOC_Os06g11410.1, LOC_Os04g40940.1, LOC_Os04g46000.1, LOC_Os12g24550.1, LOC_Os04g10650.1, LOC_Os09g21450.1, LOC_Os03g11380.2, LOC…
Biological Process	3	GO:0048869	cellular developmental process	0.000372686	0.00662396	25995	527	4777	128	LOC_Os01g44069.1, LOC_Os05g06450.1, LOC_Os03g18370.1, LOC_Os02g08230.1, LOC_Os01g57890.1, LOC_Os06g51310.2, LOC_Os01g12660.1, LOC_Os08g42600.1, LOC_Os06g44300.1, LOC_Os02g47880.1, LOC_Os03g61970.1, LOC_Os06g21340.1, LOC_Os08g10510.1, LOC_Os11g06390.1, LOC_Os05g48240.1, LOC_Os01g08310.1, LOC_Os10g36650.1, LOC_Os02g58490.1, LOC_Os09g20820.1, LOC_Os08g41100.1, LOC_Os06g12610.1, LOC_Os10g33960.1, LOC…
Biological Process	4	GO:0030154	cell differentiation	0.000372686	0.00662396	25995	527	4777	128	LOC_Os01g44069.1, LOC_Os05g06450.1, LOC_Os03g18370.1, LOC_Os02g08230.1, LOC_Os01g57890.1, LOC_Os06g51310.2, LOC_Os01g12660.1, LOC_Os08g42600.1, LOC_Os06g44300.1, LOC_Os02g47880.1, LOC_Os03g61970.1, LOC_Os06g21340.1, LOC_Os08g10510.1, LOC_Os11g06390.1, LOC_Os05g48240.1, LOC_Os01g08310.1, LOC_Os10g36650.1, LOC_Os02g58490.1, LOC_Os09g20820.1, LOC_Os08g41100.1, LOC_Os06g12610.1, LOC_Os10g33960.1, LOC…
Biological Process	3	GO:0016049	cell growth	0.000468369	0.00787863	25995	459	4777	113	LOC_Os05g06450.1, LOC_Os08g42600.1, LOC_Os06g10230.1, LOC_Os02g47880.1, LOC_Os02g57120.1, LOC_Os02g40430.1, LOC_Os04g49410.1, LOC_Os02g53720.1, LOC_Os03g61970.1, LOC_Os06g21340.1, LOC_Os08g10510.1, LOC_Os06g41700.1, LOC_Os11g06390.1, LOC_Os06g22810.1, LOC_Os10g36650.1, LOC_Os04g02640.1, LOC_Os08g41100.1, LOC_Os06g12610.1, LOC_Os02g51040.1, LOC_Os12g06660.1, LOC_Os01g62380.1, LOC_Os01g13200.1, LOC…
Biological Process	4	GO:1901135	carbohydrate derivative metabolic process	0.000390655	0.00681475	25995	341	4777	88	LOC_Os01g43910.1, LOC_Os06g51060.1, LOC_Os02g35870.2, LOC_Os03g58900.1, LOC_Os03g46640.1, LOC_Os05g23600.1, LOC_Os07g49520.1, LOC_Os05g45740.2, LOC_Os01g68324.3, LOC_Os02g41590.1, LOC_Os01g74000.1, LOC_Os10g08550.1, LOC_Os04g39420.1, LOC_Os10g41410.1, LOC_Os12g26060.1, LOC_Os05g33380.1, LOC_Os09g24910.1, LOC_Os07g08340.1, LOC_Os02g48360.1, LOC_Os06g06280.1, LOC_Os01g52530.1, LOC_Os12g05110.1, LOC…
Biological Process	5	GO:0008610	lipid biosynthetic process	0.000261871	0.00483691	25995	319	4777	84	LOC_Os09g32670.1, LOC_Os06g05090.1, LOC_Os01g43910.1, LOC_Os09g08720.1, LOC_Os12g43363.1, LOC_Os02g08230.1, LOC_Os06g44300.1, LOC_Os03g56820.1, LOC_Os09g19650.1, LOC_Os07g01150.3, LOC_Os04g58060.1, LOC_Os06g12250.1, LOC_Os01g18110.1, LOC_Os05g46580.1, LOC_Os06g14810.1, LOC_Os02g54890.1, LOC_Os03g14170.1, LOC_Os09g34320.1, LOC_Os04g02640.1, LOC_Os01g73790.1, LOC_Os10g36710.1, LOC_Os08g28730.1, LOC…
Biological Process	4	GO:0044262	cellular carbohydrate metabolic process	7.72862e-08	2.3485e-06	25995	207	4777	70	LOC_Os02g51680.1, LOC_Os04g39610.1, LOC_Os09g32670.1, LOC_Os01g43910.1, LOC_Os02g58480.1, LOC_Os06g09450.2, LOC_Os07g24190.1, LOC_Os02g44235.1, LOC_Os06g48160.1, LOC_Os02g46910.1, LOC_Os09g23350.1, LOC_Os04g17650.1, LOC_Os12g36890.1, LOC_Os02g54890.1, LOC_Os06g48170.1, LOC_Os06g36560.1, LOC_Os03g28330.4, LOC_Os03g12360.1, LOC_Os03g01800.1, LOC_Os10g36710.1, LOC_Os04g51460.1, LOC_Os08g28730.1, LOC…
Biological Process	4	GO:0044283	small molecule biosynthetic process	0.00215267	0.0250348	25995	266	4777	68	LOC_Os03g15120.1, LOC_Os12g43363.1, LOC_Os02g08230.1, LOC_Os03g27230.1, LOC_Os06g44300.1, LOC_Os08g25390.1, LOC_Os03g56820.1, LOC_Os09g19650.1, LOC_Os02g41590.1, LOC_Os07g01150.3, LOC_Os12g04440.1, LOC_Os06g12250.1, LOC_Os10g41410.1, LOC_Os12g26060.1, LOC_Os06g14810.1, LOC_Os03g14170.1, LOC_Os04g55720.1, LOC_Os09g39230.1, LOC_Os04g02640.1, LOC_Os07g49390.1, LOC_Os10g38940.1, LOC_Os01g46380.1, LOC…
Biological Process	4	GO:0044085	cellular component biogenesis	6.76567e-10	2.89694e-08	25995	169	4777	65	LOC_Os08g03640.1, LOC_Os05g37160.1, LOC_Os05g06450.1, LOC_Os10g39410.1, LOC_Os04g43290.1, LOC_Os03g44420.1, LOC_Os05g51850.1, LOC_Os11g04070.1, LOC_Os05g39050.1, LOC_Os09g23730.1, LOC_Os07g38730.1, LOC_Os01g05610.1, LOC_Os01g18050.1, LOC_Os04g56970.1, LOC_Os06g46000.1, LOC_Os01g05900.1, LOC_Os01g05970.1, LOC_Os02g57150.1, LOC_Os11g18830.1, LOC_Os08g33190.1, LOC_Os05g49860.1, LOC_Os07g36500.1, LOC…
Biological Process	6	GO:0046394	carboxylic acid biosynthetic process	0.000115099	0.00239416	25995	215	4777	62	LOC_Os03g15120.1, LOC_Os12g43363.1, LOC_Os02g08230.1, LOC_Os03g27230.1, LOC_Os06g44300.1, LOC_Os08g25390.1, LOC_Os03g56820.1, LOC_Os09g19650.1, LOC_Os07g01150.3, LOC_Os12g04440.1, LOC_Os06g12250.1, LOC_Os12g26060.1, LOC_Os06g14810.1, LOC_Os03g14170.1, LOC_Os04g02640.1, LOC_Os04g55720.1, LOC_Os09g39230.1, LOC_Os07g49390.1, LOC_Os10g38940.1, LOC_Os12g13320.1, LOC_Os01g46380.1, LOC_Os11g32650.1, LOC…
Biological Process	5	GO:0016053	organic acid biosynthetic process	0.000132862	0.0026629	25995	216	4777	62	LOC_Os03g15120.1, LOC_Os12g43363.1, LOC_Os02g08230.1, LOC_Os03g27230.1, LOC_Os06g44300.1, LOC_Os08g25390.1, LOC_Os03g56820.1, LOC_Os09g19650.1, LOC_Os07g01150.3, LOC_Os12g04440.1, LOC_Os06g12250.1, LOC_Os12g26060.1, LOC_Os06g14810.1, LOC_Os03g14170.1, LOC_Os04g02640.1, LOC_Os04g55720.1, LOC_Os09g39230.1, LOC_Os07g49390.1, LOC_Os10g38940.1, LOC_Os12g13320.1, LOC_Os01g46380.1, LOC_Os11g32650.1, LOC…
Biological Process	7	GO:0032787	monocarboxylic acid metabolic process	1.64468e-06	4.84152e-05	25995	178	4777	59	LOC_Os12g43363.1, LOC_Os02g08230.1, LOC_Os06g44300.1, LOC_Os03g56820.1, LOC_Os07g49520.1, LOC_Os09g19650.1, LOC_Os07g01150.3, LOC_Os10g08550.1, LOC_Os06g12250.1, LOC_Os04g39420.1, LOC_Os05g33380.1, LOC_Os09g24910.1, LOC_Os06g14810.1, LOC_Os07g08340.1, LOC_Os03g14170.1, LOC_Os02g48360.1, LOC_Os04g02640.1, LOC_Os12g05110.1, LOC_Os09g20820.1, LOC_Os06g45710.1, LOC_Os10g38940.1, LOC_Os11g32650.1, LOC…
Biological Process	3	GO:0007017	microtubule-based process	2.42573e-27	2.28504e-24	25995	75	4777	57	LOC_Os05g38480.1, LOC_Os12g36100.1, LOC_Os05g06450.1, LOC_Os04g53760.1, LOC_Os05g02670.1, LOC_Os08g43400.1, LOC_Os07g38730.1, LOC_Os03g39020.1, LOC_Os01g18050.1, LOC_Os11g42800.1, LOC_Os05g06260.1, LOC_Os06g46000.1, LOC_Os04g30720.1, LOC_Os03g02290.1, LOC_Os12g42160.1, LOC_Os04g42330.1, LOC_Os02g43050.1, LOC_Os11g14220.1, LOC_Os04g45580.1, LOC_Os03g18980.1, LOC_Os02g07060.1, LOC_Os04g47906.2, LOC…
Biological Process	5	GO:0022607	cellular component assembly	8.09328e-16	8.47096e-14	25995	108	4777	57	LOC_Os05g37160.1, LOC_Os05g06450.1, LOC_Os10g39410.1, LOC_Os04g43290.1, LOC_Os03g44420.1, LOC_Os05g51850.1, LOC_Os05g39050.1, LOC_Os09g23730.1, LOC_Os07g38730.1, LOC_Os01g05610.1, LOC_Os01g18050.1, LOC_Os04g56970.1, LOC_Os06g46000.1, LOC_Os01g05900.1, LOC_Os01g05970.1, LOC_Os02g57150.1, LOC_Os11g18830.1, LOC_Os08g33190.1, LOC_Os05g49860.1, LOC_Os07g36500.1, LOC_Os04g49420.1, LOC_Os11g14220.1, LOC…
Biological Process	5	GO:0006996	organelle organization	1.23195e-08	4.14464e-07	25995	150	4777	57	LOC_Os10g39410.1, LOC_Os09g17850.1, LOC_Os04g43290.1, LOC_Os05g51850.1, LOC_Os05g39050.1, LOC_Os09g23730.1, LOC_Os01g05610.1, LOC_Os01g70220.1, LOC_Os05g06260.1, LOC_Os03g63250.1, LOC_Os01g05900.1, LOC_Os01g05970.1, LOC_Os08g45130.1, LOC_Os08g33190.1, LOC_Os04g42330.1, LOC_Os05g49860.1, LOC_Os07g36500.1, LOC_Os04g49420.1, LOC_Os04g39280.1, LOC_Os04g47906.2, LOC_Os05g08410.1, LOC_Os06g06460.1, LOC…
Biological Process	5	GO:0043933	protein-containing complex subunit organization	2.35222e-15	2.21579e-13	25995	107	4777	56	LOC_Os05g37160.1, LOC_Os05g06450.1, LOC_Os10g39410.1, LOC_Os04g43290.1, LOC_Os03g44420.1, LOC_Os05g51850.1, LOC_Os05g39050.1, LOC_Os09g23730.1, LOC_Os07g38730.1, LOC_Os01g05610.1, LOC_Os01g18050.1, LOC_Os04g56970.1, LOC_Os06g46000.1, LOC_Os01g05900.1, LOC_Os01g05970.1, LOC_Os02g57150.1, LOC_Os11g18830.1, LOC_Os08g33190.1, LOC_Os05g49860.1, LOC_Os07g36500.1, LOC_Os04g49420.1, LOC_Os11g14220.1, LOC…
Biological Process	5	GO:0044264	cellular polysaccharide metabolic process	3.44289e-09	1.29728e-07	25995	142	4777	56	LOC_Os09g32670.1, LOC_Os01g43910.1, LOC_Os07g24190.1, LOC_Os06g48160.1, LOC_Os02g46910.1, LOC_Os12g36890.1, LOC_Os02g54890.1, LOC_Os06g48170.1, LOC_Os03g01800.1, LOC_Os10g36710.1, LOC_Os04g51460.1, LOC_Os08g28730.1, LOC_Os05g29990.1, LOC_Os07g44710.1, LOC_Os01g48200.1, LOC_Os02g14900.1, LOC_Os10g32980.1, LOC_Os06g04620.1, LOC_Os09g23220.1, LOC_Os08g13920.1, LOC_Os10g02770.1, LOC_Os07g10770.1, LOC…
Biological Process	5	GO:0005976	polysaccharide metabolic process	7.4918e-08	2.3485e-06	25995	153	4777	56	LOC_Os09g32670.1, LOC_Os01g43910.1, LOC_Os07g24190.1, LOC_Os06g48160.1, LOC_Os02g46910.1, LOC_Os12g36890.1, LOC_Os02g54890.1, LOC_Os06g48170.1, LOC_Os03g01800.1, LOC_Os10g36710.1, LOC_Os04g51460.1, LOC_Os08g28730.1, LOC_Os05g29990.1, LOC_Os07g44710.1, LOC_Os01g48200.1, LOC_Os02g14900.1, LOC_Os10g32980.1, LOC_Os06g04620.1, LOC_Os09g23220.1, LOC_Os08g13920.1, LOC_Os10g02770.1, LOC_Os07g10770.1, LOC…
Biological Process	6	GO:0065003	protein-containing complex assembly	1.44975e-19	2.27611e-17	25995	89	4777	55	LOC_Os05g37160.1, LOC_Os05g06450.1, LOC_Os10g39410.1, LOC_Os04g43290.1, LOC_Os03g44420.1, LOC_Os05g51850.1, LOC_Os05g39050.1, LOC_Os09g23730.1, LOC_Os07g38730.1, LOC_Os01g05610.1, LOC_Os01g18050.1, LOC_Os04g56970.1, LOC_Os06g46000.1, LOC_Os01g05900.1, LOC_Os01g05970.1, LOC_Os02g57150.1, LOC_Os11g18830.1, LOC_Os08g33190.1, LOC_Os05g49860.1, LOC_Os07g36500.1, LOC_Os04g49420.1, LOC_Os11g14220.1, LOC…
Biological Process	7	GO:0034622	cellular protein-containing complex assembly	1.44975e-19	2.27611e-17	25995	89	4777	55	LOC_Os05g37160.1, LOC_Os05g06450.1, LOC_Os10g39410.1, LOC_Os04g43290.1, LOC_Os03g44420.1, LOC_Os05g51850.1, LOC_Os05g39050.1, LOC_Os09g23730.1, LOC_Os07g38730.1, LOC_Os01g05610.1, LOC_Os01g18050.1, LOC_Os04g56970.1, LOC_Os06g46000.1, LOC_Os01g05900.1, LOC_Os01g05970.1, LOC_Os02g57150.1, LOC_Os11g18830.1, LOC_Os08g33190.1, LOC_Os05g49860.1, LOC_Os07g36500.1, LOC_Os04g49420.1, LOC_Os11g14220.1, LOC…
Biological Process	4	GO:0055086	nucleobase-containing small molecule metabolic process	0.00114122	0.0151748	25995	197	4777	54	LOC_Os03g46640.1, LOC_Os07g49520.1, LOC_Os05g45740.2, LOC_Os02g41590.1, LOC_Os10g08550.1, LOC_Os04g39420.1, LOC_Os10g41410.1, LOC_Os12g26060.1, LOC_Os05g33380.1, LOC_Os09g24910.1, LOC_Os07g08340.1, LOC_Os06g14620.1, LOC_Os02g48360.1, LOC_Os01g52530.1, LOC_Os12g05110.1, LOC_Os09g20820.1, LOC_Os01g72240.1, LOC_Os02g08010.1, LOC_Os06g45710.1, LOC_Os08g09210.2, LOC_Os02g35700.1, LOC_Os06g13810.1, LOC…
Biological Process	4	GO:0006979	response to oxidative stress	4.58172e-05	0.00110666	25995	167	4777	52	LOC_Os03g02920.1, LOC_Os09g32964.1, LOC_Os11g18170.1, LOC_Os05g41990.1, LOC_Os01g15830.1, LOC_Os06g48030.1, LOC_Os02g06630.1, LOC_Os01g22230.1, LOC_Os04g59190.1, LOC_Os12g26290.2, LOC_Os06g35480.1, LOC_Os05g42000.1, LOC_Os03g25330.1, LOC_Os04g39100.1, LOC_Os02g58720.2, LOC_Os10g39170.1, LOC_Os06g51150.1, LOC_Os01g22370.1, LOC_Os01g16450.1, LOC_Os08g42030.1, LOC_Os07g01370.1, LOC_Os03g22020.1, LOC…
Biological Process	3	GO:0051641	cellular localization	0.000723346	0.0113565	25995	163	4777	47	LOC_Os10g27990.1, LOC_Os03g50340.1, LOC_Os02g56110.1, LOC_Os09g36976.1, LOC_Os07g19070.1, LOC_Os11g01380.1, LOC_Os07g10150.1, LOC_Os07g46540.1, LOC_Os04g33690.1, LOC_Os04g30800.2, LOC_Os06g05804.3, LOC_Os03g18350.1, LOC_Os03g23950.1, LOC_Os03g18180.1, LOC_Os06g26270.1, LOC_Os03g42320.1, LOC_Os01g23620.1, LOC_Os05g28510.4, LOC_Os01g33020.1, LOC_Os09g04110.1, LOC_Os03g02480.1, LOC_Os03g02270.1, LOC…
Biological Process	5	GO:0016051	carbohydrate biosynthetic process	0.00110849	0.0151748	25995	166	4777	47	LOC_Os02g51680.1, LOC_Os02g44230.1, LOC_Os09g32670.1, LOC_Os01g43910.1, LOC_Os07g24190.1, LOC_Os02g44235.1, LOC_Os02g49332.1, LOC_Os09g25490.1, LOC_Os09g23350.1, LOC_Os07g41360.1, LOC_Os01g34880.1, LOC_Os03g62090.1, LOC_Os02g57990.1, LOC_Os03g40270.1, LOC_Os06g51270.1, LOC_Os09g15420.1, LOC_Os12g36890.1, LOC_Os07g14850.1, LOC_Os07g42770.1, LOC_Os01g54620.1, LOC_Os03g59340.1, LOC_Os02g54890.1, LOC…
Biological Process	5	GO:0034637	cellular carbohydrate biosynthetic process	0.000186036	0.00350492	25995	146	4777	45	LOC_Os02g51680.1, LOC_Os02g44230.1, LOC_Os09g32670.1, LOC_Os07g24190.1, LOC_Os01g43910.1, LOC_Os02g44235.1, LOC_Os02g49332.1, LOC_Os09g25490.1, LOC_Os09g23350.1, LOC_Os07g41360.1, LOC_Os03g62090.1, LOC_Os01g34880.1, LOC_Os02g57990.1, LOC_Os03g40270.1, LOC_Os09g15420.1, LOC_Os06g51270.1, LOC_Os12g36890.1, LOC_Os07g14850.1, LOC_Os01g54620.1, LOC_Os03g59340.1, LOC_Os07g42770.1, LOC_Os02g54890.1, LOC…
Biological Process	3	GO:0016192	vesicle-mediated transport	0.00161446	0.0194977	25995	160	4777	45	LOC_Os10g27990.1, LOC_Os03g50340.1, LOC_Os02g56110.1, LOC_Os09g36976.1, LOC_Os11g01380.1, LOC_Os12g03270.1, LOC_Os07g10150.1, LOC_Os03g10920.1, LOC_Os07g46540.1, LOC_Os04g33690.1, LOC_Os06g05804.3, LOC_Os03g23950.1, LOC_Os03g42320.1, LOC_Os04g58880.1, LOC_Os01g33020.1, LOC_Os09g04110.1, LOC_Os10g33850.1, LOC_Os07g09600.1, LOC_Os04g55200.1, LOC_Os05g46550.1, LOC_Os06g19620.1, LOC_Os11g06740.1, LOC…
Biological Process	5	GO:0006753	nucleoside phosphate metabolic process	0.003105	0.0348204	25995	165	4777	45	LOC_Os07g42160.1, LOC_Os04g02670.1, LOC_Os08g25720.1, LOC_Os05g02940.1, LOC_Os03g46640.1, LOC_Os08g23730.1, LOC_Os06g03720.1, LOC_Os07g49520.1, LOC_Os05g45740.2, LOC_Os01g02880.1, LOC_Os10g08550.1, LOC_Os01g47080.1, LOC_Os03g08560.1, LOC_Os04g39420.1, LOC_Os10g41410.1, LOC_Os12g26060.1, LOC_Os05g33380.1, LOC_Os09g24910.1, LOC_Os07g08340.1, LOC_Os02g48360.1, LOC_Os06g14620.1, LOC_Os01g67860.1, LOC…
Biological Process	6	GO:0051276	chromosome organization	5.84004e-09	2.11589e-07	25995	95	4777	42	LOC_Os01g61920.1, LOC_Os06g46540.1, LOC_Os09g17850.1, LOC_Os04g34240.1, LOC_Os10g39410.1, LOC_Os05g51850.1, LOC_Os01g06010.1, LOC_Os02g47150.1, LOC_Os05g39050.1, LOC_Os06g06510.1, LOC_Os09g23730.1, LOC_Os05g36280.1, LOC_Os01g05630.1, LOC_Os01g05610.1, LOC_Os08g38300.1, LOC_Os05g38560.1, LOC_Os05g48030.1, LOC_Os01g70220.1, LOC_Os01g05900.1, LOC_Os01g05970.1, LOC_Os05g38740.1, LOC_Os03g50355.1, LOC…
Biological Process	4	GO:0051649	establishment of localization in cell	0.00093809	0.0142529	25995	139	4777	41	LOC_Os03g50340.1, LOC_Os02g56110.1, LOC_Os09g36976.1, LOC_Os07g19070.1, LOC_Os11g01380.1, LOC_Os07g10150.1, LOC_Os07g46540.1, LOC_Os04g33690.1, LOC_Os06g05804.3, LOC_Os03g18350.1, LOC_Os03g23950.1, LOC_Os03g18180.1, LOC_Os06g26270.1, LOC_Os01g23620.1, LOC_Os05g28510.4, LOC_Os01g33020.1, LOC_Os09g04110.1, LOC_Os03g02270.1, LOC_Os05g46550.1, LOC_Os03g50350.1, LOC_Os04g42500.1, LOC_Os02g11830.2, LOC…
Biological Process	4	GO:0046907	intracellular transport	0.00093809	0.0142529	25995	139	4777	41	LOC_Os03g50340.1, LOC_Os02g56110.1, LOC_Os09g36976.1, LOC_Os07g19070.1, LOC_Os11g01380.1, LOC_Os07g10150.1, LOC_Os07g46540.1, LOC_Os04g33690.1, LOC_Os06g05804.3, LOC_Os03g18350.1, LOC_Os03g23950.1, LOC_Os06g26270.1, LOC_Os03g18180.1, LOC_Os01g23620.1, LOC_Os05g28510.4, LOC_Os01g33020.1, LOC_Os09g04110.1, LOC_Os03g02270.1, LOC_Os05g46550.1, LOC_Os03g50350.1, LOC_Os04g42500.1, LOC_Os02g11830.2, LOC…
Biological Process	6	GO:0033692	cellular polysaccharide biosynthetic process	1.30362e-05	0.000341114	25995	113	4777	40	LOC_Os09g32670.1, LOC_Os07g24190.1, LOC_Os01g43910.1, LOC_Os02g49332.1, LOC_Os09g25490.1, LOC_Os07g41360.1, LOC_Os03g62090.1, LOC_Os01g34880.1, LOC_Os02g57990.1, LOC_Os03g40270.1, LOC_Os09g15420.1, LOC_Os06g51270.1, LOC_Os12g36890.1, LOC_Os07g14850.1, LOC_Os01g54620.1, LOC_Os03g59340.1, LOC_Os07g42770.1, LOC_Os02g54890.1, LOC_Os03g16980.1, LOC_Os03g29170.1, LOC_Os08g06380.1, LOC_Os05g08370.1, LOC…
Biological Process	6	GO:0000271	polysaccharide biosynthetic process	1.30362e-05	0.000341114	25995	113	4777	40	LOC_Os09g32670.1, LOC_Os07g24190.1, LOC_Os01g43910.1, LOC_Os02g49332.1, LOC_Os09g25490.1, LOC_Os07g41360.1, LOC_Os03g62090.1, LOC_Os01g34880.1, LOC_Os02g57990.1, LOC_Os03g40270.1, LOC_Os09g15420.1, LOC_Os06g51270.1, LOC_Os12g36890.1, LOC_Os07g14850.1, LOC_Os01g54620.1, LOC_Os03g59340.1, LOC_Os07g42770.1, LOC_Os02g54890.1, LOC_Os03g16980.1, LOC_Os03g29170.1, LOC_Os08g06380.1, LOC_Os05g08370.1, LOC…
Biological Process	5	GO:0072521	purine-containing compound metabolic process	0.00466695	0.0488474	25995	146	4777	40	LOC_Os07g42160.1, LOC_Os04g02670.1, LOC_Os08g25720.1, LOC_Os05g02940.1, LOC_Os08g23730.1, LOC_Os07g49520.1, LOC_Os05g45740.2, LOC_Os01g02880.1, LOC_Os02g41590.1, LOC_Os10g08550.1, LOC_Os01g47080.1, LOC_Os03g08560.1, LOC_Os04g39420.1, LOC_Os10g41410.1, LOC_Os05g33380.1, LOC_Os09g24910.1, LOC_Os07g08340.1, LOC_Os02g48360.1, LOC_Os01g67860.1, LOC_Os01g41610.2, LOC_Os12g05110.1, LOC_Os09g20820.1, LOC…
Biological Process	3	GO:0006928	movement of cell or subcellular component	9.01868e-20	2.1239e-17	25995	48	4777	38	LOC_Os05g38480.1, LOC_Os12g36100.1, LOC_Os01g42070.1, LOC_Os04g53760.1, LOC_Os01g14090.1, LOC_Os06g04560.1, LOC_Os05g02670.1, LOC_Os12g39980.1, LOC_Os01g43580.1, LOC_Os08g02380.1, LOC_Os03g56260.1, LOC_Os04g28260.1, LOC_Os08g43400.1, LOC_Os11g35090.1, LOC_Os03g39020.1, LOC_Os05g33030.1, LOC_Os11g42800.1, LOC_Os05g06280.1, LOC_Os01g33040.1, LOC_Os04g30720.1, LOC_Os04g57140.2, LOC_Os03g02290.1, LOC…
Biological Process	4	GO:0007018	microtubule-based movement	9.01868e-20	2.1239e-17	25995	48	4777	38	LOC_Os05g38480.1, LOC_Os12g36100.1, LOC_Os01g42070.1, LOC_Os04g53760.1, LOC_Os01g14090.1, LOC_Os06g04560.1, LOC_Os05g02670.1, LOC_Os12g39980.1, LOC_Os01g43580.1, LOC_Os08g02380.1, LOC_Os03g56260.1, LOC_Os04g28260.1, LOC_Os08g43400.1, LOC_Os11g35090.1, LOC_Os03g39020.1, LOC_Os05g33030.1, LOC_Os11g42800.1, LOC_Os05g06280.1, LOC_Os01g33040.1, LOC_Os04g30720.1, LOC_Os04g57140.2, LOC_Os03g02290.1, LOC…
Biological Process	6	GO:0044042	glucan metabolic process	1.66108e-09	6.51974e-08	25995	79	4777	38	LOC_Os06g48180.1, LOC_Os07g24190.1, LOC_Os06g48160.1, LOC_Os06g48200.1, LOC_Os02g49332.1, LOC_Os09g25490.1, LOC_Os02g46910.1, LOC_Os07g41360.1, LOC_Os03g62090.1, LOC_Os01g34880.1, LOC_Os03g40270.1, LOC_Os06g51270.1, LOC_Os12g36890.1, LOC_Os07g29750.1, LOC_Os07g34580.1, LOC_Os07g14850.1, LOC_Os01g54620.1, LOC_Os03g59340.1, LOC_Os06g48170.1, LOC_Os08g06380.1, LOC_Os05g08370.1, LOC_Os04g56520.2, LOC…
Biological Process	6	GO:0006073	cellular glucan metabolic process	1.66108e-09	6.51974e-08	25995	79	4777	38	LOC_Os06g48180.1, LOC_Os07g24190.1, LOC_Os02g49332.1, LOC_Os06g48160.1, LOC_Os06g48200.1, LOC_Os09g25490.1, LOC_Os02g46910.1, LOC_Os07g41360.1, LOC_Os03g62090.1, LOC_Os01g34880.1, LOC_Os03g40270.1, LOC_Os06g51270.1, LOC_Os12g36890.1, LOC_Os07g29750.1, LOC_Os07g14850.1, LOC_Os07g34580.1, LOC_Os01g54620.1, LOC_Os03g59340.1, LOC_Os08g06380.1, LOC_Os05g08370.1, LOC_Os06g48170.1, LOC_Os04g56520.2, LOC…
Biological Process	5	GO:0006631	fatty acid metabolic process	0.000116912	0.00239416	25995	115	4777	38	LOC_Os11g43820.1, LOC_Os12g43363.1, LOC_Os02g08230.1, LOC_Os11g37900.1, LOC_Os02g56860.1, LOC_Os03g08360.1, LOC_Os06g15020.1, LOC_Os06g44300.1, LOC_Os03g56820.1, LOC_Os10g33370.1, LOC_Os09g19650.1, LOC_Os07g01150.3, LOC_Os11g39220.1, LOC_Os02g42660.1, LOC_Os03g12030.1, LOC_Os01g65830.1, LOC_Os04g31070.1, LOC_Os06g12250.1, LOC_Os04g55060.1, LOC_Os06g14810.1, LOC_Os01g04260.1, LOC_Os03g14170.1, LOC…
Biological Process	4	GO:0070727	cellular macromolecule localization	0.00349233	0.0382532	25995	135	4777	38	LOC_Os03g50340.1, LOC_Os02g56110.1, LOC_Os07g19070.1, LOC_Os11g01380.1, LOC_Os07g10150.1, LOC_Os07g46540.1, LOC_Os04g33690.1, LOC_Os04g30800.2, LOC_Os03g18350.1, LOC_Os03g23950.1, LOC_Os06g26270.1, LOC_Os01g23620.1, LOC_Os05g28510.4, LOC_Os09g04110.1, LOC_Os03g02480.1, LOC_Os03g02270.1, LOC_Os05g46550.1, LOC_Os03g50350.1, LOC_Os02g11830.2, LOC_Os01g32880.1, LOC_Os06g44374.1, LOC_Os03g18190.1, LOC…
Biological Process	5	GO:0034613	cellular protein localization	0.00349233	0.0382532	25995	135	4777	38	LOC_Os03g50340.1, LOC_Os02g56110.1, LOC_Os07g19070.1, LOC_Os11g01380.1, LOC_Os07g10150.1, LOC_Os07g46540.1, LOC_Os04g33690.1, LOC_Os04g30800.2, LOC_Os03g18350.1, LOC_Os03g23950.1, LOC_Os06g26270.1, LOC_Os01g23620.1, LOC_Os05g28510.4, LOC_Os09g04110.1, LOC_Os03g02480.1, LOC_Os03g02270.1, LOC_Os05g46550.1, LOC_Os03g50350.1, LOC_Os02g11830.2, LOC_Os01g32880.1, LOC_Os06g44374.1, LOC_Os03g18190.1, LOC…
Biological Process	5	GO:0006325	chromatin organization	1.7608e-08	5.71955e-07	25995	78	4777	36	LOC_Os01g61920.1, LOC_Os04g34240.1, LOC_Os10g39410.1, LOC_Os05g51850.1, LOC_Os01g06010.1, LOC_Os05g39050.1, LOC_Os06g06510.1, LOC_Os09g23730.1, LOC_Os05g36280.1, LOC_Os01g05630.1, LOC_Os01g05610.1, LOC_Os08g38300.1, LOC_Os05g38560.1, LOC_Os01g70220.1, LOC_Os05g48030.1, LOC_Os01g05900.1, LOC_Os01g05970.1, LOC_Os05g38740.1, LOC_Os03g50355.1, LOC_Os01g64640.1, LOC_Os08g45130.1, LOC_Os05g41080.1, LOC…
Biological Process	5	GO:0006886	intracellular protein transport	0.00249944	0.0283671	25995	124	4777	36	LOC_Os03g50340.1, LOC_Os02g56110.1, LOC_Os07g19070.1, LOC_Os11g01380.1, LOC_Os07g10150.1, LOC_Os07g46540.1, LOC_Os04g33690.1, LOC_Os03g18350.1, LOC_Os03g23950.1, LOC_Os06g26270.1, LOC_Os01g23620.1, LOC_Os05g28510.4, LOC_Os09g04110.1, LOC_Os03g02270.1, LOC_Os05g46550.1, LOC_Os03g50350.1, LOC_Os02g11830.2, LOC_Os01g32880.1, LOC_Os06g44374.1, LOC_Os03g18190.1, LOC_Os06g51510.1, LOC_Os04g52760.1, LOC…
Biological Process	7	GO:0072330	monocarboxylic acid biosynthetic process	0.000141926	0.0027853	25995	104	4777	35	LOC_Os11g43820.1, LOC_Os12g43363.1, LOC_Os02g08230.1, LOC_Os11g37900.1, LOC_Os02g56860.1, LOC_Os03g08360.1, LOC_Os06g15020.1, LOC_Os06g44300.1, LOC_Os08g23730.1, LOC_Os03g56820.1, LOC_Os10g33370.1, LOC_Os09g19650.1, LOC_Os07g01150.3, LOC_Os02g42660.1, LOC_Os03g12030.1, LOC_Os06g12250.1, LOC_Os04g55060.1, LOC_Os06g14810.1, LOC_Os01g04260.1, LOC_Os03g14170.1, LOC_Os03g18130.1, LOC_Os04g02640.1, LOC…
Biological Process	6	GO:0006260	DNA replication	1.22904e-12	9.64795e-11	25995	55	4777	34	LOC_Os11g29380.1, LOC_Os07g28470.1, LOC_Os07g43540.1, LOC_Os12g13950.1, LOC_Os06g07210.1, LOC_Os01g10690.1, LOC_Os05g29010.2, LOC_Os08g07840.1, LOC_Os05g43440.1, LOC_Os05g14590.1, LOC_Os01g64820.1, LOC_Os02g30800.1, LOC_Os02g52460.1, LOC_Os02g56130.1, LOC_Os01g45530.1, LOC_Os12g37400.1, LOC_Os06g11500.1, LOC_Os02g56100.1, LOC_Os01g36390.1, LOC_Os05g39850.1, LOC_Os11g03430.1, LOC_Os08g36330.1, LOC…
Biological Process	7	GO:0071103	DNA conformation change	1.30805e-10	5.86756e-09	25995	62	4777	34	LOC_Os01g61920.1, LOC_Os04g34240.1, LOC_Os10g39410.1, LOC_Os05g51850.1, LOC_Os01g06010.1, LOC_Os02g47150.1, LOC_Os05g39050.1, LOC_Os06g06510.1, LOC_Os09g23730.1, LOC_Os05g36280.1, LOC_Os01g05630.1, LOC_Os01g05610.1, LOC_Os08g38300.1, LOC_Os05g38560.1, LOC_Os01g05900.1, LOC_Os01g05970.1, LOC_Os05g38740.1, LOC_Os03g50355.1, LOC_Os01g64640.1, LOC_Os05g41080.1, LOC_Os06g05660.1, LOC_Os08g33190.1, LOC…
Biological Process	6	GO:0006333	chromatin assembly or disassembly	8.58932e-12	6.22396e-10	25995	55	4777	33	LOC_Os01g61920.1, LOC_Os04g34240.1, LOC_Os10g39410.1, LOC_Os05g51850.1, LOC_Os01g06010.1, LOC_Os05g39050.1, LOC_Os06g06510.1, LOC_Os09g23730.1, LOC_Os05g36280.1, LOC_Os01g05630.1, LOC_Os01g05610.1, LOC_Os08g38300.1, LOC_Os05g38560.1, LOC_Os05g48030.1, LOC_Os01g05900.1, LOC_Os01g05970.1, LOC_Os05g38740.1, LOC_Os03g50355.1, LOC_Os01g64640.1, LOC_Os05g41080.1, LOC_Os06g05660.1, LOC_Os08g33190.1, LOC…
Biological Process	6	GO:0006633	fatty acid biosynthetic process	0.00010935	0.00234108	25995	95	4777	33	LOC_Os11g43820.1, LOC_Os12g43363.1, LOC_Os02g08230.1, LOC_Os11g37900.1, LOC_Os02g56860.1, LOC_Os03g08360.1, LOC_Os06g15020.1, LOC_Os06g44300.1, LOC_Os03g56820.1, LOC_Os10g33370.1, LOC_Os09g19650.1, LOC_Os07g01150.3, LOC_Os02g42660.1, LOC_Os03g12030.1, LOC_Os06g12250.1, LOC_Os04g55060.1, LOC_Os06g14810.1, LOC_Os01g04260.1, LOC_Os03g14170.1, LOC_Os04g02640.1, LOC_Os03g01820.1, LOC_Os10g38940.1, LOC…
Biological Process	6	GO:0034728	nucleosome organization	1.40093e-11	6.59838e-10	25995	53	4777	32	LOC_Os01g61920.1, LOC_Os04g34240.1, LOC_Os10g39410.1, LOC_Os05g51850.1, LOC_Os01g06010.1, LOC_Os05g39050.1, LOC_Os06g06510.1, LOC_Os09g23730.1, LOC_Os05g36280.1, LOC_Os01g05630.1, LOC_Os01g05610.1, LOC_Os08g38300.1, LOC_Os05g38560.1, LOC_Os01g05900.1, LOC_Os01g05970.1, LOC_Os05g38740.1, LOC_Os03g50355.1, LOC_Os01g64640.1, LOC_Os05g41080.1, LOC_Os06g05660.1, LOC_Os08g33190.1, LOC_Os05g49860.1, LOC…
Biological Process	6	GO:0031497	chromatin assembly	1.40093e-11	6.59838e-10	25995	53	4777	32	LOC_Os01g61920.1, LOC_Os04g34240.1, LOC_Os10g39410.1, LOC_Os05g51850.1, LOC_Os01g06010.1, LOC_Os05g39050.1, LOC_Os06g06510.1, LOC_Os09g23730.1, LOC_Os05g36280.1, LOC_Os01g05630.1, LOC_Os01g05610.1, LOC_Os08g38300.1, LOC_Os05g38560.1, LOC_Os01g05900.1, LOC_Os01g05970.1, LOC_Os05g38740.1, LOC_Os03g50355.1, LOC_Os01g64640.1, LOC_Os05g41080.1, LOC_Os06g05660.1, LOC_Os08g33190.1, LOC_Os05g49860.1, LOC…
Biological Process	6	GO:0071824	protein-DNA complex subunit organization	1.40093e-11	6.59838e-10	25995	53	4777	32	LOC_Os01g61920.1, LOC_Os04g34240.1, LOC_Os10g39410.1, LOC_Os05g51850.1, LOC_Os01g06010.1, LOC_Os05g39050.1, LOC_Os06g06510.1, LOC_Os09g23730.1, LOC_Os05g36280.1, LOC_Os01g05630.1, LOC_Os01g05610.1, LOC_Os08g38300.1, LOC_Os05g38560.1, LOC_Os01g05900.1, LOC_Os01g05970.1, LOC_Os05g38740.1, LOC_Os03g50355.1, LOC_Os01g64640.1, LOC_Os05g41080.1, LOC_Os06g05660.1, LOC_Os08g33190.1, LOC_Os05g49860.1, LOC…
Biological Process	7	GO:0006334	nucleosome assembly	1.40093e-11	6.59838e-10	25995	53	4777	32	LOC_Os01g61920.1, LOC_Os04g34240.1, LOC_Os10g39410.1, LOC_Os05g51850.1, LOC_Os01g06010.1, LOC_Os05g39050.1, LOC_Os06g06510.1, LOC_Os09g23730.1, LOC_Os05g36280.1, LOC_Os01g05630.1, LOC_Os01g05610.1, LOC_Os08g38300.1, LOC_Os05g38560.1, LOC_Os01g05900.1, LOC_Os01g05970.1, LOC_Os05g38740.1, LOC_Os03g50355.1, LOC_Os01g64640.1, LOC_Os05g41080.1, LOC_Os06g05660.1, LOC_Os08g33190.1, LOC_Os05g49860.1, LOC…
Biological Process	7	GO:0065004	protein-DNA complex assembly	1.40093e-11	6.59838e-10	25995	53	4777	32	LOC_Os01g61920.1, LOC_Os04g34240.1, LOC_Os10g39410.1, LOC_Os05g51850.1, LOC_Os01g06010.1, LOC_Os05g39050.1, LOC_Os06g06510.1, LOC_Os09g23730.1, LOC_Os05g36280.1, LOC_Os01g05630.1, LOC_Os01g05610.1, LOC_Os08g38300.1, LOC_Os05g38560.1, LOC_Os01g05900.1, LOC_Os01g05970.1, LOC_Os05g38740.1, LOC_Os03g50355.1, LOC_Os01g64640.1, LOC_Os05g41080.1, LOC_Os06g05660.1, LOC_Os08g33190.1, LOC_Os05g49860.1, LOC…
Biological Process	8	GO:0006323	DNA packaging	1.40093e-11	6.59838e-10	25995	53	4777	32	LOC_Os01g61920.1, LOC_Os04g34240.1, LOC_Os10g39410.1, LOC_Os05g51850.1, LOC_Os01g06010.1, LOC_Os05g39050.1, LOC_Os06g06510.1, LOC_Os09g23730.1, LOC_Os05g36280.1, LOC_Os01g05630.1, LOC_Os01g05610.1, LOC_Os08g38300.1, LOC_Os05g38560.1, LOC_Os01g05900.1, LOC_Os01g05970.1, LOC_Os05g38740.1, LOC_Os03g50355.1, LOC_Os01g64640.1, LOC_Os05g41080.1, LOC_Os06g05660.1, LOC_Os08g33190.1, LOC_Os05g49860.1, LOC…
Biological Process	5	GO:0008202	steroid metabolic process	0.00214327	0.0250348	25995	106	4777	32	LOC_Os01g01660.1, LOC_Os04g53780.1, LOC_Os09g32670.1, LOC_Os04g53800.1, LOC_Os09g08720.1, LOC_Os08g44360.1, LOC_Os02g57990.1, LOC_Os01g18110.1, LOC_Os09g15420.1, LOC_Os01g61380.1, LOC_Os02g54890.1, LOC_Os03g16980.1, LOC_Os03g29170.1, LOC_Os03g53580.1, LOC_Os01g73790.1, LOC_Os03g04340.1, LOC_Os03g17000.2, LOC_Os02g48460.1, LOC_Os03g60380.1, LOC_Os08g28730.1, LOC_Os05g29990.1, LOC_Os08g41440.1, LOC…
Biological Process	6	GO:0006694	steroid biosynthetic process	0.00362786	0.0392809	25995	105	4777	31	LOC_Os01g01660.1, LOC_Os04g53780.1, LOC_Os09g32670.1, LOC_Os04g53800.1, LOC_Os09g08720.1, LOC_Os08g44360.1, LOC_Os02g57990.1, LOC_Os01g18110.1, LOC_Os09g15420.1, LOC_Os01g61380.1, LOC_Os02g54890.1, LOC_Os03g16980.1, LOC_Os03g29170.1, LOC_Os03g53580.1, LOC_Os01g73790.1, LOC_Os03g04340.1, LOC_Os03g17000.2, LOC_Os02g48460.1, LOC_Os03g60380.1, LOC_Os08g28730.1, LOC_Os05g29990.1, LOC_Os08g41440.1, LOC…
Biological Process	6	GO:0009132	nucleoside diphosphate metabolic process	3.33516e-05	0.000826768	25995	61	4777	25	LOC_Os08g25720.1, LOC_Os06g03720.1, LOC_Os07g49520.1, LOC_Os01g02880.1, LOC_Os10g08550.1, LOC_Os01g47080.1, LOC_Os04g39420.1, LOC_Os10g41410.1, LOC_Os05g33380.1, LOC_Os09g24910.1, LOC_Os07g08340.1, LOC_Os02g48360.1, LOC_Os06g14620.1, LOC_Os01g67860.1, LOC_Os12g05110.1, LOC_Os09g20820.1, LOC_Os06g45710.1, LOC_Os01g53680.1, LOC_Os02g35700.1, LOC_Os06g13810.1, LOC_Os02g51590.1, LOC_Os04g01530.2, LOC…
Biological Process	7	GO:0051273	beta-glucan metabolic process	7.75233e-06	0.000214785	25995	47	4777	22	LOC_Os08g06380.1, LOC_Os05g08370.1, LOC_Os04g56520.2, LOC_Os07g24190.1, LOC_Os02g49332.1, LOC_Os09g25490.1, LOC_Os07g41360.1, LOC_Os01g34890.1, LOC_Os01g48200.1, LOC_Os03g62090.1, LOC_Os01g34880.1, LOC_Os07g36630.1, LOC_Os03g40270.1, LOC_Os10g32980.1, LOC_Os02g14900.1, LOC_Os06g02180.1, LOC_Os06g51270.1, LOC_Os12g36890.1, LOC_Os07g14850.1, LOC_Os07g10770.1, LOC_Os01g54620.1, LOC_Os03g59340.1
Biological Process	8	GO:0051274	beta-glucan biosynthetic process	7.75233e-06	0.000214785	25995	47	4777	22	LOC_Os08g06380.1, LOC_Os05g08370.1, LOC_Os04g56520.2, LOC_Os07g24190.1, LOC_Os02g49332.1, LOC_Os09g25490.1, LOC_Os07g41360.1, LOC_Os01g34890.1, LOC_Os01g48200.1, LOC_Os03g62090.1, LOC_Os01g34880.1, LOC_Os07g36630.1, LOC_Os03g40270.1, LOC_Os10g32980.1, LOC_Os02g14900.1, LOC_Os06g02180.1, LOC_Os06g51270.1, LOC_Os12g36890.1, LOC_Os07g14850.1, LOC_Os07g10770.1, LOC_Os01g54620.1, LOC_Os03g59340.1
Biological Process	7	GO:0009250	glucan biosynthetic process	2.62336e-05	0.000667893	25995	50	4777	22	LOC_Os08g06380.1, LOC_Os05g08370.1, LOC_Os04g56520.2, LOC_Os07g24190.1, LOC_Os02g49332.1, LOC_Os09g25490.1, LOC_Os07g41360.1, LOC_Os01g34890.1, LOC_Os01g48200.1, LOC_Os03g62090.1, LOC_Os01g34880.1, LOC_Os07g36630.1, LOC_Os03g40270.1, LOC_Os10g32980.1, LOC_Os02g14900.1, LOC_Os06g02180.1, LOC_Os06g51270.1, LOC_Os12g36890.1, LOC_Os07g14850.1, LOC_Os07g10770.1, LOC_Os01g54620.1, LOC_Os03g59340.1
Biological Process	7	GO:0046939	nucleotide phosphorylation	0.00058953	0.0094125	25995	56	4777	21	LOC_Os08g25720.1, LOC_Os12g05110.1, LOC_Os09g20820.1, LOC_Os06g45710.1, LOC_Os01g53680.1, LOC_Os07g49520.1, LOC_Os01g02880.1, LOC_Os10g08550.1, LOC_Os02g35700.1, LOC_Os01g47080.1, LOC_Os06g13810.1, LOC_Os04g39420.1, LOC_Os02g51590.1, LOC_Os03g46910.1, LOC_Os10g41410.1, LOC_Os05g33380.1, LOC_Os08g34050.1, LOC_Os09g24910.1, LOC_Os07g08340.1, LOC_Os02g48360.1, LOC_Os01g67860.1
Biological Process	7	GO:0006165	nucleoside diphosphate phosphorylation	0.00058953	0.0094125	25995	56	4777	21	LOC_Os08g25720.1, LOC_Os12g05110.1, LOC_Os09g20820.1, LOC_Os06g45710.1, LOC_Os01g53680.1, LOC_Os07g49520.1, LOC_Os01g02880.1, LOC_Os10g08550.1, LOC_Os02g35700.1, LOC_Os01g47080.1, LOC_Os06g13810.1, LOC_Os04g39420.1, LOC_Os02g51590.1, LOC_Os03g46910.1, LOC_Os10g41410.1, LOC_Os05g33380.1, LOC_Os08g34050.1, LOC_Os09g24910.1, LOC_Os07g08340.1, LOC_Os02g48360.1, LOC_Os01g67860.1
Biological Process	4	GO:0006757	ATP generation from ADP	0.00115985	0.0151748	25995	51	4777	19	LOC_Os08g25720.1, LOC_Os12g05110.1, LOC_Os09g20820.1, LOC_Os06g45710.1, LOC_Os01g53680.1, LOC_Os07g49520.1, LOC_Os01g02880.1, LOC_Os10g08550.1, LOC_Os01g47080.1, LOC_Os06g13810.1, LOC_Os04g39420.1, LOC_Os02g51590.1, LOC_Os03g46910.1, LOC_Os05g33380.1, LOC_Os08g34050.1, LOC_Os09g24910.1, LOC_Os07g08340.1, LOC_Os02g48360.1, LOC_Os01g67860.1
Biological Process	5	GO:0006096	glycolytic process	0.00115985	0.0151748	25995	51	4777	19	LOC_Os08g25720.1, LOC_Os12g05110.1, LOC_Os09g20820.1, LOC_Os06g45710.1, LOC_Os01g53680.1, LOC_Os07g49520.1, LOC_Os01g02880.1, LOC_Os10g08550.1, LOC_Os01g47080.1, LOC_Os06g13810.1, LOC_Os04g39420.1, LOC_Os02g51590.1, LOC_Os03g46910.1, LOC_Os05g33380.1, LOC_Os08g34050.1, LOC_Os09g24910.1, LOC_Os07g08340.1, LOC_Os02g48360.1, LOC_Os01g67860.1
Biological Process	7	GO:0009135	purine nucleoside diphosphate metabolic process	0.00115985	0.0151748	25995	51	4777	19	LOC_Os08g25720.1, LOC_Os12g05110.1, LOC_Os09g20820.1, LOC_Os06g45710.1, LOC_Os01g53680.1, LOC_Os07g49520.1, LOC_Os01g02880.1, LOC_Os10g08550.1, LOC_Os01g47080.1, LOC_Os06g13810.1, LOC_Os04g39420.1, LOC_Os02g51590.1, LOC_Os03g46910.1, LOC_Os05g33380.1, LOC_Os08g34050.1, LOC_Os09g24910.1, LOC_Os07g08340.1, LOC_Os02g48360.1, LOC_Os01g67860.1
Biological Process	7	GO:0009185	ribonucleoside diphosphate metabolic process	0.00115985	0.0151748	25995	51	4777	19	LOC_Os08g25720.1, LOC_Os12g05110.1, LOC_Os09g20820.1, LOC_Os06g45710.1, LOC_Os01g53680.1, LOC_Os07g49520.1, LOC_Os01g02880.1, LOC_Os10g08550.1, LOC_Os01g47080.1, LOC_Os06g13810.1, LOC_Os04g39420.1, LOC_Os02g51590.1, LOC_Os03g46910.1, LOC_Os05g33380.1, LOC_Os08g34050.1, LOC_Os09g24910.1, LOC_Os07g08340.1, LOC_Os02g48360.1, LOC_Os01g67860.1
[truncated: 130 more rows]

## Sheet:  Stem_Lower vs Leaf-SDHT_Down
								Down regulation
GO Type	Level	GO ID	GO Name	p-value	corr. pvalue	Pop total	Pop hits	Total	Gene count	Genes
[truncated: 215 more rows]

## Sheet: Stem_Lower vs Leaf-LDHT_Up
								Up regulation
GO Type	Level	GO ID	GO Name	p-value	corr. pvalue	Pop total	Pop hits	Total	Gene count	Genes
[truncated: 243 more rows]

## Sheet: Stem_Lower vs Leaf-LDHT_Down
								Down regulation
GO Type	Level	GO ID	GO Name	p-value	corr. pvalue	Pop total	Pop hits	Total	Gene count	Genes
[truncated: 197 more rows]
