# Supplementary material for: Temperature–Photoperiod Interaction in Rice Phenology for Climate Adaptation: Insights Into Glycerate‐Associated Metabolic Responses
Source: Physiol Plant. 2025 Jul 8;177(4):e70368. doi: 10.1111/ppl.70368 (PMC12238749; doi:10.1111/ppl.70368)
Supplement: Supplementary file 5 — Table S5. Clustering using differentially expressed genes (DEGs) according to temperature and day‐length conditions in leaves through RNA‐Seq analysis. [file PPL-177-e70368-s002.xlsx]

## Sheet: GO_C1
								C1
GO Type	Level	GO ID	GO Name	p-value	corr. pvalue	Pop total	Pop hits	Total	Gene count	Genes
Biological Process	5	GO:0006479	protein methylation	9.39598e-06	0.00111812	25995	36	96	4	LOC_Os06g05090.1, LOC_Os02g07740.1, LOC_Os07g44640.1, LOC_Os09g19560.1
Biological Process	7	GO:0008213	protein alkylation	9.39598e-06	0.00111812	25995	36	96	4	LOC_Os06g05090.1, LOC_Os02g07740.1, LOC_Os07g44640.1, LOC_Os09g19560.1
Biological Process	6	GO:0042254	ribosome biogenesis	1.75537e-05	0.00125959	25995	42	96	4	LOC_Os02g07740.1, LOC_Os11g37080.1, LOC_Os06g43690.1, LOC_Os03g22320.1
Biological Process	5	GO:0022613	ribonucleoprotein complex biogenesis	2.11695e-05	0.00125959	25995	44	96	4	LOC_Os02g07740.1, LOC_Os11g37080.1, LOC_Os06g43690.1, LOC_Os03g22320.1
Biological Process	4	GO:0044085	cellular component biogenesis	3.94866e-05	0.00187956	25995	169	96	6	LOC_Os02g07740.1, LOC_Os11g37080.1, LOC_Os06g43690.1, LOC_Os03g01530.1, LOC_Os04g38620.1, LOC_Os03g22320.1
Biological Process	4	GO:0043414	macromolecule methylation	6.35975e-05	0.00231304	25995	58	96	4	LOC_Os06g05090.1, LOC_Os02g07740.1, LOC_Os07g44640.1, LOC_Os09g19560.1
Biological Process	3	GO:0032259	methylation	6.80305e-05	0.00231304	25995	59	96	4	LOC_Os06g05090.1, LOC_Os02g07740.1, LOC_Os07g44640.1, LOC_Os09g19560.1
Biological Process	7	GO:0006364	rRNA processing	0.000119311	0.00315511	25995	26	96	3	LOC_Os02g07740.1, LOC_Os06g43690.1, LOC_Os03g22320.1
Biological Process	8	GO:0016072	rRNA metabolic process	0.000119311	0.00315511	25995	26	96	3	LOC_Os02g07740.1, LOC_Os06g43690.1, LOC_Os03g22320.1
Biological Process	7	GO:0034660	ncRNA metabolic process	0.00197147	0.046921	25995	143	96	4	LOC_Os02g07740.1, LOC_Os11g37080.1, LOC_Os06g43690.1, LOC_Os03g22320.1
Biological Process	6	GO:0006396	RNA processing	0.0021795	0.0471565	25995	147	96	4	LOC_Os02g07740.1, LOC_Os07g10350.1, LOC_Os06g43690.1, LOC_Os03g22320.1
Cellular Component	5	GO:0005730	nucleolus	7.79438e-06	0.000366336	25995	361	96	9	LOC_Os03g42770.1, LOC_Os08g32690.1, LOC_Os03g22880.1, LOC_Os07g10350.1, LOC_Os11g37080.1, LOC_Os08g09350.1, LOC_Os07g40930.1, LOC_Os01g68160.1, LOC_Os01g27730.1
Cellular Component	5	GO:0032040	small-subunit processome	8.05911e-05	0.00131896	25995	4	96	2	LOC_Os06g43690.1, LOC_Os03g22320.1
Cellular Component	2	GO:0005622	intracellular	0.000119441	0.00131896	25995	11000	96	59	LOC_Os06g05090.1, LOC_Os05g48200.1, LOC_Os08g32690.1, LOC_Os01g06550.1, LOC_Os03g22880.1, LOC_Os08g09350.1, LOC_Os01g08770.1, LOC_Os01g68160.1, LOC_Os10g38740.1, LOC_Os02g53400.1, LOC_Os07g41190.1, LOC_Os04g38620.1, LOC_Os07g33954.1, LOC_Os08g44530.1, LOC_Os07g33910.2, LOC_Os01g73950.1, LOC_Os12g03350.1, LOC_Os07g40930.1, LOC_Os07g44640.1, LOC_Os03g22320.1, LOC_Os07g34006.1, LOC_Os03g42770.1, LOC…
Cellular Component	4	GO:0030684	preribosome	0.000133995	0.00131896	25995	5	96	2	LOC_Os06g43690.1, LOC_Os03g22320.1
Cellular Component	5	GO:0031981	nuclear lumen	0.000162016	0.00131896	25995	534	96	9	LOC_Os03g42770.1, LOC_Os08g32690.1, LOC_Os03g22880.1, LOC_Os07g10350.1, LOC_Os11g37080.1, LOC_Os08g09350.1, LOC_Os07g40930.1, LOC_Os01g68160.1, LOC_Os01g27730.1
Cellular Component	3	GO:0031974	membrane-enclosed lumen	0.000224505	0.00131896	25995	558	96	9	LOC_Os03g42770.1, LOC_Os08g32690.1, LOC_Os03g22880.1, LOC_Os07g10350.1, LOC_Os11g37080.1, LOC_Os08g09350.1, LOC_Os07g40930.1, LOC_Os01g68160.1, LOC_Os01g27730.1
Cellular Component	4	GO:0070013	intracellular organelle lumen	0.000224505	0.00131896	25995	558	96	9	LOC_Os03g42770.1, LOC_Os08g32690.1, LOC_Os03g22880.1, LOC_Os07g10350.1, LOC_Os11g37080.1, LOC_Os08g09350.1, LOC_Os07g40930.1, LOC_Os01g68160.1, LOC_Os01g27730.1
Cellular Component	4	GO:0043233	organelle lumen	0.000224505	0.00131896	25995	558	96	9	LOC_Os03g42770.1, LOC_Os08g32690.1, LOC_Os03g22880.1, LOC_Os07g10350.1, LOC_Os11g37080.1, LOC_Os08g09350.1, LOC_Os07g40930.1, LOC_Os01g68160.1, LOC_Os01g27730.1
Cellular Component	3	GO:1990904	ribonucleoprotein complex	0.00129993	0.00678852	25995	58	96	3	LOC_Os11g37080.1, LOC_Os06g43690.1, LOC_Os03g22320.1
Cellular Component	4	GO:0031429	box H/ACA snoRNP complex	0.00369302	0.0157793	25995	1	96	1	LOC_Os11g37080.1
Cellular Component	5	GO:0072588	box H/ACA RNP complex	0.00369302	0.0157793	25995	1	96	1	LOC_Os11g37080.1
Cellular Component	4	GO:0043228	non-membrane-bounded organelle	0.00499693	0.0180658	25995	1038	96	10	LOC_Os03g42770.1, LOC_Os08g32690.1, LOC_Os03g22880.1, LOC_Os07g10350.1, LOC_Os11g37080.1, LOC_Os08g09350.1, LOC_Os07g40930.1, LOC_Os01g68160.1, LOC_Os01g27730.1, LOC_Os03g01530.1
Cellular Component	4	GO:0043232	intracellular non-membrane-bounded organelle	0.00499693	0.0180658	25995	1038	96	10	LOC_Os03g42770.1, LOC_Os08g32690.1, LOC_Os03g22880.1, LOC_Os07g10350.1, LOC_Os11g37080.1, LOC_Os08g09350.1, LOC_Os07g40930.1, LOC_Os01g68160.1, LOC_Os01g27730.1, LOC_Os03g01530.1
Cellular Component	1	GO:0005575	cellular_component	0.00661778	0.0222168	25995	19015	96	81	LOC_Os07g35004.1, LOC_Os05g48200.1, LOC_Os06g05090.1, LOC_Os08g32690.1, LOC_Os01g06550.1, LOC_Os03g22880.1, LOC_Os08g09350.1, LOC_Os01g08770.1, LOC_Os10g18340.1, LOC_Os01g68160.1, LOC_Os02g53400.1, LOC_Os10g38740.1, LOC_Os07g41190.1, LOC_Os04g38620.1, LOC_Os07g33954.1, LOC_Os08g44530.1, LOC_Os07g33910.2, LOC_Os05g35650.1, LOC_Os01g73950.1, LOC_Os12g03350.1, LOC_Os07g40930.1, LOC_Os07g44640.1, LOC…
Cellular Component	4	GO:0005732	small nucleolar ribonucleoprotein complex	0.00737254	0.0231006	25995	2	96	1	LOC_Os11g37080.1
Molecular Function	4	GO:0008276	protein methyltransferase activity	1.92995e-05	0.00277913	25995	43	96	4	LOC_Os06g05090.1, LOC_Os02g07740.1, LOC_Os07g44640.1, LOC_Os09g19560.1

## Sheet: GO_C2
								C2
GO Type	Level	GO ID	GO Name	p-value	corr. pvalue	Pop total	Pop hits	Total	Gene count	Genes
Biological Process	7	GO:0006468	protein phosphorylation	6.1333e-16	2.43292e-13	25995	1502	557	84	LOC_Os05g39090.1, LOC_Os02g05730.1, LOC_Os04g12580.1, LOC_Os09g29540.1, LOC_Os07g18230.1, LOC_Os06g46330.1, LOC_Os11g17080.1, LOC_Os09g30454.1, LOC_Os01g02830.1, LOC_Os07g35790.1, LOC_Os09g18360.1, LOC_Os10g04730.1, LOC_Os01g33110.1, LOC_Os10g10130.1, LOC_Os09g25090.1, LOC_Os04g30240.1, LOC_Os04g54002.1, LOC_Os02g14480.1, LOC_Os07g48100.1, LOC_Os04g21820.1, LOC_Os03g21230.1, LOC_Os09g16950.1, LOC…
Biological Process	6	GO:0016310	phosphorylation	1.04417e-15	2.43292e-13	25995	1604	557	87	LOC_Os05g39090.1, LOC_Os02g05730.1, LOC_Os04g12580.1, LOC_Os09g29540.1, LOC_Os07g18230.1, LOC_Os06g46330.1, LOC_Os11g17080.1, LOC_Os09g30454.1, LOC_Os01g02830.1, LOC_Os07g35790.1, LOC_Os09g18360.1, LOC_Os10g04730.1, LOC_Os08g02700.1, LOC_Os01g33110.1, LOC_Os10g10130.1, LOC_Os09g25090.1, LOC_Os04g30240.1, LOC_Os04g54002.1, LOC_Os02g14480.1, LOC_Os07g48100.1, LOC_Os04g21820.1, LOC_Os03g21230.1, LOC…
Biological Process	4	GO:0006793	phosphorus metabolic process	9.59401e-14	1.1177e-11	25995	1860	557	91	LOC_Os05g39090.1, LOC_Os02g05730.1, LOC_Os04g12580.1, LOC_Os09g29540.1, LOC_Os07g18230.1, LOC_Os06g46330.1, LOC_Os11g17080.1, LOC_Os09g30454.1, LOC_Os01g02830.1, LOC_Os07g35790.1, LOC_Os09g18360.1, LOC_Os10g04730.1, LOC_Os08g02700.1, LOC_Os01g33110.1, LOC_Os10g10130.1, LOC_Os09g25090.1, LOC_Os04g30240.1, LOC_Os04g54002.1, LOC_Os02g14480.1, LOC_Os07g48100.1, LOC_Os04g21820.1, LOC_Os03g21230.1, LOC…
Biological Process	5	GO:0006796	phosphate-containing compound metabolic process	9.59401e-14	1.1177e-11	25995	1860	557	91	LOC_Os05g39090.1, LOC_Os02g05730.1, LOC_Os04g12580.1, LOC_Os09g29540.1, LOC_Os07g18230.1, LOC_Os06g46330.1, LOC_Os11g17080.1, LOC_Os09g30454.1, LOC_Os01g02830.1, LOC_Os07g35790.1, LOC_Os09g18360.1, LOC_Os10g04730.1, LOC_Os08g02700.1, LOC_Os01g33110.1, LOC_Os10g10130.1, LOC_Os09g25090.1, LOC_Os04g30240.1, LOC_Os04g54002.1, LOC_Os02g14480.1, LOC_Os07g48100.1, LOC_Os04g21820.1, LOC_Os03g21230.1, LOC…
Biological Process	5	GO:0036211	protein modification process	5.14394e-11	3.99512e-09	25995	3055	557	119	LOC_Os09g17850.1, LOC_Os07g18230.1, LOC_Os06g46330.1, LOC_Os05g27520.2, LOC_Os10g03440.1, LOC_Os02g06200.1, LOC_Os09g18360.1, LOC_Os10g04730.1, LOC_Os10g10130.1, LOC_Os04g54002.1, LOC_Os04g21820.1, LOC_Os03g21230.1, LOC_Os01g02580.1, LOC_Os03g50080.1, LOC_Os02g39660.1, LOC_Os11g36190.2, LOC_Os03g43440.1, LOC_Os02g12380.1, LOC_Os04g54010.1, LOC_Os11g09110.1, LOC_Os04g41310.1, LOC_Os02g57530.1, LOC…
Biological Process	6	GO:0006464	cellular protein modification process	5.14394e-11	3.99512e-09	25995	3055	557	119	LOC_Os09g17850.1, LOC_Os07g18230.1, LOC_Os06g46330.1, LOC_Os05g27520.2, LOC_Os10g03440.1, LOC_Os02g06200.1, LOC_Os09g18360.1, LOC_Os10g04730.1, LOC_Os10g10130.1, LOC_Os04g54002.1, LOC_Os04g21820.1, LOC_Os03g21230.1, LOC_Os01g02580.1, LOC_Os03g50080.1, LOC_Os02g39660.1, LOC_Os11g36190.2, LOC_Os03g43440.1, LOC_Os02g12380.1, LOC_Os04g54010.1, LOC_Os11g09110.1, LOC_Os04g41310.1, LOC_Os02g57530.1, LOC…
Biological Process	5	GO:0043412	macromolecule modification	6.20093e-11	4.12805e-09	25995	3100	557	120	LOC_Os09g17850.1, LOC_Os07g18230.1, LOC_Os06g46330.1, LOC_Os05g27520.2, LOC_Os10g03440.1, LOC_Os02g06200.1, LOC_Os09g18360.1, LOC_Os10g04730.1, LOC_Os10g10130.1, LOC_Os04g54002.1, LOC_Os04g21820.1, LOC_Os03g21230.1, LOC_Os01g02580.1, LOC_Os03g50080.1, LOC_Os02g39660.1, LOC_Os11g36190.2, LOC_Os03g43440.1, LOC_Os02g12380.1, LOC_Os04g54010.1, LOC_Os11g09110.1, LOC_Os04g41310.1, LOC_Os02g57530.1, LOC…
Biological Process	2	GO:0009987	cellular process	3.68188e-10	2.1447e-08	25995	14180	557	375	LOC_Os09g17850.1, LOC_Os09g36220.1, LOC_Os07g18230.1, LOC_Os05g34470.1, LOC_Os11g12320.1, LOC_Os06g46330.1, LOC_Os05g27520.2, LOC_Os10g03440.1, LOC_Os07g37640.1, LOC_Os07g03200.1, LOC_Os09g18360.1, LOC_Os11g44580.1, LOC_Os04g21820.1, LOC_Os09g29210.1, LOC_Os09g17560.1, LOC_Os01g02580.1, LOC_Os04g49757.1, LOC_Os08g03350.1, LOC_Os03g50080.1, LOC_Os12g07810.1, LOC_Os02g10780.1, LOC_Os04g11830.1, LOC…
Biological Process	4	GO:0044260	cellular macromolecule metabolic process	5.8355e-09	3.02149e-07	25995	5690	557	180	LOC_Os09g17850.1, LOC_Os09g36220.1, LOC_Os07g18230.1, LOC_Os06g46330.1, LOC_Os05g27520.2, LOC_Os01g06740.1, LOC_Os10g03440.1, LOC_Os02g06200.1, LOC_Os09g18360.1, LOC_Os10g04730.1, LOC_Os10g10130.1, LOC_Os05g39720.1, LOC_Os04g54002.1, LOC_Os12g02450.1, LOC_Os04g21820.1, LOC_Os03g21230.1, LOC_Os11g34270.1, LOC_Os01g01870.1, LOC_Os01g02580.1, LOC_Os03g50080.1, LOC_Os08g07970.1, LOC_Os12g06200.1, LOC…
Biological Process	6	GO:0031497	chromatin assembly	1.60442e-07	4.9844e-06	25995	53	557	10	LOC_Os06g04030.1, LOC_Os05g38740.1, LOC_Os04g18090.1, LOC_Os07g08710.1, LOC_Os03g02780.1, LOC_Os10g39410.1, LOC_Os01g64640.1, LOC_Os02g45940.1, LOC_Os07g36500.1, LOC_Os09g26340.1
Biological Process	6	GO:0071824	protein-DNA complex subunit organization	1.60442e-07	4.9844e-06	25995	53	557	10	LOC_Os06g04030.1, LOC_Os05g38740.1, LOC_Os04g18090.1, LOC_Os07g08710.1, LOC_Os03g02780.1, LOC_Os10g39410.1, LOC_Os01g64640.1, LOC_Os02g45940.1, LOC_Os07g36500.1, LOC_Os09g26340.1
Biological Process	6	GO:0034728	nucleosome organization	1.60442e-07	4.9844e-06	25995	53	557	10	LOC_Os06g04030.1, LOC_Os05g38740.1, LOC_Os04g18090.1, LOC_Os07g08710.1, LOC_Os03g02780.1, LOC_Os10g39410.1, LOC_Os01g64640.1, LOC_Os02g45940.1, LOC_Os07g36500.1, LOC_Os09g26340.1
Biological Process	7	GO:0006334	nucleosome assembly	1.60442e-07	4.9844e-06	25995	53	557	10	LOC_Os06g04030.1, LOC_Os05g38740.1, LOC_Os04g18090.1, LOC_Os07g08710.1, LOC_Os03g02780.1, LOC_Os10g39410.1, LOC_Os01g64640.1, LOC_Os02g45940.1, LOC_Os07g36500.1, LOC_Os09g26340.1
Biological Process	7	GO:0065004	protein-DNA complex assembly	1.60442e-07	4.9844e-06	25995	53	557	10	LOC_Os06g04030.1, LOC_Os05g38740.1, LOC_Os04g18090.1, LOC_Os07g08710.1, LOC_Os03g02780.1, LOC_Os10g39410.1, LOC_Os01g64640.1, LOC_Os02g45940.1, LOC_Os07g36500.1, LOC_Os09g26340.1
Biological Process	8	GO:0006323	DNA packaging	1.60442e-07	4.9844e-06	25995	53	557	10	LOC_Os06g04030.1, LOC_Os05g38740.1, LOC_Os04g18090.1, LOC_Os07g08710.1, LOC_Os03g02780.1, LOC_Os10g39410.1, LOC_Os01g64640.1, LOC_Os02g45940.1, LOC_Os07g36500.1, LOC_Os09g26340.1
Biological Process	6	GO:0006333	chromatin assembly or disassembly	2.31594e-07	6.74519e-06	25995	55	557	10	LOC_Os06g04030.1, LOC_Os05g38740.1, LOC_Os04g18090.1, LOC_Os07g08710.1, LOC_Os03g02780.1, LOC_Os10g39410.1, LOC_Os01g64640.1, LOC_Os02g45940.1, LOC_Os07g36500.1, LOC_Os09g26340.1
Biological Process	2	GO:0050896	response to stimulus	3.07804e-07	8.43745e-06	25995	6002	557	180	LOC_Os11g16470.2, LOC_Os10g02490.2, LOC_Os09g36220.1, LOC_Os11g12320.1, LOC_Os05g27520.2, LOC_Os09g14490.1, LOC_Os02g06200.1, LOC_Os11g44580.1, LOC_Os10g04730.1, LOC_Os08g02700.1, LOC_Os02g18070.1, LOC_Os05g39720.1, LOC_Os12g02450.1, LOC_Os03g21230.1, LOC_Os01g73200.1, LOC_Os08g03350.1, LOC_Os12g07810.1, LOC_Os08g07970.1, LOC_Os02g10780.1, LOC_Os01g50100.1, LOC_Os02g39660.1, LOC_Os04g53120.1, LOC…
Biological Process	7	GO:0071103	DNA conformation change	7.44323e-07	1.92697e-05	25995	62	557	10	LOC_Os06g04030.1, LOC_Os05g38740.1, LOC_Os04g18090.1, LOC_Os07g08710.1, LOC_Os03g02780.1, LOC_Os10g39410.1, LOC_Os01g64640.1, LOC_Os02g45940.1, LOC_Os07g36500.1, LOC_Os09g26340.1
Biological Process	4	GO:0043170	macromolecule metabolic process	1.60157e-06	3.92805e-05	25995	6783	557	195	LOC_Os09g17850.1, LOC_Os09g36220.1, LOC_Os07g18230.1, LOC_Os06g46330.1, LOC_Os05g27520.2, LOC_Os10g03440.1, LOC_Os09g18360.1, LOC_Os04g21820.1, LOC_Os01g02580.1, LOC_Os03g50080.1, LOC_Os12g06200.1, LOC_Os04g41620.1, LOC_Os11g36190.2, LOC_Os07g36500.1, LOC_Os02g12380.1, LOC_Os04g54010.1, LOC_Os04g30250.2, LOC_Os01g10450.2, LOC_Os04g24220.1, LOC_Os09g19390.1, LOC_Os08g42910.1, LOC_Os06g33530.1, LOC…
Biological Process	5	GO:0044267	cellular protein metabolic process	5.65057e-06	0.000131658	25995	3878	557	122	LOC_Os09g17850.1, LOC_Os07g18230.1, LOC_Os06g46330.1, LOC_Os05g27520.2, LOC_Os01g06740.1, LOC_Os10g03440.1, LOC_Os02g06200.1, LOC_Os09g18360.1, LOC_Os10g04730.1, LOC_Os10g10130.1, LOC_Os04g54002.1, LOC_Os04g21820.1, LOC_Os03g21230.1, LOC_Os11g34270.1, LOC_Os01g02580.1, LOC_Os03g50080.1, LOC_Os02g39660.1, LOC_Os11g36190.2, LOC_Os03g43440.1, LOC_Os02g12380.1, LOC_Os04g54010.1, LOC_Os11g09110.1, LOC…
Biological Process	6	GO:0051276	chromosome organization	6.09193e-06	0.000135183	25995	95	557	11	LOC_Os06g04030.1, LOC_Os05g38740.1, LOC_Os04g18090.1, LOC_Os07g08710.1, LOC_Os03g02780.1, LOC_Os09g17850.1, LOC_Os10g39410.1, LOC_Os01g64640.1, LOC_Os02g45940.1, LOC_Os07g36500.1, LOC_Os09g26340.1
Biological Process	5	GO:0006325	chromatin organization	6.41131e-06	0.000135803	25995	78	557	10	LOC_Os06g04030.1, LOC_Os05g38740.1, LOC_Os04g18090.1, LOC_Os07g08710.1, LOC_Os03g02780.1, LOC_Os10g39410.1, LOC_Os01g64640.1, LOC_Os02g45940.1, LOC_Os07g36500.1, LOC_Os09g26340.1
Biological Process	3	GO:0055085	transmembrane transport	6.82906e-06	0.000138363	25995	689	557	34	LOC_Os01g55500.1, LOC_Os08g10630.1, LOC_Os01g12680.1, LOC_Os09g24924.1, LOC_Os01g45990.1, LOC_Os08g10550.1, LOC_Os03g29850.1, LOC_Os11g04030.1, LOC_Os12g07970.2, LOC_Os03g59450.1, LOC_Os06g37010.1, LOC_Os03g62200.1, LOC_Os10g30790.2, LOC_Os10g42960.1, LOC_Os10g41190.1, LOC_Os06g29844.1, LOC_Os01g16260.1, LOC_Os07g47100.2, LOC_Os02g45520.1, LOC_Os01g50100.1, LOC_Os01g37690.1, LOC_Os01g52130.1, LOC…
Biological Process	3	GO:0006807	nitrogen compound metabolic process	1.4289e-05	0.000277445	25995	8799	557	236	LOC_Os09g17850.1, LOC_Os09g36220.1, LOC_Os05g34470.1, LOC_Os07g18230.1, LOC_Os06g46330.1, LOC_Os05g27520.2, LOC_Os10g03440.1, LOC_Os07g37640.1, LOC_Os09g18360.1, LOC_Os04g21820.1, LOC_Os01g02580.1, LOC_Os03g50080.1, LOC_Os04g11830.1, LOC_Os12g06200.1, LOC_Os04g41620.1, LOC_Os11g36190.2, LOC_Os07g36500.1, LOC_Os02g12380.1, LOC_Os02g46990.1, LOC_Os04g54010.1, LOC_Os04g30250.2, LOC_Os01g10450.2, LOC…
Biological Process	3	GO:0008219	cell death	1.85645e-05	0.000284414	25995	723	557	34	LOC_Os01g09800.1, LOC_Os12g10180.1, LOC_Os11g16470.2, LOC_Os11g34920.1, LOC_Os11g12320.1, LOC_Os05g27520.2, LOC_Os05g34220.1, LOC_Os04g31030.1, LOC_Os09g14490.1, LOC_Os10g04570.1, LOC_Os12g04220.1, LOC_Os10g07534.1, LOC_Os09g14450.1, LOC_Os11g44580.1, LOC_Os12g13550.1, LOC_Os10g04730.1, LOC_Os02g18070.1, LOC_Os09g09490.1, LOC_Os08g10430.1, LOC_Os04g41680.1, LOC_Os11g11990.1, LOC_Os11g12330.1, LOC…
Biological Process	5	GO:0043933	protein-containing complex subunit organization	1.91903e-05	0.000284414	25995	107	557	11	LOC_Os06g04030.1, LOC_Os05g38740.1, LOC_Os04g18090.1, LOC_Os01g71270.1, LOC_Os07g08710.1, LOC_Os03g02780.1, LOC_Os10g39410.1, LOC_Os01g64640.1, LOC_Os02g45940.1, LOC_Os07g36500.1, LOC_Os09g26340.1
Biological Process	3	GO:0006950	response to stress	2.0858e-05	0.000284414	25995	3665	557	114	LOC_Os11g16470.2, LOC_Os10g02490.2, LOC_Os11g12320.1, LOC_Os09g14490.1, LOC_Os02g06200.1, LOC_Os11g44580.1, LOC_Os10g04730.1, LOC_Os08g02700.1, LOC_Os02g18070.1, LOC_Os05g39720.1, LOC_Os12g02450.1, LOC_Os01g73200.1, LOC_Os12g07810.1, LOC_Os08g07970.1, LOC_Os02g10780.1, LOC_Os04g53120.1, LOC_Os04g41620.1, LOC_Os03g46070.1, LOC_Os01g57340.1, LOC_Os02g12380.1, LOC_Os06g11290.1, LOC_Os04g24220.1, LOC…
Biological Process	6	GO:0065003	protein-containing complex assembly	2.09958e-05	0.000284414	25995	89	557	10	LOC_Os06g04030.1, LOC_Os05g38740.1, LOC_Os04g18090.1, LOC_Os07g08710.1, LOC_Os03g02780.1, LOC_Os10g39410.1, LOC_Os01g64640.1, LOC_Os02g45940.1, LOC_Os07g36500.1, LOC_Os09g26340.1
Biological Process	7	GO:0034622	cellular protein-containing complex assembly	2.09958e-05	0.000284414	25995	89	557	10	LOC_Os06g04030.1, LOC_Os05g38740.1, LOC_Os04g18090.1, LOC_Os07g08710.1, LOC_Os03g02780.1, LOC_Os10g39410.1, LOC_Os01g64640.1, LOC_Os02g45940.1, LOC_Os07g36500.1, LOC_Os09g26340.1
Biological Process	5	GO:0006040	amino sugar metabolic process	2.21775e-05	0.000284414	25995	17	557	5	LOC_Os04g41680.1, LOC_Os10g39700.1, LOC_Os04g41620.1, LOC_Os03g04060.1, LOC_Os02g39330.1
Biological Process	6	GO:0046348	amino sugar catabolic process	2.21775e-05	0.000284414	25995	17	557	5	LOC_Os04g41680.1, LOC_Os10g39700.1, LOC_Os04g41620.1, LOC_Os03g04060.1, LOC_Os02g39330.1
Biological Process	6	GO:0006026	aminoglycan catabolic process	2.21775e-05	0.000284414	25995	17	557	5	LOC_Os04g41680.1, LOC_Os10g39700.1, LOC_Os04g41620.1, LOC_Os03g04060.1, LOC_Os02g39330.1
Biological Process	6	GO:0006030	chitin metabolic process	2.21775e-05	0.000284414	25995	17	557	5	LOC_Os04g41680.1, LOC_Os10g39700.1, LOC_Os04g41620.1, LOC_Os03g04060.1, LOC_Os02g39330.1
Biological Process	6	GO:1901071	glucosamine-containing compound metabolic process	2.21775e-05	0.000284414	25995	17	557	5	LOC_Os04g41680.1, LOC_Os10g39700.1, LOC_Os04g41620.1, LOC_Os03g04060.1, LOC_Os02g39330.1
Biological Process	7	GO:1901072	glucosamine-containing compound catabolic process	2.21775e-05	0.000284414	25995	17	557	5	LOC_Os04g41680.1, LOC_Os10g39700.1, LOC_Os04g41620.1, LOC_Os03g04060.1, LOC_Os02g39330.1
Biological Process	7	GO:0006032	chitin catabolic process	2.21775e-05	0.000284414	25995	17	557	5	LOC_Os04g41680.1, LOC_Os10g39700.1, LOC_Os04g41620.1, LOC_Os03g04060.1, LOC_Os02g39330.1
Biological Process	3	GO:0071704	organic substance metabolic process	2.2677e-05	0.000284414	25995	10656	557	276	LOC_Os09g17850.1, LOC_Os09g36220.1, LOC_Os07g18230.1, LOC_Os05g34470.1, LOC_Os06g46330.1, LOC_Os05g27520.2, LOC_Os10g03440.1, LOC_Os07g37640.1, LOC_Os09g18360.1, LOC_Os04g43400.1, LOC_Os04g21820.1, LOC_Os01g02580.1, LOC_Os03g50080.1, LOC_Os12g07810.1, LOC_Os04g11830.1, LOC_Os12g06200.1, LOC_Os04g41620.1, LOC_Os11g36190.2, LOC_Os07g36500.1, LOC_Os02g12380.1, LOC_Os02g46990.1, LOC_Os04g54010.1, LOC…
Biological Process	8	GO:0008215	spermine metabolic process	2.41222e-05	0.000284414	25995	9	557	4	LOC_Os02g39795.1, LOC_Os02g39790.2, LOC_Os09g25620.1, LOC_Os09g25625.1
Biological Process	9	GO:0006597	spermine biosynthetic process	2.41222e-05	0.000284414	25995	9	557	4	LOC_Os02g39795.1, LOC_Os02g39790.2, LOC_Os09g25620.1, LOC_Os09g25625.1
Biological Process	3	GO:0044237	cellular metabolic process	2.44132e-05	0.000284414	25995	8817	557	235	LOC_Os09g17850.1, LOC_Os09g36220.1, LOC_Os07g18230.1, LOC_Os05g34470.1, LOC_Os06g46330.1, LOC_Os05g27520.2, LOC_Os10g03440.1, LOC_Os07g37640.1, LOC_Os09g18360.1, LOC_Os04g21820.1, LOC_Os01g02580.1, LOC_Os03g50080.1, LOC_Os12g07810.1, LOC_Os04g11830.1, LOC_Os12g06200.1, LOC_Os04g41620.1, LOC_Os11g36190.2, LOC_Os07g36500.1, LOC_Os02g12380.1, LOC_Os02g46990.1, LOC_Os04g54010.1, LOC_Os01g10450.2, LOC…
Biological Process	5	GO:0006022	aminoglycan metabolic process	3.0167e-05	0.000342874	25995	18	557	5	LOC_Os04g41680.1, LOC_Os10g39700.1, LOC_Os04g41620.1, LOC_Os03g04060.1, LOC_Os02g39330.1
Biological Process	3	GO:0009607	response to biotic stimulus	6.38044e-05	0.000707925	25995	1069	557	43	LOC_Os01g72460.1, LOC_Os01g09800.1, LOC_Os01g41750.1, LOC_Os02g07310.1, LOC_Os12g07970.2, LOC_Os03g04060.1, LOC_Os04g31030.1, LOC_Os01g40260.1, LOC_Os05g06320.2, LOC_Os12g04220.1, LOC_Os03g62200.1, LOC_Os10g04730.1, LOC_Os01g28500.1, LOC_Os05g39720.1, LOC_Os03g15050.1, LOC_Os10g39700.1, LOC_Os08g39850.1, LOC_Os12g02450.1, LOC_Os07g35880.1, LOC_Os11g37960.1, LOC_Os09g19380.1, LOC_Os03g09250.1, LOC…
Biological Process	7	GO:0006595	polyamine metabolic process	9.00281e-05	0.000912024	25995	12	557	4	LOC_Os02g39795.1, LOC_Os02g39790.2, LOC_Os09g25620.1, LOC_Os09g25625.1
Biological Process	8	GO:0006596	polyamine biosynthetic process	9.00281e-05	0.000912024	25995	12	557	4	LOC_Os02g39795.1, LOC_Os02g39790.2, LOC_Os09g25620.1, LOC_Os09g25625.1
Biological Process	8	GO:0008216	spermidine metabolic process	9.00281e-05	0.000912024	25995	12	557	4	LOC_Os02g39795.1, LOC_Os02g39790.2, LOC_Os09g25620.1, LOC_Os09g25625.1
Biological Process	9	GO:0008295	spermidine biosynthetic process	9.00281e-05	0.000912024	25995	12	557	4	LOC_Os02g39795.1, LOC_Os02g39790.2, LOC_Os09g25620.1, LOC_Os09g25625.1
Biological Process	5	GO:0006996	organelle organization	9.85276e-05	0.000961702	25995	150	557	12	LOC_Os06g04030.1, LOC_Os05g38740.1, LOC_Os04g18090.1, LOC_Os10g39410.1, LOC_Os09g17850.1, LOC_Os01g64640.1, LOC_Os07g36500.1, LOC_Os10g37430.1, LOC_Os09g26340.1, LOC_Os07g08710.1, LOC_Os03g02780.1, LOC_Os02g45940.1
Biological Process	3	GO:0007154	cell communication	9.90594e-05	0.000961702	25995	1958	557	67	LOC_Os11g05930.1, LOC_Os09g36220.1, LOC_Os05g27520.2, LOC_Os04g54200.1, LOC_Os11g17080.1, LOC_Os01g40260.1, LOC_Os02g06200.1, LOC_Os05g06320.2, LOC_Os09g25090.1, LOC_Os04g54002.1, LOC_Os10g39700.1, LOC_Os02g14480.1, LOC_Os07g48100.1, LOC_Os12g02450.1, LOC_Os06g21380.1, LOC_Os03g21230.1, LOC_Os10g42960.1, LOC_Os04g49570.2, LOC_Os11g07040.1, LOC_Os04g15650.1, LOC_Os02g10780.1, LOC_Os01g50100.1, LOC…
Biological Process	5	GO:1901136	carbohydrate derivative catabolic process	0.000108427	0.000997409	25995	23	557	5	LOC_Os04g41680.1, LOC_Os10g39700.1, LOC_Os04g41620.1, LOC_Os03g04060.1, LOC_Os02g39330.1
Biological Process	4	GO:0012501	programmed cell death	0.000109552	0.000997409	25995	506	557	25	LOC_Os12g10180.1, LOC_Os11g16470.2, LOC_Os11g34920.1, LOC_Os11g12320.1, LOC_Os05g34220.1, LOC_Os09g14490.1, LOC_Os10g04570.1, LOC_Os10g07534.1, LOC_Os09g14450.1, LOC_Os11g44580.1, LOC_Os12g13550.1, LOC_Os02g18070.1, LOC_Os09g09490.1, LOC_Os08g10430.1, LOC_Os11g11990.1, LOC_Os11g12330.1, LOC_Os04g53120.1, LOC_Os11g37870.1, LOC_Os01g57340.1, LOC_Os10g04180.1, LOC_Os01g57310.2, LOC_Os11g45130.1, LOC…
Biological Process	5	GO:0006915	apoptotic process	0.000109552	0.000997409	25995	506	557	25	LOC_Os12g10180.1, LOC_Os11g16470.2, LOC_Os11g34920.1, LOC_Os11g12320.1, LOC_Os05g34220.1, LOC_Os09g14490.1, LOC_Os10g04570.1, LOC_Os10g07534.1, LOC_Os09g14450.1, LOC_Os11g44580.1, LOC_Os12g13550.1, LOC_Os02g18070.1, LOC_Os09g09490.1, LOC_Os08g10430.1, LOC_Os11g11990.1, LOC_Os11g12330.1, LOC_Os04g53120.1, LOC_Os11g37870.1, LOC_Os01g57340.1, LOC_Os10g04180.1, LOC_Os01g57310.2, LOC_Os11g45130.1, LOC…
Biological Process	5	GO:0022607	cellular component assembly	0.000111299	0.000997409	25995	108	557	10	LOC_Os06g04030.1, LOC_Os05g38740.1, LOC_Os04g18090.1, LOC_Os07g08710.1, LOC_Os03g02780.1, LOC_Os10g39410.1, LOC_Os01g64640.1, LOC_Os02g45940.1, LOC_Os07g36500.1, LOC_Os09g26340.1
Biological Process	4	GO:1901564	organonitrogen compound metabolic process	0.000146441	0.00128758	25995	5292	557	149	LOC_Os09g17850.1, LOC_Os07g18230.1, LOC_Os06g46330.1, LOC_Os05g27520.2, LOC_Os01g06740.1, LOC_Os10g03440.1, LOC_Os02g06200.1, LOC_Os09g18360.1, LOC_Os10g04730.1, LOC_Os08g02700.1, LOC_Os10g10130.1, LOC_Os04g54002.1, LOC_Os04g21820.1, LOC_Os03g21230.1, LOC_Os11g34270.1, LOC_Os01g02580.1, LOC_Os03g50080.1, LOC_Os02g39660.1, LOC_Os04g57880.1, LOC_Os04g41620.1, LOC_Os11g36190.2, LOC_Os02g12380.1, LOC…
Biological Process	6	GO:0009309	amine biosynthetic process	0.000235874	0.0019985	25995	15	557	4	LOC_Os02g39795.1, LOC_Os02g39790.2, LOC_Os09g25620.1, LOC_Os09g25625.1
Biological Process	7	GO:0042401	cellular biogenic amine biosynthetic process	0.000235874	0.0019985	25995	15	557	4	LOC_Os02g39795.1, LOC_Os02g39790.2, LOC_Os09g25620.1, LOC_Os09g25625.1
Biological Process	3	GO:0044238	primary metabolic process	0.000262019	0.00218037	25995	10432	557	264	LOC_Os09g17850.1, LOC_Os09g36220.1, LOC_Os05g34470.1, LOC_Os07g18230.1, LOC_Os06g46330.1, LOC_Os05g27520.2, LOC_Os10g03440.1, LOC_Os07g37640.1, LOC_Os09g18360.1, LOC_Os04g43400.1, LOC_Os04g21820.1, LOC_Os01g02580.1, LOC_Os03g50080.1, LOC_Os04g11830.1, LOC_Os12g06200.1, LOC_Os11g36190.2, LOC_Os07g36500.1, LOC_Os02g12380.1, LOC_Os02g46990.1, LOC_Os04g54010.1, LOC_Os04g30250.2, LOC_Os01g10450.2, LOC…
Biological Process	7	GO:0006352	DNA-templated transcription, initiation	0.00060276	0.00492783	25995	49	557	6	LOC_Os05g38740.1, LOC_Os03g02780.1, LOC_Os10g39410.1, LOC_Os02g45940.1, LOC_Os07g36500.1, LOC_Os09g26340.1
Biological Process	5	GO:0016998	cell wall macromolecule catabolic process	0.000738413	0.00593277	25995	34	557	5	LOC_Os04g41680.1, LOC_Os10g39700.1, LOC_Os04g41620.1, LOC_Os03g04060.1, LOC_Os02g39330.1
Biological Process	4	GO:0044036	cell wall macromolecule metabolic process	0.00084646	0.0066856	25995	35	557	5	LOC_Os04g41680.1, LOC_Os10g39700.1, LOC_Os04g41620.1, LOC_Os03g04060.1, LOC_Os02g39330.1
Biological Process	2	GO:0008152	metabolic process	0.000893857	0.00688231	25995	14538	557	348	LOC_Os09g10340.1, LOC_Os04g27020.1, LOC_Os09g17850.1, LOC_Os05g34470.1, LOC_Os09g36220.1, LOC_Os07g18230.1, LOC_Os06g46330.1, LOC_Os05g27520.2, LOC_Os10g03440.1, LOC_Os07g37640.1, LOC_Os09g18360.1, LOC_Os04g43400.1, LOC_Os04g21820.1, LOC_Os09g17560.1, LOC_Os01g02580.1, LOC_Os01g73200.1, LOC_Os03g50080.1, LOC_Os04g26920.3, LOC_Os12g07810.1, LOC_Os04g11830.1, LOC_Os12g06200.1, LOC_Os04g41620.1, LOC…
Biological Process	4	GO:0019538	protein metabolic process	0.000900904	0.00688231	25995	4781	557	132	LOC_Os09g17850.1, LOC_Os07g18230.1, LOC_Os06g46330.1, LOC_Os05g27520.2, LOC_Os01g06740.1, LOC_Os10g03440.1, LOC_Os02g06200.1, LOC_Os09g18360.1, LOC_Os10g04730.1, LOC_Os10g10130.1, LOC_Os04g54002.1, LOC_Os04g21820.1, LOC_Os03g21230.1, LOC_Os11g34270.1, LOC_Os01g02580.1, LOC_Os03g50080.1, LOC_Os02g39660.1, LOC_Os04g57880.1, LOC_Os11g36190.2, LOC_Os03g43440.1, LOC_Os02g12380.1, LOC_Os04g54010.1, LOC…
Biological Process	2	GO:0065007	biological regulation	0.000965266	0.00725507	25995	3085	557	91	LOC_Os09g17850.1, LOC_Os11g05930.1, LOC_Os09g36220.1, LOC_Os08g35860.1, LOC_Os04g54200.1, LOC_Os01g06740.1, LOC_Os05g27520.2, LOC_Os11g17080.1, LOC_Os01g40260.1, LOC_Os02g06200.1, LOC_Os05g06320.2, LOC_Os09g25090.1, LOC_Os05g39720.1, LOC_Os10g39700.1, LOC_Os02g14480.1, LOC_Os12g02450.1, LOC_Os07g48100.1, LOC_Os06g21380.1, LOC_Os03g21230.1, LOC_Os02g41800.1, LOC_Os01g01870.1, LOC_Os05g10930.1, LOC…
Biological Process	4	GO:0044085	cellular component biogenesis	0.00109177	0.00807566	25995	169	557	11	LOC_Os06g04030.1, LOC_Os07g08200.1, LOC_Os05g38740.1, LOC_Os04g18090.1, LOC_Os07g08710.1, LOC_Os03g02780.1, LOC_Os10g39410.1, LOC_Os01g64640.1, LOC_Os02g45940.1, LOC_Os07g36500.1, LOC_Os09g26340.1
Biological Process	6	GO:0006576	cellular biogenic amine metabolic process	0.00112226	0.00817144	25995	22	557	4	LOC_Os02g39795.1, LOC_Os02g39790.2, LOC_Os09g25620.1, LOC_Os09g25625.1
Biological Process	5	GO:0044106	cellular amine metabolic process	0.0013357	0.00957591	25995	23	557	4	LOC_Os02g39795.1, LOC_Os02g39790.2, LOC_Os09g25620.1, LOC_Os09g25625.1
Biological Process	3	GO:0007165	signal transduction	0.00140924	0.00995007	25995	1540	557	51	LOC_Os11g05930.1, LOC_Os09g36220.1, LOC_Os05g27520.2, LOC_Os04g54200.1, LOC_Os11g17080.1, LOC_Os01g40260.1, LOC_Os02g06200.1, LOC_Os05g06320.2, LOC_Os09g25090.1, LOC_Os10g39700.1, LOC_Os02g14480.1, LOC_Os07g48100.1, LOC_Os12g02450.1, LOC_Os06g21380.1, LOC_Os03g21230.1, LOC_Os04g49570.2, LOC_Os11g07040.1, LOC_Os04g15650.1, LOC_Os01g50100.1, LOC_Os02g39660.1, LOC_Os01g06750.1, LOC_Os11g36190.2, LOC…
Biological Process	5	GO:0009308	amine metabolic process	0.00175864	0.0121554	25995	41	557	5	LOC_Os02g39795.1, LOC_Os02g39790.2, LOC_Os08g35860.1, LOC_Os09g25620.1, LOC_Os09g25625.1
Biological Process	2	GO:0023052	signaling	0.00177375	0.0121554	25995	1557	557	51	LOC_Os11g05930.1, LOC_Os09g36220.1, LOC_Os05g27520.2, LOC_Os04g54200.1, LOC_Os11g17080.1, LOC_Os01g40260.1, LOC_Os02g06200.1, LOC_Os05g06320.2, LOC_Os09g25090.1, LOC_Os10g39700.1, LOC_Os02g14480.1, LOC_Os07g48100.1, LOC_Os12g02450.1, LOC_Os06g21380.1, LOC_Os03g21230.1, LOC_Os04g49570.2, LOC_Os11g07040.1, LOC_Os04g15650.1, LOC_Os01g50100.1, LOC_Os02g39660.1, LOC_Os01g06750.1, LOC_Os11g36190.2, LOC…
Biological Process	3	GO:0051716	cellular response to stimulus	0.00201737	0.0136246	25995	1682	557	54	LOC_Os11g05930.1, LOC_Os09g36220.1, LOC_Os05g27520.2, LOC_Os04g54200.1, LOC_Os11g17080.1, LOC_Os01g40260.1, LOC_Os02g06200.1, LOC_Os05g06320.2, LOC_Os09g25090.1, LOC_Os10g39700.1, LOC_Os02g14480.1, LOC_Os07g48100.1, LOC_Os12g02450.1, LOC_Os06g21380.1, LOC_Os03g21230.1, LOC_Os04g49570.2, LOC_Os11g07040.1, LOC_Os04g15650.1, LOC_Os01g50100.1, LOC_Os02g39660.1, LOC_Os01g06750.1, LOC_Os11g36190.2, LOC…
Biological Process	4	GO:0009620	response to fungus	0.00267225	0.0168545	25995	4	557	2	LOC_Os11g37960.1, LOC_Os11g37970.1
Biological Process	4	GO:0009617	response to bacterium	0.00267225	0.0168545	25995	4	557	2	LOC_Os11g37960.1, LOC_Os11g37970.1
Biological Process	5	GO:0042742	defense response to bacterium	0.00267225	0.0168545	25995	4	557	2	LOC_Os11g37960.1, LOC_Os11g37970.1
Biological Process	5	GO:0050832	defense response to fungus	0.00267225	0.0168545	25995	4	557	2	LOC_Os11g37960.1, LOC_Os11g37970.1
Biological Process	3	GO:0048544	recognition of pollen	0.00271263	0.0168545	25995	111	557	8	LOC_Os04g54010.1, LOC_Os06g40030.1, LOC_Os04g54002.1, LOC_Os04g54020.1, LOC_Os11g10290.1, LOC_Os04g34370.1, LOC_Os04g54070.1, LOC_Os04g34290.1
Biological Process	3	GO:0008037	cell recognition	0.00271263	0.0168545	25995	111	557	8	LOC_Os04g54010.1, LOC_Os06g40030.1, LOC_Os04g54002.1, LOC_Os04g54020.1, LOC_Os11g10290.1, LOC_Os04g34370.1, LOC_Os04g54070.1, LOC_Os04g34290.1
Biological Process	3	GO:0009875	pollen-pistil interaction	0.0034385	0.0210835	25995	141	557	9	LOC_Os04g54010.1, LOC_Os06g40030.1, LOC_Os04g54002.1, LOC_Os04g54020.1, LOC_Os11g10290.1, LOC_Os04g34370.1, LOC_Os04g54070.1, LOC_Os04g34290.1, LOC_Os04g12080.1
Biological Process	3	GO:0006928	movement of cell or subcellular component	0.00355524	0.0212403	25995	48	557	5	LOC_Os12g36100.1, LOC_Os05g44560.1, LOC_Os04g28260.1, LOC_Os02g43050.1, LOC_Os02g43130.1
Biological Process	4	GO:0007018	microtubule-based movement	0.00355524	0.0212403	25995	48	557	5	LOC_Os12g36100.1, LOC_Os05g44560.1, LOC_Os04g28260.1, LOC_Os02g43050.1, LOC_Os02g43130.1
Biological Process	3	GO:0051707	response to other organism	0.00439057	0.0252593	25995	5	557	2	LOC_Os11g37960.1, LOC_Os11g37970.1
Biological Process	4	GO:0043207	response to external biotic stimulus	0.00439057	0.0252593	25995	5	557	2	LOC_Os11g37960.1, LOC_Os11g37970.1
Biological Process	4	GO:0098542	defense response to other organism	0.00439057	0.0252593	25995	5	557	2	LOC_Os11g37960.1, LOC_Os11g37970.1
Biological Process	3	GO:0050794	regulation of cellular process	0.00466014	0.0264832	25995	2718	557	78	LOC_Os11g05930.1, LOC_Os09g36220.1, LOC_Os01g06740.1, LOC_Os05g27520.2, LOC_Os04g54200.1, LOC_Os11g17080.1, LOC_Os01g40260.1, LOC_Os02g06200.1, LOC_Os05g06320.2, LOC_Os09g25090.1, LOC_Os05g39720.1, LOC_Os10g39700.1, LOC_Os02g14480.1, LOC_Os12g02450.1, LOC_Os07g48100.1, LOC_Os06g21380.1, LOC_Os03g21230.1, LOC_Os02g41800.1, LOC_Os01g01870.1, LOC_Os05g10930.1, LOC_Os04g49570.2, LOC_Os08g07970.1, LOC…
Biological Process	2	GO:0050789	regulation of biological process	0.0049923	0.028029	25995	2849	557	81	LOC_Os09g17850.1, LOC_Os11g05930.1, LOC_Os09g36220.1, LOC_Os04g54200.1, LOC_Os01g06740.1, LOC_Os05g27520.2, LOC_Os11g17080.1, LOC_Os01g40260.1, LOC_Os02g06200.1, LOC_Os05g06320.2, LOC_Os09g25090.1, LOC_Os05g39720.1, LOC_Os10g39700.1, LOC_Os02g14480.1, LOC_Os12g02450.1, LOC_Os07g48100.1, LOC_Os06g21380.1, LOC_Os03g21230.1, LOC_Os02g41800.1, LOC_Os01g01870.1, LOC_Os05g10930.1, LOC_Os04g49570.2, LOC…
Biological Process	3	GO:0071554	cell wall organization or biogenesis	0.00607909	0.0337244	25995	101	557	7	LOC_Os04g41680.1, LOC_Os03g40270.1, LOC_Os10g39700.1, LOC_Os04g41620.1, LOC_Os09g39760.1, LOC_Os03g04060.1, LOC_Os02g39330.1
Cellular Component	3	GO:0044815	DNA packaging complex	3.83708e-08	7.4823e-07	25995	46	557	10	LOC_Os06g04030.1, LOC_Os05g38740.1, LOC_Os04g18090.1, LOC_Os07g08710.1, LOC_Os03g02780.1, LOC_Os10g39410.1, LOC_Os01g64640.1, LOC_Os02g45940.1, LOC_Os07g36500.1, LOC_Os09g26340.1
Cellular Component	3	GO:0000785	chromatin	3.83708e-08	7.4823e-07	25995	46	557	10	LOC_Os06g04030.1, LOC_Os05g38740.1, LOC_Os04g18090.1, LOC_Os07g08710.1, LOC_Os03g02780.1, LOC_Os10g39410.1, LOC_Os01g64640.1, LOC_Os02g45940.1, LOC_Os07g36500.1, LOC_Os09g26340.1
Cellular Component	3	GO:0032993	protein-DNA complex	3.83708e-08	7.4823e-07	25995	46	557	10	LOC_Os06g04030.1, LOC_Os05g38740.1, LOC_Os04g18090.1, LOC_Os07g08710.1, LOC_Os03g02780.1, LOC_Os10g39410.1, LOC_Os01g64640.1, LOC_Os02g45940.1, LOC_Os07g36500.1, LOC_Os09g26340.1
Cellular Component	4	GO:0000786	nucleosome	3.83708e-08	7.4823e-07	25995	46	557	10	LOC_Os06g04030.1, LOC_Os05g38740.1, LOC_Os04g18090.1, LOC_Os07g08710.1, LOC_Os03g02780.1, LOC_Os10g39410.1, LOC_Os01g64640.1, LOC_Os02g45940.1, LOC_Os07g36500.1, LOC_Os09g26340.1
Cellular Component	3	GO:0071944	cell periphery	2.98193e-06	4.15777e-05	25995	3828	557	122	LOC_Os11g16470.2, LOC_Os07g18230.1, LOC_Os09g24924.1, LOC_Os11g12320.1, LOC_Os05g27520.2, LOC_Os01g03760.1, LOC_Os08g02700.1, LOC_Os10g10130.1, LOC_Os04g54002.1, LOC_Os04g21820.1, LOC_Os08g03350.1, LOC_Os01g73200.1, LOC_Os01g50100.1, LOC_Os04g41620.1, LOC_Os11g36190.2, LOC_Os07g36500.1, LOC_Os04g54010.1, LOC_Os04g41310.1, LOC_Os03g10100.1, LOC_Os04g30250.2, LOC_Os01g10450.2, LOC_Os06g07200.1, LOC…
Cellular Component	5	GO:0005694	chromosome	3.19828e-06	4.15777e-05	25995	89	557	11	LOC_Os06g04030.1, LOC_Os05g38740.1, LOC_Os04g18090.1, LOC_Os07g08710.1, LOC_Os03g02780.1, LOC_Os10g39410.1, LOC_Os01g64640.1, LOC_Os11g34270.1, LOC_Os02g45940.1, LOC_Os07g36500.1, LOC_Os09g26340.1
Cellular Component	4	GO:0005886	plasma membrane	4.05755e-06	4.52127e-05	25995	3069	557	102	LOC_Os11g16470.2, LOC_Os07g18230.1, LOC_Os09g24924.1, LOC_Os11g12320.1, LOC_Os05g27520.2, LOC_Os01g03760.1, LOC_Os08g02700.1, LOC_Os10g10130.1, LOC_Os04g54002.1, LOC_Os04g21820.1, LOC_Os08g03350.1, LOC_Os01g50100.1, LOC_Os11g36190.2, LOC_Os07g36500.1, LOC_Os04g54010.1, LOC_Os04g41310.1, LOC_Os03g10100.1, LOC_Os04g30250.2, LOC_Os01g10450.2, LOC_Os06g07200.1, LOC_Os04g24220.1, LOC_Os04g49560.1, LOC…
Cellular Component	3	GO:0016020	membrane	0.000512572	0.00499757	25995	6383	557	171	LOC_Os11g16470.2, LOC_Os07g18230.1, LOC_Os09g24924.1, LOC_Os11g12320.1, LOC_Os05g27520.2, LOC_Os01g03760.1, LOC_Os03g59450.1, LOC_Os08g02700.1, LOC_Os10g10130.1, LOC_Os04g54002.1, LOC_Os04g21820.1, LOC_Os09g29210.1, LOC_Os04g49757.1, LOC_Os08g03350.1, LOC_Os01g73200.1, LOC_Os03g50080.1, LOC_Os12g07810.1, LOC_Os01g50100.1, LOC_Os12g01480.1, LOC_Os11g36190.2, LOC_Os07g36500.1, LOC_Os04g54010.1, LOC…
Molecular Function	6	GO:0005524	ATP binding	1.1152e-18	1.46028e-16	25995	2671	557	128	LOC_Os11g16470.2, LOC_Os07g18230.1, LOC_Os06g46330.1, LOC_Os11g12320.1, LOC_Os09g14490.1, LOC_Os09g18360.1, LOC_Os11g44580.1, LOC_Os10g04730.1, LOC_Os10g10130.1, LOC_Os12g24320.1, LOC_Os02g18070.1, LOC_Os04g54002.1, LOC_Os04g57540.1, LOC_Os04g21820.1, LOC_Os03g21230.1, LOC_Os11g34270.1, LOC_Os01g02580.1, LOC_Os01g50100.1, LOC_Os04g53120.1, LOC_Os11g36190.2, LOC_Os01g57340.1, LOC_Os03g43440.1, LOC…
Molecular Function	6	GO:0032559	adenyl ribonucleotide binding	1.30046e-18	1.46028e-16	25995	2676	557	128	LOC_Os11g16470.2, LOC_Os07g18230.1, LOC_Os11g12320.1, LOC_Os06g46330.1, LOC_Os09g14490.1, LOC_Os09g18360.1, LOC_Os11g44580.1, LOC_Os10g04730.1, LOC_Os10g10130.1, LOC_Os12g24320.1, LOC_Os02g18070.1, LOC_Os04g54002.1, LOC_Os04g57540.1, LOC_Os04g21820.1, LOC_Os03g21230.1, LOC_Os11g34270.1, LOC_Os01g02580.1, LOC_Os01g50100.1, LOC_Os04g53120.1, LOC_Os11g36190.2, LOC_Os01g57340.1, LOC_Os03g43440.1, LOC…
Molecular Function	6	GO:0030554	adenyl nucleotide binding	1.47008e-18	1.46028e-16	25995	2680	557	128	LOC_Os11g16470.2, LOC_Os07g18230.1, LOC_Os11g12320.1, LOC_Os06g46330.1, LOC_Os09g14490.1, LOC_Os09g18360.1, LOC_Os11g44580.1, LOC_Os10g04730.1, LOC_Os10g10130.1, LOC_Os12g24320.1, LOC_Os02g18070.1, LOC_Os04g54002.1, LOC_Os04g57540.1, LOC_Os04g21820.1, LOC_Os03g21230.1, LOC_Os11g34270.1, LOC_Os01g02580.1, LOC_Os01g50100.1, LOC_Os04g53120.1, LOC_Os11g36190.2, LOC_Os01g57340.1, LOC_Os03g43440.1, LOC…
Molecular Function	5	GO:0016301	kinase activity	2.25838e-17	1.68249e-15	25995	2038	557	105	LOC_Os07g18230.1, LOC_Os06g46330.1, LOC_Os02g06200.1, LOC_Os09g18360.1, LOC_Os10g04730.1, LOC_Os10g10130.1, LOC_Os04g54002.1, LOC_Os04g57540.1, LOC_Os04g21820.1, LOC_Os03g21230.1, LOC_Os01g02580.1, LOC_Os02g39660.1, LOC_Os11g36190.2, LOC_Os03g43440.1, LOC_Os04g54010.1, LOC_Os11g09110.1, LOC_Os02g57530.1, LOC_Os04g41310.1, LOC_Os01g10450.2, LOC_Os04g30250.2, LOC_Os01g07940.1, LOC_Os01g02550.1, LOC…
Molecular Function	3	GO:0097367	carbohydrate derivative binding	5.56516e-17	3.31684e-15	25995	2937	557	132	LOC_Os11g16470.2, LOC_Os07g18230.1, LOC_Os11g12320.1, LOC_Os06g46330.1, LOC_Os05g27520.2, LOC_Os09g14490.1, LOC_Os09g18360.1, LOC_Os11g44580.1, LOC_Os10g04730.1, LOC_Os10g10130.1, LOC_Os12g24320.1, LOC_Os02g18070.1, LOC_Os04g54002.1, LOC_Os04g57540.1, LOC_Os04g21820.1, LOC_Os03g21230.1, LOC_Os11g34270.1, LOC_Os01g02580.1, LOC_Os01g50100.1, LOC_Os04g53120.1, LOC_Os11g36190.2, LOC_Os01g57340.1, LOC…
Molecular Function	4	GO:0016772	transferase activity, transferring phosphorus-containing groups	1.06128e-16	5.271e-15	25995	2241	557	110	LOC_Os07g18230.1, LOC_Os06g46330.1, LOC_Os02g06200.1, LOC_Os09g18360.1, LOC_Os10g04730.1, LOC_Os10g10130.1, LOC_Os04g54002.1, LOC_Os04g57540.1, LOC_Os04g21820.1, LOC_Os03g21230.1, LOC_Os01g02580.1, LOC_Os02g39660.1, LOC_Os12g01480.1, LOC_Os11g36190.2, LOC_Os03g43440.1, LOC_Os11g09110.1, LOC_Os04g54010.1, LOC_Os02g57530.1, LOC_Os04g41310.1, LOC_Os04g30250.2, LOC_Os01g10450.2, LOC_Os01g07940.1, LOC…
Molecular Function	4	GO:0032553	ribonucleotide binding	1.67927e-16	6.12613e-15	25995	2910	557	130	LOC_Os11g16470.2, LOC_Os07g18230.1, LOC_Os11g12320.1, LOC_Os06g46330.1, LOC_Os05g27520.2, LOC_Os09g14490.1, LOC_Os09g18360.1, LOC_Os11g44580.1, LOC_Os10g04730.1, LOC_Os10g10130.1, LOC_Os12g24320.1, LOC_Os02g18070.1, LOC_Os04g54002.1, LOC_Os04g57540.1, LOC_Os04g21820.1, LOC_Os03g21230.1, LOC_Os11g34270.1, LOC_Os01g02580.1, LOC_Os01g50100.1, LOC_Os04g53120.1, LOC_Os11g36190.2, LOC_Os01g57340.1, LOC…
Molecular Function	5	GO:0035639	purine ribonucleoside triphosphate binding	1.80343e-16	6.12613e-15	25995	2879	557	129	LOC_Os11g16470.2, LOC_Os07g18230.1, LOC_Os06g46330.1, LOC_Os11g12320.1, LOC_Os05g27520.2, LOC_Os09g14490.1, LOC_Os09g18360.1, LOC_Os11g44580.1, LOC_Os10g04730.1, LOC_Os10g10130.1, LOC_Os12g24320.1, LOC_Os02g18070.1, LOC_Os04g54002.1, LOC_Os04g57540.1, LOC_Os04g21820.1, LOC_Os03g21230.1, LOC_Os11g34270.1, LOC_Os01g02580.1, LOC_Os01g50100.1, LOC_Os04g53120.1, LOC_Os11g36190.2, LOC_Os01g57340.1, LOC…
Molecular Function	4	GO:0004672	protein kinase activity	1.85017e-16	6.12613e-15	25995	1500	557	85	LOC_Os05g39090.1, LOC_Os02g05730.1, LOC_Os04g12580.1, LOC_Os09g29540.1, LOC_Os07g18230.1, LOC_Os06g46330.1, LOC_Os11g17080.1, LOC_Os09g30454.1, LOC_Os01g02830.1, LOC_Os05g06320.2, LOC_Os07g35790.1, LOC_Os09g18360.1, LOC_Os10g04730.1, LOC_Os01g33110.1, LOC_Os10g10130.1, LOC_Os09g25090.1, LOC_Os04g30240.1, LOC_Os04g54002.1, LOC_Os02g14480.1, LOC_Os07g48100.1, LOC_Os04g21820.1, LOC_Os03g21230.1, LOC…
Molecular Function	5	GO:0032555	purine ribonucleotide binding	2.06789e-16	6.16232e-15	25995	2884	557	129	LOC_Os11g16470.2, LOC_Os07g18230.1, LOC_Os11g12320.1, LOC_Os06g46330.1, LOC_Os05g27520.2, LOC_Os09g14490.1, LOC_Os09g18360.1, LOC_Os11g44580.1, LOC_Os10g04730.1, LOC_Os10g10130.1, LOC_Os12g24320.1, LOC_Os02g18070.1, LOC_Os04g54002.1, LOC_Os04g57540.1, LOC_Os04g21820.1, LOC_Os03g21230.1, LOC_Os11g34270.1, LOC_Os01g02580.1, LOC_Os01g50100.1, LOC_Os04g53120.1, LOC_Os11g36190.2, LOC_Os01g57340.1, LOC…
Molecular Function	5	GO:0017076	purine nucleotide binding	2.57176e-16	6.96714e-15	25995	2892	557	129	LOC_Os11g16470.2, LOC_Os07g18230.1, LOC_Os11g12320.1, LOC_Os06g46330.1, LOC_Os05g27520.2, LOC_Os09g14490.1, LOC_Os09g18360.1, LOC_Os11g44580.1, LOC_Os10g04730.1, LOC_Os10g10130.1, LOC_Os12g24320.1, LOC_Os02g18070.1, LOC_Os04g54002.1, LOC_Os04g57540.1, LOC_Os04g21820.1, LOC_Os03g21230.1, LOC_Os11g34270.1, LOC_Os01g02580.1, LOC_Os01g50100.1, LOC_Os04g53120.1, LOC_Os11g36190.2, LOC_Os01g57340.1, LOC…
Molecular Function	3	GO:0036094	small molecule binding	3.22645e-16	7.92128e-15	25995	4423	557	172	LOC_Os09g10340.1, LOC_Os04g27020.1, LOC_Os11g16470.2, LOC_Os07g18230.1, LOC_Os11g12320.1, LOC_Os06g46330.1, LOC_Os05g27520.2, LOC_Os09g14490.1, LOC_Os02g06200.1, LOC_Os09g18360.1, LOC_Os11g44580.1, LOC_Os10g04730.1, LOC_Os12g24320.1, LOC_Os10g10130.1, LOC_Os02g18070.1, LOC_Os04g54002.1, LOC_Os04g57540.1, LOC_Os05g44320.1, LOC_Os03g21230.1, LOC_Os04g21820.1, LOC_Os11g34270.1, LOC_Os01g02580.1, LOC…
Molecular Function	5	GO:0016773	phosphotransferase activity, alcohol group as acceptor	3.45559e-16	7.92128e-15	25995	1633	557	89	LOC_Os05g39090.1, LOC_Os02g05730.1, LOC_Os04g12580.1, LOC_Os09g29540.1, LOC_Os07g18230.1, LOC_Os06g46330.1, LOC_Os11g17080.1, LOC_Os04g54200.1, LOC_Os09g30454.1, LOC_Os01g02830.1, LOC_Os05g06320.2, LOC_Os07g35790.1, LOC_Os09g18360.1, LOC_Os04g57410.1, LOC_Os10g04730.1, LOC_Os01g33110.1, LOC_Os10g10130.1, LOC_Os09g25090.1, LOC_Os04g30240.1, LOC_Os04g54002.1, LOC_Os02g14480.1, LOC_Os07g48100.1, LOC…
Molecular Function	4	GO:0000166	nucleotide binding	4.66129e-16	9.26043e-15	25995	3928	557	158	LOC_Os11g16470.2, LOC_Os07g18230.1, LOC_Os11g12320.1, LOC_Os06g46330.1, LOC_Os05g27520.2, LOC_Os09g14490.1, LOC_Os02g06200.1, LOC_Os09g18360.1, LOC_Os11g44580.1, LOC_Os10g04730.1, LOC_Os10g10130.1, LOC_Os12g24320.1, LOC_Os02g18070.1, LOC_Os04g54002.1, LOC_Os04g57540.1, LOC_Os04g21820.1, LOC_Os03g21230.1, LOC_Os05g44320.1, LOC_Os11g34270.1, LOC_Os01g02580.1, LOC_Os11g24570.1, LOC_Os02g03040.1, LOC…
Molecular Function	4	GO:1901265	nucleoside phosphate binding	4.66129e-16	9.26043e-15	25995	3928	557	158	LOC_Os11g16470.2, LOC_Os07g18230.1, LOC_Os11g12320.1, LOC_Os06g46330.1, LOC_Os05g27520.2, LOC_Os09g14490.1, LOC_Os02g06200.1, LOC_Os09g18360.1, LOC_Os11g44580.1, LOC_Os10g04730.1, LOC_Os12g24320.1, LOC_Os10g10130.1, LOC_Os02g18070.1, LOC_Os04g54002.1, LOC_Os04g57540.1, LOC_Os05g44320.1, LOC_Os03g21230.1, LOC_Os04g21820.1, LOC_Os11g34270.1, LOC_Os01g02580.1, LOC_Os11g24570.1, LOC_Os02g03040.1, LOC…
Molecular Function	4	GO:0043168	anion binding	3.44658e-15	6.41925e-14	25995	3267	557	137	LOC_Os11g16470.2, LOC_Os07g18230.1, LOC_Os11g12320.1, LOC_Os06g46330.1, LOC_Os05g27520.2, LOC_Os09g14490.1, LOC_Os09g18360.1, LOC_Os11g44580.1, LOC_Os10g04730.1, LOC_Os10g10130.1, LOC_Os12g24320.1, LOC_Os02g18070.1, LOC_Os04g54002.1, LOC_Os04g57540.1, LOC_Os04g21820.1, LOC_Os03g21230.1, LOC_Os11g34270.1, LOC_Os01g02580.1, LOC_Os01g50100.1, LOC_Os04g53120.1, LOC_Os11g36190.2, LOC_Os01g57340.1, LOC…
Molecular Function	3	GO:0043167	ion binding	3.61845e-12	6.34293e-11	25995	4704	557	167	LOC_Os09g10340.1, LOC_Os04g27020.1, LOC_Os11g16470.2, LOC_Os07g18230.1, LOC_Os11g12320.1, LOC_Os06g46330.1, LOC_Os05g27520.2, LOC_Os09g14490.1, LOC_Os09g18360.1, LOC_Os11g44580.1, LOC_Os10g04730.1, LOC_Os10g10130.1, LOC_Os12g24320.1, LOC_Os02g18070.1, LOC_Os04g54002.1, LOC_Os04g57540.1, LOC_Os04g21820.1, LOC_Os03g21230.1, LOC_Os11g34270.1, LOC_Os01g02580.1, LOC_Os03g08999.1, LOC_Os01g50100.1, LOC…
Molecular Function	3	GO:0016740	transferase activity	7.27302e-12	1.20409e-10	25995	4133	557	151	LOC_Os09g17850.1, LOC_Os07g18230.1, LOC_Os06g46330.1, LOC_Os10g38360.1, LOC_Os10g03440.1, LOC_Os02g06200.1, LOC_Os09g18360.1, LOC_Os10g04730.1, LOC_Os10g10130.1, LOC_Os04g54002.1, LOC_Os04g57540.1, LOC_Os09g17560.1, LOC_Os04g21820.1, LOC_Os03g21230.1, LOC_Os01g02580.1, LOC_Os05g04940.1, LOC_Os12g03720.1, LOC_Os02g39660.1, LOC_Os12g01480.1, LOC_Os11g36190.2, LOC_Os05g40720.1, LOC_Os03g43440.1, LOC…
Molecular Function	3	GO:1901363	heterocyclic compound binding	2.61191e-11	4.06073e-10	25995	7415	557	231	LOC_Os09g10340.1, LOC_Os04g27020.1, LOC_Os07g18230.1, LOC_Os09g36220.1, LOC_Os11g12320.1, LOC_Os06g46330.1, LOC_Os05g27520.2, LOC_Os09g18360.1, LOC_Os11g44580.1, LOC_Os04g21820.1, LOC_Os01g02580.1, LOC_Os01g73200.1, LOC_Os12g06200.1, LOC_Os11g36190.2, LOC_Os07g36500.1, LOC_Os01g57340.1, LOC_Os02g46990.1, LOC_Os04g54010.1, LOC_Os04g30250.2, LOC_Os01g10450.2, LOC_Os04g24220.1, LOC_Os09g19390.1, LOC…
Molecular Function	3	GO:0097159	organic cyclic compound binding	2.72532e-11	4.06073e-10	25995	7418	557	231	LOC_Os09g10340.1, LOC_Os04g27020.1, LOC_Os07g18230.1, LOC_Os09g36220.1, LOC_Os11g12320.1, LOC_Os06g46330.1, LOC_Os05g27520.2, LOC_Os09g18360.1, LOC_Os11g44580.1, LOC_Os04g21820.1, LOC_Os01g02580.1, LOC_Os01g73200.1, LOC_Os12g06200.1, LOC_Os11g36190.2, LOC_Os07g36500.1, LOC_Os01g57340.1, LOC_Os02g46990.1, LOC_Os04g54010.1, LOC_Os04g30250.2, LOC_Os01g10450.2, LOC_Os04g24220.1, LOC_Os09g19390.1, LOC…
Molecular Function	3	GO:0140096	catalytic activity, acting on a protein	6.39675e-10	9.07729e-09	25995	2291	557	94	LOC_Os05g39090.1, LOC_Os02g05730.1, LOC_Os04g12580.1, LOC_Os09g29540.1, LOC_Os07g18230.1, LOC_Os06g46330.1, LOC_Os11g17080.1, LOC_Os10g03440.1, LOC_Os09g30454.1, LOC_Os01g02830.1, LOC_Os05g06320.2, LOC_Os07g35790.1, LOC_Os09g18360.1, LOC_Os10g39260.1, LOC_Os10g04730.1, LOC_Os01g33110.1, LOC_Os10g10130.1, LOC_Os09g25090.1, LOC_Os04g30240.1, LOC_Os04g54002.1, LOC_Os02g14480.1, LOC_Os07g48100.1, LOC…
Molecular Function	2	GO:0005488	binding	6.67631e-09	9.04337e-08	25995	13378	557	353	LOC_Os01g07390.1, LOC_Os09g10340.1, LOC_Os04g27020.1, LOC_Os07g18230.1, LOC_Os09g36220.1, LOC_Os11g12320.1, LOC_Os06g46330.1, LOC_Os05g27520.2, LOC_Os10g03440.1, LOC_Os07g03200.1, LOC_Os09g18360.1, LOC_Os11g44580.1, LOC_Os04g43400.1, LOC_Os04g21820.1, LOC_Os09g17560.1, LOC_Os11g37390.1, LOC_Os01g02580.1, LOC_Os01g73200.1, LOC_Os03g50080.1, LOC_Os12g06200.1, LOC_Os11g36190.2, LOC_Os07g36500.1, LOC…
Molecular Function	3	GO:0005515	protein binding	3.69795e-07	4.79126e-06	25995	5644	557	171	LOC_Os01g03820.1, LOC_Os11g16470.2, LOC_Os09g36220.1, LOC_Os11g12320.1, LOC_Os10g38360.1, LOC_Os05g27520.2, LOC_Os02g06200.1, LOC_Os07g03200.1, LOC_Os11g44580.1, LOC_Os10g10130.1, LOC_Os02g18070.1, LOC_Os05g39720.1, LOC_Os12g02450.1, LOC_Os09g17560.1, LOC_Os05g44320.1, LOC_Os04g21820.1, LOC_Os11g37390.1, LOC_Os08g07970.1, LOC_Os12g06200.1, LOC_Os02g39660.1, LOC_Os04g57880.1, LOC_Os04g53120.1, LOC…
Molecular Function	2	GO:0003824	catalytic activity	1.42805e-05	0.000177317	25995	10554	557	275	LOC_Os09g10340.1, LOC_Os04g27020.1, LOC_Os09g17850.1, LOC_Os07g18230.1, LOC_Os06g46330.1, LOC_Os05g27520.2, LOC_Os10g03440.1, LOC_Os09g18360.1, LOC_Os04g43400.1, LOC_Os04g21820.1, LOC_Os09g17560.1, LOC_Os01g02580.1, LOC_Os01g73200.1, LOC_Os03g50080.1, LOC_Os04g26920.3, LOC_Os12g07810.1, LOC_Os04g41620.1, LOC_Os11g36190.2, LOC_Os02g12380.1, LOC_Os02g46990.1, LOC_Os01g41160.1, LOC_Os04g54010.1, LOC…
Molecular Function	6	GO:0004568	chitinase activity	2.21775e-05	0.000264356	25995	17	557	5	LOC_Os04g41680.1, LOC_Os10g39700.1, LOC_Os04g41620.1, LOC_Os03g04060.1, LOC_Os02g39330.1
Molecular Function	6	GO:0004014	adenosylmethionine decarboxylase activity	2.41222e-05	0.000276478	25995	9	557	4	LOC_Os02g39795.1, LOC_Os02g39790.2, LOC_Os09g25620.1, LOC_Os09g25625.1
Molecular Function	3	GO:0030246	carbohydrate binding	8.18032e-05	0.000902865	25995	244	557	16	LOC_Os12g03720.1, LOC_Os06g40030.1, LOC_Os04g12580.1, LOC_Os02g45320.1, LOC_Os04g34370.1, LOC_Os04g39910.1, LOC_Os04g39930.1, LOC_Os04g12080.1, LOC_Os04g54010.1, LOC_Os04g54002.1, LOC_Os04g54020.1, LOC_Os11g10290.1, LOC_Os04g34290.1, LOC_Os11g37960.1, LOC_Os11g37970.1, LOC_Os11g03900.1
Molecular Function	5	GO:0043531	ADP binding	8.53402e-05	0.000908264	25995	498	557	25	LOC_Os12g10180.1, LOC_Os11g16470.2, LOC_Os11g34920.1, LOC_Os11g12320.1, LOC_Os05g34220.1, LOC_Os09g14490.1, LOC_Os10g04570.1, LOC_Os10g07534.1, LOC_Os09g14450.1, LOC_Os11g44580.1, LOC_Os12g13550.1, LOC_Os02g18070.1, LOC_Os09g09490.1, LOC_Os08g10430.1, LOC_Os11g11990.1, LOC_Os11g12330.1, LOC_Os04g53120.1, LOC_Os11g37870.1, LOC_Os01g57340.1, LOC_Os10g04180.1, LOC_Os01g57310.2, LOC_Os11g45130.1, LOC…
Molecular Function	3	GO:0022857	transmembrane transporter activity	0.000101134	0.00103924	25995	627	557	29	LOC_Os02g54640.1, LOC_Os08g10630.1, LOC_Os09g24924.1, LOC_Os01g45990.1, LOC_Os08g10550.1, LOC_Os03g29850.1, LOC_Os11g04030.1, LOC_Os12g04220.1, LOC_Os06g37010.1, LOC_Os03g62200.1, LOC_Os10g30790.2, LOC_Os10g41190.1, LOC_Os06g29844.1, LOC_Os01g16260.1, LOC_Os04g49570.2, LOC_Os07g47100.2, LOC_Os02g27490.1, LOC_Os01g50100.1, LOC_Os07g09340.1, LOC_Os01g41720.1, LOC_Os04g30490.1, LOC_Os03g10100.1, LOC…
Molecular Function	2	GO:0005215	transporter activity	0.000252548	0.00250865	25995	1499	557	53	LOC_Os01g55500.1, LOC_Os09g24924.1, LOC_Os08g10550.1, LOC_Os11g04030.1, LOC_Os12g07970.2, LOC_Os01g61044.1, LOC_Os03g59450.1, LOC_Os06g37010.1, LOC_Os09g39910.1, LOC_Os10g30790.2, LOC_Os02g10650.1, LOC_Os09g29210.1, LOC_Os05g28510.4, LOC_Os04g49757.1, LOC_Os10g42960.1, LOC_Os08g03350.1, LOC_Os01g45830.1, LOC_Os04g49570.2, LOC_Os01g50100.1, LOC_Os07g09340.1, LOC_Os01g42410.1, LOC_Os04g30490.1, LOC…
Molecular Function	4	GO:0015075	ion transmembrane transporter activity	0.00291334	0.0280057	25995	371	557	17	LOC_Os04g49570.2, LOC_Os07g47100.2, LOC_Os02g54640.1, LOC_Os08g10630.1, LOC_Os02g27490.1, LOC_Os01g45990.1, LOC_Os08g10550.1, LOC_Os03g29850.1, LOC_Os07g09340.1, LOC_Os01g41720.1, LOC_Os12g04220.1, LOC_Os06g37010.1, LOC_Os03g62200.1, LOC_Os07g12890.1, LOC_Os01g16910.1, LOC_Os02g34580.1, LOC_Os12g02840.1
Molecular Function	9	GO:0003777	microtubule motor activity	0.00355524	0.0331082	25995	48	557	5	LOC_Os12g36100.1, LOC_Os05g44560.1, LOC_Os04g28260.1, LOC_Os02g43050.1, LOC_Os02g43130.1
Molecular Function	6	GO:0004576	oligosaccharyl transferase activity	0.00439057	0.0396482	25995	5	557	2	LOC_Os04g57890.1, LOC_Os07g10830.1
Molecular Function	4	GO:0015318	inorganic molecular entity transmembrane transporter activity	0.00495156	0.043399	25995	327	557	15	LOC_Os04g49570.2, LOC_Os07g47100.2, LOC_Os02g54640.1, LOC_Os08g10630.1, LOC_Os02g27490.1, LOC_Os01g45990.1, LOC_Os08g10550.1, LOC_Os03g29850.1, LOC_Os01g41720.1, LOC_Os06g37010.1, LOC_Os03g62200.1, LOC_Os07g12890.1, LOC_Os01g16910.1, LOC_Os02g34580.1, LOC_Os12g02840.1
Molecular Function	6	GO:0046873	metal ion transmembrane transporter activity	0.0054561	0.0464548	25995	99	557	7	LOC_Os02g27490.1, LOC_Os08g10630.1, LOC_Os07g12890.1, LOC_Os08g10550.1, LOC_Os03g29850.1, LOC_Os01g41720.1, LOC_Os06g37010.1
Molecular Function	3	GO:0030545	receptor regulator activity	0.00649261	0.0496102	25995	6	557	2	LOC_Os11g35310.1, LOC_Os07g03200.1
Molecular Function	4	GO:0030546	signaling receptor activator activity	0.00649261	0.0496102	25995	6	557	2	LOC_Os11g35310.1, LOC_Os07g03200.1
Molecular Function	5	GO:0048018	receptor ligand activity	0.00649261	0.0496102	25995	6	557	2	LOC_Os11g35310.1, LOC_Os07g03200.1
Molecular Function	6	GO:0008083	growth factor activity	0.00649261	0.0496102	25995	6	557	2	LOC_Os11g35310.1, LOC_Os07g03200.1

## Sheet: GO_C3
								C3
GO Type	Level	GO ID	GO Name	p-value	corr. pvalue	Pop total	Pop hits	Total	Gene count	Genes
Biological Process	4	GO:0015979	photosynthesis	1.28923e-23	7.83852e-21	25995	251	1043	53	LOC_Os03g21560.1, LOC_Os09g36450.1, LOC_Os05g33280.1, LOC_Os02g02520.1, LOC_Os07g38960.1, LOC_Os07g37250.1, LOC_Os07g04840.1, LOC_Os03g52130.1, LOC_Os07g25430.1, LOC_Os11g01530.1, LOC_Os08g29370.1, LOC_Os01g39960.1, LOC_Os03g22370.1, LOC_Os03g09060.1, LOC_Os07g47640.1, LOC_Os04g33830.1, LOC_Os03g56670.1, LOC_Os07g28610.1, LOC_Os02g15750.1, LOC_Os03g36540.1, LOC_Os12g08770.1, LOC_Os09g26810.1, LOC…
Biological Process	5	GO:0009765	photosynthesis, light harvesting	4.85299e-13	1.47531e-10	25995	15	1043	11	LOC_Os07g37240.1, LOC_Os04g38410.1, LOC_Os06g21590.1, LOC_Os08g33820.1, LOC_Os07g37550.1, LOC_Os11g13890.1, LOC_Os09g26810.1, LOC_Os01g52240.1, LOC_Os07g38960.1, LOC_Os01g41710.1, LOC_Os03g39610.1
Biological Process	4	GO:0006091	generation of precursor metabolites and energy	2.86753e-11	5.81152e-09	25995	380	1043	46	LOC_Os01g22900.1, LOC_Os05g06720.2, LOC_Os06g14510.3, LOC_Os04g01600.2, LOC_Os02g51470.3, LOC_Os03g02690.1, LOC_Os03g21560.1, LOC_Os10g35840.1, LOC_Os05g33280.1, LOC_Os11g13890.1, LOC_Os02g02520.1, LOC_Os04g38600.1, LOC_Os07g38960.1, LOC_Os05g45954.1, LOC_Os02g12760.1, LOC_Os01g41710.1, LOC_Os07g37250.1, LOC_Os08g01380.1, LOC_Os07g04840.1, LOC_Os06g21590.1, LOC_Os01g53910.1, LOC_Os08g29370.1, LOC…
Biological Process	4	GO:0005975	carbohydrate metabolic process	4.77057e-10	7.25127e-08	25995	1149	1043	91	LOC_Os01g22900.1, LOC_Os09g32670.1, LOC_Os07g24190.1, LOC_Os03g53800.3, LOC_Os03g18890.1, LOC_Os09g36450.1, LOC_Os09g35800.1, LOC_Os04g54810.1, LOC_Os09g36350.1, LOC_Os06g21570.1, LOC_Os08g14330.2, LOC_Os01g03950.1, LOC_Os02g53200.1, LOC_Os03g51000.1, LOC_Os08g39870.1, LOC_Os06g37560.1, LOC_Os01g47400.1, LOC_Os05g15770.1, LOC_Os01g56670.1, LOC_Os09g35970.1, LOC_Os10g35110.2, LOC_Os09g15820.1, LOC…
Biological Process	5	GO:0019684	photosynthesis, light reaction	8.38908e-09	1.02011e-06	25995	36	1043	12	LOC_Os11g13890.1, LOC_Os01g31690.1, LOC_Os07g38960.1, LOC_Os01g41710.1, LOC_Os07g37240.1, LOC_Os04g38410.1, LOC_Os06g21590.1, LOC_Os08g33820.1, LOC_Os07g37550.1, LOC_Os09g26810.1, LOC_Os01g52240.1, LOC_Os03g39610.1
Biological Process	4	GO:0044262	cellular carbohydrate metabolic process	9.75475e-07	9.88481e-05	25995	207	1043	25	LOC_Os01g22900.1, LOC_Os09g32670.1, LOC_Os07g24190.1, LOC_Os06g48200.1, LOC_Os09g25490.1, LOC_Os09g35800.1, LOC_Os03g51000.1, LOC_Os07g14850.1, LOC_Os02g54890.1, LOC_Os01g54620.1, LOC_Os03g59340.1, LOC_Os08g06380.1, LOC_Os05g08370.1, LOC_Os06g36560.1, LOC_Os03g28330.4, LOC_Os08g28730.1, LOC_Os04g32320.1, LOC_Os01g54560.1, LOC_Os02g54820.1, LOC_Os03g21620.1, LOC_Os11g33270.1, LOC_Os10g32980.1, LOC…
Biological Process	8	GO:0030243	cellulose metabolic process	9.21112e-06	0.000700045	25995	36	1043	9	LOC_Os08g06380.1, LOC_Os05g08370.1, LOC_Os07g24190.1, LOC_Os09g25490.1, LOC_Os10g32980.1, LOC_Os07g14850.1, LOC_Os07g10770.1, LOC_Os01g54620.1, LOC_Os03g59340.1
Biological Process	9	GO:0030244	cellulose biosynthetic process	9.21112e-06	0.000700045	25995	36	1043	9	LOC_Os08g06380.1, LOC_Os05g08370.1, LOC_Os07g24190.1, LOC_Os09g25490.1, LOC_Os10g32980.1, LOC_Os07g14850.1, LOC_Os07g10770.1, LOC_Os01g54620.1, LOC_Os03g59340.1
Biological Process	5	GO:0005976	polysaccharide metabolic process	1.27093e-05	0.00075384	25995	153	1043	19	LOC_Os01g22900.1, LOC_Os08g06380.1, LOC_Os05g08370.1, LOC_Os09g32670.1, LOC_Os07g24190.1, LOC_Os06g48200.1, LOC_Os09g25490.1, LOC_Os09g35800.1, LOC_Os08g28730.1, LOC_Os03g21620.1, LOC_Os11g33270.1, LOC_Os10g32980.1, LOC_Os03g22790.1, LOC_Os08g13920.1, LOC_Os07g14850.1, LOC_Os07g10770.1, LOC_Os02g54890.1, LOC_Os01g54620.1, LOC_Os03g59340.1
Biological Process	6	GO:0006073	cellular glucan metabolic process	1.46457e-05	0.00075384	25995	79	1043	13	LOC_Os01g22900.1, LOC_Os08g06380.1, LOC_Os05g08370.1, LOC_Os07g24190.1, LOC_Os06g48200.1, LOC_Os09g25490.1, LOC_Os10g32980.1, LOC_Os11g33270.1, LOC_Os08g13920.1, LOC_Os07g14850.1, LOC_Os07g10770.1, LOC_Os01g54620.1, LOC_Os03g59340.1
Biological Process	6	GO:0044042	glucan metabolic process	1.46457e-05	0.00075384	25995	79	1043	13	LOC_Os01g22900.1, LOC_Os08g06380.1, LOC_Os05g08370.1, LOC_Os07g24190.1, LOC_Os06g48200.1, LOC_Os09g25490.1, LOC_Os11g33270.1, LOC_Os10g32980.1, LOC_Os08g13920.1, LOC_Os07g14850.1, LOC_Os07g10770.1, LOC_Os01g54620.1, LOC_Os03g59340.1
Biological Process	5	GO:0044264	cellular polysaccharide metabolic process	1.6067e-05	0.00075384	25995	142	1043	18	LOC_Os01g22900.1, LOC_Os08g06380.1, LOC_Os05g08370.1, LOC_Os09g32670.1, LOC_Os07g24190.1, LOC_Os06g48200.1, LOC_Os09g25490.1, LOC_Os09g35800.1, LOC_Os08g28730.1, LOC_Os03g21620.1, LOC_Os11g33270.1, LOC_Os10g32980.1, LOC_Os08g13920.1, LOC_Os07g14850.1, LOC_Os07g10770.1, LOC_Os02g54890.1, LOC_Os01g54620.1, LOC_Os03g59340.1
Biological Process	3	GO:0009628	response to abiotic stimulus	1.61183e-05	0.00075384	25995	2172	1043	126	LOC_Os06g14240.1, LOC_Os01g64960.1, LOC_Os12g38640.1, LOC_Os12g17600.1, LOC_Os09g33850.1, LOC_Os06g06050.1, LOC_Os09g28500.1, LOC_Os03g58040.1, LOC_Os10g17260.1, LOC_Os03g16020.1, LOC_Os08g44770.1, LOC_Os03g04570.1, LOC_Os08g41100.1, LOC_Os12g19381.1, LOC_Os02g39930.1, LOC_Os12g04480.1, LOC_Os01g63260.1, LOC_Os01g53240.1, LOC_Os03g55530.1, LOC_Os11g32650.1, LOC_Os08g29170.1, LOC_Os12g06340.1, LOC…
Biological Process	5	GO:0034637	cellular carbohydrate biosynthetic process	2.35363e-05	0.000999429	25995	146	1043	18	LOC_Os01g22900.1, LOC_Os08g06380.1, LOC_Os05g08370.1, LOC_Os09g32670.1, LOC_Os07g24190.1, LOC_Os09g25490.1, LOC_Os09g35800.1, LOC_Os08g28730.1, LOC_Os01g54560.1, LOC_Os02g54820.1, LOC_Os03g21620.1, LOC_Os10g32980.1, LOC_Os05g44100.1, LOC_Os07g14850.1, LOC_Os07g10770.1, LOC_Os02g54890.1, LOC_Os01g54620.1, LOC_Os03g59340.1
Biological Process	7	GO:0009250	glucan biosynthetic process	2.4657e-05	0.000999429	25995	50	1043	10	LOC_Os01g22900.1, LOC_Os08g06380.1, LOC_Os05g08370.1, LOC_Os07g24190.1, LOC_Os09g25490.1, LOC_Os10g32980.1, LOC_Os07g14850.1, LOC_Os07g10770.1, LOC_Os01g54620.1, LOC_Os03g59340.1
Biological Process	5	GO:0016051	carbohydrate biosynthetic process	4.03257e-05	0.00153238	25995	166	1043	19	LOC_Os01g22900.1, LOC_Os08g06380.1, LOC_Os05g08370.1, LOC_Os06g14510.3, LOC_Os09g32670.1, LOC_Os07g24190.1, LOC_Os09g25490.1, LOC_Os09g35800.1, LOC_Os08g28730.1, LOC_Os01g54560.1, LOC_Os02g54820.1, LOC_Os03g21620.1, LOC_Os10g32980.1, LOC_Os05g44100.1, LOC_Os07g14850.1, LOC_Os07g10770.1, LOC_Os02g54890.1, LOC_Os01g54620.1, LOC_Os03g59340.1
Biological Process	6	GO:0033692	cellular polysaccharide biosynthetic process	4.66153e-05	0.00157456	25995	113	1043	15	LOC_Os01g22900.1, LOC_Os08g06380.1, LOC_Os05g08370.1, LOC_Os09g32670.1, LOC_Os07g24190.1, LOC_Os09g25490.1, LOC_Os09g35800.1, LOC_Os08g28730.1, LOC_Os03g21620.1, LOC_Os10g32980.1, LOC_Os07g14850.1, LOC_Os07g10770.1, LOC_Os02g54890.1, LOC_Os01g54620.1, LOC_Os03g59340.1
Biological Process	6	GO:0000271	polysaccharide biosynthetic process	4.66153e-05	0.00157456	25995	113	1043	15	LOC_Os01g22900.1, LOC_Os08g06380.1, LOC_Os05g08370.1, LOC_Os09g32670.1, LOC_Os07g24190.1, LOC_Os09g25490.1, LOC_Os09g35800.1, LOC_Os08g28730.1, LOC_Os03g21620.1, LOC_Os10g32980.1, LOC_Os07g14850.1, LOC_Os07g10770.1, LOC_Os02g54890.1, LOC_Os01g54620.1, LOC_Os03g59340.1
Biological Process	3	GO:0055114	oxidation-reduction process	6.63128e-05	0.00212201	25995	1549	1043	93	LOC_Os01g22900.1, LOC_Os09g32670.1, LOC_Os10g16974.1, LOC_Os01g11340.1, LOC_Os03g64280.1, LOC_Os03g48430.1, LOC_Os09g35800.1, LOC_Os10g01044.1, LOC_Os06g48030.1, LOC_Os01g01030.1, LOC_Os02g14440.1, LOC_Os09g25850.1, LOC_Os03g04660.1, LOC_Os03g58040.1, LOC_Os10g14180.8, LOC_Os07g47990.1, LOC_Os03g22780.1, LOC_Os04g27060.1, LOC_Os04g01140.1, LOC_Os04g51920.1, LOC_Os10g17260.1, LOC_Os12g26290.2, LOC…
Biological Process	7	GO:0051273	beta-glucan metabolic process	8.97062e-05	0.00259721	25995	47	1043	9	LOC_Os08g06380.1, LOC_Os05g08370.1, LOC_Os07g24190.1, LOC_Os09g25490.1, LOC_Os10g32980.1, LOC_Os07g14850.1, LOC_Os07g10770.1, LOC_Os01g54620.1, LOC_Os03g59340.1
Biological Process	8	GO:0051274	beta-glucan biosynthetic process	8.97062e-05	0.00259721	25995	47	1043	9	LOC_Os08g06380.1, LOC_Os05g08370.1, LOC_Os07g24190.1, LOC_Os09g25490.1, LOC_Os10g32980.1, LOC_Os07g14850.1, LOC_Os07g10770.1, LOC_Os01g54620.1, LOC_Os03g59340.1
Biological Process	3	GO:0007017	microtubule-based process	0.000191906	0.00530358	25995	75	1043	11	LOC_Os01g54080.1, LOC_Os05g34170.2, LOC_Os09g35890.1, LOC_Os01g55510.1, LOC_Os03g45920.1, LOC_Os01g18050.1, LOC_Os10g36880.1, LOC_Os11g42800.1, LOC_Os01g43580.1, LOC_Os02g53520.1, LOC_Os08g43400.1
Biological Process	6	GO:0006778	porphyrin-containing compound metabolic process	0.000377879	0.00998914	25995	25	1043	6	LOC_Os03g21900.1, LOC_Os06g04150.1, LOC_Os03g36540.1, LOC_Os07g08970.1, LOC_Os04g52130.1, LOC_Os03g27770.1
Biological Process	5	GO:0033013	tetrapyrrole metabolic process	0.00049364	0.0125056	25995	36	1043	7	LOC_Os03g21900.1, LOC_Os06g04150.1, LOC_Os03g36540.1, LOC_Os10g35840.1, LOC_Os07g08970.1, LOC_Os04g52130.1, LOC_Os03g27770.1
Biological Process	3	GO:0065008	regulation of biological quality	0.000793062	0.0192873	25995	310	1043	25	LOC_Os02g30650.1, LOC_Os01g05650.1, LOC_Os03g44820.1, LOC_Os12g39180.1, LOC_Os12g35340.1, LOC_Os03g08560.1, LOC_Os01g05585.1, LOC_Os11g01530.1, LOC_Os07g06600.1, ChrUn.fgenesh.mRNA.94, LOC_Os01g27140.1, LOC_Os04g51920.1, LOC_Os12g01530.1, LOC_Os09g31130.1, LOC_Os09g23300.1, LOC_Os01g10110.1, LOC_Os01g31870.1, LOC_Os07g48510.1, LOC_Os12g37530.1, LOC_Os04g44830.1, LOC_Os12g35330.1, LOC_Os06g09610.1…
Biological Process	7	GO:0006779	porphyrin-containing compound biosynthetic process	0.000964829	0.021731	25995	20	1043	5	LOC_Os06g04150.1, LOC_Os03g21900.1, LOC_Os03g36540.1, LOC_Os07g08970.1, LOC_Os04g52130.1
Biological Process	3	GO:0019725	cellular homeostasis	0.00113637	0.021731	25995	283	1043	23	LOC_Os02g30650.1, LOC_Os09g31130.1, LOC_Os09g23300.1, LOC_Os01g31870.1, LOC_Os01g05650.1, LOC_Os07g48510.1, LOC_Os12g39180.1, LOC_Os12g37530.1, LOC_Os12g35340.1, LOC_Os03g08560.1, LOC_Os04g44830.1, LOC_Os01g05585.1, LOC_Os11g01530.1, LOC_Os07g06600.1, LOC_Os12g35330.1, ChrUn.fgenesh.mRNA.94, LOC_Os01g27140.1, LOC_Os04g51920.1, LOC_Os06g09610.1, LOC_Os02g09470.1, LOC_Os12g01530.1, LOC_Os01g09830.1…
Biological Process	4	GO:0006979	response to oxidative stress	0.00116163	0.021731	25995	167	1043	16	LOC_Os01g19020.1, LOC_Os02g34810.1, LOC_Os06g46799.1, LOC_Os04g14680.1, LOC_Os08g42030.1, LOC_Os07g49360.1, LOC_Os01g07770.1, LOC_Os06g48030.1, LOC_Os04g51300.1, LOC_Os02g14440.1, LOC_Os07g02440.1, LOC_Os07g47990.1, LOC_Os10g02040.2, LOC_Os05g04500.1, LOC_Os05g04380.1, LOC_Os12g26290.2
Biological Process	9	GO:0006826	iron ion transport	0.00117598	0.021731	25995	6	1043	3	LOC_Os12g37530.1, LOC_Os11g01530.1, LOC_Os12g01530.1
Biological Process	4	GO:0042592	homeostatic process	0.00119083	0.021731	25995	284	1043	23	LOC_Os02g30650.1, LOC_Os09g31130.1, LOC_Os09g23300.1, LOC_Os01g31870.1, LOC_Os01g05650.1, LOC_Os07g48510.1, LOC_Os12g39180.1, LOC_Os12g37530.1, LOC_Os12g35340.1, LOC_Os03g08560.1, LOC_Os04g44830.1, LOC_Os01g05585.1, LOC_Os11g01530.1, LOC_Os07g06600.1, LOC_Os12g35330.1, ChrUn.fgenesh.mRNA.94, LOC_Os01g27140.1, LOC_Os04g51920.1, LOC_Os06g09610.1, LOC_Os02g09470.1, LOC_Os12g01530.1, LOC_Os01g09830.1…
Biological Process	6	GO:0033014	tetrapyrrole biosynthetic process	0.00127938	0.021731	25995	31	1043	6	LOC_Os03g21900.1, LOC_Os06g04150.1, LOC_Os03g36540.1, LOC_Os10g35840.1, LOC_Os07g08970.1, LOC_Os04g52130.1
Biological Process	3	GO:0006457	protein folding	0.00145297	0.021731	25995	124	1043	13	LOC_Os01g13760.1, LOC_Os03g25050.1, LOC_Os10g41710.1, LOC_Os08g39140.1, LOC_Os04g28420.1, LOC_Os05g48810.1, LOC_Os02g02550.1, LOC_Os06g45340.1, LOC_Os02g51570.1, LOC_Os01g02080.1, LOC_Os08g29370.1, LOC_Os06g09688.1, LOC_Os02g14929.1
Biological Process	4	GO:0055082	cellular chemical homeostasis	0.00160838	0.021731	25995	2	1043	2	LOC_Os11g01530.1, LOC_Os12g01530.1
Biological Process	5	GO:0006873	cellular ion homeostasis	0.00160838	0.021731	25995	2	1043	2	LOC_Os11g01530.1, LOC_Os12g01530.1
Biological Process	5	GO:0048878	chemical homeostasis	0.00160838	0.021731	25995	2	1043	2	LOC_Os11g01530.1, LOC_Os12g01530.1
Biological Process	6	GO:0030003	cellular cation homeostasis	0.00160838	0.021731	25995	2	1043	2	LOC_Os11g01530.1, LOC_Os12g01530.1
Biological Process	6	GO:0050801	ion homeostasis	0.00160838	0.021731	25995	2	1043	2	LOC_Os11g01530.1, LOC_Os12g01530.1
Biological Process	7	GO:0006875	cellular metal ion homeostasis	0.00160838	0.021731	25995	2	1043	2	LOC_Os11g01530.1, LOC_Os12g01530.1
Biological Process	7	GO:0055080	cation homeostasis	0.00160838	0.021731	25995	2	1043	2	LOC_Os11g01530.1, LOC_Os12g01530.1
Biological Process	7	GO:0098771	inorganic ion homeostasis	0.00160838	0.021731	25995	2	1043	2	LOC_Os11g01530.1, LOC_Os12g01530.1
Biological Process	8	GO:0055065	metal ion homeostasis	0.00160838	0.021731	25995	2	1043	2	LOC_Os11g01530.1, LOC_Os12g01530.1
Biological Process	8	GO:0046916	cellular transition metal ion homeostasis	0.00160838	0.021731	25995	2	1043	2	LOC_Os11g01530.1, LOC_Os12g01530.1
Biological Process	9	GO:0006879	cellular iron ion homeostasis	0.00160838	0.021731	25995	2	1043	2	LOC_Os11g01530.1, LOC_Os12g01530.1
Biological Process	9	GO:0055076	transition metal ion homeostasis	0.00160838	0.021731	25995	2	1043	2	LOC_Os11g01530.1, LOC_Os12g01530.1
Biological Process	10	GO:0055072	iron ion homeostasis	0.00160838	0.021731	25995	2	1043	2	LOC_Os11g01530.1, LOC_Os12g01530.1
Biological Process	3	GO:0042440	pigment metabolic process	0.00179763	0.02376	25995	33	1043	6	LOC_Os06g04150.1, LOC_Os01g65260.1, LOC_Os03g36540.1, LOC_Os07g08970.1, LOC_Os03g27770.1, LOC_Os01g39960.1
Biological Process	8	GO:0000041	transition metal ion transport	0.00285452	0.0356045	25995	36	1043	6	LOC_Os12g37530.1, LOC_Os07g47300.1, LOC_Os11g01530.1, LOC_Os12g01530.1, LOC_Os04g33900.1, LOC_Os03g56840.1
Biological Process	3	GO:0006928	movement of cell or subcellular component	0.00286944	0.0356045	25995	48	1043	7	LOC_Os01g54080.1, LOC_Os09g35890.1, LOC_Os10g36880.1, LOC_Os11g42800.1, LOC_Os01g43580.1, LOC_Os02g53520.1, LOC_Os08g43400.1
Biological Process	4	GO:0007018	microtubule-based movement	0.00286944	0.0356045	25995	48	1043	7	LOC_Os01g54080.1, LOC_Os09g35890.1, LOC_Os10g36880.1, LOC_Os11g42800.1, LOC_Os01g43580.1, LOC_Os02g53520.1, LOC_Os08g43400.1
Biological Process	6	GO:0006694	steroid biosynthetic process	0.00329268	0.040039	25995	105	1043	11	LOC_Os10g01044.1, LOC_Os09g32670.1, LOC_Os09g04050.1, LOC_Os02g58790.1, LOC_Os08g34280.1, LOC_Os03g22780.1, LOC_Os09g25150.1, LOC_Os09g35800.1, LOC_Os08g28730.1, LOC_Os02g54890.1, LOC_Os01g01650.1
Biological Process	5	GO:0008202	steroid metabolic process	0.00354401	0.0422502	25995	106	1043	11	LOC_Os10g01044.1, LOC_Os09g32670.1, LOC_Os09g04050.1, LOC_Os02g58790.1, LOC_Os08g34280.1, LOC_Os03g22780.1, LOC_Os09g25150.1, LOC_Os09g35800.1, LOC_Os08g28730.1, LOC_Os02g54890.1, LOC_Os01g01650.1
Biological Process	7	GO:0030001	metal ion transport	0.00367775	0.0430014	25995	187	1043	16	LOC_Os02g30650.1, LOC_Os09g31130.1, LOC_Os07g47300.1, LOC_Os06g42030.1, LOC_Os03g56840.1, LOC_Os12g37530.1, LOC_Os03g22490.1, LOC_Os12g23280.1, LOC_Os01g20830.1, LOC_Os11g01530.1, LOC_Os10g36200.1, LOC_Os05g05820.1, LOC_Os12g01530.1, LOC_Os04g33900.1, LOC_Os11g05010.1, LOC_Os04g32030.1
Cellular Component	3	GO:0009579	thylakoid	1.0635e-34	1.13795e-32	25995	562	1043	97	LOC_Os09g36450.1, LOC_Os03g14654.1, LOC_Os01g64960.1, LOC_Os12g38640.1, LOC_Os07g38960.1, LOC_Os12g17600.1, LOC_Os07g04840.1, LOC_Os06g49160.1, LOC_Os08g29370.1, LOC_Os02g49680.1, LOC_Os01g73540.1, LOC_Os03g22370.1, LOC_Os08g44770.1, LOC_Os12g19381.1, LOC_Os01g54540.1, LOC_Os03g56670.1, LOC_Os08g29170.1, LOC_Os02g51570.1, LOC_Os04g44830.1, LOC_Os01g55570.1, LOC_Os01g08510.1, LOC_Os03g17070.1, LOC…
Cellular Component	4	GO:0009536	plastid	4.49363e-23	2.40409e-21	25995	3300	1043	246	LOC_Os11g34940.1, LOC_Os09g36450.1, LOC_Os06g01790.1, LOC_Os07g46310.1, LOC_Os12g38640.1, LOC_Os07g38960.1, LOC_Os03g21900.1, LOC_Os02g50740.1, LOC_Os08g01170.1, LOC_Os11g01530.1, LOC_Os08g17870.1, LOC_Os10g37180.1, LOC_Os03g05806.1, LOC_Os02g49680.1, LOC_Os04g58200.1, LOC_Os01g73540.1, LOC_Os03g20460.1, LOC_Os03g09060.1, LOC_Os01g54540.1, LOC_Os05g39230.1, LOC_Os03g56670.1, LOC_Os08g29170.1, LOC…
Cellular Component	4	GO:0034357	photosynthetic membrane	3.51102e-11	1.25226e-09	25995	80	1043	20	LOC_Os03g22370.1, LOC_Os12g23200.1, LOC_Os07g47640.1, LOC_Os01g31690.1, LOC_Os07g37030.1, LOC_Os07g37250.1, LOC_Os07g05480.1, LOC_Os03g56670.1, LOC_Os08g44680.1, LOC_Os07g04840.1, LOC_Os12g08770.1, LOC_Os03g52130.1, LOC_Os08g39430.1, LOC_Os07g25430.1, LOC_Os01g56680.2, LOC_Os07g36080.1, LOC_Os08g02630.1, LOC_Os01g70820.1, LOC_Os03g17174.1, LOC_Os09g30340.1
Cellular Component	4	GO:0009521	photosystem	6.55351e-11	1.75306e-09	25995	74	1043	19	LOC_Os03g22370.1, LOC_Os12g23200.1, LOC_Os07g47640.1, LOC_Os01g31690.1, LOC_Os07g37250.1, LOC_Os07g05480.1, LOC_Os03g56670.1, LOC_Os08g44680.1, LOC_Os07g04840.1, LOC_Os12g08770.1, LOC_Os03g52130.1, LOC_Os08g39430.1, LOC_Os07g25430.1, LOC_Os01g56680.2, LOC_Os07g36080.1, LOC_Os08g02630.1, LOC_Os01g70820.1, LOC_Os03g17174.1, LOC_Os09g30340.1
Cellular Component	3	GO:0005737	cytoplasm	6.71377e-09	1.43675e-07	25995	8351	1043	421	LOC_Os10g37710.1, LOC_Os03g18890.1, LOC_Os09g36450.1, LOC_Os07g46310.1, LOC_Os02g13350.1, LOC_Os02g02040.1, LOC_Os03g58040.1, LOC_Os08g02490.1, LOC_Os11g01530.1, LOC_Os03g05806.1, LOC_Os02g49680.1, LOC_Os10g25830.1, LOC_Os04g58200.1, LOC_Os03g20460.1, LOC_Os03g09060.1, LOC_Os09g25610.1, LOC_Os09g20220.1, LOC_Os01g54540.1, LOC_Os04g38680.1, LOC_Os03g56670.1, LOC_Os08g09250.1, LOC_Os04g44830.1, LOC…
Cellular Component	5	GO:0009522	photosystem I	3.33076e-07	5.93985e-06	25995	19	1043	8	LOC_Os03g56670.1, LOC_Os08g44680.1, LOC_Os12g08770.1, LOC_Os03g52130.1, LOC_Os07g25430.1, LOC_Os12g23200.1, LOC_Os09g30340.1, LOC_Os07g05480.1
Cellular Component	5	GO:0009523	photosystem II	1.90089e-06	2.641e-05	25995	47	1043	11	LOC_Os03g22370.1, LOC_Os07g04840.1, LOC_Os08g39430.1, LOC_Os01g56680.2, LOC_Os07g36080.1, LOC_Os07g47640.1, LOC_Os08g02630.1, LOC_Os01g31690.1, LOC_Os01g70820.1, LOC_Os07g37250.1, LOC_Os03g17174.1
Cellular Component	2	GO:0110165	cellular anatomical entity	1.97458e-06	2.641e-05	25995	14339	1043	648	LOC_Os10g37710.1, LOC_Os06g15330.1, LOC_Os03g18890.1, LOC_Os09g36450.1, LOC_Os07g46310.1, LOC_Os06g42030.1, LOC_Os02g13350.1, LOC_Os04g37990.1, LOC_Os03g58040.1, LOC_Os08g02490.1, LOC_Os02g02040.1, LOC_Os11g01530.1, LOC_Os03g29970.1, LOC_Os04g48030.1, LOC_Os02g49680.1, LOC_Os03g05806.1, LOC_Os10g25830.1, LOC_Os04g58200.1, LOC_Os03g20460.1, LOC_Os04g38220.1, LOC_Os03g09060.1, LOC_Os09g25610.1, LOC…
Cellular Component	4	GO:0009538	photosystem I reaction center	2.57737e-06	3.06421e-05	25995	4	1043	4	LOC_Os03g56670.1, LOC_Os08g44680.1, LOC_Os07g25430.1, LOC_Os12g23200.1
Cellular Component	3	GO:0005576	extracellular region	3.38199e-06	3.61872e-05	25995	591	1043	48	LOC_Os05g33110.1, LOC_Os03g26930.1, LOC_Os02g01140.1, LOC_Os01g03320.1, LOC_Os09g36450.1, LOC_Os06g48200.1, LOC_Os03g14654.1, LOC_Os11g02350.1, LOC_Os06g24404.1, LOC_Os04g38600.1, LOC_Os12g17600.1, LOC_Os04g54810.1, LOC_Os04g58710.1, LOC_Os01g15320.1, LOC_Os01g03950.1, LOC_Os07g04840.1, LOC_Os02g14440.1, LOC_Os07g47990.1, LOC_Os03g60840.1, LOC_Os09g15820.1, LOC_Os04g52130.1, LOC_Os01g04050.1, LOC…
Cellular Component	5	GO:0042651	thylakoid membrane	5.51636e-06	5.36592e-05	25995	34	1043	9	LOC_Os07g04840.1, LOC_Os12g08770.1, LOC_Os03g52130.1, LOC_Os08g39430.1, LOC_Os07g36080.1, LOC_Os01g31690.1, LOC_Os07g37030.1, LOC_Os01g70820.1, LOC_Os03g17174.1
Cellular Component	3	GO:0016020	membrane	3.33479e-05	0.000297352	25995	6383	1043	312	LOC_Os06g15330.1, LOC_Os07g46310.1, LOC_Os04g39489.1, LOC_Os06g42030.1, LOC_Os12g38640.1, LOC_Os07g38960.1, LOC_Os03g15740.1, LOC_Os02g50740.1, LOC_Os03g25440.1, LOC_Os01g01030.1, LOC_Os04g37990.1, LOC_Os02g02040.1, LOC_Os02g49680.1, LOC_Os10g25830.1, LOC_Os07g39990.1, LOC_Os01g73540.1, LOC_Os02g39930.1, LOC_Os04g38220.1, LOC_Os03g09060.1, LOC_Os01g63260.1, LOC_Os01g31870.1, LOC_Os03g03810.1, LOC…
Cellular Component	3	GO:0098796	membrane protein complex	0.000138886	0.00114314	25995	228	1043	22	LOC_Os03g22370.1, LOC_Os02g06530.1, LOC_Os03g17070.1, LOC_Os02g51470.3, LOC_Os12g23200.1, LOC_Os07g47640.1, LOC_Os01g31690.1, LOC_Os07g37250.1, LOC_Os07g05480.1, LOC_Os03g56670.1, LOC_Os08g44680.1, LOC_Os07g04840.1, LOC_Os12g08770.1, LOC_Os03g52130.1, LOC_Os08g39430.1, LOC_Os07g25430.1, LOC_Os01g56680.2, LOC_Os07g36080.1, LOC_Os08g02630.1, LOC_Os01g70820.1, LOC_Os03g17174.1, LOC_Os09g30340.1
Cellular Component	3	GO:0019898	extrinsic component of membrane	0.000297216	0.00227158	25995	24	1043	6	LOC_Os07g04840.1, LOC_Os08g39430.1, LOC_Os07g36080.1, LOC_Os01g31690.1, LOC_Os01g70820.1, LOC_Os03g17174.1
Cellular Component	4	GO:0043231	intracellular membrane-bounded organelle	0.000438888	0.00310703	25995	8538	1043	393	LOC_Os10g37710.1, LOC_Os03g18890.1, LOC_Os09g36450.1, LOC_Os07g46310.1, LOC_Os08g02490.1, LOC_Os03g58040.1, LOC_Os11g01530.1, LOC_Os03g29970.1, LOC_Os04g48030.1, LOC_Os03g05806.1, LOC_Os02g49680.1, LOC_Os10g25830.1, LOC_Os04g58200.1, LOC_Os03g20460.1, LOC_Os03g09060.1, LOC_Os01g54540.1, LOC_Os04g38680.1, LOC_Os03g56670.1, LOC_Os08g09250.1, LOC_Os04g44830.1, LOC_Os04g16818.1, LOC_Os01g55570.1, LOC…
Cellular Component	4	GO:0009654	photosystem II oxygen evolving complex	0.000474681	0.00310703	25995	26	1043	6	LOC_Os07g04840.1, LOC_Os08g39430.1, LOC_Os07g36080.1, LOC_Os01g31690.1, LOC_Os01g70820.1, LOC_Os03g17174.1
Cellular Component	4	GO:1990204	oxidoreductase complex	0.00049364	0.00310703	25995	36	1043	7	LOC_Os07g04840.1, LOC_Os08g39430.1, LOC_Os07g36080.1, LOC_Os01g31690.1, LOC_Os01g70820.1, LOC_Os10g37180.1, LOC_Os03g17174.1
Cellular Component	4	GO:0043227	membrane-bounded organelle	0.000526849	0.00313182	25995	8605	1043	395	LOC_Os10g37710.1, LOC_Os03g18890.1, LOC_Os09g36450.1, LOC_Os07g46310.1, LOC_Os02g02040.1, LOC_Os03g58040.1, LOC_Os08g02490.1, LOC_Os11g01530.1, LOC_Os03g29970.1, LOC_Os04g48030.1, LOC_Os03g05806.1, LOC_Os02g49680.1, LOC_Os10g25830.1, LOC_Os04g58200.1, LOC_Os03g20460.1, LOC_Os03g09060.1, LOC_Os01g54540.1, LOC_Os04g38680.1, LOC_Os03g56670.1, LOC_Os08g09250.1, LOC_Os04g44830.1, LOC_Os04g16818.1, LOC…
Cellular Component	2	GO:0005622	intracellular	0.000557847	0.00314156	25995	11000	1043	493	LOC_Os10g37710.1, LOC_Os06g15330.1, LOC_Os03g18890.1, LOC_Os09g36450.1, LOC_Os07g46310.1, LOC_Os02g13350.1, LOC_Os03g58040.1, LOC_Os08g02490.1, LOC_Os02g02040.1, LOC_Os11g01530.1, LOC_Os03g29970.1, LOC_Os04g48030.1, LOC_Os02g49680.1, LOC_Os03g05806.1, LOC_Os10g25830.1, LOC_Os04g58200.1, LOC_Os03g20460.1, LOC_Os03g09060.1, LOC_Os09g25610.1, LOC_Os09g20220.1, LOC_Os01g54540.1, LOC_Os04g38680.1, LOC…
Cellular Component	3	GO:0030312	external encapsulating structure	0.000885341	0.00454859	25995	943	1043	58	LOC_Os03g53800.3, LOC_Os10g39640.1, LOC_Os05g39990.1, LOC_Os04g54810.1, LOC_Os08g23180.1, LOC_Os06g46900.1, LOC_Os01g03950.1, LOC_Os05g32110.1, LOC_Os02g14440.1, LOC_Os06g37560.1, LOC_Os07g47990.1, LOC_Os01g72300.1, LOC_Os10g35110.2, LOC_Os05g41640.3, LOC_Os02g09940.1, LOC_Os11g42550.1, LOC_Os05g48900.1, LOC_Os03g03810.1, LOC_Os11g02369.1, LOC_Os02g55870.1, LOC_Os01g71094.1, LOC_Os09g30458.1, LOC…
Cellular Component	3	GO:0043229	intracellular organelle	0.000892714	0.00454859	25995	8927	1043	406	LOC_Os10g37710.1, LOC_Os03g18890.1, LOC_Os09g36450.1, LOC_Os07g46310.1, LOC_Os02g02040.1, LOC_Os03g58040.1, LOC_Os08g02490.1, LOC_Os11g01530.1, LOC_Os03g29970.1, LOC_Os04g48030.1, LOC_Os03g05806.1, LOC_Os02g49680.1, LOC_Os10g25830.1, LOC_Os04g58200.1, LOC_Os03g20460.1, LOC_Os03g09060.1, LOC_Os01g54540.1, LOC_Os04g38680.1, LOC_Os03g56670.1, LOC_Os08g09250.1, LOC_Os04g44830.1, LOC_Os04g16818.1, LOC…
Cellular Component	3	GO:0043226	organelle	0.000951751	0.00462897	25995	8934	1043	406	LOC_Os10g37710.1, LOC_Os03g18890.1, LOC_Os09g36450.1, LOC_Os07g46310.1, LOC_Os02g02040.1, LOC_Os03g58040.1, LOC_Os08g02490.1, LOC_Os11g01530.1, LOC_Os03g29970.1, LOC_Os04g48030.1, LOC_Os03g05806.1, LOC_Os02g49680.1, LOC_Os10g25830.1, LOC_Os04g58200.1, LOC_Os03g20460.1, LOC_Os03g09060.1, LOC_Os01g54540.1, LOC_Os04g38680.1, LOC_Os03g56670.1, LOC_Os08g09250.1, LOC_Os04g44830.1, LOC_Os04g16818.1, LOC…
Cellular Component	4	GO:0005618	cell wall	0.00114096	0.00530796	25995	933	1043	57	LOC_Os03g53800.3, LOC_Os10g39640.1, LOC_Os05g39990.1, LOC_Os04g54810.1, LOC_Os08g23180.1, LOC_Os06g46900.1, LOC_Os01g03950.1, LOC_Os05g32110.1, LOC_Os02g14440.1, LOC_Os06g37560.1, LOC_Os07g47990.1, LOC_Os01g72300.1, LOC_Os10g35110.2, LOC_Os05g41640.3, LOC_Os02g09940.1, LOC_Os11g42550.1, LOC_Os05g48900.1, LOC_Os03g03810.1, LOC_Os11g02369.1, LOC_Os02g55870.1, LOC_Os01g71094.1, LOC_Os09g30458.1, LOC…
Molecular Function	5	GO:0004553	hydrolase activity, hydrolyzing O-glycosyl compounds	1.04544e-06	0.000418178	25995	402	1043	38	LOC_Os01g22900.1, LOC_Os07g48160.1, LOC_Os03g53800.3, LOC_Os06g48200.1, LOC_Os03g49600.1, LOC_Os01g71810.1, LOC_Os03g53860.1, LOC_Os04g54810.1, LOC_Os09g36350.1, LOC_Os06g21570.1, LOC_Os03g52630.1, LOC_Os01g03950.1, LOC_Os02g53200.1, LOC_Os05g20020.1, LOC_Os08g39870.1, LOC_Os06g37560.1, LOC_Os01g47400.1, LOC_Os09g31270.1, LOC_Os01g56670.1, LOC_Os05g15770.1, LOC_Os10g35110.2, LOC_Os08g37750.1, LOC…
Molecular Function	4	GO:0016798	hydrolase activity, acting on glycosyl bonds	2.56726e-06	0.000420543	25995	450	1043	40	LOC_Os08g38170.1, LOC_Os01g22900.1, LOC_Os07g48160.1, LOC_Os03g53800.3, LOC_Os06g48200.1, LOC_Os03g49600.1, LOC_Os01g71810.1, LOC_Os03g53860.1, LOC_Os04g54810.1, LOC_Os09g36350.1, LOC_Os06g21570.1, LOC_Os03g52630.1, LOC_Os01g03950.1, LOC_Os02g53200.1, LOC_Os08g39870.1, LOC_Os05g20020.1, LOC_Os06g37560.1, LOC_Os01g47400.1, LOC_Os09g31270.1, LOC_Os01g56670.1, LOC_Os05g15770.1, LOC_Os10g35110.2, LOC…
Molecular Function	7	GO:0016759	cellulose synthase activity	4.20543e-06	0.000420543	25995	33	1043	9	LOC_Os08g06380.1, LOC_Os05g08370.1, LOC_Os07g24190.1, LOC_Os09g25490.1, LOC_Os10g32980.1, LOC_Os07g14850.1, LOC_Os07g10770.1, LOC_Os01g54620.1, LOC_Os03g59340.1
Molecular Function	7	GO:0016760	cellulose synthase (UDP-forming) activity	4.20543e-06	0.000420543	25995	33	1043	9	LOC_Os08g06380.1, LOC_Os05g08370.1, LOC_Os07g24190.1, LOC_Os09g25490.1, LOC_Os10g32980.1, LOC_Os07g14850.1, LOC_Os07g10770.1, LOC_Os01g54620.1, LOC_Os03g59340.1
Molecular Function	4	GO:0016757	transferase activity, transferring glycosyl groups	5.89632e-06	0.000471706	25995	551	1043	45	LOC_Os01g65260.1, LOC_Os04g48950.1, LOC_Os07g24190.1, LOC_Os03g55020.1, LOC_Os03g18890.1, LOC_Os06g48200.1, LOC_Os02g51910.1, LOC_Os01g65780.2, LOC_Os09g25490.1, LOC_Os07g32630.1, LOC_Os05g45180.1, LOC_Os12g02910.1, LOC_Os02g28900.1, LOC_Os04g25440.1, LOC_Os08g20420.1, LOC_Os11g25454.1, LOC_Os09g34214.1, LOC_Os01g02940.2, LOC_Os07g14850.1, LOC_Os01g45110.1, LOC_Os09g34230.1, LOC_Os01g02900.1, LOC…
Molecular Function	3	GO:0016491	oxidoreductase activity	7.70042e-06	0.000513361	25995	1828	1043	111	LOC_Os09g32670.1, LOC_Os01g11340.1, LOC_Os03g64280.1, LOC_Os03g48430.1, LOC_Os09g35800.1, LOC_Os04g38420.1, LOC_Os12g35340.1, LOC_Os02g14440.1, LOC_Os01g01030.1, LOC_Os03g04660.1, LOC_Os03g58040.1, LOC_Os03g22780.1, LOC_Os01g27140.1, LOC_Os04g01140.1, LOC_Os10g17260.1, LOC_Os12g26290.2, LOC_Os02g54890.1, LOC_Os04g58200.1, LOC_Os07g02140.1, LOC_Os12g04480.1, LOC_Os01g63260.1, LOC_Os10g38940.1, LOC…
Molecular Function	6	GO:0046527	glucosyltransferase activity	5.41428e-05	0.00309388	25995	77	1043	12	LOC_Os08g06380.1, LOC_Os05g08370.1, LOC_Os07g24190.1, LOC_Os06g48200.1, LOC_Os09g25490.1, LOC_Os11g33270.1, LOC_Os10g32980.1, LOC_Os08g13920.1, LOC_Os07g14850.1, LOC_Os07g10770.1, LOC_Os01g54620.1, LOC_Os03g59340.1
Molecular Function	2	GO:0003824	catalytic activity	7.87855e-05	0.00380795	25995	10554	1043	483	LOC_Os10g37710.1, LOC_Os09g32670.1, LOC_Os03g18890.1, LOC_Os09g36450.1, LOC_Os07g46310.1, LOC_Os07g01540.1, LOC_Os04g04060.1, LOC_Os02g53200.1, LOC_Os02g13350.1, LOC_Os03g58040.1, LOC_Os02g02040.1, LOC_Os01g27140.1, LOC_Os11g01530.1, LOC_Os10g17260.1, LOC_Os03g05806.1, LOC_Os04g58200.1, LOC_Os03g20460.1, LOC_Os03g09060.1, LOC_Os09g25610.1, LOC_Os09g20220.1, LOC_Os03g55530.1, LOC_Os09g30414.1, LOC…
Molecular Function	5	GO:0016758	transferase activity, transferring hexosyl groups	8.56788e-05	0.00380795	25995	453	1043	36	LOC_Os07g24190.1, LOC_Os03g55020.1, LOC_Os06g48200.1, LOC_Os02g51910.1, LOC_Os09g25490.1, LOC_Os07g32630.1, LOC_Os05g45180.1, LOC_Os02g28900.1, LOC_Os04g25440.1, LOC_Os08g20420.1, LOC_Os11g25454.1, LOC_Os09g34214.1, LOC_Os07g14850.1, LOC_Os01g45110.1, LOC_Os09g34230.1, LOC_Os01g54620.1, LOC_Os03g59340.1, LOC_Os07g39990.1, LOC_Os05g08480.1, LOC_Os09g34250.1, LOC_Os06g08830.1, LOC_Os08g06380.1, LOC…
Molecular Function	6	GO:0035251	UDP-glucosyltransferase activity	0.000106511	0.00426045	25995	48	1043	9	LOC_Os08g06380.1, LOC_Os05g08370.1, LOC_Os07g24190.1, LOC_Os09g25490.1, LOC_Os10g32980.1, LOC_Os07g14850.1, LOC_Os07g10770.1, LOC_Os01g54620.1, LOC_Os03g59340.1
Molecular Function	4	GO:0051087	chaperone binding	0.000220889	0.00803234	25995	15	1043	5	LOC_Os08g43270.1, LOC_Os06g03640.1, LOC_Os11g31060.1, LOC_Os02g04650.1, LOC_Os09g35630.1
Molecular Function	2	GO:0016209	antioxidant activity	0.000673357	0.0208645	25995	206	1043	19	LOC_Os01g19020.1, LOC_Os02g34810.1, LOC_Os02g09940.1, LOC_Os06g46799.1, LOC_Os04g14680.1, LOC_Os08g42030.1, LOC_Os07g49360.1, LOC_Os01g07770.1, LOC_Os06g48030.1, LOC_Os04g51300.1, LOC_Os02g14440.1, LOC_Os07g02440.1, LOC_Os07g47990.1, LOC_Os10g02040.2, LOC_Os04g51920.1, LOC_Os05g04500.1, LOC_Os06g09610.1, LOC_Os05g04380.1, LOC_Os12g26290.2
Molecular Function	5	GO:0016841	ammonia-lyase activity	0.000678095	0.0208645	25995	11	1043	4	LOC_Os11g48110.1, LOC_Os12g33610.1, LOC_Os02g41630.2, LOC_Os03g50510.1
Molecular Function	8	GO:0008199	ferric iron binding	0.00160838	0.0459538	25995	2	1043	2	LOC_Os11g01530.1, LOC_Os12g01530.1
Molecular Function	3	GO:0016853	isomerase activity	0.00180515	0.0473628	25995	127	1043	13	LOC_Os06g14510.3, LOC_Os12g02370.2, LOC_Os09g36450.1, LOC_Os09g35800.1, LOC_Os08g28730.1, LOC_Os04g24140.1, LOC_Os08g14330.2, LOC_Os01g02080.1, LOC_Os01g03710.1, LOC_Os08g29370.1, LOC_Os09g15820.1, LOC_Os11g02440.1, LOC_Os03g05806.1
Molecular Function	4	GO:0016229	steroid dehydrogenase activity	0.00224146	0.0473628	25995	100	1043	11	LOC_Os10g01044.1, LOC_Os09g32670.1, LOC_Os09g04050.1, LOC_Os02g58790.1, LOC_Os08g34280.1, LOC_Os03g22780.1, LOC_Os09g25150.1, LOC_Os09g35800.1, LOC_Os08g28730.1, LOC_Os02g54890.1, LOC_Os01g01650.1
Molecular Function	5	GO:0033764	steroid dehydrogenase activity, acting on the CH-OH group of donors, NAD or NADP as acceptor	0.00224146	0.0473628	25995	100	1043	11	LOC_Os10g01044.1, LOC_Os09g32670.1, LOC_Os09g04050.1, LOC_Os02g58790.1, LOC_Os08g34280.1, LOC_Os03g22780.1, LOC_Os09g25150.1, LOC_Os09g35800.1, LOC_Os08g28730.1, LOC_Os02g54890.1, LOC_Os01g01650.1
Molecular Function	6	GO:0003854	3-beta-hydroxy-delta5-steroid dehydrogenase activity	0.00224146	0.0473628	25995	100	1043	11	LOC_Os10g01044.1, LOC_Os09g32670.1, LOC_Os09g04050.1, LOC_Os02g58790.1, LOC_Os08g34280.1, LOC_Os03g22780.1, LOC_Os09g25150.1, LOC_Os09g35800.1, LOC_Os08g28730.1, LOC_Os02g54890.1, LOC_Os01g01650.1
Molecular Function	3	GO:0004601	peroxidase activity	0.00224973	0.0473628	25995	178	1043	16	LOC_Os01g19020.1, LOC_Os02g34810.1, LOC_Os06g46799.1, LOC_Os04g14680.1, LOC_Os08g42030.1, LOC_Os07g49360.1, LOC_Os01g07770.1, LOC_Os06g48030.1, LOC_Os04g51300.1, LOC_Os02g14440.1, LOC_Os07g02440.1, LOC_Os07g47990.1, LOC_Os10g02040.2, LOC_Os05g04500.1, LOC_Os05g04380.1, LOC_Os12g26290.2
Molecular Function	5	GO:0016861	intramolecular oxidoreductase activity, interconverting aldoses and ketoses	0.00246672	0.0493345	25995	15	1043	4	LOC_Os06g14510.3, LOC_Os09g36450.1, LOC_Os01g03710.1, LOC_Os04g24140.1

## Sheet: GO_C4
								C4
GO Type	Level	GO ID	GO Name	p-value	corr. pvalue	Pop total	Pop hits	Total	Gene count	Genes
Biological Process	3	GO:0044403	symbiotic process	2.34692e-07	3.14944e-05	25995	7	238	4	LOC_Os01g50030.1, LOC_Os01g50032.1, LOC_Os05g47540.1, LOC_Os05g47545.1
Biological Process	4	GO:0009877	nodulation	2.34692e-07	3.14944e-05	25995	7	238	4	LOC_Os01g50030.1, LOC_Os01g50032.1, LOC_Os05g47540.1, LOC_Os05g47545.1
Biological Process	4	GO:0055086	nucleobase-containing small molecule metabolic process	2.99946e-07	3.14944e-05	25995	197	238	12	LOC_Os04g16748.1, LOC_Os04g42520.1, LOC_Os03g48310.1, LOC_Os06g04510.1, LOC_Os10g38272.1, LOC_Os08g09210.2, LOC_Os10g21238.1, LOC_Os07g30150.1, LOC_Os04g57950.1, LOC_Os03g42020.1, LOC_Os03g19930.1, LOC_Os02g48360.1
Biological Process	2	GO:0044419	interspecies interaction between organisms	4.59123e-06	0.000227288	25995	13	238	4	LOC_Os01g50030.1, LOC_Os01g50032.1, LOC_Os05g47540.1, LOC_Os05g47545.1
Biological Process	5	GO:0019693	ribose phosphate metabolic process	5.34681e-06	0.000227288	25995	138	238	9	LOC_Os04g16748.1, LOC_Os10g21238.1, LOC_Os03g48310.1, LOC_Os06g04510.1, LOC_Os04g57950.1, LOC_Os10g38272.1, LOC_Os03g42020.1, LOC_Os03g19930.1, LOC_Os02g48360.1
Biological Process	6	GO:0009259	ribonucleotide metabolic process	5.34681e-06	0.000227288	25995	138	238	9	LOC_Os04g16748.1, LOC_Os10g21238.1, LOC_Os03g48310.1, LOC_Os06g04510.1, LOC_Os04g57950.1, LOC_Os10g38272.1, LOC_Os03g42020.1, LOC_Os03g19930.1, LOC_Os02g48360.1
Biological Process	6	GO:0046390	ribose phosphate biosynthetic process	5.7724e-06	0.000227288	25995	75	238	7	LOC_Os04g16748.1, LOC_Os10g21238.1, LOC_Os03g48310.1, LOC_Os04g57950.1, LOC_Os10g38272.1, LOC_Os03g42020.1, LOC_Os03g19930.1
Biological Process	7	GO:0009260	ribonucleotide biosynthetic process	5.7724e-06	0.000227288	25995	75	238	7	LOC_Os04g16748.1, LOC_Os10g21238.1, LOC_Os03g48310.1, LOC_Os04g57950.1, LOC_Os10g38272.1, LOC_Os03g42020.1, LOC_Os03g19930.1
Biological Process	5	GO:0072521	purine-containing compound metabolic process	8.45975e-06	0.000296091	25995	146	238	9	LOC_Os04g16748.1, LOC_Os10g21238.1, LOC_Os03g48310.1, LOC_Os06g04510.1, LOC_Os10g38272.1, LOC_Os08g09210.2, LOC_Os03g42020.1, LOC_Os03g19930.1, LOC_Os02g48360.1
Biological Process	6	GO:0072522	purine-containing compound biosynthetic process	1.04724e-05	0.000329879	25995	82	238	7	LOC_Os04g16748.1, LOC_Os10g21238.1, LOC_Os03g48310.1, LOC_Os10g38272.1, LOC_Os08g09210.2, LOC_Os03g42020.1, LOC_Os03g19930.1
Biological Process	3	GO:0044281	small molecule metabolic process	1.41513e-05	0.000405242	25995	729	238	20	LOC_Os03g56800.1, LOC_Os04g16748.1, LOC_Os04g42520.1, LOC_Os08g15030.1, LOC_Os03g48310.1, LOC_Os06g04510.1, LOC_Os10g38272.1, LOC_Os08g09210.2, LOC_Os07g29410.1, LOC_Os10g33370.1, LOC_Os03g63330.1, LOC_Os10g21238.1, LOC_Os01g12560.1, LOC_Os07g30150.1, LOC_Os08g42560.1, LOC_Os04g57950.1, LOC_Os03g42020.1, LOC_Os03g31690.1, LOC_Os03g19930.1, LOC_Os02g48360.1
Biological Process	6	GO:0009117	nucleotide metabolic process	1.76586e-05	0.000463539	25995	160	238	9	LOC_Os04g16748.1, LOC_Os10g21238.1, LOC_Os03g48310.1, LOC_Os06g04510.1, LOC_Os04g57950.1, LOC_Os10g38272.1, LOC_Os03g42020.1, LOC_Os03g19930.1, LOC_Os02g48360.1
Biological Process	5	GO:0006753	nucleoside phosphate metabolic process	2.25505e-05	0.000546416	25995	165	238	9	LOC_Os04g16748.1, LOC_Os10g21238.1, LOC_Os03g48310.1, LOC_Os06g04510.1, LOC_Os10g38272.1, LOC_Os04g57950.1, LOC_Os03g42020.1, LOC_Os03g19930.1, LOC_Os02g48360.1
Biological Process	7	GO:0009165	nucleotide biosynthetic process	2.94588e-05	0.000662822	25995	96	238	7	LOC_Os04g16748.1, LOC_Os10g21238.1, LOC_Os03g48310.1, LOC_Os10g38272.1, LOC_Os04g57950.1, LOC_Os03g42020.1, LOC_Os03g19930.1
Biological Process	6	GO:1901293	nucleoside phosphate biosynthetic process	3.59496e-05	0.000741164	25995	99	238	7	LOC_Os04g16748.1, LOC_Os10g21238.1, LOC_Os03g48310.1, LOC_Os04g57950.1, LOC_Os10g38272.1, LOC_Os03g42020.1, LOC_Os03g19930.1
Biological Process	7	GO:0009150	purine ribonucleotide metabolic process	3.77511e-05	0.000741164	25995	136	238	8	LOC_Os04g16748.1, LOC_Os10g21238.1, LOC_Os03g48310.1, LOC_Os06g04510.1, LOC_Os10g38272.1, LOC_Os03g42020.1, LOC_Os03g19930.1, LOC_Os02g48360.1
Biological Process	3	GO:0046034	ATP metabolic process	4.41112e-05	0.000741164	25995	139	238	8	LOC_Os04g16748.1, LOC_Os10g21238.1, LOC_Os03g48310.1, LOC_Os06g04510.1, LOC_Os10g38272.1, LOC_Os10g21240.1, LOC_Os03g42020.1, LOC_Os02g48360.1
Biological Process	6	GO:0006163	purine nucleotide metabolic process	4.41112e-05	0.000741164	25995	139	238	8	LOC_Os04g16748.1, LOC_Os10g21238.1, LOC_Os03g48310.1, LOC_Os06g04510.1, LOC_Os10g38272.1, LOC_Os03g42020.1, LOC_Os03g19930.1, LOC_Os02g48360.1
Biological Process	6	GO:0009312	oligosaccharide biosynthetic process	4.47051e-05	0.000741164	25995	43	238	5	LOC_Os01g50030.1, LOC_Os01g50032.1, LOC_Os05g47540.1, LOC_Os09g23350.1, LOC_Os05g47545.1
Biological Process	8	GO:0009152	purine ribonucleotide biosynthetic process	5.64038e-05	0.00088836	25995	73	238	6	LOC_Os04g16748.1, LOC_Os10g21238.1, LOC_Os03g48310.1, LOC_Os10g38272.1, LOC_Os03g42020.1, LOC_Os03g19930.1
Biological Process	7	GO:0006164	purine nucleotide biosynthetic process	7.08018e-05	0.00106203	25995	76	238	6	LOC_Os04g16748.1, LOC_Os10g21238.1, LOC_Os03g48310.1, LOC_Os10g38272.1, LOC_Os03g42020.1, LOC_Os03g19930.1
Biological Process	5	GO:0009311	oligosaccharide metabolic process	0.000161054	0.00230601	25995	56	238	5	LOC_Os01g50030.1, LOC_Os01g50032.1, LOC_Os05g47540.1, LOC_Os09g23350.1, LOC_Os05g47545.1
Biological Process	4	GO:0006754	ATP biosynthetic process	0.000175234	0.00239995	25995	57	238	5	LOC_Os04g16748.1, LOC_Os10g21238.1, LOC_Os03g48310.1, LOC_Os10g38272.1, LOC_Os03g42020.1
Biological Process	7	GO:0009142	nucleoside triphosphate biosynthetic process	0.000260953	0.00274001	25995	62	238	5	LOC_Os04g16748.1, LOC_Os10g21238.1, LOC_Os03g48310.1, LOC_Os10g38272.1, LOC_Os03g42020.1
Biological Process	7	GO:0009199	ribonucleoside triphosphate metabolic process	0.000260953	0.00274001	25995	62	238	5	LOC_Os04g16748.1, LOC_Os10g21238.1, LOC_Os03g48310.1, LOC_Os10g38272.1, LOC_Os03g42020.1
Biological Process	7	GO:0009144	purine nucleoside triphosphate metabolic process	0.000260953	0.00274001	25995	62	238	5	LOC_Os04g16748.1, LOC_Os10g21238.1, LOC_Os03g48310.1, LOC_Os10g38272.1, LOC_Os03g42020.1
Biological Process	8	GO:0009205	purine ribonucleoside triphosphate metabolic process	0.000260953	0.00274001	25995	62	238	5	LOC_Os04g16748.1, LOC_Os10g21238.1, LOC_Os03g48310.1, LOC_Os10g38272.1, LOC_Os03g42020.1
Biological Process	8	GO:0009145	purine nucleoside triphosphate biosynthetic process	0.000260953	0.00274001	25995	62	238	5	LOC_Os04g16748.1, LOC_Os10g21238.1, LOC_Os03g48310.1, LOC_Os10g38272.1, LOC_Os03g42020.1
Biological Process	8	GO:0009201	ribonucleoside triphosphate biosynthetic process	0.000260953	0.00274001	25995	62	238	5	LOC_Os04g16748.1, LOC_Os10g21238.1, LOC_Os03g48310.1, LOC_Os10g38272.1, LOC_Os03g42020.1
Biological Process	9	GO:0009206	purine ribonucleoside triphosphate biosynthetic process	0.000260953	0.00274001	25995	62	238	5	LOC_Os04g16748.1, LOC_Os10g21238.1, LOC_Os03g48310.1, LOC_Os10g38272.1, LOC_Os03g42020.1
Biological Process	6	GO:0009141	nucleoside triphosphate metabolic process	0.000281355	0.00285893	25995	63	238	5	LOC_Os04g16748.1, LOC_Os10g21238.1, LOC_Os03g48310.1, LOC_Os10g38272.1, LOC_Os03g42020.1
Biological Process	4	GO:1901135	carbohydrate derivative metabolic process	0.000330548	0.00325383	25995	341	238	11	LOC_Os04g16748.1, LOC_Os10g21238.1, LOC_Os04g42520.1, LOC_Os07g30150.1, LOC_Os03g48310.1, LOC_Os06g04510.1, LOC_Os04g57950.1, LOC_Os10g38272.1, LOC_Os03g42020.1, LOC_Os03g19930.1, LOC_Os02g48360.1
Biological Process	5	GO:0090407	organophosphate biosynthetic process	0.000442136	0.00422039	25995	148	238	7	LOC_Os04g16748.1, LOC_Os10g21238.1, LOC_Os03g48310.1, LOC_Os04g57950.1, LOC_Os10g38272.1, LOC_Os03g42020.1, LOC_Os03g19930.1
Biological Process	4	GO:0015979	photosynthesis	0.000539899	0.00500201	25995	251	238	9	LOC_Os07g30670.1, LOC_Os05g43310.1, LOC_Os01g59090.1, LOC_Os01g19740.1, LOC_Os09g36030.1, LOC_Os08g40160.1, LOC_Os02g48360.1, LOC_Os02g51020.1, LOC_Os07g01480.1
Biological Process	4	GO:0019637	organophosphate metabolic process	0.0014193	0.0127737	25995	288	238	9	LOC_Os04g16748.1, LOC_Os10g21238.1, LOC_Os03g48310.1, LOC_Os06g04510.1, LOC_Os10g38272.1, LOC_Os04g57950.1, LOC_Os03g42020.1, LOC_Os03g19930.1, LOC_Os02g48360.1
Biological Process	7	GO:0015672	monovalent inorganic cation transport	0.00231159	0.0198436	25995	146	238	6	LOC_Os04g16748.1, LOC_Os10g21238.1, LOC_Os12g07270.1, LOC_Os10g38272.1, LOC_Os10g21240.1, LOC_Os03g48471.1
Biological Process	5	GO:1901137	carbohydrate derivative biosynthetic process	0.00233083	0.0198436	25995	197	238	7	LOC_Os04g16748.1, LOC_Os10g21238.1, LOC_Os03g48310.1, LOC_Os04g57950.1, LOC_Os10g38272.1, LOC_Os03g42020.1, LOC_Os03g19930.1
Biological Process	4	GO:0006091	generation of precursor metabolites and energy	0.0027807	0.0230505	25995	380	238	10	LOC_Os07g30670.1, LOC_Os04g16748.1, LOC_Os10g21238.1, LOC_Os07g43390.1, LOC_Os09g36030.1, LOC_Os06g04510.1, LOC_Os10g38272.1, LOC_Os02g48360.1, LOC_Os02g51020.1, LOC_Os07g01480.1
Biological Process	5	GO:0015986	ATP synthesis coupled proton transport	0.00337598	0.0259374	25995	33	238	3	LOC_Os04g16748.1, LOC_Os10g21238.1, LOC_Os10g38272.1
Biological Process	7	GO:1902600	proton transmembrane transport	0.00337598	0.0259374	25995	33	238	3	LOC_Os04g16748.1, LOC_Os10g21238.1, LOC_Os10g38272.1
Biological Process	8	GO:0015985	energy coupled proton transport, down electrochemical gradient	0.00337598	0.0259374	25995	33	238	3	LOC_Os04g16748.1, LOC_Os10g21238.1, LOC_Os10g38272.1
Biological Process	7	GO:0009161	ribonucleoside monophosphate metabolic process	0.00357878	0.0262167	25995	10	238	2	LOC_Os04g57950.1, LOC_Os03g19930.1
Biological Process	8	GO:0009156	ribonucleoside monophosphate biosynthetic process	0.00357878	0.0262167	25995	10	238	2	LOC_Os04g57950.1, LOC_Os03g19930.1
Biological Process	5	GO:0016051	carbohydrate biosynthetic process	0.00435219	0.0311577	25995	166	238	6	LOC_Os01g50030.1, LOC_Os01g50032.1, LOC_Os06g39970.1, LOC_Os05g47540.1, LOC_Os09g23350.1, LOC_Os05g47545.1
Biological Process	6	GO:0006812	cation transport	0.00508127	0.0347567	25995	349	238	9	LOC_Os04g16748.1, LOC_Os10g21238.1, LOC_Os12g07270.1, LOC_Os03g48310.1, LOC_Os10g38272.1, LOC_Os02g32814.1, LOC_Os10g21240.1, LOC_Os03g48471.1, LOC_Os03g42020.1
Biological Process	6	GO:0009123	nucleoside monophosphate metabolic process	0.00518593	0.0347567	25995	12	238	2	LOC_Os04g57950.1, LOC_Os03g19930.1
Biological Process	7	GO:0009124	nucleoside monophosphate biosynthetic process	0.00518593	0.0347567	25995	12	238	2	LOC_Os04g57950.1, LOC_Os03g19930.1
Biological Process	5	GO:0006811	ion transport	0.00586864	0.0385129	25995	423	238	10	LOC_Os04g16748.1, LOC_Os10g21238.1, LOC_Os05g42250.1, LOC_Os12g07270.1, LOC_Os03g48310.1, LOC_Os10g38272.1, LOC_Os02g32814.1, LOC_Os10g21240.1, LOC_Os03g48471.1, LOC_Os03g42020.1
Biological Process	7	GO:0006857	oligopeptide transport	0.00777751	0.0494945	25995	85	238	4	LOC_Os06g49250.1, LOC_Os12g44100.1, LOC_Os07g01070.1, LOC_Os01g65100.1
Biological Process	5	GO:0098660	inorganic ion transmembrane transport	0.00817052	0.0494945	25995	135	238	5	LOC_Os04g16748.1, LOC_Os10g21238.1, LOC_Os10g38272.1, LOC_Os10g21240.1, LOC_Os03g48471.1
Biological Process	5	GO:0098655	cation transmembrane transport	0.00817052	0.0494945	25995	135	238	5	LOC_Os04g16748.1, LOC_Os10g21238.1, LOC_Os10g38272.1, LOC_Os10g21240.1, LOC_Os03g48471.1
Biological Process	6	GO:0098662	inorganic cation transmembrane transport	0.00817052	0.0494945	25995	135	238	5	LOC_Os04g16748.1, LOC_Os10g21238.1, LOC_Os10g38272.1, LOC_Os10g21240.1, LOC_Os03g48471.1
Cellular Component	4	GO:0009536	plastid	6.80271e-14	4.55781e-12	25995	3300	238	74	LOC_Os04g42784.1, LOC_Os01g47190.1, LOC_Os09g36030.1, LOC_Os01g49890.1, LOC_Os01g32830.1, LOC_Os03g43430.1, LOC_Os10g21240.1, LOC_Os07g29410.1, LOC_Os03g60910.1, LOC_Os02g10880.1, LOC_Os06g28194.1, LOC_Os01g59510.1, LOC_Os09g31486.1, LOC_Os01g43090.1, LOC_Os01g48300.2, LOC_Os07g01480.1, LOC_Os04g16748.1, LOC_Os08g15030.1, LOC_Os02g05470.1, LOC_Os07g42420.1, LOC_Os10g25130.1, LOC_Os06g04510.1, LOC…
Cellular Component	3	GO:0005737	cytoplasm	2.14001e-11	7.16902e-10	25995	8351	238	126	LOC_Os10g42770.1, LOC_Os06g49250.1, LOC_Os07g49460.1, LOC_Os10g32550.1, LOC_Os10g21240.1, LOC_Os10g38590.2, LOC_Os03g60910.1, LOC_Os09g31486.1, LOC_Os09g27030.2, LOC_Os08g43190.1, LOC_Os01g48300.2, LOC_Os02g48360.1, LOC_Os07g01480.1, LOC_Os08g15030.1, LOC_Os07g42420.1, LOC_Os10g25130.1, LOC_Os06g04510.1, LOC_Os07g43510.1, LOC_Os02g47510.1, LOC_Os01g59980.1, LOC_Os01g09540.1, LOC_Os02g17940.1, LOC…
Cellular Component	3	GO:0009579	thylakoid	1.19573e-06	2.38346e-05	25995	562	238	19	LOC_Os05g43310.1, LOC_Os01g59090.1, LOC_Os04g16748.1, LOC_Os09g32640.1, LOC_Os10g38272.1, LOC_Os09g36040.1, LOC_Os03g43430.1, LOC_Os10g21240.1, LOC_Os03g48471.1, LOC_Os02g51020.1, LOC_Os07g30670.1, LOC_Os10g21238.1, LOC_Os01g17240.1, LOC_Os02g33020.1, LOC_Os04g43420.1, LOC_Os10g35370.1, LOC_Os08g40160.1, LOC_Os02g49470.1, LOC_Os07g01480.1
Cellular Component	2	GO:0005622	intracellular	1.42296e-06	2.38346e-05	25995	11000	238	137	LOC_Os10g42770.1, LOC_Os06g49250.1, LOC_Os10g32550.1, LOC_Os07g49460.1, LOC_Os12g41930.1, LOC_Os08g38590.1, LOC_Os10g21240.1, LOC_Os10g38590.2, LOC_Os03g60910.1, LOC_Os09g31486.1, LOC_Os09g27030.2, LOC_Os08g43190.1, LOC_Os01g48300.2, LOC_Os02g48360.1, LOC_Os07g01480.1, LOC_Os08g15030.1, LOC_Os07g42420.1, LOC_Os10g25130.1, LOC_Os06g04510.1, LOC_Os07g43510.1, LOC_Os02g47510.1, LOC_Os01g59980.1, LOC…
Cellular Component	4	GO:0043231	intracellular membrane-bounded organelle	1.78328e-06	2.3896e-05	25995	8538	238	113	LOC_Os10g42770.1, LOC_Os06g49250.1, LOC_Os07g49460.1, LOC_Os10g32550.1, LOC_Os12g41930.1, LOC_Os08g38590.1, LOC_Os10g21240.1, LOC_Os03g60910.1, LOC_Os09g31486.1, LOC_Os09g27030.2, LOC_Os01g48300.2, LOC_Os07g01480.1, LOC_Os08g15030.1, LOC_Os07g42420.1, LOC_Os10g25130.1, LOC_Os06g04510.1, LOC_Os02g47510.1, LOC_Os01g59980.1, LOC_Os01g09540.1, LOC_Os01g09430.1, LOC_Os07g43390.1, LOC_Os04g57950.1, LOC…
Cellular Component	4	GO:0043227	membrane-bounded organelle	2.71241e-06	2.63016e-05	25995	8605	238	113	LOC_Os10g42770.1, LOC_Os06g49250.1, LOC_Os07g49460.1, LOC_Os10g32550.1, LOC_Os12g41930.1, LOC_Os08g38590.1, LOC_Os10g21240.1, LOC_Os03g60910.1, LOC_Os09g31486.1, LOC_Os09g27030.2, LOC_Os01g48300.2, LOC_Os07g01480.1, LOC_Os08g15030.1, LOC_Os07g42420.1, LOC_Os10g25130.1, LOC_Os06g04510.1, LOC_Os02g47510.1, LOC_Os01g59980.1, LOC_Os01g09540.1, LOC_Os01g09430.1, LOC_Os07g43390.1, LOC_Os04g57950.1, LOC…
Cellular Component	3	GO:0043229	intracellular organelle	3.00947e-06	2.63016e-05	25995	8927	238	116	LOC_Os10g42770.1, LOC_Os06g49250.1, LOC_Os07g49460.1, LOC_Os10g32550.1, LOC_Os12g41930.1, LOC_Os08g38590.1, LOC_Os10g21240.1, LOC_Os03g60910.1, LOC_Os09g31486.1, LOC_Os09g27030.2, LOC_Os01g48300.2, LOC_Os07g01480.1, LOC_Os08g15030.1, LOC_Os07g42420.1, LOC_Os10g25130.1, LOC_Os06g04510.1, LOC_Os07g43510.1, LOC_Os02g47510.1, LOC_Os01g59980.1, LOC_Os01g09540.1, LOC_Os01g09430.1, LOC_Os07g43390.1, LOC…
Cellular Component	3	GO:0043226	organelle	3.1405e-06	2.63016e-05	25995	8934	238	116	LOC_Os10g42770.1, LOC_Os06g49250.1, LOC_Os10g32550.1, LOC_Os07g49460.1, LOC_Os12g41930.1, LOC_Os08g38590.1, LOC_Os10g21240.1, LOC_Os03g60910.1, LOC_Os09g31486.1, LOC_Os09g27030.2, LOC_Os01g48300.2, LOC_Os07g01480.1, LOC_Os08g15030.1, LOC_Os07g42420.1, LOC_Os10g25130.1, LOC_Os06g04510.1, LOC_Os07g43510.1, LOC_Os02g47510.1, LOC_Os01g59980.1, LOC_Os01g09540.1, LOC_Os01g09430.1, LOC_Os01g59730.1, LOC…
Cellular Component	3	GO:0098796	membrane protein complex	0.000268328	0.00199755	25995	228	238	9	LOC_Os05g43310.1, LOC_Os01g59090.1, LOC_Os04g16748.1, LOC_Os10g21238.1, LOC_Os10g38272.1, LOC_Os08g40160.1, LOC_Os10g21240.1, LOC_Os03g48471.1, LOC_Os07g01480.1
Cellular Component	4	GO:0045263	proton-transporting ATP synthase complex, coupling factor F(o)	0.000558621	0.00362017	25995	18	238	3	LOC_Os04g16748.1, LOC_Os10g21238.1, LOC_Os10g38272.1
Cellular Component	4	GO:0016469	proton-transporting two-sector ATPase complex	0.000594357	0.00362017	25995	74	238	5	LOC_Os04g16748.1, LOC_Os10g21238.1, LOC_Os10g38272.1, LOC_Os10g21240.1, LOC_Os03g48471.1
Cellular Component	2	GO:0110165	cellular anatomical entity	0.000682548	0.00381089	25995	14339	238	156	LOC_Os10g42770.1, LOC_Os02g10520.1, LOC_Os06g49250.1, LOC_Os07g49460.1, LOC_Os10g32550.1, LOC_Os03g37260.1, LOC_Os12g41930.1, LOC_Os08g38590.1, LOC_Os06g37080.1, LOC_Os01g74660.1, LOC_Os10g21240.1, LOC_Os10g38590.2, LOC_Os03g60910.1, LOC_Os09g31486.1, LOC_Os01g17214.1, LOC_Os09g27030.2, LOC_Os12g44100.1, LOC_Os08g43190.1, LOC_Os01g48300.2, LOC_Os02g48360.1, LOC_Os07g01480.1, LOC_Os08g15030.1, LOC…
Cellular Component	5	GO:0009523	photosystem II	0.000897334	0.00462472	25995	47	238	4	LOC_Os05g43310.1, LOC_Os01g59090.1, LOC_Os08g40160.1, LOC_Os07g01480.1
Cellular Component	3	GO:0019898	extrinsic component of membrane	0.00133058	0.00636779	25995	24	238	3	LOC_Os01g59090.1, LOC_Os08g40160.1, LOC_Os07g01480.1
Cellular Component	4	GO:0009654	photosystem II oxygen evolving complex	0.00168636	0.0075324	25995	26	238	3	LOC_Os01g59090.1, LOC_Os08g40160.1, LOC_Os07g01480.1
Cellular Component	4	GO:0033177	proton-transporting two-sector ATPase complex, proton-transporting domain	0.00281898	0.0118045	25995	31	238	3	LOC_Os04g16748.1, LOC_Os10g21238.1, LOC_Os10g38272.1
Cellular Component	3	GO:0045259	proton-transporting ATP synthase complex	0.00337598	0.0133053	25995	33	238	3	LOC_Os04g16748.1, LOC_Os10g21238.1, LOC_Os10g38272.1
Cellular Component	5	GO:0042651	thylakoid membrane	0.00367791	0.01369	25995	34	238	3	LOC_Os01g59090.1, LOC_Os08g40160.1, LOC_Os07g01480.1
Cellular Component	4	GO:1990204	oxidoreductase complex	0.00432992	0.0152687	25995	36	238	3	LOC_Os01g59090.1, LOC_Os08g40160.1, LOC_Os07g01480.1
Cellular Component	4	GO:0009521	photosystem	0.00477722	0.0160037	25995	74	238	4	LOC_Os05g43310.1, LOC_Os01g59090.1, LOC_Os08g40160.1, LOC_Os07g01480.1
Cellular Component	4	GO:0034357	photosynthetic membrane	0.0062935	0.0200793	25995	80	238	4	LOC_Os05g43310.1, LOC_Os01g59090.1, LOC_Os08g40160.1, LOC_Os07g01480.1
Cellular Component	1	GO:0005575	cellular_component	0.0066892	0.0203716	25995	19015	238	191	LOC_Os10g42770.1, LOC_Os02g10520.1, LOC_Os06g49250.1, LOC_Os07g49460.1, LOC_Os10g32550.1, LOC_Os03g37260.1, LOC_Os12g41930.1, LOC_Os08g38590.1, LOC_Os06g37080.1, LOC_Os07g07670.1, LOC_Os01g74660.1, LOC_Os10g21240.1, LOC_Os10g38590.2, LOC_Os03g60910.1, LOC_Os11g40200.1, LOC_Os09g31486.1, LOC_Os01g17214.1, LOC_Os09g27030.2, LOC_Os12g44100.1, LOC_Os04g35210.1, LOC_Os08g43190.1, LOC_Os01g48300.2, LOC…
Cellular Component	3	GO:0005829	cytosol	0.015423	0.044928	25995	2261	238	31	LOC_Os03g56800.1, LOC_Os10g32550.1, LOC_Os08g41090.1, LOC_Os01g49890.1, LOC_Os03g10940.1, LOC_Os03g18580.1, LOC_Os01g44394.1, LOC_Os01g50030.1, LOC_Os06g28194.1, LOC_Os08g42560.1, LOC_Os01g50032.1, LOC_Os08g43190.1, LOC_Os02g48360.1, LOC_Os04g43840.1, LOC_Os04g42520.1, LOC_Os08g15030.1, LOC_Os06g04510.1, LOC_Os03g53270.1, LOC_Os07g43510.1, LOC_Os12g43600.1, LOC_Os04g46280.1, LOC_Os01g09540.1, LOC…

## Sheet: GO_C5
								C5
GO Type	Level	GO ID	GO Name	p-value	corr. pvalue	Pop total	Pop hits	Total	Gene count	Genes
Biological Process	3	GO:0009607	response to biotic stimulus	6.23658e-16	2.3699e-13	25995	1069	511	65	LOC_Os02g24080.4, LOC_Os08g33740.1, LOC_Os01g71350.1, LOC_Os08g04500.1, LOC_Os03g05880.1, LOC_Os06g43350.1, LOC_Os12g37320.1, LOC_Os11g35490.1, LOC_Os01g58420.1, LOC_Os11g47760.1, LOC_Os05g50890.1, LOC_Os03g05840.1, LOC_Os04g32980.1, LOC_Os05g46020.1, LOC_Os11g11940.1, LOC_Os07g46670.2, LOC_Os01g59350.1, LOC_Os06g10160.1, LOC_Os04g13220.1, LOC_Os06g13470.1, LOC_Os03g46440.1, LOC_Os01g61080.1, LOC…
Biological Process	2	GO:0050896	response to stimulus	7.86595e-14	1.49453e-11	25995	6002	511	192	LOC_Os10g40360.1, LOC_Os02g24080.4, LOC_Os08g04500.1, LOC_Os08g14950.1, LOC_Os06g08900.1, LOC_Os06g43350.1, LOC_Os12g37320.1, LOC_Os08g35210.1, LOC_Os01g59350.1, LOC_Os04g43800.1, LOC_Os11g38480.1, LOC_Os04g45690.1, LOC_Os01g12520.1, LOC_Os01g61080.1, LOC_Os01g19970.1, LOC_Os11g18100.1, LOC_Os05g48360.2, LOC_Os06g06320.1, LOC_Os11g07200.2, LOC_Os08g34240.1, LOC_Os10g30550.1, LOC_Os01g50940.1, LOC…
Biological Process	3	GO:0006950	response to stress	2.24891e-10	2.84862e-08	25995	3665	511	125	LOC_Os10g40360.1, LOC_Os02g54140.1, LOC_Os12g37320.1, LOC_Os04g11195.1, LOC_Os01g04330.1, LOC_Os08g35210.1, LOC_Os11g47760.1, LOC_Os07g48050.1, LOC_Os11g12000.1, LOC_Os08g10510.1, LOC_Os03g05840.1, LOC_Os11g17330.1, LOC_Os04g32980.1, LOC_Os01g59350.1, LOC_Os04g13220.1, LOC_Os11g38480.1, LOC_Os04g43800.1, LOC_Os01g12520.1, LOC_Os06g13470.1, LOC_Os01g61080.1, LOC_Os11g18100.1, LOC_Os04g58390.1, LOC…
Biological Process	3	GO:0050794	regulation of cellular process	1.42828e-07	1.15045e-05	25995	2718	511	92	LOC_Os08g02070.1, LOC_Os08g14950.1, LOC_Os08g14990.1, LOC_Os11g35490.1, LOC_Os01g58420.1, LOC_Os01g04330.1, LOC_Os11g02530.1, LOC_Os05g50890.1, LOC_Os01g68870.2, LOC_Os06g45140.1, LOC_Os11g41100.1, LOC_Os02g36210.1, LOC_Os05g46020.1, LOC_Os02g56130.1, LOC_Os01g59350.1, LOC_Os07g44330.1, LOC_Os11g45280.1, LOC_Os08g14940.1, LOC_Os03g29190.1, LOC_Os06g07030.1, LOC_Os02g42600.1, LOC_Os03g56250.1, LOC…
Biological Process	7	GO:0006468	protein phosphorylation	1.51375e-07	1.15045e-05	25995	1502	511	60	LOC_Os01g23970.1, LOC_Os08g14950.1, LOC_Os06g37620.1, LOC_Os08g14990.1, LOC_Os01g26280.1, LOC_Os01g70130.1, LOC_Os04g53998.1, LOC_Os01g68870.2, LOC_Os11g41100.1, LOC_Os05g03620.1, LOC_Os06g10160.1, LOC_Os04g46320.1, LOC_Os11g45280.1, LOC_Os08g14940.1, LOC_Os07g03920.1, LOC_Os03g56250.1, LOC_Os05g16930.1, LOC_Os02g03410.1, LOC_Os10g25550.1, LOC_Os11g07200.2, LOC_Os08g34240.1, LOC_Os04g29960.1, LOC…
Biological Process	6	GO:0016310	phosphorylation	2.88902e-07	1.73392e-05	25995	1604	511	62	LOC_Os01g23970.1, LOC_Os08g14950.1, LOC_Os06g37620.1, LOC_Os08g14990.1, LOC_Os01g26280.1, LOC_Os01g70130.1, LOC_Os04g53998.1, LOC_Os01g68870.2, LOC_Os11g41100.1, LOC_Os05g03620.1, LOC_Os01g58790.2, LOC_Os06g10160.1, LOC_Os04g46320.1, LOC_Os11g45280.1, LOC_Os08g14940.1, LOC_Os07g03920.1, LOC_Os03g56250.1, LOC_Os05g16930.1, LOC_Os02g03410.1, LOC_Os10g25550.1, LOC_Os11g07200.2, LOC_Os10g30550.1, LOC…
Biological Process	3	GO:0009719	response to endogenous stimulus	3.19407e-07	1.73392e-05	25995	1463	511	58	LOC_Os02g24080.4, LOC_Os03g55540.1, LOC_Os12g37320.1, LOC_Os04g10750.2, LOC_Os01g58420.1, LOC_Os01g04330.1, LOC_Os05g50890.1, LOC_Os02g52210.1, LOC_Os07g42370.1, LOC_Os04g32980.1, LOC_Os02g36210.1, LOC_Os05g46020.1, LOC_Os12g25160.1, LOC_Os04g49160.1, LOC_Os02g42600.1, LOC_Os01g19970.1, LOC_Os03g18150.1, LOC_Os02g50960.1, LOC_Os11g38920.2, LOC_Os01g50940.1, LOC_Os03g29980.2, LOC_Os06g37300.1, LOC…
Biological Process	2	GO:0065007	biological regulation	5.34198e-07	2.53744e-05	25995	3085	511	99	LOC_Os08g14950.1, LOC_Os06g08900.1, LOC_Os01g04330.1, LOC_Os11g02530.1, LOC_Os01g59350.1, LOC_Os07g44330.1, LOC_Os03g29190.1, LOC_Os06g07030.1, LOC_Os01g61080.1, LOC_Os08g29660.1, LOC_Os11g07200.2, LOC_Os08g34240.1, LOC_Os05g43170.1, LOC_Os06g12030.2, LOC_Os01g01840.1, LOC_Os01g50940.1, LOC_Os01g36220.1, LOC_Os02g08440.1, LOC_Os10g33140.1, LOC_Os05g27730.1, LOC_Os03g11614.1, LOC_Os01g60640.1, LOC…
Biological Process	2	GO:0050789	regulation of biological process	1.13771e-06	4.80367e-05	25995	2849	511	92	LOC_Os08g02070.1, LOC_Os08g14950.1, LOC_Os08g14990.1, LOC_Os11g35490.1, LOC_Os01g58420.1, LOC_Os01g04330.1, LOC_Os05g50890.1, LOC_Os11g02530.1, LOC_Os01g68870.2, LOC_Os11g41100.1, LOC_Os02g36210.1, LOC_Os06g45140.1, LOC_Os05g46020.1, LOC_Os02g56130.1, LOC_Os01g59350.1, LOC_Os07g44330.1, LOC_Os11g45280.1, LOC_Os08g14940.1, LOC_Os03g29190.1, LOC_Os02g42600.1, LOC_Os06g07030.1, LOC_Os03g56250.1, LOC…
Biological Process	4	GO:0006793	phosphorus metabolic process	4.58483e-06	0.000158385	25995	1860	511	65	LOC_Os01g23970.1, LOC_Os08g14950.1, LOC_Os04g35060.1, LOC_Os06g37620.1, LOC_Os08g14990.1, LOC_Os01g26280.1, LOC_Os01g70130.1, LOC_Os04g53998.1, LOC_Os01g68870.2, LOC_Os05g30454.1, LOC_Os11g41100.1, LOC_Os05g03620.1, LOC_Os01g58790.2, LOC_Os06g10160.1, LOC_Os04g46320.1, LOC_Os11g45280.1, LOC_Os08g14940.1, LOC_Os07g03920.1, LOC_Os03g56250.1, LOC_Os05g16930.1, LOC_Os02g03410.1, LOC_Os10g25550.1, LOC…
Biological Process	5	GO:0006796	phosphate-containing compound metabolic process	4.58483e-06	0.000158385	25995	1860	511	65	LOC_Os01g23970.1, LOC_Os08g14950.1, LOC_Os04g35060.1, LOC_Os06g37620.1, LOC_Os08g14990.1, LOC_Os01g26280.1, LOC_Os01g70130.1, LOC_Os04g53998.1, LOC_Os01g68870.2, LOC_Os05g30454.1, LOC_Os11g41100.1, LOC_Os05g03620.1, LOC_Os01g58790.2, LOC_Os06g10160.1, LOC_Os04g46320.1, LOC_Os11g45280.1, LOC_Os08g14940.1, LOC_Os07g03920.1, LOC_Os03g56250.1, LOC_Os05g16930.1, LOC_Os02g03410.1, LOC_Os10g25550.1, LOC…
Biological Process	3	GO:0007165	signal transduction	1.44698e-05	0.000458211	25995	1540	511	55	LOC_Os08g14950.1, LOC_Os08g14990.1, LOC_Os11g35490.1, LOC_Os01g58420.1, LOC_Os01g04330.1, LOC_Os05g50890.1, LOC_Os01g68870.2, LOC_Os11g41100.1, LOC_Os02g36210.1, LOC_Os05g46020.1, LOC_Os01g59350.1, LOC_Os07g44330.1, LOC_Os11g45280.1, LOC_Os08g14940.1, LOC_Os02g42600.1, LOC_Os03g56250.1, LOC_Os02g03410.1, LOC_Os03g18150.1, LOC_Os11g07200.2, LOC_Os02g50960.1, LOC_Os08g34240.1, LOC_Os05g43170.1, LOC…
Biological Process	5	GO:0036211	protein modification process	1.95449e-05	0.000497828	25995	3055	511	92	LOC_Os01g23970.1, LOC_Os08g14950.1, LOC_Os06g37620.1, LOC_Os08g14990.1, LOC_Os01g26280.1, LOC_Os01g70130.1, LOC_Os04g53998.1, LOC_Os05g50890.1, LOC_Os05g36930.1, LOC_Os01g58140.1, LOC_Os01g68870.2, LOC_Os02g52210.1, LOC_Os04g32980.1, LOC_Os04g29810.1, LOC_Os11g41100.1, LOC_Os05g03620.1, LOC_Os09g15670.1, LOC_Os06g10160.1, LOC_Os04g46320.1, LOC_Os07g44330.1, LOC_Os11g45280.1, LOC_Os08g14940.1, LOC…
Biological Process	6	GO:0006464	cellular protein modification process	1.95449e-05	0.000497828	25995	3055	511	92	LOC_Os01g23970.1, LOC_Os08g14950.1, LOC_Os06g37620.1, LOC_Os08g14990.1, LOC_Os01g26280.1, LOC_Os01g70130.1, LOC_Os04g53998.1, LOC_Os05g50890.1, LOC_Os05g36930.1, LOC_Os01g68870.2, LOC_Os01g58140.1, LOC_Os02g52210.1, LOC_Os04g32980.1, LOC_Os04g29810.1, LOC_Os11g41100.1, LOC_Os05g03620.1, LOC_Os09g15670.1, LOC_Os06g10160.1, LOC_Os04g46320.1, LOC_Os07g44330.1, LOC_Os11g45280.1, LOC_Os08g14940.1, LOC…
Biological Process	2	GO:0023052	signaling	1.96511e-05	0.000497828	25995	1557	511	55	LOC_Os08g14950.1, LOC_Os08g14990.1, LOC_Os11g35490.1, LOC_Os01g58420.1, LOC_Os01g04330.1, LOC_Os05g50890.1, LOC_Os01g68870.2, LOC_Os11g41100.1, LOC_Os02g36210.1, LOC_Os05g46020.1, LOC_Os01g59350.1, LOC_Os07g44330.1, LOC_Os11g45280.1, LOC_Os08g14940.1, LOC_Os02g42600.1, LOC_Os03g56250.1, LOC_Os02g03410.1, LOC_Os03g18150.1, LOC_Os11g07200.2, LOC_Os02g50960.1, LOC_Os08g34240.1, LOC_Os05g43170.1, LOC…
Biological Process	5	GO:0043412	macromolecule modification	3.41684e-05	0.0008115	25995	3100	511	92	LOC_Os01g23970.1, LOC_Os08g14950.1, LOC_Os06g37620.1, LOC_Os08g14990.1, LOC_Os01g26280.1, LOC_Os01g70130.1, LOC_Os04g53998.1, LOC_Os05g50890.1, LOC_Os05g36930.1, LOC_Os01g58140.1, LOC_Os01g68870.2, LOC_Os02g52210.1, LOC_Os04g32980.1, LOC_Os04g29810.1, LOC_Os11g41100.1, LOC_Os05g03620.1, LOC_Os09g15670.1, LOC_Os06g10160.1, LOC_Os04g46320.1, LOC_Os07g44330.1, LOC_Os11g45280.1, LOC_Os08g14940.1, LOC…
Biological Process	2	GO:0008152	metabolic process	7.68229e-05	0.00157231	25995	14538	511	328	LOC_Os10g40360.1, LOC_Os08g04500.1, LOC_Os08g14950.1, LOC_Os04g35060.1, LOC_Os06g43350.1, LOC_Os01g26280.1, LOC_Os12g37320.1, LOC_Os07g44130.1, LOC_Os08g35210.1, LOC_Os01g62870.1, LOC_Os01g58140.1, LOC_Os05g48010.1, LOC_Os09g15670.1, LOC_Os12g10640.1, LOC_Os01g59350.1, LOC_Os04g46320.1, LOC_Os01g53390.1, LOC_Os04g43800.1, LOC_Os03g02514.1, LOC_Os04g45690.1, LOC_Os01g12520.1, LOC_Os12g25490.1, LOC…
Biological Process	3	GO:0007154	cell communication	7.79326e-05	0.00157231	25995	1958	511	63	LOC_Os08g14950.1, LOC_Os08g14990.1, LOC_Os04g53998.1, LOC_Os11g35490.1, LOC_Os01g58420.1, LOC_Os01g04330.1, LOC_Os05g50890.1, LOC_Os08g10510.1, LOC_Os01g68870.2, LOC_Os01g64110.1, LOC_Os02g52210.1, LOC_Os11g41100.1, LOC_Os02g36210.1, LOC_Os05g46020.1, LOC_Os01g59350.1, LOC_Os07g44330.1, LOC_Os11g45280.1, LOC_Os08g14940.1, LOC_Os02g42600.1, LOC_Os03g56250.1, LOC_Os02g03410.1, LOC_Os03g18150.1, LOC…
Biological Process	2	GO:0009987	cellular process	8.10042e-05	0.00157231	25995	14180	511	321	LOC_Os10g40360.1, LOC_Os02g24080.4, LOC_Os08g04500.1, LOC_Os08g14950.1, LOC_Os04g35060.1, LOC_Os06g08900.1, LOC_Os01g26280.1, LOC_Os12g37320.1, LOC_Os01g58140.1, LOC_Os05g48010.1, LOC_Os09g09520.1, LOC_Os09g15670.1, LOC_Os01g59350.1, LOC_Os04g46320.1, LOC_Os11g38480.1, LOC_Os05g12320.1, LOC_Os04g43800.1, LOC_Os05g26840.1, LOC_Os04g45690.1, LOC_Os01g12520.1, LOC_Os01g66010.1, LOC_Os12g25490.1, LOC…
Biological Process	3	GO:0051716	cellular response to stimulus	8.27533e-05	0.00157231	25995	1682	511	56	LOC_Os08g14950.1, LOC_Os08g14990.1, LOC_Os11g35490.1, LOC_Os01g58420.1, LOC_Os01g04330.1, LOC_Os05g50890.1, LOC_Os01g68870.2, LOC_Os11g41100.1, LOC_Os02g36210.1, LOC_Os05g46020.1, LOC_Os02g56130.1, LOC_Os01g59350.1, LOC_Os07g44330.1, LOC_Os11g45280.1, LOC_Os08g14940.1, LOC_Os02g42600.1, LOC_Os03g56250.1, LOC_Os02g03410.1, LOC_Os03g18150.1, LOC_Os11g07200.2, LOC_Os02g50960.1, LOC_Os08g34240.1, LOC…
Biological Process	5	GO:0051252	regulation of RNA metabolic process	0.000136446	0.00195889	25995	1169	511	42	LOC_Os02g08440.1, LOC_Os08g02070.1, LOC_Os05g27730.1, LOC_Os03g11614.1, LOC_Os01g60640.1, LOC_Os02g45450.1, LOC_Os01g58420.1, LOC_Os07g08420.1, LOC_Os06g48950.1, LOC_Os10g41330.1, LOC_Os09g25070.1, LOC_Os11g02530.1, LOC_Os07g48260.1, LOC_Os06g11330.1, LOC_Os02g10860.1, LOC_Os01g14440.1, LOC_Os06g45140.1, LOC_Os05g46020.1, LOC_Os03g21060.1, LOC_Os01g59350.1, LOC_Os12g02440.4, LOC_Os11g45280.1, LOC…
Biological Process	6	GO:2001141	regulation of RNA biosynthetic process	0.000136446	0.00195889	25995	1169	511	42	LOC_Os02g08440.1, LOC_Os08g02070.1, LOC_Os05g27730.1, LOC_Os03g11614.1, LOC_Os01g60640.1, LOC_Os02g45450.1, LOC_Os01g58420.1, LOC_Os07g08420.1, LOC_Os06g48950.1, LOC_Os10g41330.1, LOC_Os09g25070.1, LOC_Os11g02530.1, LOC_Os07g48260.1, LOC_Os06g11330.1, LOC_Os02g10860.1, LOC_Os01g14440.1, LOC_Os06g45140.1, LOC_Os05g46020.1, LOC_Os03g21060.1, LOC_Os01g59350.1, LOC_Os12g02440.4, LOC_Os11g45280.1, LOC…
Biological Process	6	GO:0006355	regulation of transcription, DNA-templated	0.000136446	0.00195889	25995	1169	511	42	LOC_Os02g08440.1, LOC_Os08g02070.1, LOC_Os05g27730.1, LOC_Os03g11614.1, LOC_Os01g60640.1, LOC_Os02g45450.1, LOC_Os01g58420.1, LOC_Os07g08420.1, LOC_Os06g48950.1, LOC_Os10g41330.1, LOC_Os09g25070.1, LOC_Os11g02530.1, LOC_Os07g48260.1, LOC_Os06g11330.1, LOC_Os02g10860.1, LOC_Os01g14440.1, LOC_Os06g45140.1, LOC_Os05g46020.1, LOC_Os03g21060.1, LOC_Os01g59350.1, LOC_Os12g02440.4, LOC_Os11g45280.1, LOC…
Biological Process	7	GO:1903506	regulation of nucleic acid-templated transcription	0.000136446	0.00195889	25995	1169	511	42	LOC_Os02g08440.1, LOC_Os08g02070.1, LOC_Os05g27730.1, LOC_Os03g11614.1, LOC_Os01g60640.1, LOC_Os02g45450.1, LOC_Os01g58420.1, LOC_Os07g08420.1, LOC_Os06g48950.1, LOC_Os10g41330.1, LOC_Os09g25070.1, LOC_Os11g02530.1, LOC_Os07g48260.1, LOC_Os06g11330.1, LOC_Os02g10860.1, LOC_Os01g14440.1, LOC_Os06g45140.1, LOC_Os05g46020.1, LOC_Os03g21060.1, LOC_Os01g59350.1, LOC_Os12g02440.4, LOC_Os11g45280.1, LOC…
Biological Process	5	GO:0019219	regulation of nucleobase-containing compound metabolic process	0.000138973	0.00195889	25995	1170	511	42	LOC_Os02g08440.1, LOC_Os08g02070.1, LOC_Os05g27730.1, LOC_Os03g11614.1, LOC_Os01g60640.1, LOC_Os02g45450.1, LOC_Os01g58420.1, LOC_Os07g08420.1, LOC_Os06g48950.1, LOC_Os10g41330.1, LOC_Os09g25070.1, LOC_Os11g02530.1, LOC_Os07g48260.1, LOC_Os06g11330.1, LOC_Os02g10860.1, LOC_Os01g14440.1, LOC_Os06g45140.1, LOC_Os05g46020.1, LOC_Os03g21060.1, LOC_Os01g59350.1, LOC_Os12g02440.4, LOC_Os11g45280.1, LOC…
Biological Process	4	GO:0009889	regulation of biosynthetic process	0.000149494	0.00195889	25995	1212	511	43	LOC_Os02g08440.1, LOC_Os08g02070.1, LOC_Os05g27730.1, LOC_Os03g11614.1, LOC_Os01g60640.1, LOC_Os02g45450.1, LOC_Os01g58420.1, LOC_Os07g08420.1, LOC_Os06g48950.1, LOC_Os10g41330.1, LOC_Os09g25070.1, LOC_Os11g02530.1, LOC_Os07g48260.1, LOC_Os06g11330.1, LOC_Os02g10860.1, LOC_Os01g14440.1, LOC_Os06g45140.1, LOC_Os05g46020.1, LOC_Os02g56130.1, LOC_Os03g21060.1, LOC_Os01g59350.1, LOC_Os12g02440.4, LOC…
Biological Process	5	GO:0010556	regulation of macromolecule biosynthetic process	0.000149494	0.00195889	25995	1212	511	43	LOC_Os02g08440.1, LOC_Os08g02070.1, LOC_Os05g27730.1, LOC_Os03g11614.1, LOC_Os01g60640.1, LOC_Os02g45450.1, LOC_Os01g58420.1, LOC_Os07g08420.1, LOC_Os06g48950.1, LOC_Os10g41330.1, LOC_Os09g25070.1, LOC_Os11g02530.1, LOC_Os07g48260.1, LOC_Os06g11330.1, LOC_Os02g10860.1, LOC_Os01g14440.1, LOC_Os06g45140.1, LOC_Os05g46020.1, LOC_Os02g56130.1, LOC_Os03g21060.1, LOC_Os01g59350.1, LOC_Os12g02440.4, LOC…
Biological Process	5	GO:0031326	regulation of cellular biosynthetic process	0.000149494	0.00195889	25995	1212	511	43	LOC_Os02g08440.1, LOC_Os08g02070.1, LOC_Os05g27730.1, LOC_Os03g11614.1, LOC_Os01g60640.1, LOC_Os02g45450.1, LOC_Os01g58420.1, LOC_Os07g08420.1, LOC_Os06g48950.1, LOC_Os10g41330.1, LOC_Os09g25070.1, LOC_Os11g02530.1, LOC_Os07g48260.1, LOC_Os06g11330.1, LOC_Os02g10860.1, LOC_Os01g14440.1, LOC_Os06g45140.1, LOC_Os05g46020.1, LOC_Os02g56130.1, LOC_Os03g21060.1, LOC_Os01g59350.1, LOC_Os12g02440.4, LOC…
Biological Process	6	GO:2000112	regulation of cellular macromolecule biosynthetic process	0.000149494	0.00195889	25995	1212	511	43	LOC_Os02g08440.1, LOC_Os08g02070.1, LOC_Os05g27730.1, LOC_Os03g11614.1, LOC_Os01g60640.1, LOC_Os02g45450.1, LOC_Os01g58420.1, LOC_Os07g08420.1, LOC_Os06g48950.1, LOC_Os10g41330.1, LOC_Os09g25070.1, LOC_Os11g02530.1, LOC_Os07g48260.1, LOC_Os06g11330.1, LOC_Os02g10860.1, LOC_Os01g14440.1, LOC_Os06g45140.1, LOC_Os05g46020.1, LOC_Os02g56130.1, LOC_Os03g21060.1, LOC_Os01g59350.1, LOC_Os12g02440.4, LOC…
Biological Process	4	GO:0031323	regulation of cellular metabolic process	0.000208924	0.00264636	25995	1231	511	43	LOC_Os02g08440.1, LOC_Os08g02070.1, LOC_Os05g27730.1, LOC_Os03g11614.1, LOC_Os01g60640.1, LOC_Os02g45450.1, LOC_Os01g58420.1, LOC_Os07g08420.1, LOC_Os06g48950.1, LOC_Os10g41330.1, LOC_Os09g25070.1, LOC_Os11g02530.1, LOC_Os07g48260.1, LOC_Os06g11330.1, LOC_Os02g10860.1, LOC_Os01g14440.1, LOC_Os06g45140.1, LOC_Os05g46020.1, LOC_Os02g56130.1, LOC_Os03g21060.1, LOC_Os01g59350.1, LOC_Os12g02440.4, LOC…
Biological Process	4	GO:0051171	regulation of nitrogen compound metabolic process	0.000369717	0.0043904	25995	1226	511	42	LOC_Os02g08440.1, LOC_Os08g02070.1, LOC_Os05g27730.1, LOC_Os03g11614.1, LOC_Os01g60640.1, LOC_Os02g45450.1, LOC_Os01g58420.1, LOC_Os07g08420.1, LOC_Os06g48950.1, LOC_Os10g41330.1, LOC_Os09g25070.1, LOC_Os11g02530.1, LOC_Os07g48260.1, LOC_Os06g11330.1, LOC_Os02g10860.1, LOC_Os01g14440.1, LOC_Os06g45140.1, LOC_Os05g46020.1, LOC_Os03g21060.1, LOC_Os01g59350.1, LOC_Os12g02440.4, LOC_Os11g45280.1, LOC…
Biological Process	4	GO:0080090	regulation of primary metabolic process	0.000369717	0.0043904	25995	1226	511	42	LOC_Os02g08440.1, LOC_Os08g02070.1, LOC_Os05g27730.1, LOC_Os03g11614.1, LOC_Os01g60640.1, LOC_Os02g45450.1, LOC_Os01g58420.1, LOC_Os07g08420.1, LOC_Os06g48950.1, LOC_Os10g41330.1, LOC_Os09g25070.1, LOC_Os11g02530.1, LOC_Os07g48260.1, LOC_Os06g11330.1, LOC_Os02g10860.1, LOC_Os01g14440.1, LOC_Os06g45140.1, LOC_Os05g46020.1, LOC_Os03g21060.1, LOC_Os01g59350.1, LOC_Os12g02440.4, LOC_Os11g45280.1, LOC…
Biological Process	6	GO:0006351	transcription, DNA-templated	0.000597708	0.00661232	25995	1295	511	43	LOC_Os02g08440.1, LOC_Os08g02070.1, LOC_Os05g27730.1, LOC_Os03g11614.1, LOC_Os01g60640.1, LOC_Os02g45450.1, LOC_Os01g58420.1, LOC_Os07g08420.1, LOC_Os06g48950.1, LOC_Os10g41330.1, LOC_Os09g25070.1, LOC_Os11g02530.1, LOC_Os07g48260.1, LOC_Os06g11330.1, LOC_Os02g10860.1, LOC_Os01g14440.1, LOC_Os06g45140.1, LOC_Os05g46020.1, LOC_Os03g21060.1, LOC_Os01g59350.1, LOC_Os12g02440.4, LOC_Os11g45280.1, LOC…
Biological Process	7	GO:0097659	nucleic acid-templated transcription	0.000597708	0.00661232	25995	1295	511	43	LOC_Os02g08440.1, LOC_Os08g02070.1, LOC_Os05g27730.1, LOC_Os03g11614.1, LOC_Os01g60640.1, LOC_Os02g45450.1, LOC_Os01g58420.1, LOC_Os07g08420.1, LOC_Os06g48950.1, LOC_Os10g41330.1, LOC_Os09g25070.1, LOC_Os11g02530.1, LOC_Os07g48260.1, LOC_Os06g11330.1, LOC_Os02g10860.1, LOC_Os01g14440.1, LOC_Os06g45140.1, LOC_Os05g46020.1, LOC_Os03g21060.1, LOC_Os01g59350.1, LOC_Os12g02440.4, LOC_Os11g45280.1, LOC…
Biological Process	6	GO:0032774	RNA biosynthetic process	0.000616551	0.00661232	25995	1297	511	43	LOC_Os02g08440.1, LOC_Os08g02070.1, LOC_Os05g27730.1, LOC_Os03g11614.1, LOC_Os01g60640.1, LOC_Os02g45450.1, LOC_Os01g58420.1, LOC_Os07g08420.1, LOC_Os06g48950.1, LOC_Os10g41330.1, LOC_Os09g25070.1, LOC_Os11g02530.1, LOC_Os07g48260.1, LOC_Os06g11330.1, LOC_Os02g10860.1, LOC_Os01g14440.1, LOC_Os06g45140.1, LOC_Os05g46020.1, LOC_Os03g21060.1, LOC_Os01g59350.1, LOC_Os12g02440.4, LOC_Os11g45280.1, LOC…
Biological Process	4	GO:0044260	cellular macromolecule metabolic process	0.00062643	0.00661232	25995	5690	511	143	LOC_Os01g23970.1, LOC_Os08g14950.1, LOC_Os01g26280.1, LOC_Os01g70130.1, LOC_Os04g53998.1, LOC_Os11g02530.1, LOC_Os01g58140.1, LOC_Os04g32980.1, LOC_Os04g29810.1, LOC_Os05g03620.1, LOC_Os09g15670.1, LOC_Os01g59350.1, LOC_Os04g46320.1, LOC_Os07g44330.1, LOC_Os07g03920.1, LOC_Os06g07030.1, LOC_Os01g61080.1, LOC_Os05g16930.1, LOC_Os11g07200.2, LOC_Os08g29660.1, LOC_Os08g34240.1, LOC_Os10g30550.1, LOC…
Biological Process	5	GO:0018130	heterocycle biosynthetic process	0.000974288	0.0100062	25995	1529	511	48	LOC_Os08g02070.1, LOC_Os04g35060.1, LOC_Os01g58420.1, LOC_Os02g36340.1, LOC_Os11g02530.1, LOC_Os05g30454.1, LOC_Os06g45140.1, LOC_Os05g46020.1, LOC_Os01g59350.1, LOC_Os11g45280.1, LOC_Os06g07030.1, LOC_Os02g13800.1, LOC_Os01g61080.1, LOC_Os07g41370.1, LOC_Os03g58320.1, LOC_Os09g27450.1, LOC_Os06g06360.1, LOC_Os08g29660.1, LOC_Os09g25060.1, LOC_Os01g64310.1, LOC_Os04g23550.1, LOC_Os01g01840.1, LOC…
Biological Process	1	GO:0008150	biological_process	0.00120238	0.0120238	25995	24455	511	496	LOC_Os02g24080.4, LOC_Os08g14950.1, LOC_Os12g37320.1, LOC_Os07g44130.1, LOC_Os01g62870.1, LOC_Os09g09520.1, LOC_Os09g15670.1, LOC_Os01g59690.1, LOC_Os01g59350.1, LOC_Os04g46320.1, LOC_Os01g53390.1, LOC_Os04g43800.1, LOC_Os05g12320.1, LOC_Os05g26840.1, LOC_Os01g12520.1, LOC_Os01g48620.1, LOC_Os02g01590.1, LOC_Os09g32100.1, LOC_Os01g19970.1, LOC_Os11g18100.1, LOC_Os09g21250.1, LOC_Os06g06320.1, LOC…
Biological Process	4	GO:0060255	regulation of macromolecule metabolic process	0.00141024	0.0132334	25995	1353	511	43	LOC_Os02g08440.1, LOC_Os08g02070.1, LOC_Os05g27730.1, LOC_Os03g11614.1, LOC_Os01g60640.1, LOC_Os02g45450.1, LOC_Os01g58420.1, LOC_Os07g08420.1, LOC_Os06g48950.1, LOC_Os10g41330.1, LOC_Os09g25070.1, LOC_Os11g02530.1, LOC_Os07g48260.1, LOC_Os06g11330.1, LOC_Os02g10860.1, LOC_Os01g14440.1, LOC_Os06g45140.1, LOC_Os05g46020.1, LOC_Os02g56130.1, LOC_Os03g21060.1, LOC_Os01g59350.1, LOC_Os12g02440.4, LOC…
Biological Process	6	GO:0016114	terpenoid biosynthetic process	0.00145552	0.0132334	25995	12	511	3	LOC_Os03g05920.1, LOC_Os03g05840.1, LOC_Os01g58790.2
Biological Process	6	GO:0006721	terpenoid metabolic process	0.00145552	0.0132334	25995	12	511	3	LOC_Os03g05920.1, LOC_Os03g05840.1, LOC_Os01g58790.2
Biological Process	3	GO:0019222	regulation of metabolic process	0.00151263	0.0132334	25995	1358	511	43	LOC_Os02g08440.1, LOC_Os08g02070.1, LOC_Os05g27730.1, LOC_Os03g11614.1, LOC_Os01g60640.1, LOC_Os02g45450.1, LOC_Os01g58420.1, LOC_Os07g08420.1, LOC_Os06g48950.1, LOC_Os10g41330.1, LOC_Os09g25070.1, LOC_Os11g02530.1, LOC_Os07g48260.1, LOC_Os06g11330.1, LOC_Os02g10860.1, LOC_Os01g14440.1, LOC_Os06g45140.1, LOC_Os05g46020.1, LOC_Os02g56130.1, LOC_Os03g21060.1, LOC_Os01g59350.1, LOC_Os12g02440.4, LOC…
Biological Process	3	GO:0019748	secondary metabolic process	0.0015229	0.0132334	25995	482	511	20	LOC_Os10g39140.1, LOC_Os04g43800.1, LOC_Os06g43304.1, LOC_Os06g39230.1, LOC_Os10g32600.1, LOC_Os01g61080.1, LOC_Os04g09430.1, LOC_Os01g19970.1, LOC_Os10g29470.1, LOC_Os04g08828.1, LOC_Os05g43170.1, LOC_Os03g17700.1, LOC_Os02g10860.1, LOC_Os01g60450.1, LOC_Os01g18120.1, LOC_Os07g07410.1, LOC_Os08g34790.1, LOC_Os03g03034.1, LOC_Os01g12230.1, LOC_Os02g41680.1
Biological Process	4	GO:0006855	drug transmembrane transport	0.00160194	0.0132334	25995	64	511	6	LOC_Os11g03500.1, LOC_Os03g08900.1, LOC_Os12g03200.1, LOC_Os12g03260.1, LOC_Os04g48290.1, LOC_Os12g25160.1
Biological Process	4	GO:0042493	response to drug	0.00160194	0.0132334	25995	64	511	6	LOC_Os11g03500.1, LOC_Os03g08900.1, LOC_Os12g03200.1, LOC_Os12g03260.1, LOC_Os04g48290.1, LOC_Os12g25160.1
Biological Process	5	GO:0015893	drug transport	0.00160194	0.0132334	25995	64	511	6	LOC_Os11g03500.1, LOC_Os03g08900.1, LOC_Os12g03200.1, LOC_Os12g03260.1, LOC_Os04g48290.1, LOC_Os12g25160.1
Biological Process	5	GO:0010468	regulation of gene expression	0.00192791	0.0153526	25995	1335	511	42	LOC_Os02g08440.1, LOC_Os08g02070.1, LOC_Os05g27730.1, LOC_Os03g11614.1, LOC_Os01g60640.1, LOC_Os02g45450.1, LOC_Os01g58420.1, LOC_Os07g08420.1, LOC_Os06g48950.1, LOC_Os10g41330.1, LOC_Os09g25070.1, LOC_Os11g02530.1, LOC_Os07g48260.1, LOC_Os06g11330.1, LOC_Os02g10860.1, LOC_Os01g14440.1, LOC_Os06g45140.1, LOC_Os05g46020.1, LOC_Os03g21060.1, LOC_Os01g59350.1, LOC_Os12g02440.4, LOC_Os11g45280.1, LOC…
Biological Process	3	GO:0009628	response to abiotic stimulus	0.00193928	0.0153526	25995	2172	511	62	LOC_Os10g40360.1, LOC_Os02g24080.4, LOC_Os01g71350.1, LOC_Os02g54140.1, LOC_Os03g55540.1, LOC_Os06g08900.1, LOC_Os04g08550.1, LOC_Os12g37320.1, LOC_Os01g04330.1, LOC_Os10g41550.1, LOC_Os11g47760.1, LOC_Os05g50890.1, LOC_Os01g64110.1, LOC_Os07g46670.2, LOC_Os02g04130.1, LOC_Os04g13220.1, LOC_Os04g43800.1, LOC_Os04g45690.1, LOC_Os02g42600.1, LOC_Os01g12520.1, LOC_Os04g59440.1, LOC_Os01g61080.1, LOC…
Biological Process	5	GO:0034654	nucleobase-containing compound biosynthetic process	0.00221673	0.0171909	25995	1427	511	44	LOC_Os02g08440.1, LOC_Os08g02070.1, LOC_Os05g27730.1, LOC_Os04g35060.1, LOC_Os03g11614.1, LOC_Os01g60640.1, LOC_Os02g45450.1, LOC_Os01g58420.1, LOC_Os07g08420.1, LOC_Os06g48950.1, LOC_Os10g41330.1, LOC_Os09g25070.1, LOC_Os11g02530.1, LOC_Os07g48260.1, LOC_Os06g11330.1, LOC_Os02g10860.1, LOC_Os01g14440.1, LOC_Os06g45140.1, LOC_Os05g46020.1, LOC_Os03g21060.1, LOC_Os01g59350.1, LOC_Os12g02440.4, LOC…
Biological Process	5	GO:0019438	aromatic compound biosynthetic process	0.0026664	0.0202647	25995	1524	511	46	LOC_Os02g08440.1, LOC_Os08g02070.1, LOC_Os05g27730.1, LOC_Os04g35060.1, LOC_Os03g11614.1, LOC_Os01g60640.1, LOC_Os02g45450.1, LOC_Os01g58420.1, LOC_Os07g08420.1, LOC_Os06g48950.1, LOC_Os10g41330.1, LOC_Os09g25070.1, LOC_Os11g02530.1, LOC_Os07g48260.1, LOC_Os06g11330.1, LOC_Os02g10860.1, LOC_Os05g30454.1, LOC_Os01g14440.1, LOC_Os06g45140.1, LOC_Os05g46020.1, LOC_Os03g21060.1, LOC_Os01g59350.1, LOC…
Biological Process	5	GO:1901362	organic cyclic compound biosynthetic process	0.00299997	0.0223528	25995	1659	511	49	LOC_Os08g02070.1, LOC_Os04g35060.1, LOC_Os01g58420.1, LOC_Os02g36340.1, LOC_Os11g02530.1, LOC_Os05g30454.1, LOC_Os06g45140.1, LOC_Os05g46020.1, LOC_Os01g59350.1, LOC_Os11g45280.1, LOC_Os06g07030.1, LOC_Os02g13800.1, LOC_Os01g61080.1, LOC_Os07g41370.1, LOC_Os03g58320.1, LOC_Os09g27450.1, LOC_Os06g06360.1, LOC_Os08g29660.1, LOC_Os09g25060.1, LOC_Os01g64310.1, LOC_Os04g23550.1, LOC_Os01g01840.1, LOC…
Biological Process	5	GO:0042430	indole-containing compound metabolic process	0.00548969	0.0386311	25995	6	511	2	LOC_Os03g58290.1, LOC_Os03g58320.1
Biological Process	6	GO:0006586	indolalkylamine metabolic process	0.00548969	0.0386311	25995	6	511	2	LOC_Os03g58290.1, LOC_Os03g58320.1
Biological Process	6	GO:0006568	tryptophan metabolic process	0.00548969	0.0386311	25995	6	511	2	LOC_Os03g58290.1, LOC_Os03g58320.1
Biological Process	4	GO:0043170	macromolecule metabolic process	0.0058507	0.0399548	25995	6783	511	159	LOC_Os01g23970.1, LOC_Os08g14950.1, LOC_Os01g26280.1, LOC_Os01g70130.1, LOC_Os04g53998.1, LOC_Os11g47760.1, LOC_Os11g02530.1, LOC_Os01g58140.1, LOC_Os04g32980.1, LOC_Os04g29810.1, LOC_Os05g03620.1, LOC_Os09g15670.1, LOC_Os01g59350.1, LOC_Os04g46320.1, LOC_Os07g44330.1, LOC_Os07g03920.1, LOC_Os06g07030.1, LOC_Os01g61080.1, LOC_Os05g16930.1, LOC_Os11g07200.2, LOC_Os08g29660.1, LOC_Os08g34240.1, LOC…
Biological Process	3	GO:0055114	oxidation-reduction process	0.00588807	0.0399548	25995	1549	511	45	LOC_Os03g05920.1, LOC_Os10g40360.1, LOC_Os07g11970.1, LOC_Os02g21810.1, LOC_Os10g39140.1, LOC_Os10g38090.1, LOC_Os03g05880.1, LOC_Os04g41960.1, LOC_Os06g43350.1, LOC_Os04g08550.1, LOC_Os12g37320.1, LOC_Os07g44130.1, LOC_Os04g09430.1, LOC_Os10g33540.1, LOC_Os08g35210.1, LOC_Os04g08828.1, LOC_Os07g48050.1, LOC_Os01g62870.1, LOC_Os03g12260.1, LOC_Os03g05840.1, LOC_Os01g58100.1, LOC_Os01g36294.1, LOC…
Biological Process	7	GO:0006857	oligopeptide transport	0.00662495	0.0438272	25995	85	511	6	LOC_Os11g18110.1, LOC_Os01g67630.1, LOC_Os02g46460.1, LOC_Os10g33210.1, LOC_Os01g01360.1, LOC_Os10g40600.1
Biological Process	5	GO:0044267	cellular protein metabolic process	0.00668941	0.0438272	25995	3878	511	97	LOC_Os01g23970.1, LOC_Os08g14950.1, LOC_Os01g26280.1, LOC_Os01g70130.1, LOC_Os04g53998.1, LOC_Os01g58140.1, LOC_Os04g32980.1, LOC_Os04g29810.1, LOC_Os05g03620.1, LOC_Os09g15670.1, LOC_Os04g46320.1, LOC_Os07g44330.1, LOC_Os07g03920.1, LOC_Os05g16930.1, LOC_Os11g07200.2, LOC_Os08g34240.1, LOC_Os10g30550.1, LOC_Os01g39810.1, LOC_Os07g03860.1, LOC_Os07g26740.1, LOC_Os09g21380.1, LOC_Os07g03870.1, LOC…
Biological Process	3	GO:0042221	response to chemical	0.00703755	0.0453266	25995	113	511	7	LOC_Os11g03500.1, LOC_Os03g08900.1, LOC_Os12g03200.1, LOC_Os12g03260.1, LOC_Os04g48290.1, LOC_Os12g25160.1, LOC_Os06g48950.1
Molecular Function	5	GO:0016301	kinase activity	4.8283e-08	1.14913e-05	25995	2038	511	76	LOC_Os01g23970.1, LOC_Os08g14950.1, LOC_Os06g37620.1, LOC_Os08g14990.1, LOC_Os01g26280.1, LOC_Os01g70130.1, LOC_Os04g53998.1, LOC_Os01g68870.2, LOC_Os04g29810.1, LOC_Os11g41100.1, LOC_Os05g03620.1, LOC_Os01g58790.2, LOC_Os06g10160.1, LOC_Os04g46320.1, LOC_Os07g44330.1, LOC_Os11g45280.1, LOC_Os08g14940.1, LOC_Os07g03920.1, LOC_Os03g56250.1, LOC_Os05g16930.1, LOC_Os02g03410.1, LOC_Os10g25550.1, LOC…
Molecular Function	4	GO:0004672	protein kinase activity	1.44641e-07	1.70294e-05	25995	1500	511	60	LOC_Os01g23970.1, LOC_Os08g14950.1, LOC_Os06g37620.1, LOC_Os08g14990.1, LOC_Os01g26280.1, LOC_Os01g70130.1, LOC_Os04g53998.1, LOC_Os01g68870.2, LOC_Os11g41100.1, LOC_Os05g03620.1, LOC_Os06g10160.1, LOC_Os04g46320.1, LOC_Os11g45280.1, LOC_Os08g14940.1, LOC_Os07g03920.1, LOC_Os03g56250.1, LOC_Os05g16930.1, LOC_Os02g03410.1, LOC_Os10g25550.1, LOC_Os11g07200.2, LOC_Os08g34240.1, LOC_Os04g29960.1, LOC…
Molecular Function	6	GO:0043565	sequence-specific DNA binding	2.14656e-07	1.70294e-05	25995	439	511	27	LOC_Os02g08440.1, LOC_Os08g02070.1, LOC_Os05g27730.1, LOC_Os03g11614.1, LOC_Os01g60640.1, LOC_Os01g06010.1, LOC_Os07g08420.1, LOC_Os09g25070.1, LOC_Os11g02530.1, LOC_Os07g48260.1, LOC_Os06g11330.1, LOC_Os02g10860.1, LOC_Os01g14440.1, LOC_Os06g45140.1, LOC_Os05g46020.1, LOC_Os01g59350.1, LOC_Os12g02440.4, LOC_Os02g13800.1, LOC_Os01g61080.1, LOC_Os07g41370.1, LOC_Os09g27450.1, LOC_Os11g02520.1, LOC…
Molecular Function	4	GO:0016772	transferase activity, transferring phosphorus-containing groups	5.18256e-07	2.84119e-05	25995	2241	511	78	LOC_Os01g23970.1, LOC_Os08g14950.1, LOC_Os06g37620.1, LOC_Os08g14990.1, LOC_Os01g26280.1, LOC_Os01g70130.1, LOC_Os04g53998.1, LOC_Os01g68870.2, LOC_Os05g30454.1, LOC_Os04g29810.1, LOC_Os11g41100.1, LOC_Os05g03620.1, LOC_Os01g58790.2, LOC_Os06g10160.1, LOC_Os04g46320.1, LOC_Os07g44330.1, LOC_Os11g45280.1, LOC_Os08g14940.1, LOC_Os07g03920.1, LOC_Os03g56250.1, LOC_Os05g16930.1, LOC_Os02g03410.1, LOC…
Molecular Function	6	GO:0010333	terpene synthase activity	5.96889e-07	2.84119e-05	25995	51	511	9	LOC_Os03g22620.1, LOC_Os03g22634.1, LOC_Os08g07100.1, LOC_Os02g02930.1, LOC_Os08g04500.1, LOC_Os02g36220.1, LOC_Os02g36210.1, LOC_Os04g27670.1, LOC_Os08g07080.1
Molecular Function	5	GO:0016838	carbon-oxygen lyase activity, acting on phosphates	8.39688e-07	3.33076e-05	25995	53	511	9	LOC_Os03g22620.1, LOC_Os03g22634.1, LOC_Os08g07100.1, LOC_Os02g02930.1, LOC_Os08g04500.1, LOC_Os02g36220.1, LOC_Os02g36210.1, LOC_Os04g27670.1, LOC_Os08g07080.1
Molecular Function	5	GO:0016773	phosphotransferase activity, alcohol group as acceptor	1.13167e-06	3.84768e-05	25995	1633	511	61	LOC_Os01g23970.1, LOC_Os08g14950.1, LOC_Os06g37620.1, LOC_Os08g14990.1, LOC_Os01g26280.1, LOC_Os01g70130.1, LOC_Os04g53998.1, LOC_Os01g68870.2, LOC_Os11g41100.1, LOC_Os05g03620.1, LOC_Os01g58790.2, LOC_Os06g10160.1, LOC_Os04g46320.1, LOC_Os11g45280.1, LOC_Os08g14940.1, LOC_Os07g03920.1, LOC_Os03g56250.1, LOC_Os05g16930.1, LOC_Os02g03410.1, LOC_Os10g25550.1, LOC_Os11g07200.2, LOC_Os08g34240.1, LOC…
Molecular Function	3	GO:0043167	ion binding	1.6222e-06	4.61575e-05	25995	4704	511	135	LOC_Os01g23970.1, LOC_Os08g04500.1, LOC_Os08g14950.1, LOC_Os06g43350.1, LOC_Os01g26280.1, LOC_Os01g70130.1, LOC_Os04g53998.1, LOC_Os12g37320.1, LOC_Os07g44130.1, LOC_Os08g35210.1, LOC_Os11g47760.1, LOC_Os11g12000.1, LOC_Os08g10510.1, LOC_Os11g17330.1, LOC_Os05g03620.1, LOC_Os12g10640.1, LOC_Os04g46320.1, LOC_Os07g44330.1, LOC_Os04g13220.1, LOC_Os04g45690.1, LOC_Os07g03920.1, LOC_Os11g38810.1, LOC…
Molecular Function	4	GO:0016835	carbon-oxygen lyase activity	1.74545e-06	4.61575e-05	25995	91	511	11	LOC_Os03g22620.1, LOC_Os03g22634.1, LOC_Os08g07100.1, LOC_Os02g02930.1, LOC_Os08g04500.1, LOC_Os03g58290.1, LOC_Os02g36220.1, LOC_Os02g36210.1, LOC_Os04g27670.1, LOC_Os03g58320.1, LOC_Os08g07080.1
Molecular Function	6	GO:0005524	ATP binding	1.00262e-05	0.000225432	25995	2671	511	84	LOC_Os01g23970.1, LOC_Os08g14950.1, LOC_Os06g37620.1, LOC_Os08g14990.1, LOC_Os01g26280.1, LOC_Os01g70130.1, LOC_Os04g53998.1, LOC_Os11g47760.1, LOC_Os11g12000.1, LOC_Os01g68870.2, LOC_Os05g30454.1, LOC_Os11g17330.1, LOC_Os11g41100.1, LOC_Os01g58790.2, LOC_Os11g11940.1, LOC_Os05g03620.1, LOC_Os12g10640.1, LOC_Os06g10160.1, LOC_Os04g46320.1, LOC_Os07g44330.1, LOC_Os04g13220.1, LOC_Os11g45280.1, LOC…
Molecular Function	6	GO:0032559	adenyl ribonucleotide binding	1.07513e-05	0.000225432	25995	2676	511	84	LOC_Os01g23970.1, LOC_Os08g14950.1, LOC_Os06g37620.1, LOC_Os08g14990.1, LOC_Os01g26280.1, LOC_Os01g70130.1, LOC_Os04g53998.1, LOC_Os11g47760.1, LOC_Os11g12000.1, LOC_Os01g68870.2, LOC_Os05g30454.1, LOC_Os11g17330.1, LOC_Os11g41100.1, LOC_Os01g58790.2, LOC_Os11g11940.1, LOC_Os05g03620.1, LOC_Os12g10640.1, LOC_Os06g10160.1, LOC_Os04g46320.1, LOC_Os07g44330.1, LOC_Os04g13220.1, LOC_Os11g45280.1, LOC…
Molecular Function	6	GO:0030554	adenyl nucleotide binding	1.13663e-05	0.000225432	25995	2680	511	84	LOC_Os01g23970.1, LOC_Os08g14950.1, LOC_Os06g37620.1, LOC_Os08g14990.1, LOC_Os01g26280.1, LOC_Os01g70130.1, LOC_Os04g53998.1, LOC_Os11g47760.1, LOC_Os11g12000.1, LOC_Os01g68870.2, LOC_Os05g30454.1, LOC_Os11g17330.1, LOC_Os11g41100.1, LOC_Os01g58790.2, LOC_Os11g11940.1, LOC_Os05g03620.1, LOC_Os12g10640.1, LOC_Os06g10160.1, LOC_Os04g46320.1, LOC_Os07g44330.1, LOC_Os04g13220.1, LOC_Os11g45280.1, LOC…
Molecular Function	3	GO:0140096	catalytic activity, acting on a protein	2.72905e-05	0.000499626	25995	2291	511	73	LOC_Os01g23970.1, LOC_Os06g41880.1, LOC_Os08g14950.1, LOC_Os04g47360.1, LOC_Os06g37620.1, LOC_Os08g14990.1, LOC_Os01g26280.1, LOC_Os01g70130.1, LOC_Os04g53998.1, LOC_Os01g68870.2, LOC_Os01g11670.1, LOC_Os11g41100.1, LOC_Os05g03620.1, LOC_Os06g10160.1, LOC_Os04g46320.1, LOC_Os11g45280.1, LOC_Os08g14940.1, LOC_Os07g03920.1, LOC_Os03g56250.1, LOC_Os05g16930.1, LOC_Os02g03410.1, LOC_Os10g25550.1, LOC…
Molecular Function	3	GO:0016829	lyase activity	3.77871e-05	0.000642381	25995	249	511	16	LOC_Os03g22620.1, LOC_Os03g22634.1, LOC_Os02g02930.1, LOC_Os08g04500.1, LOC_Os04g43800.1, LOC_Os04g43650.2, LOC_Os04g27670.1, LOC_Os03g58320.1, LOC_Os02g36340.1, LOC_Os02g20360.1, LOC_Os08g07100.1, LOC_Os03g58290.1, LOC_Os02g36220.1, LOC_Os02g36210.1, LOC_Os08g07080.1, LOC_Os02g41680.1
Molecular Function	3	GO:0016740	transferase activity	5.03622e-05	0.00079365	25995	4133	511	115	LOC_Os01g23970.1, LOC_Os08g14950.1, LOC_Os04g35060.1, LOC_Os01g26280.1, LOC_Os01g70130.1, LOC_Os04g53998.1, LOC_Os08g10510.1, LOC_Os04g29810.1, LOC_Os05g03620.1, LOC_Os04g46320.1, LOC_Os01g53390.1, LOC_Os07g44330.1, LOC_Os07g03920.1, LOC_Os06g13470.1, LOC_Os12g25490.1, LOC_Os05g16930.1, LOC_Os11g07200.2, LOC_Os08g34240.1, LOC_Os10g30550.1, LOC_Os01g39810.1, LOC_Os07g03860.1, LOC_Os06g13330.1, LOC…
Molecular Function	4	GO:0016705	oxidoreductase activity, acting on paired donors, with incorporation or reduction of molecular oxygen	5.33547e-05	0.00079365	25995	527	511	25	LOC_Os03g05920.1, LOC_Os10g39140.1, LOC_Os07g11970.1, LOC_Os02g21810.1, LOC_Os10g38090.1, LOC_Os06g43350.1, LOC_Os07g44130.1, LOC_Os04g09430.1, LOC_Os04g08828.1, LOC_Os03g12260.1, LOC_Os03g05840.1, LOC_Os01g36294.1, LOC_Os01g41800.1, LOC_Os01g41820.1, LOC_Os03g03034.1, LOC_Os01g29150.1, LOC_Os02g47470.1, LOC_Os06g43304.1, LOC_Os04g48460.1, LOC_Os07g25540.1, LOC_Os01g60450.1, LOC_Os01g41810.1, LOC…
Molecular Function	3	GO:0036094	small molecule binding	6.38765e-05	0.00089427	25995	4423	511	121	LOC_Os01g23970.1, LOC_Os08g14950.1, LOC_Os06g43350.1, LOC_Os01g26280.1, LOC_Os01g70130.1, LOC_Os04g53998.1, LOC_Os07g44130.1, LOC_Os08g35210.1, LOC_Os11g47760.1, LOC_Os11g12000.1, LOC_Os08g10510.1, LOC_Os08g33350.1, LOC_Os11g17330.1, LOC_Os05g03620.1, LOC_Os12g10640.1, LOC_Os04g46320.1, LOC_Os07g44330.1, LOC_Os04g13220.1, LOC_Os11g38480.1, LOC_Os07g03920.1, LOC_Os05g16930.1, LOC_Os11g07200.2, LOC…
Molecular Function	2	GO:0003824	catalytic activity	7.36452e-05	0.000973753	25995	10554	511	250	LOC_Os10g40360.1, LOC_Os08g04500.1, LOC_Os04g35060.1, LOC_Os08g14950.1, LOC_Os06g43350.1, LOC_Os01g26280.1, LOC_Os12g37320.1, LOC_Os07g44130.1, LOC_Os08g35210.1, LOC_Os01g62870.1, LOC_Os09g15670.1, LOC_Os12g10640.1, LOC_Os01g53390.1, LOC_Os04g46320.1, LOC_Os03g02514.1, LOC_Os04g43800.1, LOC_Os12g25490.1, LOC_Os02g01590.1, LOC_Os11g07200.2, LOC_Os08g34240.1, LOC_Os10g30550.1, LOC_Os05g07880.1, LOC…
Molecular Function	3	GO:1901363	heterocyclic compound binding	0.000127005	0.00154699	25995	7415	511	184	LOC_Os01g23970.1, LOC_Os01g69830.1, LOC_Os08g14950.1, LOC_Os06g43350.1, LOC_Os01g26280.1, LOC_Os01g39110.1, LOC_Os01g70130.1, LOC_Os04g53998.1, LOC_Os07g44130.1, LOC_Os08g35210.1, LOC_Os11g47760.1, LOC_Os11g02530.1, LOC_Os11g12000.1, LOC_Os07g48050.1, LOC_Os08g10510.1, LOC_Os08g33350.1, LOC_Os11g17330.1, LOC_Os05g48010.1, LOC_Os05g03620.1, LOC_Os12g10640.1, LOC_Os01g59350.1, LOC_Os04g46320.1, LOC…
Molecular Function	3	GO:0097159	organic cyclic compound binding	0.000129999	0.00154699	25995	7418	511	184	LOC_Os01g23970.1, LOC_Os01g69830.1, LOC_Os08g14950.1, LOC_Os06g43350.1, LOC_Os01g26280.1, LOC_Os01g39110.1, LOC_Os01g70130.1, LOC_Os04g53998.1, LOC_Os07g44130.1, LOC_Os08g35210.1, LOC_Os11g47760.1, LOC_Os11g02530.1, LOC_Os11g12000.1, LOC_Os07g48050.1, LOC_Os08g10510.1, LOC_Os08g33350.1, LOC_Os11g17330.1, LOC_Os05g48010.1, LOC_Os05g03620.1, LOC_Os12g10640.1, LOC_Os01g59350.1, LOC_Os04g46320.1, LOC…
Molecular Function	5	GO:0035639	purine ribonucleoside triphosphate binding	0.000141988	0.0016092	25995	2879	511	84	LOC_Os01g23970.1, LOC_Os08g14950.1, LOC_Os06g37620.1, LOC_Os08g14990.1, LOC_Os01g26280.1, LOC_Os01g70130.1, LOC_Os04g53998.1, LOC_Os11g47760.1, LOC_Os11g12000.1, LOC_Os01g68870.2, LOC_Os05g30454.1, LOC_Os11g17330.1, LOC_Os11g41100.1, LOC_Os01g58790.2, LOC_Os11g11940.1, LOC_Os05g03620.1, LOC_Os12g10640.1, LOC_Os06g10160.1, LOC_Os04g46320.1, LOC_Os07g44330.1, LOC_Os04g13220.1, LOC_Os11g45280.1, LOC…
Molecular Function	5	GO:0032555	purine ribonucleotide binding	0.00015041	0.00162716	25995	2884	511	84	LOC_Os01g23970.1, LOC_Os08g14950.1, LOC_Os06g37620.1, LOC_Os08g14990.1, LOC_Os01g26280.1, LOC_Os01g70130.1, LOC_Os04g53998.1, LOC_Os11g47760.1, LOC_Os11g12000.1, LOC_Os01g68870.2, LOC_Os05g30454.1, LOC_Os11g17330.1, LOC_Os11g41100.1, LOC_Os01g58790.2, LOC_Os11g11940.1, LOC_Os05g03620.1, LOC_Os12g10640.1, LOC_Os06g10160.1, LOC_Os04g46320.1, LOC_Os07g44330.1, LOC_Os04g13220.1, LOC_Os11g45280.1, LOC…
Molecular Function	5	GO:0017076	purine nucleotide binding	0.000164843	0.00170577	25995	2892	511	84	LOC_Os01g23970.1, LOC_Os08g14950.1, LOC_Os06g37620.1, LOC_Os08g14990.1, LOC_Os01g26280.1, LOC_Os01g70130.1, LOC_Os04g53998.1, LOC_Os11g47760.1, LOC_Os11g12000.1, LOC_Os01g68870.2, LOC_Os05g30454.1, LOC_Os11g17330.1, LOC_Os11g41100.1, LOC_Os01g58790.2, LOC_Os11g11940.1, LOC_Os05g03620.1, LOC_Os12g10640.1, LOC_Os06g10160.1, LOC_Os04g46320.1, LOC_Os07g44330.1, LOC_Os04g13220.1, LOC_Os11g45280.1, LOC…
Molecular Function	4	GO:0019825	oxygen binding	0.000191927	0.00190328	25995	346	511	18	LOC_Os07g11970.1, LOC_Os02g21810.1, LOC_Os10g38090.1, LOC_Os02g47470.1, LOC_Os06g43304.1, LOC_Os04g48460.1, LOC_Os06g43350.1, LOC_Os07g44130.1, LOC_Os04g09430.1, LOC_Os04g08828.1, LOC_Os03g12260.1, LOC_Os01g41810.1, LOC_Os01g36294.1, LOC_Os01g41800.1, LOC_Os01g41820.1, LOC_Os06g37300.1, LOC_Os04g09920.1, LOC_Os01g29150.1
Molecular Function	4	GO:0032553	ribonucleotide binding	0.000202077	0.00192377	25995	2910	511	84	LOC_Os01g23970.1, LOC_Os08g14950.1, LOC_Os06g37620.1, LOC_Os08g14990.1, LOC_Os01g26280.1, LOC_Os01g70130.1, LOC_Os04g53998.1, LOC_Os11g47760.1, LOC_Os11g12000.1, LOC_Os01g68870.2, LOC_Os05g30454.1, LOC_Os11g17330.1, LOC_Os11g41100.1, LOC_Os01g58790.2, LOC_Os11g11940.1, LOC_Os05g03620.1, LOC_Os12g10640.1, LOC_Os06g10160.1, LOC_Os04g46320.1, LOC_Os07g44330.1, LOC_Os04g13220.1, LOC_Os11g45280.1, LOC…
Molecular Function	4	GO:0043168	anion binding	0.000227005	0.00207797	25995	3267	511	92	LOC_Os01g23970.1, LOC_Os08g14950.1, LOC_Os06g37620.1, LOC_Os08g14990.1, LOC_Os01g26280.1, LOC_Os01g70130.1, LOC_Os04g53998.1, LOC_Os10g33540.1, LOC_Os08g35210.1, LOC_Os11g47760.1, LOC_Os11g12000.1, LOC_Os01g68870.2, LOC_Os08g10510.1, LOC_Os05g30454.1, LOC_Os11g17330.1, LOC_Os11g41100.1, LOC_Os01g58790.2, LOC_Os11g11940.1, LOC_Os05g03620.1, LOC_Os12g10640.1, LOC_Os06g10160.1, LOC_Os04g46320.1, LOC…
Molecular Function	3	GO:0097367	carbohydrate derivative binding	0.000272505	0.00240208	25995	2937	511	84	LOC_Os01g23970.1, LOC_Os08g14950.1, LOC_Os06g37620.1, LOC_Os08g14990.1, LOC_Os01g26280.1, LOC_Os01g70130.1, LOC_Os04g53998.1, LOC_Os11g47760.1, LOC_Os11g12000.1, LOC_Os01g68870.2, LOC_Os05g30454.1, LOC_Os11g17330.1, LOC_Os11g41100.1, LOC_Os01g58790.2, LOC_Os11g11940.1, LOC_Os05g03620.1, LOC_Os12g10640.1, LOC_Os06g10160.1, LOC_Os04g46320.1, LOC_Os07g44330.1, LOC_Os04g13220.1, LOC_Os11g45280.1, LOC…
Molecular Function	4	GO:0009055	electron transfer activity	0.000308764	0.00262449	25995	625	511	26	LOC_Os03g05920.1, LOC_Os07g11970.1, LOC_Os02g21810.1, LOC_Os10g38090.1, LOC_Os06g43350.1, LOC_Os07g44130.1, LOC_Os04g09430.1, LOC_Os10g33540.1, LOC_Os08g35210.1, LOC_Os04g08828.1, LOC_Os03g12260.1, LOC_Os03g05840.1, LOC_Os01g36294.1, LOC_Os01g41800.1, LOC_Os01g41820.1, LOC_Os01g29150.1, LOC_Os02g47470.1, LOC_Os06g43304.1, LOC_Os04g48460.1, LOC_Os01g60450.1, LOC_Os10g34170.1, LOC_Os01g41810.1, LOC…
Molecular Function	7	GO:0005506	iron ion binding	0.000323863	0.00265791	25995	425	511	20	LOC_Os07g11970.1, LOC_Os02g21810.1, LOC_Os10g38090.1, LOC_Os02g47470.1, LOC_Os06g43304.1, LOC_Os04g48460.1, LOC_Os06g43350.1, LOC_Os07g44130.1, LOC_Os04g09430.1, LOC_Os08g35210.1, LOC_Os04g08828.1, LOC_Os03g12260.1, LOC_Os01g60450.1, LOC_Os01g41810.1, LOC_Os01g36294.1, LOC_Os01g41800.1, LOC_Os01g41820.1, LOC_Os06g37300.1, LOC_Os04g09920.1, LOC_Os01g29150.1
Molecular Function	6	GO:0000287	magnesium ion binding	0.000350445	0.0027802	25995	111	511	9	LOC_Os03g22620.1, LOC_Os03g22634.1, LOC_Os08g07100.1, LOC_Os02g02930.1, LOC_Os08g04500.1, LOC_Os02g36220.1, LOC_Os02g36210.1, LOC_Os04g27670.1, LOC_Os08g07080.1
Molecular Function	5	GO:0046872	metal ion binding	0.000674116	0.00517547	25995	1543	511	49	LOC_Os08g04500.1, LOC_Os06g43350.1, LOC_Os09g20000.1, LOC_Os01g26280.1, LOC_Os04g27670.1, LOC_Os12g37320.1, LOC_Os07g44130.1, LOC_Os08g35210.1, LOC_Os01g41820.1, LOC_Os02g36210.1, LOC_Os08g07080.1, LOC_Os04g45690.1, LOC_Os11g38810.1, LOC_Os01g51540.1, LOC_Os02g03410.1, LOC_Os10g29470.1, LOC_Os05g43170.1, LOC_Os08g07100.1, LOC_Os04g29960.1, LOC_Os01g41810.1, LOC_Os06g37300.1, LOC_Os12g37260.1, LOC…
Molecular Function	4	GO:0043169	cation binding	0.000830243	0.00617493	25995	1558	511	49	LOC_Os08g04500.1, LOC_Os09g20000.1, LOC_Os06g43350.1, LOC_Os01g26280.1, LOC_Os04g27670.1, LOC_Os12g37320.1, LOC_Os07g44130.1, LOC_Os08g35210.1, LOC_Os01g41820.1, LOC_Os02g36210.1, LOC_Os08g07080.1, LOC_Os04g45690.1, LOC_Os11g38810.1, LOC_Os01g51540.1, LOC_Os02g03410.1, LOC_Os10g29470.1, LOC_Os05g43170.1, LOC_Os08g07100.1, LOC_Os04g29960.1, LOC_Os01g41810.1, LOC_Os12g37260.1, LOC_Os06g37300.1, LOC…
Molecular Function	4	GO:0003700	DNA-binding transcription factor activity	0.00119876	0.00864562	25995	1792	511	54	LOC_Os08g02070.1, LOC_Os01g69830.1, LOC_Os03g55540.1, LOC_Os01g39110.1, LOC_Os01g58420.1, LOC_Os11g02530.1, LOC_Os05g48010.1, LOC_Os06g45140.1, LOC_Os05g46020.1, LOC_Os01g59350.1, LOC_Os04g45690.1, LOC_Os06g07030.1, LOC_Os02g13800.1, LOC_Os01g61080.1, LOC_Os07g41370.1, LOC_Os09g27450.1, LOC_Os01g19970.1, LOC_Os06g06360.1, LOC_Os08g29660.1, LOC_Os09g25060.1, LOC_Os01g64310.1, LOC_Os01g62130.1, LOC…
Molecular Function	5	GO:0020037	heme binding	0.00169059	0.0118341	25995	557	511	22	LOC_Os07g11970.1, LOC_Os02g21810.1, LOC_Os10g38090.1, LOC_Os02g47470.1, LOC_Os06g43304.1, LOC_Os04g48460.1, LOC_Os06g43350.1, LOC_Os09g36750.1, LOC_Os07g44130.1, LOC_Os04g09430.1, LOC_Os04g08828.1, LOC_Os07g48050.1, LOC_Os03g12260.1, LOC_Os01g60450.1, LOC_Os01g41810.1, LOC_Os08g29669.1, LOC_Os01g36294.1, LOC_Os01g41800.1, LOC_Os01g41820.1, LOC_Os06g37300.1, LOC_Os04g09920.1, LOC_Os01g29150.1
Molecular Function	3	GO:0140110	transcription regulator activity	0.0018075	0.012291	25995	1826	511	54	LOC_Os08g02070.1, LOC_Os01g69830.1, LOC_Os03g55540.1, LOC_Os01g39110.1, LOC_Os01g58420.1, LOC_Os11g02530.1, LOC_Os05g48010.1, LOC_Os06g45140.1, LOC_Os05g46020.1, LOC_Os01g59350.1, LOC_Os04g45690.1, LOC_Os06g07030.1, LOC_Os02g13800.1, LOC_Os01g61080.1, LOC_Os07g41370.1, LOC_Os09g27450.1, LOC_Os01g19970.1, LOC_Os06g06360.1, LOC_Os08g29660.1, LOC_Os09g25060.1, LOC_Os01g64310.1, LOC_Os01g62130.1, LOC…
Molecular Function	4	GO:0046906	tetrapyrrole binding	0.00201586	0.0133271	25995	565	511	22	LOC_Os07g11970.1, LOC_Os02g21810.1, LOC_Os10g38090.1, LOC_Os02g47470.1, LOC_Os06g43304.1, LOC_Os04g48460.1, LOC_Os06g43350.1, LOC_Os09g36750.1, LOC_Os07g44130.1, LOC_Os04g09430.1, LOC_Os04g08828.1, LOC_Os07g48050.1, LOC_Os03g12260.1, LOC_Os01g60450.1, LOC_Os01g41810.1, LOC_Os08g29669.1, LOC_Os01g36294.1, LOC_Os01g41800.1, LOC_Os01g41820.1, LOC_Os06g37300.1, LOC_Os04g09920.1, LOC_Os01g29150.1
Molecular Function	4	GO:1901265	nucleoside phosphate binding	0.00349321	0.0218785	25995	3928	511	100	LOC_Os01g23970.1, LOC_Os08g14950.1, LOC_Os01g26280.1, LOC_Os01g70130.1, LOC_Os04g53998.1, LOC_Os08g35210.1, LOC_Os11g47760.1, LOC_Os11g12000.1, LOC_Os08g33350.1, LOC_Os11g17330.1, LOC_Os05g03620.1, LOC_Os12g10640.1, LOC_Os04g46320.1, LOC_Os07g44330.1, LOC_Os04g13220.1, LOC_Os11g38480.1, LOC_Os07g03920.1, LOC_Os05g16930.1, LOC_Os11g07200.2, LOC_Os08g34240.1, LOC_Os08g05440.1, LOC_Os04g02120.1, LOC…
Molecular Function	4	GO:0000166	nucleotide binding	0.00349321	0.0218785	25995	3928	511	100	LOC_Os01g23970.1, LOC_Os08g14950.1, LOC_Os01g26280.1, LOC_Os01g70130.1, LOC_Os04g53998.1, LOC_Os08g35210.1, LOC_Os11g47760.1, LOC_Os11g12000.1, LOC_Os08g33350.1, LOC_Os11g17330.1, LOC_Os05g03620.1, LOC_Os12g10640.1, LOC_Os04g46320.1, LOC_Os07g44330.1, LOC_Os04g13220.1, LOC_Os11g38480.1, LOC_Os07g03920.1, LOC_Os05g16930.1, LOC_Os11g07200.2, LOC_Os08g34240.1, LOC_Os08g05440.1, LOC_Os04g02120.1, LOC…
Molecular Function	6	GO:0004834	tryptophan synthase activity	0.00370796	0.0226281	25995	5	511	2	LOC_Os03g58290.1, LOC_Os03g58320.1
Molecular Function	2	GO:0005488	binding	0.00532273	0.0275529	25995	13378	511	292	LOC_Os02g24080.4, LOC_Os08g04500.1, LOC_Os08g14950.1, LOC_Os06g43350.1, LOC_Os01g26280.1, LOC_Os12g37320.1, LOC_Os07g44130.1, LOC_Os08g35210.1, LOC_Os05g48010.1, LOC_Os12g10640.1, LOC_Os01g59350.1, LOC_Os04g46320.1, LOC_Os11g38480.1, LOC_Os04g45690.1, LOC_Os01g12520.1, LOC_Os12g25490.1, LOC_Os01g61080.1, LOC_Os01g19970.1, LOC_Os11g18100.1, LOC_Os06g06320.1, LOC_Os11g07200.2, LOC_Os08g34240.1, LOC…
Molecular Function	4	GO:0030594	neurotransmitter receptor activity	0.00578842	0.0275529	25995	19	511	3	LOC_Os06g46670.2, LOC_Os02g02540.1, LOC_Os06g08900.1
Molecular Function	5	GO:0008066	glutamate receptor activity	0.00578842	0.0275529	25995	19	511	3	LOC_Os06g46670.2, LOC_Os02g02540.1, LOC_Os06g08900.1
Molecular Function	5	GO:0022835	transmitter-gated channel activity	0.00578842	0.0275529	25995	19	511	3	LOC_Os06g46670.2, LOC_Os02g02540.1, LOC_Os06g08900.1
Molecular Function	6	GO:0004970	ionotropic glutamate receptor activity	0.00578842	0.0275529	25995	19	511	3	LOC_Os06g46670.2, LOC_Os02g02540.1, LOC_Os06g08900.1
Molecular Function	6	GO:0015276	ligand-gated ion channel activity	0.00578842	0.0275529	25995	19	511	3	LOC_Os06g46670.2, LOC_Os02g02540.1, LOC_Os06g08900.1
Molecular Function	6	GO:0022824	transmitter-gated ion channel activity	0.00578842	0.0275529	25995	19	511	3	LOC_Os06g46670.2, LOC_Os02g02540.1, LOC_Os06g08900.1
Molecular Function	7	GO:0005230	extracellular ligand-gated ion channel activity	0.00578842	0.0275529	25995	19	511	3	LOC_Os06g46670.2, LOC_Os02g02540.1, LOC_Os06g08900.1
Molecular Function	7	GO:0022834	ligand-gated channel activity	0.00578842	0.0275529	25995	19	511	3	LOC_Os06g46670.2, LOC_Os02g02540.1, LOC_Os06g08900.1
Molecular Function	8	GO:0005231	excitatory extracellular ligand-gated ion channel activity	0.00578842	0.0275529	25995	19	511	3	LOC_Os06g46670.2, LOC_Os02g02540.1, LOC_Os06g08900.1
Molecular Function	9	GO:0005234	extracellularly glutamate-gated ion channel activity	0.00578842	0.0275529	25995	19	511	3	LOC_Os06g46670.2, LOC_Os02g02540.1, LOC_Os06g08900.1
Molecular Function	6	GO:0005509	calcium ion binding	0.00845761	0.0394688	25995	117	511	7	LOC_Os12g16540.1, LOC_Os05g43170.1, LOC_Os04g51040.1, LOC_Os04g29960.1, LOC_Os09g29560.1, LOC_Os01g26280.1, LOC_Os02g03410.1

## Sheet: GO_C6
								C6
GO Type	Level	GO ID	GO Name	p-value	corr. pvalue	Pop total	Pop hits	Total	Gene count	Genes
Biological Process	7	GO:0006468	protein phosphorylation	7.54323e-06	0.00130498	25995	1502	61	14	LOC_Os03g27990.1, LOC_Os08g07890.1, LOC_Os01g02810.1, LOC_Os01g01740.1, LOC_Os09g18594.1, LOC_Os07g03000.1, LOC_Os04g51030.1, LOC_Os01g02420.1, LOC_Os06g38780.1, LOC_Os11g47210.1, LOC_Os09g09510.1, LOC_Os02g19530.1, LOC_Os05g25370.1, LOC_Os11g47000.1
Biological Process	6	GO:0016310	phosphorylation	1.58729e-05	0.00137301	25995	1604	61	14	LOC_Os03g27990.1, LOC_Os08g07890.1, LOC_Os01g02810.1, LOC_Os01g01740.1, LOC_Os09g18594.1, LOC_Os07g03000.1, LOC_Os04g51030.1, LOC_Os01g02420.1, LOC_Os06g38780.1, LOC_Os11g47210.1, LOC_Os09g09510.1, LOC_Os02g19530.1, LOC_Os05g25370.1, LOC_Os11g47000.1
Biological Process	4	GO:0006793	phosphorus metabolic process	8.08292e-05	0.00349586	25995	1860	61	14	LOC_Os03g27990.1, LOC_Os08g07890.1, LOC_Os01g02810.1, LOC_Os01g01740.1, LOC_Os09g18594.1, LOC_Os07g03000.1, LOC_Os04g51030.1, LOC_Os01g02420.1, LOC_Os06g38780.1, LOC_Os11g47210.1, LOC_Os09g09510.1, LOC_Os02g19530.1, LOC_Os05g25370.1, LOC_Os11g47000.1
Biological Process	5	GO:0006796	phosphate-containing compound metabolic process	8.08292e-05	0.00349586	25995	1860	61	14	LOC_Os03g27990.1, LOC_Os08g07890.1, LOC_Os01g02810.1, LOC_Os01g01740.1, LOC_Os09g18594.1, LOC_Os07g03000.1, LOC_Os04g51030.1, LOC_Os01g02420.1, LOC_Os06g38780.1, LOC_Os11g47210.1, LOC_Os09g09510.1, LOC_Os02g19530.1, LOC_Os05g25370.1, LOC_Os11g47000.1
Biological Process	3	GO:0055085	transmembrane transport	0.000199529	0.00690369	25995	689	61	8	LOC_Os06g48800.1, LOC_Os11g03240.1, LOC_Os01g36720.1, LOC_Os02g48880.1, LOC_Os01g69010.1, LOC_Os06g15910.1, LOC_Os09g38130.1, LOC_Os01g34850.1
Biological Process	2	GO:0009987	cellular process	0.000625007	0.018021	25995	14180	61	46	LOC_Os01g01660.1, LOC_Os02g12890.1, LOC_Os09g26980.1, LOC_Os10g39680.1, LOC_Os01g02810.1, LOC_Os03g01270.1, LOC_Os01g01740.1, LOC_Os02g46030.1, LOC_Os12g09770.1, LOC_Os02g48880.1, LOC_Os01g02420.1, LOC_Os07g42960.1, LOC_Os07g32170.1, LOC_Os05g35290.1, LOC_Os09g38130.1, LOC_Os03g27990.1, LOC_Os08g36500.1, LOC_Os05g50750.1, LOC_Os11g03240.1, LOC_Os01g36720.1, LOC_Os08g07890.1, LOC_Os01g69010.1, LOC…
Biological Process	3	GO:0019748	secondary metabolic process	0.000923471	0.0228229	25995	482	61	6	LOC_Os07g34260.1, LOC_Os02g12890.1, LOC_Os12g09770.1, LOC_Os09g26980.1, LOC_Os04g15920.1, LOC_Os05g35290.1
Biological Process	2	GO:0050896	response to stimulus	0.00138393	0.0299274	25995	6002	61	25	LOC_Os01g01660.1, LOC_Os12g36850.1, LOC_Os09g26980.1, LOC_Os10g39680.1, LOC_Os02g46030.1, LOC_Os05g35290.1, LOC_Os03g27990.1, LOC_Os08g36500.1, LOC_Os05g50750.1, LOC_Os11g03240.1, LOC_Os01g69010.1, LOC_Os01g22370.1, LOC_Os02g45600.1, LOC_Os05g04820.1, LOC_Os01g34850.1, LOC_Os07g03000.1, LOC_Os06g01890.1, LOC_Os06g48800.1, LOC_Os07g34260.1, LOC_Os06g38780.1, LOC_Os03g14370.1, LOC_Os11g47210.1, LOC…
Molecular Function	4	GO:0004672	protein kinase activity	7.42932e-06	0.00087666	25995	1500	61	14	LOC_Os03g27990.1, LOC_Os08g07890.1, LOC_Os01g02810.1, LOC_Os01g01740.1, LOC_Os09g18594.1, LOC_Os07g03000.1, LOC_Os04g51030.1, LOC_Os01g02420.1, LOC_Os06g38780.1, LOC_Os11g47210.1, LOC_Os09g09510.1, LOC_Os02g19530.1, LOC_Os05g25370.1, LOC_Os11g47000.1
Molecular Function	5	GO:0016773	phosphotransferase activity, alcohol group as acceptor	1.94004e-05	0.00114462	25995	1633	61	14	LOC_Os03g27990.1, LOC_Os08g07890.1, LOC_Os01g02810.1, LOC_Os01g01740.1, LOC_Os09g18594.1, LOC_Os07g03000.1, LOC_Os04g51030.1, LOC_Os01g02420.1, LOC_Os06g38780.1, LOC_Os11g47210.1, LOC_Os09g09510.1, LOC_Os02g19530.1, LOC_Os05g25370.1, LOC_Os11g47000.1
Molecular Function	7	GO:0030151	molybdenum ion binding	0.000150291	0.0056138	25995	8	61	2	LOC_Os08g36500.1, LOC_Os08g36480.1
Molecular Function	5	GO:0016301	kinase activity	0.000212583	0.0056138	25995	2038	61	14	LOC_Os03g27990.1, LOC_Os08g07890.1, LOC_Os01g02810.1, LOC_Os01g01740.1, LOC_Os09g18594.1, LOC_Os07g03000.1, LOC_Os04g51030.1, LOC_Os01g02420.1, LOC_Os06g38780.1, LOC_Os11g47210.1, LOC_Os09g09510.1, LOC_Os02g19530.1, LOC_Os05g25370.1, LOC_Os11g47000.1
Molecular Function	3	GO:0043167	ion binding	0.000237873	0.0056138	25995	4704	61	23	LOC_Os03g27990.1, LOC_Os08g36500.1, LOC_Os05g50750.1, LOC_Os02g12890.1, LOC_Os08g07890.1, LOC_Os09g26980.1, LOC_Os04g15920.1, LOC_Os01g37460.1, LOC_Os01g02810.1, LOC_Os01g01740.1, LOC_Os09g18594.1, LOC_Os07g03000.1, LOC_Os04g51030.1, LOC_Os01g02420.1, LOC_Os06g38780.1, LOC_Os03g14370.1, LOC_Os11g47210.1, LOC_Os09g09510.1, LOC_Os02g19530.1, LOC_Os05g25370.1, LOC_Os11g47000.1, LOC_Os08g04630.1, LOC…
Molecular Function	4	GO:0016772	transferase activity, transferring phosphorus-containing groups	0.000561049	0.011034	25995	2241	61	14	LOC_Os03g27990.1, LOC_Os08g07890.1, LOC_Os01g02810.1, LOC_Os01g01740.1, LOC_Os09g18594.1, LOC_Os07g03000.1, LOC_Os04g51030.1, LOC_Os01g02420.1, LOC_Os06g38780.1, LOC_Os11g47210.1, LOC_Os09g09510.1, LOC_Os02g19530.1, LOC_Os05g25370.1, LOC_Os11g47000.1
Molecular Function	3	GO:0140096	catalytic activity, acting on a protein	0.000699223	0.0115986	25995	2291	61	14	LOC_Os03g27990.1, LOC_Os08g07890.1, LOC_Os01g02810.1, LOC_Os01g01740.1, LOC_Os09g18594.1, LOC_Os07g03000.1, LOC_Os04g51030.1, LOC_Os01g02420.1, LOC_Os06g38780.1, LOC_Os11g47210.1, LOC_Os09g09510.1, LOC_Os02g19530.1, LOC_Os05g25370.1, LOC_Os11g47000.1
Molecular Function	6	GO:0005524	ATP binding	0.00104456	0.0115986	25995	2671	61	15	LOC_Os03g27990.1, LOC_Os05g50750.1, LOC_Os08g07890.1, LOC_Os01g02810.1, LOC_Os01g01740.1, LOC_Os09g18594.1, LOC_Os07g03000.1, LOC_Os04g51030.1, LOC_Os01g02420.1, LOC_Os06g38780.1, LOC_Os11g47210.1, LOC_Os09g09510.1, LOC_Os02g19530.1, LOC_Os05g25370.1, LOC_Os11g47000.1
Molecular Function	4	GO:0043168	anion binding	0.00105766	0.0115986	25995	3267	61	17	LOC_Os03g27990.1, LOC_Os05g50750.1, LOC_Os08g07890.1, LOC_Os01g02810.1, LOC_Os01g01740.1, LOC_Os09g18594.1, LOC_Os07g03000.1, LOC_Os04g51030.1, LOC_Os01g02420.1, LOC_Os06g38780.1, LOC_Os03g14370.1, LOC_Os11g47210.1, LOC_Os09g09510.1, LOC_Os02g19530.1, LOC_Os05g25370.1, LOC_Os11g47000.1, LOC_Os08g04630.1
Molecular Function	6	GO:0032559	adenyl ribonucleotide binding	0.0010648	0.0115986	25995	2676	61	15	LOC_Os03g27990.1, LOC_Os05g50750.1, LOC_Os08g07890.1, LOC_Os01g02810.1, LOC_Os01g01740.1, LOC_Os09g18594.1, LOC_Os07g03000.1, LOC_Os04g51030.1, LOC_Os01g02420.1, LOC_Os06g38780.1, LOC_Os11g47210.1, LOC_Os09g09510.1, LOC_Os02g19530.1, LOC_Os05g25370.1, LOC_Os11g47000.1
Molecular Function	6	GO:0030554	adenyl nucleotide binding	0.00108123	0.0115986	25995	2680	61	15	LOC_Os03g27990.1, LOC_Os05g50750.1, LOC_Os08g07890.1, LOC_Os01g02810.1, LOC_Os01g01740.1, LOC_Os09g18594.1, LOC_Os07g03000.1, LOC_Os04g51030.1, LOC_Os01g02420.1, LOC_Os06g38780.1, LOC_Os11g47210.1, LOC_Os09g09510.1, LOC_Os02g19530.1, LOC_Os05g25370.1, LOC_Os11g47000.1
Molecular Function	3	GO:0016740	transferase activity	0.0022073	0.0182076	25995	4133	61	19	LOC_Os03g27990.1, LOC_Os08g07890.1, LOC_Os01g02810.1, LOC_Os01g01740.1, LOC_Os09g18594.1, LOC_Os07g03000.1, LOC_Os04g51030.1, LOC_Os06g49150.1, LOC_Os07g34260.1, LOC_Os12g09770.1, LOC_Os01g02420.1, LOC_Os06g38780.1, LOC_Os11g47210.1, LOC_Os07g42960.1, LOC_Os09g09510.1, LOC_Os02g19530.1, LOC_Os05g25370.1, LOC_Os02g37700.1, LOC_Os11g47000.1
Molecular Function	5	GO:0035639	purine ribonucleoside triphosphate binding	0.00222205	0.0182076	25995	2879	61	15	LOC_Os03g27990.1, LOC_Os05g50750.1, LOC_Os08g07890.1, LOC_Os01g02810.1, LOC_Os01g01740.1, LOC_Os09g18594.1, LOC_Os07g03000.1, LOC_Os04g51030.1, LOC_Os01g02420.1, LOC_Os06g38780.1, LOC_Os11g47210.1, LOC_Os09g09510.1, LOC_Os02g19530.1, LOC_Os05g25370.1, LOC_Os11g47000.1
Molecular Function	5	GO:0032555	purine ribonucleotide binding	0.00226038	0.0182076	25995	2884	61	15	LOC_Os03g27990.1, LOC_Os05g50750.1, LOC_Os08g07890.1, LOC_Os01g02810.1, LOC_Os01g01740.1, LOC_Os09g18594.1, LOC_Os07g03000.1, LOC_Os04g51030.1, LOC_Os01g02420.1, LOC_Os06g38780.1, LOC_Os11g47210.1, LOC_Os09g09510.1, LOC_Os02g19530.1, LOC_Os05g25370.1, LOC_Os11g47000.1
Molecular Function	5	GO:0017076	purine nucleotide binding	0.00232288	0.0182076	25995	2892	61	15	LOC_Os03g27990.1, LOC_Os05g50750.1, LOC_Os08g07890.1, LOC_Os01g02810.1, LOC_Os01g01740.1, LOC_Os09g18594.1, LOC_Os07g03000.1, LOC_Os04g51030.1, LOC_Os01g02420.1, LOC_Os06g38780.1, LOC_Os11g47210.1, LOC_Os09g09510.1, LOC_Os02g19530.1, LOC_Os05g25370.1, LOC_Os11g47000.1
Molecular Function	4	GO:0032553	ribonucleotide binding	0.00246882	0.0182076	25995	2910	61	15	LOC_Os03g27990.1, LOC_Os05g50750.1, LOC_Os08g07890.1, LOC_Os01g02810.1, LOC_Os01g01740.1, LOC_Os09g18594.1, LOC_Os07g03000.1, LOC_Os04g51030.1, LOC_Os01g02420.1, LOC_Os06g38780.1, LOC_Os11g47210.1, LOC_Os09g09510.1, LOC_Os02g19530.1, LOC_Os05g25370.1, LOC_Os11g47000.1
Molecular Function	3	GO:0097367	carbohydrate derivative binding	0.00270212	0.0187559	25995	2937	61	15	LOC_Os03g27990.1, LOC_Os05g50750.1, LOC_Os08g07890.1, LOC_Os01g02810.1, LOC_Os01g01740.1, LOC_Os09g18594.1, LOC_Os07g03000.1, LOC_Os04g51030.1, LOC_Os01g02420.1, LOC_Os06g38780.1, LOC_Os11g47210.1, LOC_Os09g09510.1, LOC_Os02g19530.1, LOC_Os05g25370.1, LOC_Os11g47000.1
Molecular Function	3	GO:0022857	transmembrane transporter activity	0.00346858	0.0227385	25995	627	61	6	LOC_Os06g48800.1, LOC_Os11g03240.1, LOC_Os02g48880.1, LOC_Os01g69010.1, LOC_Os01g34850.1, LOC_Os06g15910.1
Molecular Function	3	GO:0036094	small molecule binding	0.00481491	0.0299031	25995	4423	61	19	LOC_Os03g27990.1, LOC_Os05g50750.1, LOC_Os02g12890.1, LOC_Os08g07890.1, LOC_Os09g26980.1, LOC_Os01g02810.1, LOC_Os01g01740.1, LOC_Os09g18594.1, LOC_Os07g03000.1, LOC_Os04g51030.1, LOC_Os06g38780.1, LOC_Os01g02420.1, LOC_Os03g14370.1, LOC_Os11g47210.1, LOC_Os09g09510.1, LOC_Os02g19530.1, LOC_Os05g25370.1, LOC_Os11g47000.1, LOC_Os08g04630.1
Molecular Function	3	GO:1901363	heterocyclic compound binding	0.00624654	0.0353071	25995	7415	61	27	LOC_Os02g12890.1, LOC_Os09g26980.1, LOC_Os01g02810.1, LOC_Os01g01740.1, LOC_Os02g46030.1, LOC_Os01g02420.1, LOC_Os07g32170.1, LOC_Os08g04630.1, LOC_Os03g27990.1, LOC_Os08g36500.1, LOC_Os05g50750.1, LOC_Os08g07890.1, LOC_Os01g22370.1, LOC_Os08g02160.1, LOC_Os05g04820.1, LOC_Os09g18594.1, LOC_Os07g03000.1, LOC_Os06g01890.1, LOC_Os04g51030.1, LOC_Os06g38780.1, LOC_Os11g47210.1, LOC_Os09g09510.1, LOC…
Molecular Function	3	GO:0097159	organic cyclic compound binding	0.00628347	0.0353071	25995	7418	61	27	LOC_Os02g12890.1, LOC_Os09g26980.1, LOC_Os01g02810.1, LOC_Os01g01740.1, LOC_Os02g46030.1, LOC_Os01g02420.1, LOC_Os07g32170.1, LOC_Os08g04630.1, LOC_Os03g27990.1, LOC_Os08g36500.1, LOC_Os05g50750.1, LOC_Os08g07890.1, LOC_Os01g22370.1, LOC_Os08g02160.1, LOC_Os05g04820.1, LOC_Os09g18594.1, LOC_Os07g03000.1, LOC_Os06g01890.1, LOC_Os04g51030.1, LOC_Os06g38780.1, LOC_Os11g47210.1, LOC_Os09g09510.1, LOC…
