# Supplementary material for: Temperature–Photoperiod Interaction in Rice Phenology for Climate Adaptation: Insights Into Glycerate‐Associated Metabolic Responses
Source: Physiol Plant. 2025 Jul 8;177(4):e70368. doi: 10.1111/ppl.70368 (PMC12238749; doi:10.1111/ppl.70368)
Supplement: Supplementary file 6 — Table S6. Clustering using differentially expressed genes (DEGs) according to temperature and day‐length conditions in the stem (lower part) through RNA‐Seq analysis. [file PPL-177-e70368-s001.xlsx]

## Sheet: GO_C1
								C1
GO Type	Level	GO ID	GO Name	p-value	corr. pvalue	Pop total	Pop hits	Total	Gene count	Genes
Biological Process	4	GO:0006952	defense response	6.35288e-13	1.54375e-10	25995	45	184	10	LOC_Os06g32020.1, LOC_Os06g31890.1, LOC_Os06g32240.1, LOC_Os06g32160.1, LOC_Os06g31960.1, LOC_Os06g31930.1, LOC_Os03g18600.1, LOC_Os03g03810.1, LOC_Os08g28670.1, LOC_Os06g31800.1
Biological Process	3	GO:0006950	response to stress	3.86111e-10	4.69125e-08	25995	3665	184	59	LOC_Os06g14240.1, LOC_Os06g31890.1, LOC_Os02g54140.1, LOC_Os03g19270.1, LOC_Os07g48010.1, LOC_Os02g52150.1, LOC_Os06g46900.1, LOC_Os12g36240.1, LOC_Os07g47990.1, LOC_Os07g47284.1, LOC_Os03g16920.1, LOC_Os03g16020.1, LOC_Os12g33610.1, LOC_Os11g05170.1, LOC_Os04g45480.1, LOC_Os01g19820.3, LOC_Os07g26630.1, LOC_Os03g03810.1, LOC_Os04g01690.3, LOC_Os06g36180.1, LOC_Os04g59160.1, LOC_Os12g02040.1, LOC…
Biological Process	2	GO:0050896	response to stimulus	1.50587e-07	1.21976e-05	25995	6002	184	74	LOC_Os06g14240.1, LOC_Os06g31890.1, LOC_Os07g40290.1, LOC_Os02g54140.1, LOC_Os03g64150.1, LOC_Os03g19270.1, LOC_Os07g48010.1, LOC_Os02g52150.1, LOC_Os06g46900.1, LOC_Os09g31482.1, LOC_Os12g36240.1, LOC_Os07g47990.1, LOC_Os07g47284.1, LOC_Os03g16920.1, LOC_Os03g16020.1, LOC_Os12g33610.1, LOC_Os11g05170.1, LOC_Os04g45480.1, LOC_Os06g38990.1, LOC_Os01g19820.3, LOC_Os07g26630.1, LOC_Os03g62270.1, LOC…
Biological Process	4	GO:0009611	response to wounding	0.000149104	0.0090581	25995	15	184	3	LOC_Os12g36210.1, LOC_Os12g36220.1, LOC_Os12g36240.1
Biological Process	3	GO:0009628	response to abiotic stimulus	0.000676061	0.0328566	25995	2172	184	29	LOC_Os06g14240.1, LOC_Os03g53340.2, LOC_Os02g54140.1, LOC_Os06g39240.1, LOC_Os11g10510.1, LOC_Os08g39140.1, LOC_Os02g52150.1, LOC_Os06g46900.1, LOC_Os09g31482.1, LOC_Os04g28420.1, LOC_Os05g37470.1, LOC_Os07g47284.1, LOC_Os03g16920.1, LOC_Os03g16020.1, LOC_Os05g44340.1, LOC_Os12g33610.1, LOC_Os03g63970.1, LOC_Os05g38530.1, LOC_Os07g26630.1, LOC_Os03g15960.1, LOC_Os04g01690.3, LOC_Os02g08490.1, LOC…
Biological Process	4	GO:0000902	cell morphogenesis	0.00111327	0.038711	25995	29	184	3	LOC_Os05g38530.1, LOC_Os03g16920.1, LOC_Os01g62290.1
Biological Process	4	GO:0006979	response to oxidative stress	0.00124487	0.038711	25995	167	184	6	LOC_Os07g48030.1, LOC_Os04g59260.1, LOC_Os04g59160.1, LOC_Os07g47990.1, LOC_Os03g36560.1, LOC_Os07g48010.1
Biological Process	4	GO:0045454	cell redox homeostasis	0.00127444	0.038711	25995	113	184	5	LOC_Os12g35340.1, LOC_Os11g43520.1, LOC_Os12g35330.1, ChrUn.fgenesh.mRNA.94, LOC_Os01g27140.1
Cellular Component	3	GO:0030312	external encapsulating structure	0.000136484	0.00573234	25995	943	184	18	LOC_Os04g59260.1, LOC_Os04g15840.1, LOC_Os05g38530.1, LOC_Os03g15340.1, LOC_Os03g03810.1, LOC_Os08g39140.1, LOC_Os07g48010.1, LOC_Os07g48030.1, LOC_Os06g46900.1, LOC_Os12g36210.1, LOC_Os12g36240.1, LOC_Os04g59160.1, LOC_Os07g47990.1, LOC_Os04g03050.1, LOC_Os03g16920.1, LOC_Os05g45430.1, LOC_Os04g01740.1, LOC_Os01g62290.1
Cellular Component	4	GO:0005618	cell wall	0.00036013	0.00756273	25995	933	184	17	LOC_Os04g59260.1, LOC_Os04g15840.1, LOC_Os05g38530.1, LOC_Os03g03810.1, LOC_Os08g39140.1, LOC_Os07g48010.1, LOC_Os07g48030.1, LOC_Os06g46900.1, LOC_Os12g36210.1, LOC_Os12g36240.1, LOC_Os04g59160.1, LOC_Os07g47990.1, LOC_Os04g03050.1, LOC_Os03g16920.1, LOC_Os05g45430.1, LOC_Os04g01740.1, LOC_Os01g62290.1
Cellular Component	3	GO:0005576	extracellular region	0.00337962	0.0473147	25995	591	184	11	LOC_Os07g48030.1, LOC_Os11g10590.1, LOC_Os01g03680.1, LOC_Os01g03340.1, LOC_Os01g03360.1, LOC_Os11g05190.1, LOC_Os04g46630.1, LOC_Os07g47990.1, LOC_Os06g43600.2, LOC_Os03g15340.1, LOC_Os07g48010.1
Molecular Function	4	GO:0005102	signaling receptor binding	6.24211e-10	9.36316e-08	25995	63	184	9	LOC_Os06g32020.1, LOC_Os06g31890.1, LOC_Os11g05190.1, LOC_Os06g32240.1, LOC_Os06g32160.1, LOC_Os06g31960.1, LOC_Os06g32200.1, LOC_Os06g31930.1, LOC_Os06g31800.1
Molecular Function	7	GO:0004867	serine-type endopeptidase inhibitor activity	8.58119e-07	6.43589e-05	25995	46	184	6	LOC_Os01g03680.1, LOC_Os01g03340.1, LOC_Os12g36210.1, LOC_Os12g36220.1, LOC_Os12g36240.1, LOC_Os01g03360.1
Molecular Function	4	GO:0061134	peptidase regulator activity	3.45614e-06	8.64034e-05	25995	58	184	6	LOC_Os01g03680.1, LOC_Os01g03340.1, LOC_Os12g36210.1, LOC_Os12g36220.1, LOC_Os12g36240.1, LOC_Os01g03360.1
Molecular Function	5	GO:0030414	peptidase inhibitor activity	3.45614e-06	8.64034e-05	25995	58	184	6	LOC_Os01g03680.1, LOC_Os01g03340.1, LOC_Os12g36210.1, LOC_Os12g36220.1, LOC_Os12g36240.1, LOC_Os01g03360.1
Molecular Function	5	GO:0061135	endopeptidase regulator activity	3.45614e-06	8.64034e-05	25995	58	184	6	LOC_Os01g03680.1, LOC_Os01g03340.1, LOC_Os12g36210.1, LOC_Os12g36220.1, LOC_Os12g36240.1, LOC_Os01g03360.1
Molecular Function	6	GO:0004866	endopeptidase inhibitor activity	3.45614e-06	8.64034e-05	25995	58	184	6	LOC_Os01g03680.1, LOC_Os01g03340.1, LOC_Os12g36210.1, LOC_Os12g36220.1, LOC_Os12g36240.1, LOC_Os01g03360.1
Molecular Function	6	GO:0015035	protein disulfide oxidoreductase activity	0.000182555	0.00391189	25995	74	184	5	LOC_Os12g35340.1, LOC_Os11g43520.1, LOC_Os12g35330.1, ChrUn.fgenesh.mRNA.94, LOC_Os01g27140.1
Molecular Function	6	GO:0043565	sequence-specific DNA binding	0.000312147	0.00585276	25995	439	184	11	LOC_Os10g28340.1, LOC_Os03g06630.1, LOC_Os07g03770.1, LOC_Os08g02070.1, LOC_Os03g53340.2, LOC_Os06g39240.1, LOC_Os08g43334.1, LOC_Os03g51690.2, LOC_Os09g35790.1, LOC_Os05g03884.1, LOC_Os02g49840.1
Molecular Function	4	GO:0004857	enzyme inhibitor activity	0.000377907	0.00629844	25995	133	184	6	LOC_Os01g03680.1, LOC_Os01g03340.1, LOC_Os12g36210.1, LOC_Os12g36220.1, LOC_Os12g36240.1, LOC_Os01g03360.1
Molecular Function	5	GO:0015036	disulfide oxidoreductase activity	0.00043188	0.00647821	25995	89	184	5	LOC_Os12g35340.1, LOC_Os11g43520.1, LOC_Os12g35330.1, ChrUn.fgenesh.mRNA.94, LOC_Os01g27140.1
Molecular Function	4	GO:0051213	dioxygenase activity	0.000555362	0.00757312	25995	143	184	6	LOC_Os03g63970.1, LOC_Os05g05680.1, LOC_Os03g58890.2, LOC_Os02g53180.1, LOC_Os05g05670.1, LOC_Os03g52860.1
Molecular Function	4	GO:0016667	oxidoreductase activity, acting on a sulfur group of donors	0.000769828	0.00962285	25995	101	184	5	LOC_Os12g35340.1, LOC_Os11g43520.1, LOC_Os12g35330.1, ChrUn.fgenesh.mRNA.94, LOC_Os01g27140.1
Molecular Function	3	GO:0008289	lipid binding	0.000835898	0.00964497	25995	277	184	8	LOC_Os10g40480.1, LOC_Os11g05470.1, LOC_Os06g43600.2, LOC_Os05g47700.1, LOC_Os10g40614.1, LOC_Os10g40530.1, LOC_Os02g44310.1, LOC_Os10g40510.1
Molecular Function	5	GO:0016706	2-oxoglutarate-dependent dioxygenase activity	0.000998624	0.010223	25995	107	184	5	LOC_Os03g63970.1, LOC_Os05g05680.1, LOC_Os03g58890.2, LOC_Os02g53180.1, LOC_Os05g05670.1
Molecular Function	4	GO:0008134	transcription factor binding	0.0010223	0.010223	25995	7	184	2	LOC_Os05g44340.1, LOC_Os02g08490.1
Molecular Function	2	GO:0098772	molecular function regulator	0.00153453	0.0143862	25995	2182	184	28	LOC_Os01g03340.1, LOC_Os08g02070.1, LOC_Os03g53340.2, LOC_Os01g03360.1, LOC_Os06g39240.1, LOC_Os01g74410.1, LOC_Os01g04120.1, LOC_Os03g06630.1, LOC_Os07g03770.1, LOC_Os11g10590.1, LOC_Os12g36220.1, LOC_Os12g36240.1, LOC_Os02g47770.1, LOC_Os10g28340.1, LOC_Os01g21590.1, LOC_Os04g41229.1, LOC_Os11g05190.1, LOC_Os03g51690.2, LOC_Os03g03810.1, LOC_Os02g39140.1, LOC_Os01g03680.1, LOC_Os12g36210.1, LOC…
Molecular Function	3	GO:0004601	peroxidase activity	0.00172251	0.0151986	25995	178	184	6	LOC_Os07g48030.1, LOC_Os04g59260.1, LOC_Os04g59160.1, LOC_Os07g47990.1, LOC_Os03g36560.1, LOC_Os07g48010.1
Molecular Function	4	GO:0016684	oxidoreductase activity, acting on peroxide as acceptor	0.00192685	0.0160571	25995	182	184	6	LOC_Os07g48030.1, LOC_Os04g59260.1, LOC_Os04g59160.1, LOC_Os07g47990.1, LOC_Os03g36560.1, LOC_Os07g48010.1
Molecular Function	2	GO:0016209	antioxidant activity	0.00356217	0.0281224	25995	206	184	6	LOC_Os07g48030.1, LOC_Os04g59260.1, LOC_Os04g59160.1, LOC_Os07g47990.1, LOC_Os03g36560.1, LOC_Os07g48010.1
Molecular Function	3	GO:0016491	oxidoreductase activity	0.00521765	0.0391324	25995	1828	184	23	LOC_Os04g59260.1, LOC_Os03g63970.1, LOC_Os08g33300.1, LOC_Os06g44300.1, LOC_Os03g58890.2, LOC_Os03g15340.1, LOC_Os03g36560.1, LOC_Os11g10510.1, LOC_Os07g48010.1, LOC_Os07g48030.1, LOC_Os03g06654.1, LOC_Os12g35340.1, LOC_Os01g65830.1, LOC_Os04g59160.1, LOC_Os11g43520.1, LOC_Os05g05680.1, LOC_Os07g47990.1, LOC_Os12g35330.1, ChrUn.fgenesh.mRNA.94, LOC_Os01g27140.1, LOC_Os02g53180.1, LOC_Os05g05670.1…
Molecular Function	4	GO:0051082	unfolded protein binding	0.00630411	0.0424697	25995	53	184	3	LOC_Os05g48810.1, LOC_Os04g01740.1, LOC_Os08g39140.1
Molecular Function	3	GO:0016247	channel regulator activity	0.00707828	0.0424697	25995	1	184	1	LOC_Os11g10590.1
Molecular Function	4	GO:0016248	channel inhibitor activity	0.00707828	0.0424697	25995	1	184	1	LOC_Os11g10590.1
Molecular Function	4	GO:0099106	ion channel regulator activity	0.00707828	0.0424697	25995	1	184	1	LOC_Os11g10590.1
Molecular Function	5	GO:0008200	ion channel inhibitor activity	0.00707828	0.0424697	25995	1	184	1	LOC_Os11g10590.1

## Sheet: GO_C2
								C2
GO Type	Level	GO ID	GO Name	p-value	corr. pvalue	Pop total	Pop hits	Total	Gene count	Genes
Biological Process	2	GO:0050896	response to stimulus	2.007e-10	4.71646e-08	25995	6002	214	91	LOC_Os10g38780.1, LOC_Os01g71350.1, LOC_Os03g55540.1, LOC_Os11g04030.1, LOC_Os10g18820.1, LOC_Os01g43950.1, LOC_Os01g38580.1, LOC_Os10g41550.1, LOC_Os10g30790.2, LOC_Os08g02700.1, LOC_Os04g54230.1, LOC_Os05g49420.1, LOC_Os01g18110.1, LOC_Os02g52210.1, LOC_Os05g15770.1, LOC_Os06g21380.1, LOC_Os04g45810.1, LOC_Os04g49160.1, LOC_Os09g39960.1, LOC_Os03g60260.1, LOC_Os04g40630.1, LOC_Os07g48630.1, LOC…
Biological Process	3	GO:0009719	response to endogenous stimulus	1.00847e-09	1.18495e-07	25995	1463	214	37	LOC_Os10g38780.1, LOC_Os03g11550.1, LOC_Os01g62760.1, LOC_Os03g16170.1, LOC_Os03g55540.1, LOC_Os01g43950.1, LOC_Os01g38580.1, LOC_Os01g10890.1, LOC_Os01g46760.1, LOC_Os10g30790.2, LOC_Os01g28500.1, LOC_Os05g49420.1, LOC_Os03g08330.1, LOC_Os02g52210.1, LOC_Os02g43330.1, LOC_Os04g45810.1, LOC_Os04g49160.1, LOC_Os05g04550.1, LOC_Os02g52010.1, LOC_Os03g48270.1, LOC_Os02g52780.1, LOC_Os04g40630.1, LOC…
Biological Process	3	GO:0006950	response to stress	4.65538e-09	3.64671e-07	25995	3665	214	63	LOC_Os01g71350.1, LOC_Os03g55540.1, LOC_Os10g18820.1, LOC_Os10g41550.1, LOC_Os08g02700.1, LOC_Os04g54230.1, LOC_Os01g18110.1, LOC_Os05g15770.1, LOC_Os04g45810.1, LOC_Os09g39960.1, LOC_Os04g40630.1, LOC_Os07g48630.1, LOC_Os03g30470.1, LOC_Os07g41160.1, LOC_Os04g41620.1, LOC_Os01g71670.1, LOC_Os03g02550.1, LOC_Os07g34260.1, LOC_Os06g50930.1, LOC_Os05g09020.1, LOC_Os04g17100.1, LOC_Os01g50940.1, LOC…
Biological Process	3	GO:0009628	response to abiotic stimulus	2.92629e-06	0.00017192	25995	2172	214	39	LOC_Os10g38780.1, LOC_Os03g03510.1, LOC_Os01g62760.1, LOC_Os01g71350.1, LOC_Os05g27730.1, LOC_Os06g15020.1, LOC_Os03g16170.1, LOC_Os03g55540.1, LOC_Os11g04030.1, LOC_Os07g10840.1, LOC_Os06g35940.1, LOC_Os10g41550.1, LOC_Os01g46760.1, LOC_Os08g02700.1, LOC_Os12g43450.1, LOC_Os03g20120.1, LOC_Os01g18110.1, LOC_Os07g48830.1, LOC_Os02g43330.1, LOC_Os05g15770.1, LOC_Os04g45810.1, LOC_Os05g35290.1, LOC…
Biological Process	4	GO:0005975	carbohydrate metabolic process	9.73111e-06	0.000457362	25995	1149	214	25	LOC_Os10g35070.1, LOC_Os01g71350.1, LOC_Os01g09570.1, LOC_Os07g10840.1, LOC_Os10g28120.1, LOC_Os09g26310.1, LOC_Os10g41550.1, LOC_Os08g02700.1, LOC_Os03g20120.1, LOC_Os03g19310.1, LOC_Os07g48830.1, LOC_Os05g15770.1, LOC_Os01g66710.1, LOC_Os03g48270.1, LOC_Os10g32810.1, LOC_Os05g36270.1, LOC_Os06g28670.1, LOC_Os02g01590.1, LOC_Os04g41640.1, LOC_Os04g33640.1, LOC_Os01g71670.1, LOC_Os03g10478.1, LOC…
Biological Process	3	GO:0009607	response to biotic stimulus	7.80256e-05	0.00290251	25995	1069	214	22	LOC_Os02g08440.1, LOC_Os03g22620.1, LOC_Os10g33140.1, LOC_Os09g39960.1, LOC_Os01g71350.1, LOC_Os03g60260.1, LOC_Os07g48630.1, LOC_Os03g30470.1, LOC_Os04g13140.1, LOC_Os01g71670.1, LOC_Os09g27820.1, LOC_Os04g08828.1, LOC_Os04g58810.1, LOC_Os01g28500.1, LOC_Os12g43450.1, LOC_Os03g08330.1, LOC_Os07g49114.1, LOC_Os05g09020.1, LOC_Os01g70860.1, LOC_Os03g03034.1, LOC_Os11g37970.1, LOC_Os01g18930.1
Biological Process	6	GO:0000272	polysaccharide catabolic process	8.64578e-05	0.00290251	25995	11	214	3	LOC_Os10g32810.1, LOC_Os03g22790.1, LOC_Os10g41550.1
Biological Process	5	GO:0016052	carbohydrate catabolic process	0.000214436	0.00403661	25995	66	214	5	LOC_Os08g02700.1, LOC_Os10g32810.1, LOC_Os03g22790.1, LOC_Os01g09570.1, LOC_Os10g41550.1
Biological Process	5	GO:0051252	regulation of RNA metabolic process	0.000275989	0.00403661	25995	1169	214	22	LOC_Os02g08440.1, LOC_Os05g27730.1, LOC_Os03g04070.1, LOC_Os01g15900.1, LOC_Os02g52780.1, LOC_Os04g40630.1, LOC_Os09g16510.1, LOC_Os03g46860.1, LOC_Os07g41370.1, LOC_Os07g12340.1, LOC_Os05g49420.1, LOC_Os07g48550.1, LOC_Os02g43790.1, LOC_Os02g35660.1, LOC_Os04g47080.1, LOC_Os11g08210.1, LOC_Os05g09020.1, LOC_Os02g43330.1, LOC_Os01g50940.1, LOC_Os04g45810.1, LOC_Os06g45140.1, LOC_Os01g60020.1
Biological Process	6	GO:2001141	regulation of RNA biosynthetic process	0.000275989	0.00403661	25995	1169	214	22	LOC_Os02g08440.1, LOC_Os05g27730.1, LOC_Os03g04070.1, LOC_Os01g15900.1, LOC_Os02g52780.1, LOC_Os04g40630.1, LOC_Os09g16510.1, LOC_Os03g46860.1, LOC_Os07g41370.1, LOC_Os07g12340.1, LOC_Os05g49420.1, LOC_Os07g48550.1, LOC_Os02g43790.1, LOC_Os02g35660.1, LOC_Os04g47080.1, LOC_Os11g08210.1, LOC_Os05g09020.1, LOC_Os02g43330.1, LOC_Os01g50940.1, LOC_Os04g45810.1, LOC_Os06g45140.1, LOC_Os01g60020.1
Biological Process	6	GO:0006355	regulation of transcription, DNA-templated	0.000275989	0.00403661	25995	1169	214	22	LOC_Os02g08440.1, LOC_Os05g27730.1, LOC_Os03g04070.1, LOC_Os01g15900.1, LOC_Os02g52780.1, LOC_Os04g40630.1, LOC_Os09g16510.1, LOC_Os03g46860.1, LOC_Os07g41370.1, LOC_Os07g12340.1, LOC_Os05g49420.1, LOC_Os07g48550.1, LOC_Os02g43790.1, LOC_Os02g35660.1, LOC_Os04g47080.1, LOC_Os11g08210.1, LOC_Os05g09020.1, LOC_Os02g43330.1, LOC_Os01g50940.1, LOC_Os04g45810.1, LOC_Os06g45140.1, LOC_Os01g60020.1
Biological Process	7	GO:1903506	regulation of nucleic acid-templated transcription	0.000275989	0.00403661	25995	1169	214	22	LOC_Os02g08440.1, LOC_Os05g27730.1, LOC_Os03g04070.1, LOC_Os01g15900.1, LOC_Os02g52780.1, LOC_Os04g40630.1, LOC_Os09g16510.1, LOC_Os03g46860.1, LOC_Os07g41370.1, LOC_Os07g12340.1, LOC_Os05g49420.1, LOC_Os07g48550.1, LOC_Os02g43790.1, LOC_Os02g35660.1, LOC_Os04g47080.1, LOC_Os11g08210.1, LOC_Os05g09020.1, LOC_Os02g43330.1, LOC_Os01g50940.1, LOC_Os04g45810.1, LOC_Os06g45140.1, LOC_Os01g60020.1
Biological Process	5	GO:0019219	regulation of nucleobase-containing compound metabolic process	0.000279251	0.00403661	25995	1170	214	22	LOC_Os02g08440.1, LOC_Os05g27730.1, LOC_Os03g04070.1, LOC_Os01g15900.1, LOC_Os02g52780.1, LOC_Os04g40630.1, LOC_Os09g16510.1, LOC_Os03g46860.1, LOC_Os07g41370.1, LOC_Os07g12340.1, LOC_Os05g49420.1, LOC_Os07g48550.1, LOC_Os02g43790.1, LOC_Os02g35660.1, LOC_Os04g47080.1, LOC_Os11g08210.1, LOC_Os05g09020.1, LOC_Os02g43330.1, LOC_Os01g50940.1, LOC_Os04g45810.1, LOC_Os06g45140.1, LOC_Os01g60020.1
Biological Process	5	GO:0006040	amino sugar metabolic process	0.000343542	0.00403661	25995	17	214	3	LOC_Os04g41680.1, LOC_Os03g30470.1, LOC_Os04g41620.1
Biological Process	6	GO:0006026	aminoglycan catabolic process	0.000343542	0.00403661	25995	17	214	3	LOC_Os04g41680.1, LOC_Os03g30470.1, LOC_Os04g41620.1
Biological Process	6	GO:0046348	amino sugar catabolic process	0.000343542	0.00403661	25995	17	214	3	LOC_Os04g41680.1, LOC_Os03g30470.1, LOC_Os04g41620.1
Biological Process	6	GO:0006030	chitin metabolic process	0.000343542	0.00403661	25995	17	214	3	LOC_Os04g41680.1, LOC_Os03g30470.1, LOC_Os04g41620.1
Biological Process	6	GO:1901071	glucosamine-containing compound metabolic process	0.000343542	0.00403661	25995	17	214	3	LOC_Os04g41680.1, LOC_Os03g30470.1, LOC_Os04g41620.1
Biological Process	7	GO:1901072	glucosamine-containing compound catabolic process	0.000343542	0.00403661	25995	17	214	3	LOC_Os04g41680.1, LOC_Os03g30470.1, LOC_Os04g41620.1
Biological Process	7	GO:0006032	chitin catabolic process	0.000343542	0.00403661	25995	17	214	3	LOC_Os04g41680.1, LOC_Os03g30470.1, LOC_Os04g41620.1
Biological Process	3	GO:0050794	regulation of cellular process	0.000406025	0.00407546	25995	2718	214	39	LOC_Os02g08440.1, LOC_Os10g33140.1, LOC_Os03g03510.1, LOC_Os01g62760.1, LOC_Os05g27730.1, LOC_Os09g16510.1, LOC_Os03g16170.1, LOC_Os06g18000.1, LOC_Os01g43950.1, LOC_Os01g10890.1, LOC_Os05g49420.1, LOC_Os03g08330.1, LOC_Os02g43790.1, LOC_Os02g35660.1, LOC_Os04g47080.1, LOC_Os02g43330.1, LOC_Os06g21380.1, LOC_Os04g45810.1, LOC_Os06g45140.1, LOC_Os01g60020.1, LOC_Os05g04550.1, LOC_Os03g48270.1, LOC…
Biological Process	5	GO:0006022	aminoglycan metabolic process	0.000409753	0.00407546	25995	18	214	3	LOC_Os04g41680.1, LOC_Os03g30470.1, LOC_Os04g41620.1
Biological Process	4	GO:0009889	regulation of biosynthetic process	0.000450902	0.00407546	25995	1212	214	22	LOC_Os02g08440.1, LOC_Os05g27730.1, LOC_Os03g04070.1, LOC_Os01g15900.1, LOC_Os02g52780.1, LOC_Os04g40630.1, LOC_Os09g16510.1, LOC_Os03g46860.1, LOC_Os07g41370.1, LOC_Os07g12340.1, LOC_Os05g49420.1, LOC_Os07g48550.1, LOC_Os02g43790.1, LOC_Os02g35660.1, LOC_Os04g47080.1, LOC_Os11g08210.1, LOC_Os05g09020.1, LOC_Os02g43330.1, LOC_Os01g50940.1, LOC_Os04g45810.1, LOC_Os06g45140.1, LOC_Os01g60020.1
Biological Process	5	GO:0031326	regulation of cellular biosynthetic process	0.000450902	0.00407546	25995	1212	214	22	LOC_Os02g08440.1, LOC_Os05g27730.1, LOC_Os03g04070.1, LOC_Os01g15900.1, LOC_Os02g52780.1, LOC_Os04g40630.1, LOC_Os09g16510.1, LOC_Os03g46860.1, LOC_Os07g41370.1, LOC_Os07g12340.1, LOC_Os05g49420.1, LOC_Os07g48550.1, LOC_Os02g43790.1, LOC_Os02g35660.1, LOC_Os04g47080.1, LOC_Os11g08210.1, LOC_Os05g09020.1, LOC_Os02g43330.1, LOC_Os01g50940.1, LOC_Os04g45810.1, LOC_Os06g45140.1, LOC_Os01g60020.1
Biological Process	5	GO:0010556	regulation of macromolecule biosynthetic process	0.000450902	0.00407546	25995	1212	214	22	LOC_Os02g08440.1, LOC_Os05g27730.1, LOC_Os03g04070.1, LOC_Os01g15900.1, LOC_Os02g52780.1, LOC_Os04g40630.1, LOC_Os09g16510.1, LOC_Os03g46860.1, LOC_Os07g41370.1, LOC_Os07g12340.1, LOC_Os05g49420.1, LOC_Os07g48550.1, LOC_Os02g43790.1, LOC_Os02g35660.1, LOC_Os04g47080.1, LOC_Os11g08210.1, LOC_Os05g09020.1, LOC_Os02g43330.1, LOC_Os01g50940.1, LOC_Os04g45810.1, LOC_Os06g45140.1, LOC_Os01g60020.1
Biological Process	6	GO:2000112	regulation of cellular macromolecule biosynthetic process	0.000450902	0.00407546	25995	1212	214	22	LOC_Os02g08440.1, LOC_Os05g27730.1, LOC_Os03g04070.1, LOC_Os01g15900.1, LOC_Os02g52780.1, LOC_Os04g40630.1, LOC_Os09g16510.1, LOC_Os03g46860.1, LOC_Os07g41370.1, LOC_Os07g12340.1, LOC_Os05g49420.1, LOC_Os07g48550.1, LOC_Os02g43790.1, LOC_Os02g35660.1, LOC_Os04g47080.1, LOC_Os11g08210.1, LOC_Os05g09020.1, LOC_Os02g43330.1, LOC_Os01g50940.1, LOC_Os04g45810.1, LOC_Os06g45140.1, LOC_Os01g60020.1
Biological Process	4	GO:0051171	regulation of nitrogen compound metabolic process	0.000525778	0.00441278	25995	1226	214	22	LOC_Os02g08440.1, LOC_Os05g27730.1, LOC_Os03g04070.1, LOC_Os01g15900.1, LOC_Os02g52780.1, LOC_Os04g40630.1, LOC_Os09g16510.1, LOC_Os03g46860.1, LOC_Os07g41370.1, LOC_Os07g12340.1, LOC_Os05g49420.1, LOC_Os07g48550.1, LOC_Os02g43790.1, LOC_Os02g35660.1, LOC_Os04g47080.1, LOC_Os11g08210.1, LOC_Os05g09020.1, LOC_Os02g43330.1, LOC_Os01g50940.1, LOC_Os04g45810.1, LOC_Os06g45140.1, LOC_Os01g60020.1
Biological Process	4	GO:0080090	regulation of primary metabolic process	0.000525778	0.00441278	25995	1226	214	22	LOC_Os02g08440.1, LOC_Os05g27730.1, LOC_Os03g04070.1, LOC_Os01g15900.1, LOC_Os02g52780.1, LOC_Os04g40630.1, LOC_Os09g16510.1, LOC_Os03g46860.1, LOC_Os07g41370.1, LOC_Os07g12340.1, LOC_Os05g49420.1, LOC_Os07g48550.1, LOC_Os02g43790.1, LOC_Os02g35660.1, LOC_Os04g47080.1, LOC_Os11g08210.1, LOC_Os05g09020.1, LOC_Os02g43330.1, LOC_Os01g50940.1, LOC_Os04g45810.1, LOC_Os06g45140.1, LOC_Os01g60020.1
Biological Process	4	GO:0031323	regulation of cellular metabolic process	0.000555036	0.00449771	25995	1231	214	22	LOC_Os02g08440.1, LOC_Os05g27730.1, LOC_Os03g04070.1, LOC_Os01g15900.1, LOC_Os02g52780.1, LOC_Os04g40630.1, LOC_Os09g16510.1, LOC_Os03g46860.1, LOC_Os07g41370.1, LOC_Os07g12340.1, LOC_Os05g49420.1, LOC_Os07g48550.1, LOC_Os02g43790.1, LOC_Os02g35660.1, LOC_Os04g47080.1, LOC_Os11g08210.1, LOC_Os05g09020.1, LOC_Os02g43330.1, LOC_Os01g50940.1, LOC_Os04g45810.1, LOC_Os06g45140.1, LOC_Os01g60020.1
Biological Process	3	GO:0019748	secondary metabolic process	0.00069581	0.00545051	25995	482	214	12	LOC_Os04g08828.1, LOC_Os10g38780.1, LOC_Os07g34260.1, LOC_Os01g18110.1, LOC_Os01g18120.1, LOC_Os09g29200.1, LOC_Os04g15920.1, LOC_Os10g18820.1, LOC_Os05g35290.1, LOC_Os03g03034.1, LOC_Os12g16220.2, LOC_Os02g41680.1
Biological Process	5	GO:1901136	carbohydrate derivative catabolic process	0.000862733	0.00654007	25995	23	214	3	LOC_Os04g41680.1, LOC_Os03g30470.1, LOC_Os04g41620.1
Biological Process	2	GO:0050789	regulation of biological process	0.00100782	0.00736556	25995	2849	214	39	LOC_Os02g08440.1, LOC_Os10g33140.1, LOC_Os03g03510.1, LOC_Os01g62760.1, LOC_Os05g27730.1, LOC_Os09g16510.1, LOC_Os03g16170.1, LOC_Os06g18000.1, LOC_Os01g43950.1, LOC_Os01g10890.1, LOC_Os05g49420.1, LOC_Os03g08330.1, LOC_Os02g43790.1, LOC_Os02g35660.1, LOC_Os04g47080.1, LOC_Os02g43330.1, LOC_Os06g21380.1, LOC_Os04g45810.1, LOC_Os06g45140.1, LOC_Os01g60020.1, LOC_Os05g04550.1, LOC_Os03g48270.1, LOC…
Biological Process	6	GO:0006351	transcription, DNA-templated	0.00107553	0.00736556	25995	1295	214	22	LOC_Os02g08440.1, LOC_Os05g27730.1, LOC_Os03g04070.1, LOC_Os01g15900.1, LOC_Os02g52780.1, LOC_Os04g40630.1, LOC_Os09g16510.1, LOC_Os03g46860.1, LOC_Os07g41370.1, LOC_Os07g12340.1, LOC_Os05g49420.1, LOC_Os07g48550.1, LOC_Os02g43790.1, LOC_Os02g35660.1, LOC_Os04g47080.1, LOC_Os11g08210.1, LOC_Os05g09020.1, LOC_Os02g43330.1, LOC_Os01g50940.1, LOC_Os04g45810.1, LOC_Os06g45140.1, LOC_Os01g60020.1
Biological Process	7	GO:0097659	nucleic acid-templated transcription	0.00107553	0.00736556	25995	1295	214	22	LOC_Os02g08440.1, LOC_Os05g27730.1, LOC_Os03g04070.1, LOC_Os01g15900.1, LOC_Os02g52780.1, LOC_Os04g40630.1, LOC_Os09g16510.1, LOC_Os03g46860.1, LOC_Os07g41370.1, LOC_Os07g12340.1, LOC_Os05g49420.1, LOC_Os07g48550.1, LOC_Os02g43790.1, LOC_Os02g35660.1, LOC_Os04g47080.1, LOC_Os11g08210.1, LOC_Os05g09020.1, LOC_Os02g43330.1, LOC_Os01g50940.1, LOC_Os04g45810.1, LOC_Os06g45140.1, LOC_Os01g60020.1
Biological Process	6	GO:0032774	RNA biosynthetic process	0.001097	0.00736556	25995	1297	214	22	LOC_Os02g08440.1, LOC_Os05g27730.1, LOC_Os03g04070.1, LOC_Os01g15900.1, LOC_Os02g52780.1, LOC_Os04g40630.1, LOC_Os09g16510.1, LOC_Os03g46860.1, LOC_Os07g41370.1, LOC_Os07g12340.1, LOC_Os05g49420.1, LOC_Os07g48550.1, LOC_Os02g43790.1, LOC_Os02g35660.1, LOC_Os04g47080.1, LOC_Os11g08210.1, LOC_Os05g09020.1, LOC_Os02g43330.1, LOC_Os01g50940.1, LOC_Os04g45810.1, LOC_Os06g45140.1, LOC_Os01g60020.1
Biological Process	3	GO:0071554	cell wall organization or biogenesis	0.00150678	0.00983593	25995	101	214	5	LOC_Os04g41680.1, LOC_Os01g19440.1, LOC_Os03g30470.1, LOC_Os09g39760.1, LOC_Os04g41620.1
Biological Process	5	GO:0010468	regulation of gene expression	0.00158112	0.0100423	25995	1335	214	22	LOC_Os02g08440.1, LOC_Os05g27730.1, LOC_Os03g04070.1, LOC_Os01g15900.1, LOC_Os02g52780.1, LOC_Os04g40630.1, LOC_Os09g16510.1, LOC_Os03g46860.1, LOC_Os07g41370.1, LOC_Os07g12340.1, LOC_Os05g49420.1, LOC_Os07g48550.1, LOC_Os02g43790.1, LOC_Os02g35660.1, LOC_Os04g47080.1, LOC_Os11g08210.1, LOC_Os05g09020.1, LOC_Os02g43330.1, LOC_Os01g50940.1, LOC_Os04g45810.1, LOC_Os06g45140.1, LOC_Os01g60020.1
Biological Process	4	GO:0060255	regulation of macromolecule metabolic process	0.00186807	0.0115525	25995	1353	214	22	LOC_Os02g08440.1, LOC_Os05g27730.1, LOC_Os03g04070.1, LOC_Os01g15900.1, LOC_Os02g52780.1, LOC_Os04g40630.1, LOC_Os09g16510.1, LOC_Os03g46860.1, LOC_Os07g41370.1, LOC_Os07g12340.1, LOC_Os05g49420.1, LOC_Os07g48550.1, LOC_Os02g43790.1, LOC_Os02g35660.1, LOC_Os04g47080.1, LOC_Os11g08210.1, LOC_Os05g09020.1, LOC_Os02g43330.1, LOC_Os01g50940.1, LOC_Os04g45810.1, LOC_Os06g45140.1, LOC_Os01g60020.1
Biological Process	3	GO:0019222	regulation of metabolic process	0.00195526	0.0117817	25995	1358	214	22	LOC_Os02g08440.1, LOC_Os05g27730.1, LOC_Os03g04070.1, LOC_Os01g15900.1, LOC_Os02g52780.1, LOC_Os04g40630.1, LOC_Os09g16510.1, LOC_Os03g46860.1, LOC_Os07g41370.1, LOC_Os07g12340.1, LOC_Os05g49420.1, LOC_Os07g48550.1, LOC_Os02g43790.1, LOC_Os02g35660.1, LOC_Os04g47080.1, LOC_Os11g08210.1, LOC_Os05g09020.1, LOC_Os02g43330.1, LOC_Os01g50940.1, LOC_Os04g45810.1, LOC_Os06g45140.1, LOC_Os01g60020.1
Biological Process	2	GO:0065007	biological regulation	0.00236987	0.013923	25995	3085	214	40	LOC_Os02g08440.1, LOC_Os10g33140.1, LOC_Os03g03510.1, LOC_Os01g62760.1, LOC_Os05g27730.1, LOC_Os09g16510.1, LOC_Os03g16170.1, LOC_Os06g18000.1, LOC_Os01g43950.1, LOC_Os01g10890.1, LOC_Os05g49420.1, LOC_Os03g08330.1, LOC_Os02g43790.1, LOC_Os02g35660.1, LOC_Os04g03810.1, LOC_Os04g47080.1, LOC_Os02g43330.1, LOC_Os06g21380.1, LOC_Os04g45810.1, LOC_Os06g45140.1, LOC_Os01g60020.1, LOC_Os05g04550.1, LOC…
Biological Process	5	GO:0016998	cell wall macromolecule catabolic process	0.00272745	0.0156329	25995	34	214	3	LOC_Os04g41680.1, LOC_Os03g30470.1, LOC_Os04g41620.1
Biological Process	4	GO:0044036	cell wall macromolecule metabolic process	0.0029652	0.0164555	25995	35	214	3	LOC_Os04g41680.1, LOC_Os03g30470.1, LOC_Os04g41620.1
Biological Process	4	GO:1901575	organic substance catabolic process	0.00301101	0.0164555	25995	292	214	8	LOC_Os04g41680.1, LOC_Os08g02700.1, LOC_Os10g32810.1, LOC_Os03g30470.1, LOC_Os04g41620.1, LOC_Os03g22790.1, LOC_Os01g09570.1, LOC_Os10g41550.1
Biological Process	5	GO:0034654	nucleobase-containing compound biosynthetic process	0.00356116	0.0190198	25995	1427	214	22	LOC_Os02g08440.1, LOC_Os05g27730.1, LOC_Os03g04070.1, LOC_Os01g15900.1, LOC_Os02g52780.1, LOC_Os04g40630.1, LOC_Os09g16510.1, LOC_Os03g46860.1, LOC_Os07g41370.1, LOC_Os07g12340.1, LOC_Os05g49420.1, LOC_Os07g48550.1, LOC_Os02g43790.1, LOC_Os02g35660.1, LOC_Os04g47080.1, LOC_Os11g08210.1, LOC_Os05g09020.1, LOC_Os02g43330.1, LOC_Os01g50940.1, LOC_Os04g45810.1, LOC_Os06g45140.1, LOC_Os01g60020.1
Biological Process	5	GO:1901362	organic cyclic compound biosynthetic process	0.00521491	0.0272334	25995	1659	214	24	LOC_Os02g08440.1, LOC_Os05g27730.1, LOC_Os09g16510.1, LOC_Os05g49420.1, LOC_Os02g43790.1, LOC_Os02g35660.1, LOC_Os01g18110.1, LOC_Os04g47080.1, LOC_Os02g43330.1, LOC_Os04g45810.1, LOC_Os06g45140.1, LOC_Os01g60020.1, LOC_Os03g04070.1, LOC_Os01g15900.1, LOC_Os02g52780.1, LOC_Os04g40630.1, LOC_Os03g46860.1, LOC_Os07g41370.1, LOC_Os07g12340.1, LOC_Os07g48550.1, LOC_Os01g18120.1, LOC_Os11g08210.1, LOC…
Biological Process	2	GO:0008152	metabolic process	0.00652474	0.0329413	25995	14538	214	138	LOC_Os11g34710.1, LOC_Os04g27190.1, LOC_Os07g46920.1, LOC_Os10g18820.1, LOC_Os01g09570.1, LOC_Os01g43950.1, LOC_Os08g02700.1, LOC_Os01g58140.1, LOC_Os05g49420.1, LOC_Os10g10130.1, LOC_Os04g47080.1, LOC_Os04g45810.1, LOC_Os12g16220.2, LOC_Os01g66710.1, LOC_Os01g15900.1, LOC_Os07g48630.1, LOC_Os01g72510.1, LOC_Os03g46860.1, LOC_Os12g12580.1, LOC_Os05g36270.1, LOC_Os04g15920.1, LOC_Os03g30470.1, LOC…
Biological Process	3	GO:0009056	catabolic process	0.00658827	0.0329413	25995	1505	214	22	LOC_Os10g38780.1, LOC_Os04g41680.1, LOC_Os10g32810.1, LOC_Os09g39960.1, LOC_Os10g35070.1, LOC_Os03g30470.1, LOC_Os05g36270.1, LOC_Os04g41620.1, LOC_Os04g41640.1, LOC_Os01g09570.1, LOC_Os07g10840.1, LOC_Os01g38580.1, LOC_Os10g41550.1, LOC_Os04g08828.1, LOC_Os04g58810.1, LOC_Os08g02700.1, LOC_Os09g29200.1, LOC_Os03g22790.1, LOC_Os12g28137.1, LOC_Os05g35290.1, LOC_Os12g28177.1, LOC_Os02g41680.1
Biological Process	5	GO:0009057	macromolecule catabolic process	0.0068585	0.0335781	25995	203	214	6	LOC_Os04g41680.1, LOC_Os10g32810.1, LOC_Os03g30470.1, LOC_Os04g41620.1, LOC_Os03g22790.1, LOC_Os10g41550.1
Biological Process	5	GO:0019438	aromatic compound biosynthetic process	0.00758258	0.0363654	25995	1524	214	22	LOC_Os02g08440.1, LOC_Os05g27730.1, LOC_Os03g04070.1, LOC_Os01g15900.1, LOC_Os02g52780.1, LOC_Os04g40630.1, LOC_Os09g16510.1, LOC_Os03g46860.1, LOC_Os07g41370.1, LOC_Os07g12340.1, LOC_Os05g49420.1, LOC_Os07g48550.1, LOC_Os02g43790.1, LOC_Os02g35660.1, LOC_Os04g47080.1, LOC_Os11g08210.1, LOC_Os05g09020.1, LOC_Os02g43330.1, LOC_Os01g50940.1, LOC_Os04g45810.1, LOC_Os06g45140.1, LOC_Os01g60020.1
Biological Process	5	GO:0018130	heterocycle biosynthetic process	0.00786378	0.0369598	25995	1529	214	22	LOC_Os02g08440.1, LOC_Os05g27730.1, LOC_Os03g04070.1, LOC_Os01g15900.1, LOC_Os02g52780.1, LOC_Os04g40630.1, LOC_Os09g16510.1, LOC_Os03g46860.1, LOC_Os07g41370.1, LOC_Os07g12340.1, LOC_Os05g49420.1, LOC_Os07g48550.1, LOC_Os02g43790.1, LOC_Os02g35660.1, LOC_Os04g47080.1, LOC_Os11g08210.1, LOC_Os05g09020.1, LOC_Os02g43330.1, LOC_Os01g50940.1, LOC_Os04g45810.1, LOC_Os06g45140.1, LOC_Os01g60020.1
Biological Process	3	GO:0007165	signal transduction	0.00851256	0.0384702	25995	1540	214	22	LOC_Os05g04550.1, LOC_Os03g48270.1, LOC_Os10g33140.1, LOC_Os03g03510.1, LOC_Os01g62760.1, LOC_Os02g52780.1, LOC_Os07g48630.1, LOC_Os03g16170.1, LOC_Os06g18000.1, LOC_Os03g30470.1, LOC_Os12g43640.1, LOC_Os01g43950.1, LOC_Os01g10890.1, LOC_Os12g02530.2, LOC_Os03g08330.1, LOC_Os11g08210.1, LOC_Os05g09020.1, LOC_Os02g43330.1, LOC_Os11g02610.1, LOC_Os06g21380.1, LOC_Os04g45810.1, LOC_Os01g47760.1
Biological Process	6	GO:0016070	RNA metabolic process	0.00851256	0.0384702	25995	1540	214	22	LOC_Os02g08440.1, LOC_Os05g27730.1, LOC_Os03g04070.1, LOC_Os01g15900.1, LOC_Os02g52780.1, LOC_Os04g40630.1, LOC_Os09g16510.1, LOC_Os03g46860.1, LOC_Os07g41370.1, LOC_Os07g12340.1, LOC_Os05g49420.1, LOC_Os07g48550.1, LOC_Os02g43790.1, LOC_Os02g35660.1, LOC_Os04g47080.1, LOC_Os11g08210.1, LOC_Os05g09020.1, LOC_Os02g43330.1, LOC_Os01g50940.1, LOC_Os04g45810.1, LOC_Os06g45140.1, LOC_Os01g60020.1
Biological Process	2	GO:0023052	signaling	0.00960074	0.0425693	25995	1557	214	22	LOC_Os05g04550.1, LOC_Os03g48270.1, LOC_Os10g33140.1, LOC_Os03g03510.1, LOC_Os01g62760.1, LOC_Os02g52780.1, LOC_Os07g48630.1, LOC_Os03g16170.1, LOC_Os06g18000.1, LOC_Os03g30470.1, LOC_Os12g43640.1, LOC_Os01g43950.1, LOC_Os01g10890.1, LOC_Os12g02530.2, LOC_Os03g08330.1, LOC_Os11g08210.1, LOC_Os05g09020.1, LOC_Os02g43330.1, LOC_Os11g02610.1, LOC_Os06g21380.1, LOC_Os04g45810.1, LOC_Os01g47760.1
Cellular Component	3	GO:0030312	external encapsulating structure	3.61495e-06	0.000173517	25995	943	214	23	LOC_Os02g52010.1, LOC_Os07g10620.1, LOC_Os04g41680.1, LOC_Os10g33140.1, LOC_Os10g35070.1, LOC_Os01g71350.1, LOC_Os07g44780.1, LOC_Os01g72510.1, LOC_Os02g11040.1, LOC_Os04g41620.1, LOC_Os09g39760.1, LOC_Os10g18820.1, LOC_Os12g43640.1, LOC_Os10g05820.1, LOC_Os10g05880.1, LOC_Os01g71670.1, LOC_Os10g05860.1, LOC_Os01g28500.1, LOC_Os04g03810.1, LOC_Os01g19440.1, LOC_Os03g14140.1, LOC_Os10g05930.1, LOC…
Cellular Component	4	GO:0005618	cell wall	1.0109e-05	0.000242617	25995	933	214	22	LOC_Os02g52010.1, LOC_Os07g10620.1, LOC_Os04g41680.1, LOC_Os10g33140.1, LOC_Os10g35070.1, LOC_Os01g71350.1, LOC_Os07g44780.1, LOC_Os01g72510.1, LOC_Os02g11040.1, LOC_Os04g41620.1, LOC_Os09g39760.1, LOC_Os10g18820.1, LOC_Os10g05820.1, LOC_Os10g05880.1, LOC_Os01g71670.1, LOC_Os10g05860.1, LOC_Os01g28500.1, LOC_Os04g03810.1, LOC_Os01g19440.1, LOC_Os03g14140.1, LOC_Os10g05930.1, LOC_Os01g18930.1
Molecular Function	5	GO:0004553	hydrolase activity, hydrolyzing O-glycosyl compounds	4.46755e-08	6.92471e-06	25995	402	214	17	LOC_Os04g41680.1, LOC_Os10g32810.1, LOC_Os10g35070.1, LOC_Os01g71350.1, LOC_Os03g30470.1, LOC_Os04g41620.1, LOC_Os06g28670.1, LOC_Os02g01590.1, LOC_Os04g33640.1, LOC_Os10g28120.1, LOC_Os01g71670.1, LOC_Os10g41550.1, LOC_Os03g10478.1, LOC_Os01g47070.1, LOC_Os03g22790.1, LOC_Os05g15770.1, LOC_Os01g66710.1
Molecular Function	4	GO:0016798	hydrolase activity, acting on glycosyl bonds	2.23089e-07	1.72894e-05	25995	450	214	17	LOC_Os04g41680.1, LOC_Os10g35070.1, LOC_Os10g32810.1, LOC_Os01g71350.1, LOC_Os03g30470.1, LOC_Os04g41620.1, LOC_Os06g28670.1, LOC_Os02g01590.1, LOC_Os04g33640.1, LOC_Os10g28120.1, LOC_Os01g71670.1, LOC_Os10g41550.1, LOC_Os03g10478.1, LOC_Os01g47070.1, LOC_Os05g15770.1, LOC_Os03g22790.1, LOC_Os01g66710.1
Molecular Function	6	GO:0010333	terpene synthase activity	6.22895e-05	0.00223349	25995	51	214	5	LOC_Os03g22620.1, LOC_Os04g27340.1, LOC_Os04g27190.1, LOC_Os04g27670.1, LOC_Os08g07080.1
Molecular Function	4	GO:0008061	chitin binding	6.32625e-05	0.00223349	25995	10	214	3	LOC_Os04g41680.1, LOC_Os03g30470.1, LOC_Os04g41640.1
Molecular Function	5	GO:0016838	carbon-oxygen lyase activity, acting on phosphates	7.50862e-05	0.00223349	25995	53	214	5	LOC_Os03g22620.1, LOC_Os04g27340.1, LOC_Os04g27190.1, LOC_Os04g27670.1, LOC_Os08g07080.1
Molecular Function	7	GO:0016161	beta-amylase activity	8.64578e-05	0.00223349	25995	11	214	3	LOC_Os10g32810.1, LOC_Os03g22790.1, LOC_Os10g41550.1
Molecular Function	3	GO:0016829	lyase activity	0.000234481	0.00519207	25995	249	214	9	LOC_Os03g22620.1, LOC_Os02g20360.1, LOC_Os08g02700.1, LOC_Os04g27340.1, LOC_Os04g27190.1, LOC_Os04g27670.1, LOC_Os05g35290.1, LOC_Os08g07080.1, LOC_Os02g41680.1
Molecular Function	6	GO:0004568	chitinase activity	0.000343542	0.00665612	25995	17	214	3	LOC_Os04g41680.1, LOC_Os03g30470.1, LOC_Os04g41620.1
Molecular Function	6	GO:0016160	amylase activity	0.000565541	0.00973988	25995	20	214	3	LOC_Os10g32810.1, LOC_Os03g22790.1, LOC_Os10g41550.1
Molecular Function	4	GO:0016835	carbon-oxygen lyase activity	0.000945177	0.0146502	25995	91	214	5	LOC_Os03g22620.1, LOC_Os04g27340.1, LOC_Os04g27190.1, LOC_Os04g27670.1, LOC_Os08g07080.1
Molecular Function	2	GO:0003824	catalytic activity	0.00136635	0.019253	25995	10554	214	109	LOC_Os11g34710.1, LOC_Os04g27190.1, LOC_Os07g46920.1, LOC_Os01g09570.1, LOC_Os08g02700.1, LOC_Os10g10130.1, LOC_Os12g16220.2, LOC_Os01g66710.1, LOC_Os01g72510.1, LOC_Os12g12580.1, LOC_Os05g36270.1, LOC_Os03g30470.1, LOC_Os04g15920.1, LOC_Os04g41620.1, LOC_Os06g28670.1, LOC_Os02g01590.1, LOC_Os09g30414.1, LOC_Os07g34260.1, LOC_Os01g19440.1, LOC_Os10g31780.1, LOC_Os01g70860.1, LOC_Os01g62760.1, LOC…
Molecular Function	7	GO:0030151	molybdenum ion binding	0.00182812	0.0236132	25995	8	214	2	LOC_Os08g36500.1, LOC_Os08g36480.1
Molecular Function	6	GO:0000287	magnesium ion binding	0.00228223	0.0272112	25995	111	214	5	LOC_Os03g22620.1, LOC_Os04g27340.1, LOC_Os04g27190.1, LOC_Os04g27670.1, LOC_Os08g07080.1
Molecular Function	3	GO:0016787	hydrolase activity	0.00254216	0.0281453	25995	3399	214	43	LOC_Os11g34710.1, LOC_Os01g62760.1, LOC_Os10g35070.1, LOC_Os01g71350.1, LOC_Os01g11650.1, LOC_Os04g47360.1, LOC_Os07g44780.1, LOC_Os06g50950.1, LOC_Os03g16170.1, LOC_Os09g39760.1, LOC_Os11g08100.1, LOC_Os10g28120.1, LOC_Os07g10840.1, LOC_Os10g41550.1, LOC_Os01g46760.1, LOC_Os04g03810.1, LOC_Os06g21380.1, LOC_Os05g15770.1, LOC_Os01g66710.1, LOC_Os04g41680.1, LOC_Os10g32810.1, LOC_Os09g39960.1, LOC…
Molecular Function	5	GO:0016841	ammonia-lyase activity	0.00353296	0.0351071	25995	11	214	2	LOC_Os05g35290.1, LOC_Os02g41680.1
Molecular Function	6	GO:0043565	sequence-specific DNA binding	0.00362396	0.0351071	25995	439	214	10	LOC_Os02g08440.1, LOC_Os05g49420.1, LOC_Os05g27730.1, LOC_Os02g52780.1, LOC_Os09g16510.1, LOC_Os05g09020.1, LOC_Os02g43330.1, LOC_Os04g45810.1, LOC_Os06g45140.1, LOC_Os07g41370.1
Molecular Function	3	GO:0140110	transcription regulator activity	0.00451042	0.0411244	25995	1826	214	26	LOC_Os02g08440.1, LOC_Os05g27730.1, LOC_Os09g16510.1, LOC_Os03g55540.1, LOC_Os01g43950.1, LOC_Os05g49420.1, LOC_Os02g43790.1, LOC_Os02g35660.1, LOC_Os04g47080.1, LOC_Os03g47022.1, LOC_Os02g43330.1, LOC_Os04g45810.1, LOC_Os06g45140.1, LOC_Os01g60020.1, LOC_Os04g40630.1, LOC_Os03g04070.1, LOC_Os01g15900.1, LOC_Os02g52780.1, LOC_Os07g48630.1, LOC_Os03g46860.1, LOC_Os07g41370.1, LOC_Os07g12340.1, LOC…

## Sheet: GO_C3
								C3
GO Type	Level	GO ID	GO Name	p-value	corr. pvalue	Pop total	Pop hits	Total	Gene count	Genes
Biological Process	3	GO:0055114	oxidation-reduction process	1.67567e-06	0.000507729	25995	1549	236	34	LOC_Os10g40360.1, LOC_Os03g45619.2, LOC_Os10g16974.1, LOC_Os03g05880.1, LOC_Os10g40880.1, LOC_Os03g63310.1, LOC_Os03g14400.1, LOC_Os04g26910.1, LOC_Os04g34580.1, LOC_Os01g58100.1, LOC_Os05g04500.1, LOC_Os10g17260.1, LOC_Os03g13210.1, LOC_Os06g35630.1, LOC_Os06g01250.1, LOC_Os04g26920.3, LOC_Os11g27730.1, LOC_Os08g01490.1, LOC_Os06g36560.1, LOC_Os12g12560.1, LOC_Os12g07810.1, LOC_Os01g55240.1, LOC…
Biological Process	3	GO:0055085	transmembrane transport	1.93321e-05	0.00292882	25995	689	236	19	LOC_Os10g02220.4, LOC_Os05g40330.1, LOC_Os02g45520.1, LOC_Os01g36720.1, LOC_Os11g43860.1, LOC_Os08g01410.1, LOC_Os04g38220.1, LOC_Os04g51830.1, LOC_Os04g59480.1, LOC_Os03g25869.1, LOC_Os08g39370.1, LOC_Os06g03540.1, LOC_Os01g07730.1, LOC_Os06g21360.1, LOC_Os04g53930.1, LOC_Os08g37432.1, LOC_Os08g44870.1, LOC_Os09g38130.1, LOC_Os10g31040.3
Biological Process	5	GO:0046700	heterocycle catabolic process	0.000152995	0.0149652	25995	12	236	3	LOC_Os10g40360.1, LOC_Os01g03730.1, LOC_Os04g55850.1
Biological Process	5	GO:1901361	organic cyclic compound catabolic process	0.000197561	0.0149652	25995	13	236	3	LOC_Os10g40360.1, LOC_Os01g03730.1, LOC_Os04g55850.1
Biological Process	2	GO:0050896	response to stimulus	0.000291873	0.0159334	25995	6002	236	78	LOC_Os10g40360.1, LOC_Os11g34460.1, LOC_Os08g38170.1, LOC_Os10g16974.1, LOC_Os08g04500.1, LOC_Os11g05930.1, LOC_Os03g05880.1, LOC_Os09g36220.1, LOC_Os12g19470.2, LOC_Os10g39680.1, LOC_Os04g51830.1, LOC_Os10g38740.1, LOC_Os01g46970.1, LOC_Os11g31540.1, LOC_Os12g43430.1, LOC_Os01g58890.1, LOC_Os09g28354.1, LOC_Os11g26790.1, LOC_Os10g38700.1, LOC_Os01g63210.1, LOC_Os12g43380.1, LOC_Os10g17260.1, LOC…
Biological Process	3	GO:0009628	response to abiotic stimulus	0.000315512	0.0159334	25995	2172	236	36	LOC_Os05g37660.1, LOC_Os10g40360.1, LOC_Os11g34460.1, LOC_Os10g16974.1, LOC_Os11g05930.1, LOC_Os09g36220.1, LOC_Os12g19470.2, LOC_Os12g02330.2, LOC_Os01g04350.1, LOC_Os04g51830.1, LOC_Os10g38740.1, LOC_Os05g50930.1, LOC_Os01g21250.1, LOC_Os01g38229.1, LOC_Os02g46970.1, LOC_Os01g58890.1, LOC_Os09g28354.1, LOC_Os11g26790.1, LOC_Os10g38700.1, LOC_Os01g63210.1, LOC_Os06g09240.1, LOC_Os05g04500.1, LOC…
Biological Process	6	GO:0006308	DNA catabolic process	0.000486566	0.0189473	25995	4	236	2	LOC_Os01g03730.1, LOC_Os04g55850.1
Biological Process	3	GO:0019748	secondary metabolic process	0.000500259	0.0189473	25995	482	236	13	LOC_Os10g16974.1, LOC_Os06g43304.1, LOC_Os10g40880.1, LOC_Os07g23150.1, LOC_Os10g38740.1, LOC_Os02g46970.1, LOC_Os11g32650.1, LOC_Os01g27210.1, LOC_Os10g12050.2, LOC_Os10g38700.1, LOC_Os10g38140.1, LOC_Os11g10870.1, LOC_Os10g17260.1
Biological Process	4	GO:0006979	response to oxidative stress	0.000861353	0.0289989	25995	167	236	7	LOC_Os01g28030.1, LOC_Os01g22352.1, LOC_Os01g22370.1, LOC_Os05g04500.1, LOC_Os03g13210.1, LOC_Os11g02130.1, LOC_Os03g13200.1
Biological Process	5	GO:0034655	nucleobase-containing compound catabolic process	0.00120188	0.0364171	25995	6	236	2	LOC_Os01g03730.1, LOC_Os04g55850.1
Cellular Component	4	GO:0016021	integral component of membrane	0.00132443	0.0292177	25995	743	236	16	LOC_Os10g02220.4, LOC_Os05g40330.1, LOC_Os02g45520.1, LOC_Os01g36720.1, LOC_Os02g30910.1, LOC_Os11g43860.1, LOC_Os04g38220.1, LOC_Os03g22200.1, LOC_Os04g59480.1, LOC_Os08g44150.1, LOC_Os01g50460.1, LOC_Os06g21360.1, LOC_Os04g53930.1, LOC_Os09g38130.1, LOC_Os04g45090.2, LOC_Os10g31040.3
Cellular Component	3	GO:0031224	intrinsic component of membrane	0.0016232	0.0292177	25995	758	236	16	LOC_Os10g02220.4, LOC_Os05g40330.1, LOC_Os02g45520.1, LOC_Os01g36720.1, LOC_Os02g30910.1, LOC_Os11g43860.1, LOC_Os04g38220.1, LOC_Os03g22200.1, LOC_Os04g59480.1, LOC_Os08g44150.1, LOC_Os01g50460.1, LOC_Os06g21360.1, LOC_Os04g53930.1, LOC_Os09g38130.1, LOC_Os04g45090.2, LOC_Os10g31040.3
Molecular Function	5	GO:0016747	transferase activity, transferring acyl groups other than amino-acyl groups	2.99247e-07	6.07472e-05	25995	279	236	14	LOC_Os05g37660.1, LOC_Os06g06180.1, LOC_Os10g04429.1, LOC_Os01g18744.1, LOC_Os12g27220.1, LOC_Os02g37800.1, LOC_Os07g23150.1, LOC_Os02g37654.1, LOC_Os11g32650.1, LOC_Os06g15170.1, LOC_Os02g37700.1, LOC_Os01g68020.1, LOC_Os02g37770.1, LOC_Os06g39390.1
Molecular Function	5	GO:0020037	heme binding	9.22535e-07	7.71092e-05	25995	557	236	19	LOC_Os11g27730.1, LOC_Os08g01490.1, LOC_Os03g45619.2, LOC_Os10g16974.1, LOC_Os06g43304.1, LOC_Os01g22370.1, LOC_Os03g63310.1, LOC_Os03g14400.1, LOC_Os11g02130.1, LOC_Os01g28030.1, LOC_Os08g36860.1, LOC_Os10g12050.2, LOC_Os05g37250.1, LOC_Os01g22352.1, LOC_Os05g04500.1, LOC_Os10g17260.1, LOC_Os03g13210.1, LOC_Os06g01250.1, LOC_Os03g13200.1
Molecular Function	4	GO:0046906	tetrapyrrole binding	1.13954e-06	7.71092e-05	25995	565	236	19	LOC_Os11g27730.1, LOC_Os08g01490.1, LOC_Os03g45619.2, LOC_Os10g16974.1, LOC_Os06g43304.1, LOC_Os01g22370.1, LOC_Os03g63310.1, LOC_Os03g14400.1, LOC_Os11g02130.1, LOC_Os01g28030.1, LOC_Os08g36860.1, LOC_Os10g12050.2, LOC_Os05g37250.1, LOC_Os01g22352.1, LOC_Os05g04500.1, LOC_Os10g17260.1, LOC_Os03g13210.1, LOC_Os06g01250.1, LOC_Os03g13200.1
Molecular Function	2	GO:0003824	catalytic activity	2.45174e-06	0.000106348	25995	10554	236	131	LOC_Os10g04429.1, LOC_Os03g02190.1, LOC_Os10g40360.1, LOC_Os01g64670.1, LOC_Os08g04500.1, LOC_Os10g40880.1, LOC_Os10g39680.1, LOC_Os10g38740.1, LOC_Os07g32630.1, LOC_Os06g40818.1, LOC_Os03g63310.1, LOC_Os04g34580.1, LOC_Os07g32570.1, LOC_Os04g43390.2, LOC_Os10g17260.1, LOC_Os06g20920.1, LOC_Os06g35630.1, LOC_Os09g36680.1, LOC_Os06g45100.1, LOC_Os05g06710.1, LOC_Os04g26920.3, LOC_Os08g01490.1, LOC…
Molecular Function	4	GO:0016746	transferase activity, transferring acyl groups	2.61942e-06	0.000106348	25995	335	236	14	LOC_Os05g37660.1, LOC_Os06g06180.1, LOC_Os10g04429.1, LOC_Os01g18744.1, LOC_Os12g27220.1, LOC_Os02g37800.1, LOC_Os07g23150.1, LOC_Os02g37654.1, LOC_Os11g32650.1, LOC_Os06g15170.1, LOC_Os02g37700.1, LOC_Os01g68020.1, LOC_Os02g37770.1, LOC_Os06g39390.1
Molecular Function	3	GO:0016491	oxidoreductase activity	3.68277e-06	0.0001246	25995	1828	236	37	LOC_Os10g40360.1, LOC_Os03g45619.2, LOC_Os10g16974.1, LOC_Os05g48930.1, LOC_Os03g05880.1, LOC_Os10g40880.1, LOC_Os03g63310.1, LOC_Os03g14400.1, LOC_Os04g26910.1, LOC_Os04g34580.1, LOC_Os01g58100.1, LOC_Os05g04500.1, LOC_Os10g17260.1, LOC_Os03g13210.1, LOC_Os06g35630.1, LOC_Os06g01250.1, LOC_Os11g27730.1, LOC_Os04g26920.3, LOC_Os08g01490.1, LOC_Os06g36560.1, LOC_Os12g07810.1, LOC_Os12g12560.1, LOC…
Molecular Function	7	GO:0004607	phosphatidylcholine-sterol O-acyltransferase activity	1.83365e-05	0.000531759	25995	18	236	4	LOC_Os02g37654.1, LOC_Os02g37800.1, LOC_Os02g37700.1, LOC_Os02g37770.1
Molecular Function	4	GO:0016705	oxidoreductase activity, acting on paired donors, with incorporation or reduction of molecular oxygen	0.00010432	0.00257695	25995	527	236	15	LOC_Os11g27730.1, LOC_Os08g01490.1, LOC_Os03g45619.2, LOC_Os10g16974.1, LOC_Os01g55240.1, LOC_Os06g43304.1, LOC_Os10g40880.1, LOC_Os03g63310.1, LOC_Os03g14400.1, LOC_Os02g17940.1, LOC_Os08g36860.1, LOC_Os10g12050.2, LOC_Os05g37250.1, LOC_Os10g17260.1, LOC_Os06g01250.1
Molecular Function	6	GO:0008374	O-acyltransferase activity	0.000114249	0.00257695	25995	28	236	4	LOC_Os02g37654.1, LOC_Os02g37800.1, LOC_Os02g37700.1, LOC_Os02g37770.1
Molecular Function	7	GO:0005506	iron ion binding	0.000149832	0.0030416	25995	425	236	13	LOC_Os11g27730.1, LOC_Os08g01490.1, LOC_Os03g45619.2, LOC_Os10g16974.1, LOC_Os06g36560.1, LOC_Os06g43304.1, LOC_Os03g63310.1, LOC_Os03g14400.1, LOC_Os08g36860.1, LOC_Os10g12050.2, LOC_Os05g37250.1, LOC_Os10g17260.1, LOC_Os06g01250.1
Molecular Function	6	GO:0004519	endonuclease activity	0.000736816	0.0135976	25995	45	236	4	LOC_Os01g03730.1, LOC_Os08g33710.1, LOC_Os09g36680.1, LOC_Os04g55850.1
Molecular Function	3	GO:0004601	peroxidase activity	0.00124807	0.0205647	25995	178	236	7	LOC_Os01g28030.1, LOC_Os01g22352.1, LOC_Os01g22370.1, LOC_Os05g04500.1, LOC_Os03g13210.1, LOC_Os11g02130.1, LOC_Os03g13200.1
Molecular Function	4	GO:0019825	oxygen binding	0.00132071	0.0205647	25995	346	236	10	LOC_Os11g27730.1, LOC_Os08g01490.1, LOC_Os03g45619.2, LOC_Os10g16974.1, LOC_Os08g36860.1, LOC_Os05g37250.1, LOC_Os06g43304.1, LOC_Os10g17260.1, LOC_Os03g63310.1, LOC_Os06g01250.1
Molecular Function	4	GO:0016684	oxidoreductase activity, acting on peroxide as acceptor	0.00141825	0.0205647	25995	182	236	7	LOC_Os01g28030.1, LOC_Os01g22352.1, LOC_Os01g22370.1, LOC_Os05g04500.1, LOC_Os03g13210.1, LOC_Os11g02130.1, LOC_Os03g13200.1
Molecular Function	4	GO:0009055	electron transfer activity	0.00183002	0.0247663	25995	625	236	14	LOC_Os11g27730.1, LOC_Os08g01490.1, LOC_Os05g48930.1, LOC_Os03g45619.2, LOC_Os10g16974.1, LOC_Os06g43304.1, LOC_Os03g63310.1, LOC_Os03g14400.1, LOC_Os08g36860.1, LOC_Os10g12050.2, LOC_Os06g46436.1, LOC_Os05g37250.1, LOC_Os10g17260.1, LOC_Os06g01250.1
Molecular Function	7	GO:0033897	ribonuclease T2 activity	0.00221675	0.0281251	25995	8	236	2	LOC_Os08g33710.1, LOC_Os09g36680.1
Molecular Function	2	GO:0005215	transporter activity	0.00253388	0.0302575	25995	1499	236	25	LOC_Os10g02220.4, LOC_Os05g40330.1, LOC_Os05g14240.1, LOC_Os11g43860.1, LOC_Os04g51830.1, LOC_Os03g25869.1, LOC_Os01g50460.1, LOC_Os06g03540.1, LOC_Os06g21360.1, LOC_Os04g53930.1, LOC_Os10g02340.1, LOC_Os05g18470.1, LOC_Os08g44870.1, LOC_Os09g38130.1, LOC_Os10g31040.3, LOC_Os01g36720.1, LOC_Os02g30910.1, LOC_Os04g38220.1, LOC_Os08g01410.1, LOC_Os12g22284.1, LOC_Os03g22200.1, LOC_Os04g59480.1, LOC…
Molecular Function	2	GO:0016209	antioxidant activity	0.00285268	0.0306993	25995	206	236	7	LOC_Os01g28030.1, LOC_Os01g22352.1, LOC_Os01g22370.1, LOC_Os05g04500.1, LOC_Os03g13210.1, LOC_Os11g02130.1, LOC_Os03g13200.1
Molecular Function	4	GO:0016798	hydrolase activity, acting on glycosyl bonds	0.00287334	0.0306993	25995	450	236	11	LOC_Os08g38170.1, LOC_Os07g35480.2, LOC_Os02g05744.1, LOC_Os05g46520.1, LOC_Os10g39680.1, LOC_Os04g43390.2, LOC_Os02g32660.1, LOC_Os01g71340.1, LOC_Os03g04060.1, LOC_Os05g41610.1, LOC_Os10g28080.1
Molecular Function	6	GO:0016892	endoribonuclease activity, producing 3'-phosphomonoesters	0.00352021	0.0340287	25995	10	236	2	LOC_Os08g33710.1, LOC_Os09g36680.1
Molecular Function	7	GO:0016894	endonuclease activity, active with either ribo- or deoxyribonucleic acids and producing 3'-phosphomonoesters	0.00352021	0.0340287	25995	10	236	2	LOC_Os08g33710.1, LOC_Os09g36680.1
Molecular Function	5	GO:0004553	hydrolase activity, hydrolyzing O-glycosyl compounds	0.00389712	0.0359598	25995	402	236	10	LOC_Os07g35480.2, LOC_Os05g46520.1, LOC_Os02g05744.1, LOC_Os10g39680.1, LOC_Os04g43390.2, LOC_Os02g32660.1, LOC_Os03g04060.1, LOC_Os01g71340.1, LOC_Os05g41610.1, LOC_Os10g28080.1

## Sheet: GO_C4
								C4
GO Type	Level	GO ID	GO Name	p-value	corr. pvalue	Pop total	Pop hits	Total	Gene count	Genes
Biological Process	6	GO:0006412	translation	3.7156e-08	4.65465e-06	25995	722	232	24	LOC_Os12g02380.1, LOC_Os03g15870.1, LOC_Os03g24020.1, LOC_Os05g49320.1, LOC_Os01g59060.1, LOC_Os03g03020.1, LOC_Os03g17580.1, LOC_Os03g62630.1, LOC_Os03g55930.1, LOC_Os05g01110.1, LOC_Os01g54540.1, LOC_Os03g54040.1, LOC_Os03g49710.1, LOC_Os06g43900.1, LOC_Os02g51790.1, LOC_Os03g12020.1, LOC_Os12g35630.1, LOC_Os01g47330.1, LOC_Os06g46930.1, LOC_Os03g34040.1, LOC_Os11g02450.1, LOC_Os01g44210.1, LOC…
Biological Process	6	GO:0043043	peptide biosynthetic process	4.4505e-08	4.65465e-06	25995	729	232	24	LOC_Os03g15870.1, LOC_Os03g24020.1, LOC_Os03g54040.1, LOC_Os03g49710.1, LOC_Os06g43900.1, LOC_Os02g51790.1, LOC_Os01g47330.1, LOC_Os11g02450.1, LOC_Os01g44210.1, LOC_Os04g38750.1, LOC_Os12g02380.1, LOC_Os05g49320.1, LOC_Os01g59060.1, LOC_Os03g03020.1, LOC_Os03g17580.1, LOC_Os03g62630.1, LOC_Os03g55930.1, LOC_Os05g01110.1, LOC_Os01g54540.1, LOC_Os03g12020.1, LOC_Os12g35630.1, LOC_Os06g46930.1, LOC…
Biological Process	5	GO:0006518	peptide metabolic process	5.45467e-08	4.65465e-06	25995	737	232	24	LOC_Os03g15870.1, LOC_Os03g24020.1, LOC_Os03g54040.1, LOC_Os03g49710.1, LOC_Os06g43900.1, LOC_Os02g51790.1, LOC_Os01g47330.1, LOC_Os11g02450.1, LOC_Os01g44210.1, LOC_Os04g38750.1, LOC_Os12g02380.1, LOC_Os05g49320.1, LOC_Os01g59060.1, LOC_Os03g03020.1, LOC_Os03g17580.1, LOC_Os03g62630.1, LOC_Os03g55930.1, LOC_Os05g01110.1, LOC_Os01g54540.1, LOC_Os03g12020.1, LOC_Os12g35630.1, LOC_Os06g46930.1, LOC…
Biological Process	6	GO:0043604	amide biosynthetic process	7.36092e-08	4.71099e-06	25995	749	232	24	LOC_Os03g15870.1, LOC_Os03g24020.1, LOC_Os03g54040.1, LOC_Os03g49710.1, LOC_Os06g43900.1, LOC_Os02g51790.1, LOC_Os01g47330.1, LOC_Os11g02450.1, LOC_Os01g44210.1, LOC_Os04g38750.1, LOC_Os12g02380.1, LOC_Os05g49320.1, LOC_Os01g59060.1, LOC_Os03g03020.1, LOC_Os03g17580.1, LOC_Os03g62630.1, LOC_Os03g55930.1, LOC_Os05g01110.1, LOC_Os01g54540.1, LOC_Os03g12020.1, LOC_Os12g35630.1, LOC_Os06g46930.1, LOC…
Biological Process	5	GO:0043603	cellular amide metabolic process	1.06109e-07	5.4328e-06	25995	764	232	24	LOC_Os03g15870.1, LOC_Os03g24020.1, LOC_Os03g54040.1, LOC_Os03g49710.1, LOC_Os06g43900.1, LOC_Os02g51790.1, LOC_Os01g47330.1, LOC_Os11g02450.1, LOC_Os01g44210.1, LOC_Os04g38750.1, LOC_Os12g02380.1, LOC_Os05g49320.1, LOC_Os01g59060.1, LOC_Os03g03020.1, LOC_Os03g17580.1, LOC_Os03g62630.1, LOC_Os03g55930.1, LOC_Os05g01110.1, LOC_Os01g54540.1, LOC_Os03g12020.1, LOC_Os12g35630.1, LOC_Os06g46930.1, LOC…
Biological Process	3	GO:0044403	symbiotic process	2.11884e-07	7.07403e-06	25995	7	232	4	LOC_Os01g50030.1, LOC_Os01g50032.1, LOC_Os05g47540.1, LOC_Os05g47545.1
Biological Process	4	GO:0009877	nodulation	2.11884e-07	7.07403e-06	25995	7	232	4	LOC_Os01g50030.1, LOC_Os01g50032.1, LOC_Os05g47540.1, LOC_Os05g47545.1
Biological Process	3	GO:0009628	response to abiotic stimulus	2.21063e-07	7.07403e-06	25995	2172	232	44	LOC_Os05g15850.1, LOC_Os06g37450.1, LOC_Os01g71474.1, LOC_Os11g03440.1, LOC_Os12g03150.1, LOC_Os02g10120.1, LOC_Os07g29410.1, LOC_Os05g31280.1, LOC_Os06g46799.1, LOC_Os12g17600.1, LOC_Os02g17920.1, LOC_Os07g49310.1, LOC_Os05g12640.1, LOC_Os06g36680.1, LOC_Os08g32970.1, LOC_Os02g02400.1, LOC_Os09g27990.1, LOC_Os11g44870.1, LOC_Os02g11700.1, LOC_Os05g49920.1, LOC_Os03g17790.1, LOC_Os04g02640.1, LOC…
Biological Process	3	GO:0055114	oxidation-reduction process	3.14249e-06	8.93864e-05	25995	1549	232	33	LOC_Os05g38230.1, LOC_Os10g34230.1, LOC_Os01g39860.1, LOC_Os05g28090.1, LOC_Os08g16260.1, LOC_Os02g10120.1, LOC_Os06g46799.1, LOC_Os07g48060.1, LOC_Os07g49310.1, LOC_Os03g22010.1, LOC_Os05g38420.1, LOC_Os09g25850.1, LOC_Os06g02019.1, LOC_Os04g57560.1, LOC_Os03g29950.1, LOC_Os02g02400.1, LOC_Os01g63540.1, LOC_Os04g26870.1, LOC_Os03g25330.1, LOC_Os02g58720.2, LOC_Os07g02140.1, LOC_Os07g04990.1, LOC…
Biological Process	2	GO:0044419	interspecies interaction between organisms	4.14966e-06	0.000106231	25995	13	232	4	LOC_Os01g50030.1, LOC_Os01g50032.1, LOC_Os05g47540.1, LOC_Os05g47545.1
Biological Process	5	GO:1901566	organonitrogen compound biosynthetic process	7.52712e-06	0.000175177	25995	1110	232	26	LOC_Os03g15870.1, LOC_Os03g24020.1, LOC_Os03g54040.1, LOC_Os03g49710.1, LOC_Os06g43900.1, LOC_Os02g51790.1, LOC_Os01g47330.1, LOC_Os11g02450.1, LOC_Os01g44210.1, LOC_Os04g38750.1, LOC_Os12g02380.1, LOC_Os05g49320.1, LOC_Os01g59060.1, LOC_Os03g03020.1, LOC_Os03g17580.1, LOC_Os03g62630.1, LOC_Os03g55930.1, LOC_Os05g01110.1, LOC_Os01g54540.1, LOC_Os03g12020.1, LOC_Os12g35630.1, LOC_Os04g56400.1, LOC…
Biological Process	4	GO:0006629	lipid metabolic process	0.000455457	0.00802601	25995	1193	232	23	LOC_Os10g32580.1, LOC_Os04g02640.1, LOC_Os02g10120.1, LOC_Os06g19530.1, LOC_Os07g49310.1, LOC_Os08g41780.1, LOC_Os02g50000.1, LOC_Os01g50030.1, LOC_Os01g44130.1, LOC_Os06g36680.1, LOC_Os01g46260.1, LOC_Os09g04050.1, LOC_Os09g25850.1, LOC_Os01g50032.1, LOC_Os06g02019.1, LOC_Os11g35710.1, LOC_Os05g47540.1, LOC_Os04g28520.1, LOC_Os12g17570.1, LOC_Os01g63540.1, LOC_Os06g14630.1, LOC_Os08g31030.1, LOC…
Biological Process	4	GO:1901576	organic substance biosynthetic process	0.000465618	0.00802601	25995	2870	232	43	LOC_Os02g13520.1, LOC_Os03g15870.1, LOC_Os03g24020.1, LOC_Os01g57890.1, LOC_Os06g37450.1, LOC_Os12g41060.1, LOC_Os03g54040.1, LOC_Os03g49710.1, LOC_Os06g43900.1, LOC_Os06g36680.1, LOC_Os01g50030.1, LOC_Os02g51790.1, LOC_Os11g04720.1, LOC_Os01g47330.1, LOC_Os09g25850.1, LOC_Os01g50032.1, LOC_Os05g29810.1, LOC_Os11g02450.1, LOC_Os01g44210.1, LOC_Os04g38750.1, LOC_Os12g02380.1, LOC_Os04g02640.1, LOC…
Biological Process	2	GO:0050896	response to stimulus	0.000466295	0.00802601	25995	6002	232	76	LOC_Os02g15660.1, LOC_Os04g55170.1, LOC_Os06g29790.1, LOC_Os12g03150.1, LOC_Os07g29410.1, LOC_Os12g41060.1, LOC_Os03g12790.1, LOC_Os12g17600.1, LOC_Os08g41780.1, LOC_Os03g63150.2, LOC_Os08g32970.1, LOC_Os11g44870.1, LOC_Os02g11700.1, LOC_Os07g18750.1, LOC_Os03g17790.1, LOC_Os04g02640.1, LOC_Os03g25330.1, LOC_Os02g58720.2, LOC_Os01g72490.1, LOC_Os10g20890.1, LOC_Os06g04510.1, LOC_Os05g47850.1, LOC…
Biological Process	8	GO:0006542	glutamine biosynthetic process	0.000470274	0.00802601	25995	4	232	2	LOC_Os04g56400.1, LOC_Os03g12290.1
Biological Process	6	GO:0009312	oligosaccharide biosynthetic process	0.000580607	0.00928971	25995	43	232	4	LOC_Os01g50030.1, LOC_Os01g50032.1, LOC_Os05g47540.1, LOC_Os05g47545.1
Biological Process	3	GO:0006950	response to stress	0.000721563	0.0108659	25995	3665	232	51	LOC_Os04g55170.1, LOC_Os06g29790.1, LOC_Os12g03150.1, LOC_Os12g41060.1, LOC_Os07g29410.1, LOC_Os12g17600.1, LOC_Os08g41780.1, LOC_Os03g63150.2, LOC_Os08g32970.1, LOC_Os07g18750.1, LOC_Os03g17790.1, LOC_Os03g25330.1, LOC_Os04g02640.1, LOC_Os02g58720.2, LOC_Os06g04510.1, LOC_Os10g20890.1, LOC_Os02g09940.1, LOC_Os04g16740.1, LOC_Os05g12630.1, LOC_Os01g33160.1, LOC_Os03g25960.1, LOC_Os09g04050.1, LOC…
Biological Process	4	GO:0006979	response to oxidative stress	0.000779441	0.0110854	25995	167	232	7	LOC_Os03g22010.1, LOC_Os03g25330.1, LOC_Os07g02440.1, LOC_Os02g58720.2, LOC_Os02g02400.1, LOC_Os06g46799.1, LOC_Os07g48060.1
Biological Process	5	GO:0044271	cellular nitrogen compound biosynthetic process	0.00153806	0.020206	25995	2236	232	34	LOC_Os02g13520.1, LOC_Os03g15870.1, LOC_Os03g24020.1, LOC_Os01g57890.1, LOC_Os06g37450.1, LOC_Os12g41060.1, LOC_Os03g54040.1, LOC_Os03g49710.1, LOC_Os06g43900.1, LOC_Os06g36680.1, LOC_Os02g51790.1, LOC_Os11g04720.1, LOC_Os01g47330.1, LOC_Os05g29810.1, LOC_Os11g02450.1, LOC_Os01g44210.1, LOC_Os04g38750.1, LOC_Os12g02380.1, LOC_Os05g49320.1, LOC_Os01g59060.1, LOC_Os03g03020.1, LOC_Os03g17580.1, LOC…
Biological Process	5	GO:0009311	oligosaccharide metabolic process	0.0015786	0.020206	25995	56	232	4	LOC_Os01g50030.1, LOC_Os01g50032.1, LOC_Os05g47540.1, LOC_Os05g47545.1
Biological Process	5	GO:0034645	cellular macromolecule biosynthetic process	0.00194475	0.0230932	25995	2268	232	34	LOC_Os02g13520.1, LOC_Os03g15870.1, LOC_Os03g24020.1, LOC_Os01g57890.1, LOC_Os06g37450.1, LOC_Os12g41060.1, LOC_Os03g54040.1, LOC_Os03g49710.1, LOC_Os06g43900.1, LOC_Os06g36680.1, LOC_Os02g51790.1, LOC_Os11g04720.1, LOC_Os01g47330.1, LOC_Os05g29810.1, LOC_Os11g02450.1, LOC_Os01g44210.1, LOC_Os04g38750.1, LOC_Os12g02380.1, LOC_Os05g49320.1, LOC_Os01g59060.1, LOC_Os03g03020.1, LOC_Os03g17580.1, LOC…
Biological Process	5	GO:0009059	macromolecule biosynthetic process	0.00200164	0.0230932	25995	2272	232	34	LOC_Os02g13520.1, LOC_Os03g15870.1, LOC_Os03g24020.1, LOC_Os01g57890.1, LOC_Os06g37450.1, LOC_Os12g41060.1, LOC_Os03g54040.1, LOC_Os03g49710.1, LOC_Os06g43900.1, LOC_Os06g36680.1, LOC_Os02g51790.1, LOC_Os11g04720.1, LOC_Os01g47330.1, LOC_Os05g29810.1, LOC_Os11g02450.1, LOC_Os01g44210.1, LOC_Os04g38750.1, LOC_Os12g02380.1, LOC_Os05g49320.1, LOC_Os01g59060.1, LOC_Os03g03020.1, LOC_Os03g17580.1, LOC…
Biological Process	5	GO:0010467	gene expression	0.00207478	0.0230932	25995	2277	232	34	LOC_Os02g13520.1, LOC_Os03g15870.1, LOC_Os03g24020.1, LOC_Os01g57890.1, LOC_Os06g37450.1, LOC_Os12g41060.1, LOC_Os03g54040.1, LOC_Os03g49710.1, LOC_Os06g43900.1, LOC_Os06g36680.1, LOC_Os02g51790.1, LOC_Os11g04720.1, LOC_Os01g47330.1, LOC_Os05g29810.1, LOC_Os11g02450.1, LOC_Os01g44210.1, LOC_Os04g38750.1, LOC_Os12g02380.1, LOC_Os05g49320.1, LOC_Os01g59060.1, LOC_Os03g03020.1, LOC_Os03g17580.1, LOC…
Biological Process	6	GO:0006414	translational elongation	0.00342379	0.0365204	25995	34	232	3	LOC_Os12g02380.1, LOC_Os12g35630.1, LOC_Os11g02450.1
Biological Process	4	GO:0044249	cellular biosynthetic process	0.00447901	0.0458651	25995	2757	232	38	LOC_Os02g13520.1, LOC_Os03g15870.1, LOC_Os03g24020.1, LOC_Os01g57890.1, LOC_Os06g37450.1, LOC_Os12g41060.1, LOC_Os03g54040.1, LOC_Os03g49710.1, LOC_Os06g43900.1, LOC_Os06g36680.1, LOC_Os02g51790.1, LOC_Os11g04720.1, LOC_Os01g47330.1, LOC_Os09g25850.1, LOC_Os05g29810.1, LOC_Os11g02450.1, LOC_Os01g44210.1, LOC_Os04g38750.1, LOC_Os12g02380.1, LOC_Os04g02640.1, LOC_Os05g49320.1, LOC_Os01g59060.1, LOC…
Cellular Component	3	GO:0009579	thylakoid	5.97234e-16	3.10562e-14	25995	562	232	31	LOC_Os01g59090.1, LOC_Os03g15870.1, LOC_Os09g10760.1, LOC_Os03g14654.1, LOC_Os05g28090.1, LOC_Os02g10120.1, LOC_Os12g17600.1, LOC_Os02g17920.1, LOC_Os08g36140.1, LOC_Os01g47330.1, LOC_Os07g06450.1, LOC_Os02g49870.1, LOC_Os04g38750.1, LOC_Os05g49320.1, LOC_Os07g04990.1, LOC_Os03g62630.1, LOC_Os02g09940.1, LOC_Os04g16740.1, LOC_Os01g54540.1, LOC_Os07g04160.2, LOC_Os02g44320.1, LOC_Os01g45274.1, LOC…
Cellular Component	4	GO:0009536	plastid	4.6452e-15	1.20775e-13	25995	3300	232	75	LOC_Os03g15870.1, LOC_Os11g25560.1, LOC_Os03g24020.1, LOC_Os01g32830.1, LOC_Os09g10760.1, LOC_Os03g14654.1, LOC_Os03g03470.1, LOC_Os07g29410.1, LOC_Os12g17600.1, LOC_Os03g49710.1, LOC_Os08g36140.1, LOC_Os01g59510.1, LOC_Os07g06450.1, LOC_Os02g49870.1, LOC_Os04g26870.1, LOC_Os04g38750.1, LOC_Os08g04450.3, LOC_Os05g06920.1, LOC_Os05g47850.1, LOC_Os03g03020.1, LOC_Os06g04510.1, LOC_Os07g04990.1, LOC…
Cellular Component	5	GO:0005840	ribosome	4.07149e-12	7.05725e-11	25995	500	232	25	LOC_Os03g15870.1, LOC_Os03g24020.1, LOC_Os12g17600.1, LOC_Os03g54040.1, LOC_Os03g49710.1, LOC_Os06g43900.1, LOC_Os02g51790.1, LOC_Os01g47330.1, LOC_Os02g02400.1, LOC_Os01g44210.1, LOC_Os04g38750.1, LOC_Os05g49320.1, LOC_Os01g59060.1, LOC_Os03g03020.1, LOC_Os03g17580.1, LOC_Os03g62630.1, LOC_Os03g55930.1, LOC_Os05g01110.1, LOC_Os01g54540.1, LOC_Os03g12020.1, LOC_Os04g56400.1, LOC_Os03g12290.1, LOC…
Cellular Component	4	GO:0043228	non-membrane-bounded organelle	2.26895e-06	2.3597e-05	25995	1038	232	26	LOC_Os03g15870.1, LOC_Os03g24020.1, LOC_Os02g57120.1, LOC_Os12g17600.1, LOC_Os03g54040.1, LOC_Os03g49710.1, LOC_Os06g43900.1, LOC_Os02g51790.1, LOC_Os01g47330.1, LOC_Os02g02400.1, LOC_Os01g44210.1, LOC_Os04g38750.1, LOC_Os05g49320.1, LOC_Os01g59060.1, LOC_Os03g03020.1, LOC_Os03g17580.1, LOC_Os03g62630.1, LOC_Os03g55930.1, LOC_Os05g01110.1, LOC_Os01g54540.1, LOC_Os03g12020.1, LOC_Os04g56400.1, LOC…
Cellular Component	4	GO:0043232	intracellular non-membrane-bounded organelle	2.26895e-06	2.3597e-05	25995	1038	232	26	LOC_Os03g15870.1, LOC_Os03g24020.1, LOC_Os02g57120.1, LOC_Os12g17600.1, LOC_Os03g54040.1, LOC_Os03g49710.1, LOC_Os06g43900.1, LOC_Os02g51790.1, LOC_Os01g47330.1, LOC_Os02g02400.1, LOC_Os01g44210.1, LOC_Os04g38750.1, LOC_Os05g49320.1, LOC_Os01g59060.1, LOC_Os03g03020.1, LOC_Os03g17580.1, LOC_Os03g62630.1, LOC_Os03g55930.1, LOC_Os05g01110.1, LOC_Os01g54540.1, LOC_Os03g12020.1, LOC_Os04g56400.1, LOC…
Cellular Component	3	GO:0005576	extracellular region	6.79725e-06	5.89095e-05	25995	591	232	18	LOC_Os06g04510.1, LOC_Os01g71474.1, LOC_Os03g14654.1, LOC_Os03g25990.1, LOC_Os07g48060.1, LOC_Os01g45274.1, LOC_Os12g17600.1, LOC_Os02g57770.1, LOC_Os03g63390.1, LOC_Os07g11110.1, LOC_Os04g56400.1, LOC_Os03g22010.1, LOC_Os08g35760.1, LOC_Os05g38410.1, LOC_Os05g38420.1, LOC_Os10g40700.1, LOC_Os11g42220.1, LOC_Os08g31030.1
Cellular Component	3	GO:0005737	cytoplasm	0.000167992	0.00124794	25995	8351	232	101	LOC_Os03g14654.1, LOC_Os12g17600.1, LOC_Os02g48450.1, LOC_Os04g02640.1, LOC_Os05g06920.1, LOC_Os06g04510.1, LOC_Os05g47850.1, LOC_Os03g03020.1, LOC_Os02g47510.1, LOC_Os01g54540.1, LOC_Os03g25960.1, LOC_Os12g35630.1, LOC_Os04g56400.1, LOC_Os03g12290.1, LOC_Os11g35710.1, LOC_Os09g26810.1, LOC_Os04g28520.1, LOC_Os07g34950.1, LOC_Os02g57670.1, LOC_Os07g34570.1, LOC_Os05g38230.1, LOC_Os02g28170.1, LOC…
Cellular Component	4	GO:0043231	intracellular membrane-bounded organelle	0.0016445	0.0106892	25995	8538	232	98	LOC_Os01g57890.1, LOC_Os03g14654.1, LOC_Os12g41060.1, LOC_Os12g17600.1, LOC_Os02g48450.1, LOC_Os04g02640.1, LOC_Os05g06920.1, LOC_Os05g47850.1, LOC_Os03g03020.1, LOC_Os06g04510.1, LOC_Os02g47510.1, LOC_Os01g54540.1, LOC_Os03g25960.1, LOC_Os12g35630.1, LOC_Os04g56400.1, LOC_Os11g35710.1, LOC_Os09g26810.1, LOC_Os04g28520.1, LOC_Os07g34950.1, LOC_Os02g57670.1, LOC_Os07g34570.1, LOC_Os05g38230.1, LOC…
Cellular Component	4	GO:0043227	membrane-bounded organelle	0.00216075	0.0124843	25995	8605	232	98	LOC_Os01g57890.1, LOC_Os03g14654.1, LOC_Os12g41060.1, LOC_Os12g17600.1, LOC_Os02g48450.1, LOC_Os04g02640.1, LOC_Os05g06920.1, LOC_Os05g47850.1, LOC_Os03g03020.1, LOC_Os06g04510.1, LOC_Os02g47510.1, LOC_Os01g54540.1, LOC_Os03g25960.1, LOC_Os12g35630.1, LOC_Os04g56400.1, LOC_Os11g35710.1, LOC_Os09g26810.1, LOC_Os04g28520.1, LOC_Os07g34950.1, LOC_Os02g57670.1, LOC_Os07g34570.1, LOC_Os05g38230.1, LOC…
Cellular Component	3	GO:0043229	intracellular organelle	0.00331347	0.0160865	25995	8927	232	100	LOC_Os01g57890.1, LOC_Os03g14654.1, LOC_Os02g57120.1, LOC_Os12g41060.1, LOC_Os12g17600.1, LOC_Os02g48450.1, LOC_Os04g02640.1, LOC_Os05g06920.1, LOC_Os06g04510.1, LOC_Os03g03020.1, LOC_Os05g47850.1, LOC_Os02g47510.1, LOC_Os01g54540.1, LOC_Os03g25960.1, LOC_Os04g56400.1, LOC_Os12g35630.1, LOC_Os03g12290.1, LOC_Os11g35710.1, LOC_Os09g26810.1, LOC_Os04g28520.1, LOC_Os07g34950.1, LOC_Os02g57670.1, LOC…
Cellular Component	3	GO:0043226	organelle	0.00340292	0.0160865	25995	8934	232	100	LOC_Os01g57890.1, LOC_Os03g14654.1, LOC_Os02g57120.1, LOC_Os12g41060.1, LOC_Os12g17600.1, LOC_Os02g48450.1, LOC_Os04g02640.1, LOC_Os05g06920.1, LOC_Os06g04510.1, LOC_Os03g03020.1, LOC_Os05g47850.1, LOC_Os02g47510.1, LOC_Os01g54540.1, LOC_Os03g25960.1, LOC_Os04g56400.1, LOC_Os12g35630.1, LOC_Os03g12290.1, LOC_Os11g35710.1, LOC_Os09g26810.1, LOC_Os04g28520.1, LOC_Os07g34950.1, LOC_Os02g57670.1, LOC…
Cellular Component	2	GO:0110165	cellular anatomical entity	0.00455514	0.0197389	25995	14339	232	148	LOC_Os06g15330.1, LOC_Os01g57890.1, LOC_Os06g29790.1, LOC_Os05g03530.1, LOC_Os03g14654.1, LOC_Os02g57120.1, LOC_Os12g41060.1, LOC_Os03g25990.1, LOC_Os12g17600.1, LOC_Os03g12790.1, LOC_Os02g48450.1, LOC_Os03g63390.1, LOC_Os08g35760.1, LOC_Os11g44870.1, LOC_Os04g02640.1, LOC_Os05g06920.1, LOC_Os03g03020.1, LOC_Os06g04510.1, LOC_Os05g47850.1, LOC_Os07g34110.1, LOC_Os02g47510.1, LOC_Os01g54540.1, LOC…
Molecular Function	3	GO:0003735	structural constituent of ribosome	3.56922e-10	6.71013e-08	25995	387	232	20	LOC_Os03g15870.1, LOC_Os03g24020.1, LOC_Os05g49320.1, LOC_Os01g59060.1, LOC_Os03g03020.1, LOC_Os03g62630.1, LOC_Os03g55930.1, LOC_Os05g01110.1, LOC_Os01g54540.1, LOC_Os03g54040.1, LOC_Os03g49710.1, LOC_Os06g43900.1, LOC_Os02g51790.1, LOC_Os03g12020.1, LOC_Os01g47330.1, LOC_Os06g46930.1, LOC_Os03g34040.1, LOC_Os01g44210.1, LOC_Os02g57670.1, LOC_Os04g38750.1
Molecular Function	2	GO:0005198	structural molecule activity	4.28728e-09	4.03004e-07	25995	543	232	22	LOC_Os03g15870.1, LOC_Os03g24020.1, LOC_Os05g49320.1, LOC_Os01g59060.1, LOC_Os03g03020.1, LOC_Os03g17580.1, LOC_Os03g62630.1, LOC_Os03g55930.1, LOC_Os05g01110.1, LOC_Os01g54540.1, LOC_Os03g54040.1, LOC_Os03g49710.1, LOC_Os06g43900.1, LOC_Os02g51790.1, LOC_Os03g12020.1, LOC_Os01g47330.1, LOC_Os06g46930.1, LOC_Os03g34040.1, LOC_Os04g46780.1, LOC_Os01g44210.1, LOC_Os02g57670.1, LOC_Os04g38750.1
Molecular Function	3	GO:0016491	oxidoreductase activity	2.44184e-06	0.000153022	25995	1828	232	37	LOC_Os05g38230.1, LOC_Os10g34230.1, LOC_Os01g39860.1, LOC_Os05g28090.1, LOC_Os08g16260.1, LOC_Os02g10120.1, LOC_Os06g46799.1, LOC_Os07g48060.1, LOC_Os07g29410.1, LOC_Os06g19530.1, LOC_Os07g49310.1, LOC_Os03g63390.1, LOC_Os03g22010.1, LOC_Os05g38420.1, LOC_Os09g25850.1, LOC_Os06g02019.1, LOC_Os03g29950.1, LOC_Os02g02400.1, LOC_Os04g57560.1, LOC_Os01g63540.1, LOC_Os04g26870.1, LOC_Os03g25330.1, LOC…
Molecular Function	3	GO:0008289	lipid binding	4.27196e-05	0.00200782	25995	277	232	11	LOC_Os04g55170.1, LOC_Os07g09970.1, LOC_Os10g20890.1, LOC_Os03g14654.1, LOC_Os08g32970.1, LOC_Os09g27990.1, LOC_Os10g40520.1, LOC_Os02g44320.1, LOC_Os01g68589.1, LOC_Os07g18750.1, LOC_Os03g01300.1
Molecular Function	5	GO:0003723	RNA binding	0.000453985	0.0146485	25995	752	232	17	LOC_Os12g02380.1, LOC_Os03g15870.1, LOC_Os03g24020.1, LOC_Os05g47850.1, LOC_Os03g62630.1, LOC_Os09g10760.1, LOC_Os03g54040.1, LOC_Os03g25960.1, LOC_Os03g49710.1, LOC_Os07g11110.1, LOC_Os12g35630.1, LOC_Os08g37700.1, LOC_Os01g59510.1, LOC_Os07g43810.1, LOC_Os03g34040.1, LOC_Os07g06450.1, LOC_Os11g02450.1
Molecular Function	5	GO:0003746	translation elongation factor activity	0.000518604	0.0146485	25995	18	232	3	LOC_Os12g02380.1, LOC_Os12g35630.1, LOC_Os11g02450.1
Molecular Function	2	GO:0016209	antioxidant activity	0.00055106	0.0146485	25995	206	232	8	LOC_Os03g22010.1, LOC_Os03g25330.1, LOC_Os07g02440.1, LOC_Os02g58720.2, LOC_Os02g09940.1, LOC_Os02g02400.1, LOC_Os06g46799.1, LOC_Os07g48060.1
Molecular Function	5	GO:0016880	acid-ammonia (or amide) ligase activity	0.000779173	0.0146485	25995	5	232	2	LOC_Os04g56400.1, LOC_Os03g12290.1
Molecular Function	6	GO:0016211	ammonia ligase activity	0.000779173	0.0146485	25995	5	232	2	LOC_Os04g56400.1, LOC_Os03g12290.1
Molecular Function	7	GO:0004356	glutamate-ammonia ligase activity	0.000779173	0.0146485	25995	5	232	2	LOC_Os04g56400.1, LOC_Os03g12290.1
Molecular Function	3	GO:0004601	peroxidase activity	0.001131	0.0193297	25995	178	232	7	LOC_Os03g22010.1, LOC_Os03g25330.1, LOC_Os07g02440.1, LOC_Os02g58720.2, LOC_Os02g02400.1, LOC_Os06g46799.1, LOC_Os07g48060.1
Molecular Function	4	GO:0016684	oxidoreductase activity, acting on peroxide as acceptor	0.00128588	0.0201455	25995	182	232	7	LOC_Os03g22010.1, LOC_Os03g25330.1, LOC_Os07g02440.1, LOC_Os02g58720.2, LOC_Os02g02400.1, LOC_Os06g46799.1, LOC_Os07g48060.1
Molecular Function	6	GO:0008757	S-adenosylmethionine-dependent methyltransferase activity	0.00147605	0.021346	25995	55	232	4	LOC_Os01g50030.1, LOC_Os01g50032.1, LOC_Os05g47540.1, LOC_Os05g47545.1
Molecular Function	6	GO:0004719	protein-L-isoaspartate (D-aspartate) O-methyltransferase activity	0.00161706	0.0217149	25995	7	232	2	LOC_Os01g50030.1, LOC_Os01g50032.1
Molecular Function	6	GO:0019843	rRNA binding	0.00175213	0.02196	25995	27	232	3	LOC_Os03g24020.1, LOC_Os03g62630.1, LOC_Os03g54040.1
Molecular Function	5	GO:0051998	protein carboxyl O-methyltransferase activity	0.00214341	0.0237036	25995	8	232	2	LOC_Os01g50030.1, LOC_Os01g50032.1
Molecular Function	7	GO:0010340	carboxyl-O-methyltransferase activity	0.00214341	0.0237036	25995	8	232	2	LOC_Os01g50030.1, LOC_Os01g50032.1
Molecular Function	5	GO:0005544	calcium-dependent phospholipid binding	0.00340444	0.0355574	25995	10	232	2	LOC_Os08g32970.1, LOC_Os09g27990.1

## Sheet: GO_C5
No gene ontology result corresponding to C5 in clustering set Ⅱ. (corr. p-value ≤ 0.05)

## Sheet: GO_C6
								C6
GO Type	Level	GO ID	GO Name	p-value	corr. pvalue	Pop total	Pop hits	Total	Gene count	Genes
Cellular Component	3	GO:0005576	extracellular region	0.000451287	0.00902573	25995	591	29	5	LOC_Os11g02369.1, LOC_Os12g02310.1, LOC_Os11g47980.1, LOC_Os03g16050.1, LOC_Os06g05550.1

## Sheet: GO_C7
								C7
GO Type	Level	GO ID	GO Name	p-value	corr. pvalue	Pop total	Pop hits	Total	Gene count	Genes
Cellular Component	3	GO:0005576	extracellular region	2.11931e-05	0.000381476	25995	591	16	5	LOC_Os07g03368.1, LOC_Os06g41880.1, LOC_Os10g11500.1, LOC_Os07g03279.1, LOC_Os07g03458.1
Molecular Function	6	GO:0008171	O-methyltransferase activity	0.000595404	0.0232208	25995	59	16	2	LOC_Os11g19840.1, LOC_Os12g25450.1
