# Supplementary material for: Temperature–Photoperiod Interaction in Rice Phenology for Climate Adaptation: Insights Into Glycerate‐Associated Metabolic Responses
Source: Physiol Plant. 2025 Jul 8;177(4):e70368. doi: 10.1111/ppl.70368 (PMC12238749; doi:10.1111/ppl.70368)
Supplement: Supplementary file 7 — Table S7. Clustering using differentially expressed genes (DEGs) according to temperature and day‐length conditions in the stem (lower part) versus leaves through RNA‐Seq analysis. [file PPL-177-e70368-s004.xlsx]

## Sheet: GO_C1
								C1
GO Type	Level	GO ID	GO Name	p-value	corr. pvalue	Pop total	Pop hits	Total	Gene count	Genes
Biological Process	3	GO:0007017	microtubule-based process	7.71995e-24	7.96699e-21	25995	75	6100	59	LOC_Os05g38480.1, LOC_Os12g36100.1, LOC_Os05g06450.1, LOC_Os04g53760.1, LOC_Os05g02670.1, LOC_Os08g43400.1, LOC_Os07g38730.1, LOC_Os03g39020.1, LOC_Os01g18050.1, LOC_Os11g42800.1, LOC_Os05g06260.1, LOC_Os06g46000.1, LOC_Os04g30720.1, LOC_Os03g02290.1, LOC_Os12g42160.1, LOC_Os04g42330.1, LOC_Os02g43050.1, LOC_Os11g14220.1, LOC_Os04g45580.1, LOC_Os03g18980.1, LOC_Os02g07060.1, LOC_Os04g47906.2, LOC…
Biological Process	6	GO:0006412	translation	1.93729e-21	9.9964e-19	25995	722	6100	282	LOC_Os11g34940.1, LOC_Os08g03640.1, LOC_Os06g21480.1, LOC_Os02g07890.2, LOC_Os06g38980.1, LOC_Os06g08320.1, LOC_Os03g08440.1, LOC_Os08g06040.1, LOC_Os01g13080.1, LOC_Os01g61814.1, LOC_Os02g55370.1, LOC_Os04g52361.1, LOC_Os09g08430.1, LOC_Os03g05980.1, LOC_Os10g27190.1, LOC_Os04g42600.2, LOC_Os01g67134.1, LOC_Os03g59310.1, LOC_Os12g38000.1, LOC_Os02g13530.1, LOC_Os07g43510.1, LOC_Os01g54540.1, LOC…
Biological Process	5	GO:0006518	peptide metabolic process	3.02504e-21	1.04061e-18	25995	737	6100	286	LOC_Os11g34940.1, LOC_Os08g03640.1, LOC_Os06g21480.1, LOC_Os02g07890.2, LOC_Os06g38980.1, LOC_Os06g08320.1, LOC_Os03g08440.1, LOC_Os12g25210.1, LOC_Os08g06040.1, LOC_Os01g13080.1, LOC_Os01g61814.1, LOC_Os02g55370.1, LOC_Os04g52361.1, LOC_Os09g08430.1, LOC_Os03g05980.1, LOC_Os10g27190.1, LOC_Os04g42600.2, LOC_Os01g67134.1, LOC_Os03g59310.1, LOC_Os12g38000.1, LOC_Os02g13530.1, LOC_Os07g43510.1, LOC…
Biological Process	6	GO:0043043	peptide biosynthetic process	9.83289e-21	2.53688e-18	25995	729	6100	282	LOC_Os11g34940.1, LOC_Os08g03640.1, LOC_Os06g21480.1, LOC_Os02g07890.2, LOC_Os06g38980.1, LOC_Os06g08320.1, LOC_Os03g08440.1, LOC_Os08g06040.1, LOC_Os01g13080.1, LOC_Os01g61814.1, LOC_Os02g55370.1, LOC_Os04g52361.1, LOC_Os09g08430.1, LOC_Os03g05980.1, LOC_Os10g27190.1, LOC_Os04g42600.2, LOC_Os01g67134.1, LOC_Os03g59310.1, LOC_Os12g38000.1, LOC_Os02g13530.1, LOC_Os07g43510.1, LOC_Os01g54540.1, LOC…
Biological Process	5	GO:1901566	organonitrogen compound biosynthetic process	3.17049e-20	6.5439e-18	25995	1110	6100	393	LOC_Os08g03640.1, LOC_Os06g21480.1, LOC_Os02g07890.2, LOC_Os06g38980.1, LOC_Os08g06040.1, LOC_Os01g13080.1, LOC_Os08g15170.1, LOC_Os02g55370.1, LOC_Os04g52361.1, LOC_Os03g05980.1, LOC_Os10g27190.1, LOC_Os01g67134.1, LOC_Os03g59310.1, LOC_Os12g38000.1, LOC_Os08g02370.1, LOC_Os01g54540.1, LOC_Os09g39540.1, LOC_Os11g24610.1, LOC_Os11g37510.1, LOC_Os07g33860.1, LOC_Os11g02440.1, LOC_Os02g57670.1, LOC…
Biological Process	6	GO:0043604	amide biosynthetic process	9.42729e-20	1.62149e-17	25995	749	6100	285	LOC_Os11g34940.1, LOC_Os08g03640.1, LOC_Os06g21480.1, LOC_Os02g07890.2, LOC_Os06g38980.1, LOC_Os06g08320.1, LOC_Os03g08440.1, LOC_Os08g06040.1, LOC_Os01g13080.1, LOC_Os01g61814.1, LOC_Os02g55370.1, LOC_Os04g52361.1, LOC_Os09g08430.1, LOC_Os03g05980.1, LOC_Os10g27190.1, LOC_Os04g42600.2, LOC_Os01g67134.1, LOC_Os03g59310.1, LOC_Os12g38000.1, LOC_Os02g13530.1, LOC_Os07g43510.1, LOC_Os01g54540.1, LOC…
Biological Process	5	GO:0043603	cellular amide metabolic process	1.36757e-19	2.01619e-17	25995	764	6100	289	LOC_Os11g34940.1, LOC_Os08g03640.1, LOC_Os06g21480.1, LOC_Os02g07890.2, LOC_Os06g38980.1, LOC_Os06g08320.1, LOC_Os03g08440.1, LOC_Os12g25210.1, LOC_Os08g06040.1, LOC_Os01g13080.1, LOC_Os01g61814.1, LOC_Os02g55370.1, LOC_Os04g52361.1, LOC_Os09g08430.1, LOC_Os03g05980.1, LOC_Os10g27190.1, LOC_Os04g42600.2, LOC_Os01g67134.1, LOC_Os03g59310.1, LOC_Os12g38000.1, LOC_Os02g13530.1, LOC_Os07g43510.1, LOC…
Biological Process	4	GO:0005975	carbohydrate metabolic process	1.28702e-17	1.66026e-15	25995	1149	6100	394	LOC_Os08g34580.1, LOC_Os09g32670.1, LOC_Os03g18890.1, LOC_Os07g48370.1, LOC_Os07g49520.1, LOC_Os07g01770.1, LOC_Os09g09980.1, LOC_Os02g53200.1, LOC_Os01g52710.1, LOC_Os04g41970.1, LOC_Os12g38930.1, LOC_Os05g37450.1, LOC_Os03g11330.1, LOC_Os12g05110.1, LOC_Os08g10600.1, LOC_Os09g33710.1, LOC_Os03g12360.1, LOC_Os06g45710.1, LOC_Os03g49610.1, LOC_Os02g05744.1, LOC_Os08g02370.1, LOC_Os11g36940.1, LOC…
Biological Process	3	GO:0006928	movement of cell or subcellular component	4.18945e-17	4.32352e-15	25995	48	6100	39	LOC_Os05g38480.1, LOC_Os12g36100.1, LOC_Os01g42070.1, LOC_Os01g14090.1, LOC_Os04g53760.1, LOC_Os06g04560.1, LOC_Os05g02670.1, LOC_Os12g39980.1, LOC_Os08g02380.1, LOC_Os01g43580.1, LOC_Os03g56260.1, LOC_Os04g28260.1, LOC_Os08g43400.1, LOC_Os11g35090.1, LOC_Os03g39020.1, LOC_Os03g05820.1, LOC_Os05g33030.1, LOC_Os05g06280.1, LOC_Os11g42800.1, LOC_Os01g33040.1, LOC_Os04g30720.1, LOC_Os04g57140.2, LOC…
Biological Process	4	GO:0007018	microtubule-based movement	4.18945e-17	4.32352e-15	25995	48	6100	39	LOC_Os05g38480.1, LOC_Os12g36100.1, LOC_Os01g42070.1, LOC_Os01g14090.1, LOC_Os04g53760.1, LOC_Os06g04560.1, LOC_Os05g02670.1, LOC_Os12g39980.1, LOC_Os08g02380.1, LOC_Os01g43580.1, LOC_Os03g56260.1, LOC_Os04g28260.1, LOC_Os08g43400.1, LOC_Os11g35090.1, LOC_Os03g39020.1, LOC_Os03g05820.1, LOC_Os05g33030.1, LOC_Os05g06280.1, LOC_Os11g42800.1, LOC_Os01g33040.1, LOC_Os04g30720.1, LOC_Os04g57140.2, LOC…
Biological Process	6	GO:0065003	protein-containing complex assembly	6.74004e-17	5.79643e-15	25995	89	6100	58	LOC_Os05g06450.1, LOC_Os05g37160.1, LOC_Os10g39410.1, LOC_Os04g43290.1, LOC_Os03g44420.1, LOC_Os05g51850.1, LOC_Os05g39050.1, LOC_Os04g38620.1, LOC_Os09g23730.1, LOC_Os07g38730.1, LOC_Os01g05610.1, LOC_Os01g18050.1, LOC_Os04g56970.1, LOC_Os06g46000.1, LOC_Os01g05900.1, LOC_Os01g05970.1, LOC_Os02g57150.1, LOC_Os11g18830.1, LOC_Os08g33190.1, LOC_Os07g36500.1, LOC_Os05g49860.1, LOC_Os04g49420.1, LOC…
Biological Process	7	GO:0034622	cellular protein-containing complex assembly	6.74004e-17	5.79643e-15	25995	89	6100	58	LOC_Os05g06450.1, LOC_Os05g37160.1, LOC_Os10g39410.1, LOC_Os04g43290.1, LOC_Os03g44420.1, LOC_Os05g51850.1, LOC_Os05g39050.1, LOC_Os04g38620.1, LOC_Os09g23730.1, LOC_Os07g38730.1, LOC_Os01g05610.1, LOC_Os01g18050.1, LOC_Os04g56970.1, LOC_Os06g46000.1, LOC_Os01g05900.1, LOC_Os01g05970.1, LOC_Os02g57150.1, LOC_Os11g18830.1, LOC_Os08g33190.1, LOC_Os07g36500.1, LOC_Os05g49860.1, LOC_Os04g49420.1, LOC…
Biological Process	3	GO:0071840	cellular component organization or biogenesis	1.69437e-14	1.34507e-12	25995	1591	6100	502	LOC_Os08g03640.1, LOC_Os10g32550.1, LOC_Os09g17850.1, LOC_Os07g44360.1, LOC_Os01g60810.1, LOC_Os05g27520.2, LOC_Os07g46540.1, LOC_Os05g39050.1, LOC_Os04g49410.1, LOC_Os09g20910.1, LOC_Os04g40940.1, LOC_Os06g41700.1, LOC_Os04g41970.1, LOC_Os10g27190.1, LOC_Os01g08310.1, LOC_Os03g18190.1, LOC_Os07g36500.1, LOC_Os08g28190.1, LOC_Os09g38520.1, LOC_Os01g13200.1, LOC_Os09g10980.1, LOC_Os01g67100.1, LOC…
Biological Process	5	GO:0006259	DNA metabolic process	4.30594e-14	3.17409e-12	25995	514	6100	196	LOC_Os05g38480.1, LOC_Os06g13670.1, LOC_Os07g46540.1, LOC_Os05g39050.1, LOC_Os04g38620.1, LOC_Os09g20910.1, LOC_Os01g67510.1, LOC_Os01g49010.1, LOC_Os01g64820.1, LOC_Os01g70220.1, LOC_Os05g43610.1, LOC_Os01g05970.1, LOC_Os06g47830.1, LOC_Os01g07110.1, LOC_Os07g36500.1, LOC_Os05g02040.1, LOC_Os02g04270.1, LOC_Os01g36090.1, LOC_Os08g21330.1, LOC_Os02g37920.1, LOC_Os01g67100.1, LOC_Os01g62230.1, LOC…
Biological Process	4	GO:0016043	cellular component organization	7.87098e-14	5.41524e-12	25995	1530	6100	482	LOC_Os10g32550.1, LOC_Os09g17850.1, LOC_Os07g44360.1, LOC_Os01g60810.1, LOC_Os05g27520.2, LOC_Os07g46540.1, LOC_Os05g39050.1, LOC_Os04g49410.1, LOC_Os09g20910.1, LOC_Os04g40940.1, LOC_Os06g41700.1, LOC_Os04g41970.1, LOC_Os10g27190.1, LOC_Os01g08310.1, LOC_Os03g18190.1, LOC_Os07g36500.1, LOC_Os08g28190.1, LOC_Os09g38520.1, LOC_Os01g13200.1, LOC_Os09g10980.1, LOC_Os01g67100.1, LOC_Os03g46325.1, LOC…
Biological Process	3	GO:0007049	cell cycle	1.31902e-13	8.50766e-12	25995	363	6100	148	LOC_Os05g06450.1, LOC_Os01g17402.1, LOC_Os06g13670.1, LOC_Os07g44360.1, LOC_Os04g53760.1, LOC_Os08g42600.1, LOC_Os06g09930.1, LOC_Os07g46540.1, LOC_Os02g57120.1, LOC_Os07g39820.1, LOC_Os11g19220.1, LOC_Os04g46660.1, LOC_Os02g40430.1, LOC_Os08g16610.1, LOC_Os05g40540.1, LOC_Os05g19270.1, LOC_Os10g34580.1, LOC_Os10g34820.2, LOC_Os06g11410.1, LOC_Os01g64820.1, LOC_Os04g40940.1, LOC_Os04g46000.1, LOC…
Biological Process	5	GO:0043933	protein-containing complex subunit organization	3.82629e-13	2.32278e-11	25995	107	6100	60	LOC_Os05g06450.1, LOC_Os05g37160.1, LOC_Os10g39410.1, LOC_Os04g43290.1, LOC_Os03g44420.1, LOC_Os05g51850.1, LOC_Os05g39050.1, LOC_Os04g38620.1, LOC_Os07g38730.1, LOC_Os09g23730.1, LOC_Os01g05610.1, LOC_Os01g18050.1, LOC_Os04g56970.1, LOC_Os06g46000.1, LOC_Os01g05900.1, LOC_Os01g05970.1, LOC_Os02g57150.1, LOC_Os11g18830.1, LOC_Os08g33190.1, LOC_Os07g36500.1, LOC_Os05g49860.1, LOC_Os04g49420.1, LOC…
Biological Process	5	GO:0022607	cellular component assembly	6.64295e-13	3.80863e-11	25995	108	6100	60	LOC_Os05g06450.1, LOC_Os05g37160.1, LOC_Os10g39410.1, LOC_Os04g43290.1, LOC_Os03g44420.1, LOC_Os05g51850.1, LOC_Os05g39050.1, LOC_Os04g38620.1, LOC_Os07g38730.1, LOC_Os09g23730.1, LOC_Os01g05610.1, LOC_Os01g18050.1, LOC_Os04g56970.1, LOC_Os06g46000.1, LOC_Os01g05900.1, LOC_Os01g05970.1, LOC_Os02g57150.1, LOC_Os11g18830.1, LOC_Os08g33190.1, LOC_Os07g36500.1, LOC_Os05g49860.1, LOC_Os04g49420.1, LOC…
Biological Process	6	GO:0006260	DNA replication	6.53204e-12	3.54793e-10	25995	55	6100	37	LOC_Os11g29380.1, LOC_Os07g28470.1, LOC_Os12g13950.1, LOC_Os07g43540.1, LOC_Os06g07210.1, LOC_Os01g10690.1, LOC_Os05g29010.2, LOC_Os04g54500.1, LOC_Os08g07840.1, LOC_Os05g43440.1, LOC_Os05g14590.1, LOC_Os01g64820.1, LOC_Os02g30800.1, LOC_Os02g52460.1, LOC_Os02g56130.1, LOC_Os01g45530.1, LOC_Os12g37400.1, LOC_Os06g11500.1, LOC_Os02g56100.1, LOC_Os01g36390.1, LOC_Os05g39850.1, LOC_Os11g03430.1, LOC…
Biological Process	4	GO:0044085	cellular component biogenesis	9.04247e-12	4.66592e-10	25995	169	6100	80	LOC_Os05g06450.1, LOC_Os05g37160.1, LOC_Os08g03640.1, LOC_Os10g39410.1, LOC_Os04g43290.1, LOC_Os03g44420.1, LOC_Os05g51850.1, LOC_Os11g04070.1, LOC_Os05g49230.1, LOC_Os05g39050.1, LOC_Os04g38620.1, LOC_Os07g38730.1, LOC_Os09g23730.1, LOC_Os01g05610.1, LOC_Os01g18050.1, LOC_Os04g56970.1, LOC_Os06g46000.1, LOC_Os03g22320.1, LOC_Os01g05900.1, LOC_Os01g05970.1, LOC_Os02g57150.1, LOC_Os11g18830.1, LOC…
Biological Process	6	GO:0006333	chromatin assembly or disassembly	4.22817e-11	2.0677e-09	25995	55	6100	36	LOC_Os01g61920.1, LOC_Os10g39410.1, LOC_Os04g34240.1, LOC_Os05g51850.1, LOC_Os01g06010.1, LOC_Os05g39050.1, LOC_Os04g38620.1, LOC_Os02g36710.1, LOC_Os09g23730.1, LOC_Os06g06510.1, LOC_Os01g05630.1, LOC_Os05g36280.1, LOC_Os01g05610.1, LOC_Os08g38300.1, LOC_Os05g38560.1, LOC_Os05g48030.1, LOC_Os01g05900.1, LOC_Os01g05970.1, LOC_Os05g38740.1, LOC_Os03g50355.1, LOC_Os01g64640.1, LOC_Os06g05660.1, LOC…
Biological Process	6	GO:0071824	protein-DNA complex subunit organization	5.40969e-11	2.0677e-09	25995	53	6100	35	LOC_Os01g61920.1, LOC_Os10g39410.1, LOC_Os04g34240.1, LOC_Os05g51850.1, LOC_Os01g06010.1, LOC_Os05g39050.1, LOC_Os04g38620.1, LOC_Os02g36710.1, LOC_Os09g23730.1, LOC_Os06g06510.1, LOC_Os01g05630.1, LOC_Os05g36280.1, LOC_Os01g05610.1, LOC_Os08g38300.1, LOC_Os05g38560.1, LOC_Os01g05900.1, LOC_Os01g05970.1, LOC_Os05g38740.1, LOC_Os03g50355.1, LOC_Os01g64640.1, LOC_Os06g05660.1, LOC_Os05g41080.1, LOC…
Biological Process	6	GO:0031497	chromatin assembly	5.40969e-11	2.0677e-09	25995	53	6100	35	LOC_Os01g61920.1, LOC_Os10g39410.1, LOC_Os04g34240.1, LOC_Os05g51850.1, LOC_Os01g06010.1, LOC_Os05g39050.1, LOC_Os04g38620.1, LOC_Os02g36710.1, LOC_Os09g23730.1, LOC_Os06g06510.1, LOC_Os01g05630.1, LOC_Os05g36280.1, LOC_Os01g05610.1, LOC_Os08g38300.1, LOC_Os05g38560.1, LOC_Os01g05900.1, LOC_Os01g05970.1, LOC_Os05g38740.1, LOC_Os03g50355.1, LOC_Os01g64640.1, LOC_Os06g05660.1, LOC_Os05g41080.1, LOC…
Biological Process	6	GO:0034728	nucleosome organization	5.40969e-11	2.0677e-09	25995	53	6100	35	LOC_Os01g61920.1, LOC_Os10g39410.1, LOC_Os04g34240.1, LOC_Os05g51850.1, LOC_Os01g06010.1, LOC_Os05g39050.1, LOC_Os04g38620.1, LOC_Os02g36710.1, LOC_Os09g23730.1, LOC_Os06g06510.1, LOC_Os01g05630.1, LOC_Os05g36280.1, LOC_Os01g05610.1, LOC_Os08g38300.1, LOC_Os05g38560.1, LOC_Os01g05900.1, LOC_Os01g05970.1, LOC_Os05g38740.1, LOC_Os03g50355.1, LOC_Os01g64640.1, LOC_Os06g05660.1, LOC_Os05g41080.1, LOC…
Biological Process	7	GO:0065004	protein-DNA complex assembly	5.40969e-11	2.0677e-09	25995	53	6100	35	LOC_Os01g61920.1, LOC_Os10g39410.1, LOC_Os04g34240.1, LOC_Os05g51850.1, LOC_Os01g06010.1, LOC_Os05g39050.1, LOC_Os04g38620.1, LOC_Os02g36710.1, LOC_Os09g23730.1, LOC_Os06g06510.1, LOC_Os01g05630.1, LOC_Os05g36280.1, LOC_Os01g05610.1, LOC_Os08g38300.1, LOC_Os05g38560.1, LOC_Os01g05900.1, LOC_Os01g05970.1, LOC_Os05g38740.1, LOC_Os03g50355.1, LOC_Os01g64640.1, LOC_Os06g05660.1, LOC_Os05g41080.1, LOC…
Biological Process	7	GO:0006334	nucleosome assembly	5.40969e-11	2.0677e-09	25995	53	6100	35	LOC_Os01g61920.1, LOC_Os10g39410.1, LOC_Os04g34240.1, LOC_Os05g51850.1, LOC_Os01g06010.1, LOC_Os05g39050.1, LOC_Os04g38620.1, LOC_Os02g36710.1, LOC_Os09g23730.1, LOC_Os06g06510.1, LOC_Os01g05630.1, LOC_Os05g36280.1, LOC_Os01g05610.1, LOC_Os08g38300.1, LOC_Os05g38560.1, LOC_Os01g05900.1, LOC_Os01g05970.1, LOC_Os05g38740.1, LOC_Os03g50355.1, LOC_Os01g64640.1, LOC_Os06g05660.1, LOC_Os05g41080.1, LOC…
Biological Process	8	GO:0006323	DNA packaging	5.40969e-11	2.0677e-09	25995	53	6100	35	LOC_Os01g61920.1, LOC_Os10g39410.1, LOC_Os04g34240.1, LOC_Os05g51850.1, LOC_Os01g06010.1, LOC_Os05g39050.1, LOC_Os04g38620.1, LOC_Os02g36710.1, LOC_Os09g23730.1, LOC_Os06g06510.1, LOC_Os01g05630.1, LOC_Os05g36280.1, LOC_Os01g05610.1, LOC_Os08g38300.1, LOC_Os05g38560.1, LOC_Os01g05900.1, LOC_Os01g05970.1, LOC_Os05g38740.1, LOC_Os03g50355.1, LOC_Os01g64640.1, LOC_Os06g05660.1, LOC_Os05g41080.1, LOC…
Biological Process	4	GO:1901576	organic substance biosynthetic process	6.89904e-11	2.54279e-09	25995	2870	6100	814	LOC_Os08g34580.1, LOC_Os09g32670.1, LOC_Os06g21480.1, LOC_Os09g08720.1, LOC_Os12g41060.1, LOC_Os05g39050.1, LOC_Os08g15170.1, LOC_Os02g55370.1, LOC_Os04g52361.1, LOC_Os01g67134.1, LOC_Os12g38000.1, LOC_Os03g55990.1, LOC_Os04g41229.1, LOC_Os03g08620.1, LOC_Os03g12360.1, LOC_Os01g54540.1, LOC_Os07g36500.1, LOC_Os05g02040.1, LOC_Os04g41040.1, LOC_Os11g37510.1, LOC_Os04g35010.1, LOC_Os11g02440.1, LOC…
Biological Process	4	GO:0044249	cellular biosynthetic process	1.73803e-10	6.18498e-09	25995	2757	6100	782	LOC_Os08g34580.1, LOC_Os09g32670.1, LOC_Os06g21480.1, LOC_Os12g41060.1, LOC_Os05g39050.1, LOC_Os08g15170.1, LOC_Os02g55370.1, LOC_Os04g52361.1, LOC_Os01g67134.1, LOC_Os12g38000.1, LOC_Os03g55990.1, LOC_Os04g41229.1, LOC_Os03g08620.1, LOC_Os03g12360.1, LOC_Os01g54540.1, LOC_Os07g36500.1, LOC_Os05g02040.1, LOC_Os04g41040.1, LOC_Os11g37510.1, LOC_Os04g35010.1, LOC_Os02g40784.1, LOC_Os03g56800.1, LOC…
Biological Process	7	GO:0071103	DNA conformation change	1.10745e-09	3.80963e-08	25995	62	6100	37	LOC_Os01g61920.1, LOC_Os10g39410.1, LOC_Os04g34240.1, LOC_Os05g51850.1, LOC_Os02g47150.1, LOC_Os01g06010.1, LOC_Os05g39050.1, LOC_Os04g38620.1, LOC_Os02g36710.1, LOC_Os09g23730.1, LOC_Os06g06510.1, LOC_Os01g05630.1, LOC_Os05g36280.1, LOC_Os01g05610.1, LOC_Os08g38300.1, LOC_Os05g38560.1, LOC_Os01g05900.1, LOC_Os01g05970.1, LOC_Os05g38740.1, LOC_Os03g50355.1, LOC_Os01g64640.1, LOC_Os06g05660.1, LOC…
Biological Process	5	GO:0034645	cellular macromolecule biosynthetic process	1.25497e-09	4.0838e-08	25995	2268	6100	650	LOC_Os04g58190.1, LOC_Os08g03640.1, LOC_Os05g02150.1, LOC_Os09g32670.1, LOC_Os06g21480.1, LOC_Os02g07890.2, LOC_Os06g38980.1, LOC_Os04g28280.1, LOC_Os09g29960.1, LOC_Os05g39050.1, LOC_Os08g06040.1, LOC_Os12g41060.1, LOC_Os01g13080.1, LOC_Os05g08570.1, LOC_Os02g55370.1, LOC_Os04g52361.1, LOC_Os01g64820.1, LOC_Os06g50830.1, LOC_Os03g05980.1, LOC_Os10g27190.1, LOC_Os01g67134.1, LOC_Os03g59310.1, LOC…
Biological Process	5	GO:0009059	macromolecule biosynthetic process	1.2663e-09	4.0838e-08	25995	2272	6100	651	LOC_Os04g58190.1, LOC_Os08g03640.1, LOC_Os05g02150.1, LOC_Os09g32670.1, LOC_Os06g21480.1, LOC_Os02g07890.2, LOC_Os06g38980.1, LOC_Os04g28280.1, LOC_Os09g29960.1, LOC_Os05g39050.1, LOC_Os08g06040.1, LOC_Os12g41060.1, LOC_Os01g13080.1, LOC_Os05g08570.1, LOC_Os02g55370.1, LOC_Os04g52361.1, LOC_Os01g64820.1, LOC_Os06g50830.1, LOC_Os03g05980.1, LOC_Os10g27190.1, LOC_Os01g67134.1, LOC_Os03g59310.1, LOC…
Biological Process	5	GO:0006996	organelle organization	3.12322e-09	9.76715e-08	25995	150	6100	68	LOC_Os09g17850.1, LOC_Os10g39410.1, LOC_Os04g43290.1, LOC_Os05g51850.1, LOC_Os01g69250.1, LOC_Os05g39050.1, LOC_Os04g38620.1, LOC_Os09g23730.1, LOC_Os01g05610.1, LOC_Os03g61019.1, LOC_Os01g70220.1, LOC_Os05g06260.1, LOC_Os03g63250.1, LOC_Os01g05900.1, LOC_Os01g05970.1, LOC_Os08g42380.1, LOC_Os08g45130.1, LOC_Os08g33190.1, LOC_Os04g42330.1, LOC_Os04g49220.1, LOC_Os07g36500.1, LOC_Os05g49860.1, LOC…
Biological Process	6	GO:0051276	chromosome organization	2.95714e-08	8.9758e-07	25995	95	6100	47	LOC_Os01g61920.1, LOC_Os06g46540.1, LOC_Os09g17850.1, LOC_Os10g39410.1, LOC_Os04g34240.1, LOC_Os05g51850.1, LOC_Os02g47150.1, LOC_Os01g06010.1, LOC_Os05g39050.1, LOC_Os04g38620.1, LOC_Os02g36710.1, LOC_Os09g23730.1, LOC_Os06g06510.1, LOC_Os01g05630.1, LOC_Os05g36280.1, LOC_Os01g05610.1, LOC_Os08g38300.1, LOC_Os05g38560.1, LOC_Os05g48030.1, LOC_Os01g70220.1, LOC_Os01g05900.1, LOC_Os01g05970.1, LOC…
Biological Process	5	GO:0044264	cellular polysaccharide metabolic process	3.20143e-08	9.43966e-07	25995	142	6100	63	LOC_Os09g32670.1, LOC_Os01g43910.1, LOC_Os07g24190.1, LOC_Os06g48160.1, LOC_Os02g46910.1, LOC_Os12g36890.1, LOC_Os02g54890.1, LOC_Os06g48170.1, LOC_Os03g01800.1, LOC_Os10g36710.1, LOC_Os04g51460.1, LOC_Os08g28730.1, LOC_Os05g29990.1, LOC_Os07g44710.1, LOC_Os01g48200.1, LOC_Os02g57770.1, LOC_Os02g14900.1, LOC_Os06g04620.1, LOC_Os10g32980.1, LOC_Os09g23220.1, LOC_Os07g36610.1, LOC_Os08g13920.1, LOC…
Biological Process	6	GO:0006073	cellular glucan metabolic process	3.96493e-08	1.10589e-06	25995	79	6100	41	LOC_Os06g48180.1, LOC_Os07g24190.1, LOC_Os02g49332.1, LOC_Os06g48160.1, LOC_Os06g48200.1, LOC_Os09g25490.1, LOC_Os02g46910.1, LOC_Os07g41360.1, LOC_Os01g34880.1, LOC_Os03g62090.1, LOC_Os03g40270.1, LOC_Os06g51270.1, LOC_Os12g36890.1, LOC_Os07g29750.1, LOC_Os07g14850.1, LOC_Os07g34580.1, LOC_Os01g54620.1, LOC_Os03g59340.1, LOC_Os05g08370.1, LOC_Os08g06380.1, LOC_Os06g48170.1, LOC_Os04g56520.2, LOC…
Biological Process	6	GO:0044042	glucan metabolic process	3.96493e-08	1.10589e-06	25995	79	6100	41	LOC_Os06g48180.1, LOC_Os07g24190.1, LOC_Os06g48160.1, LOC_Os06g48200.1, LOC_Os02g49332.1, LOC_Os09g25490.1, LOC_Os02g46910.1, LOC_Os07g41360.1, LOC_Os01g34880.1, LOC_Os03g62090.1, LOC_Os03g40270.1, LOC_Os06g51270.1, LOC_Os12g36890.1, LOC_Os07g29750.1, LOC_Os07g34580.1, LOC_Os07g14850.1, LOC_Os01g54620.1, LOC_Os03g59340.1, LOC_Os06g48170.1, LOC_Os05g08370.1, LOC_Os08g06380.1, LOC_Os04g56520.2, LOC…
Biological Process	5	GO:0006325	chromatin organization	8.87902e-08	2.41135e-06	25995	78	6100	40	LOC_Os01g61920.1, LOC_Os10g39410.1, LOC_Os04g34240.1, LOC_Os05g51850.1, LOC_Os01g06010.1, LOC_Os05g39050.1, LOC_Os04g38620.1, LOC_Os02g36710.1, LOC_Os09g23730.1, LOC_Os06g06510.1, LOC_Os01g05630.1, LOC_Os05g36280.1, LOC_Os01g05610.1, LOC_Os08g38300.1, LOC_Os05g38560.1, LOC_Os05g48030.1, LOC_Os01g70220.1, LOC_Os01g05900.1, LOC_Os01g05970.1, LOC_Os05g38740.1, LOC_Os03g50355.1, LOC_Os01g64640.1, LOC…
Biological Process	3	GO:0009058	biosynthetic process	1.90847e-07	5.0501e-06	25995	5668	6100	1475	LOC_Os08g34580.1, LOC_Os02g40664.1, LOC_Os09g32670.1, LOC_Os06g21480.1, LOC_Os09g08720.1, LOC_Os10g40880.1, LOC_Os07g09330.1, LOC_Os12g41060.1, LOC_Os05g39050.1, LOC_Os07g37640.1, LOC_Os05g43140.1, LOC_Os08g15170.1, LOC_Os11g47330.1, LOC_Os02g55370.1, LOC_Os04g52361.1, LOC_Os04g41970.1, LOC_Os01g67134.1, LOC_Os12g38930.1, LOC_Os04g50060.1, LOC_Os05g32760.1, LOC_Os03g02200.1, LOC_Os12g38000.1, LOC…
Biological Process	4	GO:0046907	intracellular transport	2.19751e-07	5.5313e-06	25995	139	6100	60	LOC_Os02g11840.1, LOC_Os03g50340.1, LOC_Os09g36976.1, LOC_Os07g19070.1, LOC_Os11g01380.1, LOC_Os07g10150.1, LOC_Os01g69250.1, LOC_Os07g46540.1, LOC_Os04g33690.1, LOC_Os03g02150.1, LOC_Os03g18180.1, LOC_Os05g19040.1, LOC_Os03g61019.1, LOC_Os05g28510.4, LOC_Os01g33020.1, LOC_Os05g46550.1, LOC_Os03g50350.1, LOC_Os04g42500.1, LOC_Os02g11830.2, LOC_Os08g42380.1, LOC_Os02g29400.1, LOC_Os03g18190.1, LOC…
Biological Process	4	GO:0051649	establishment of localization in cell	2.19751e-07	5.5313e-06	25995	139	6100	60	LOC_Os02g11840.1, LOC_Os03g50340.1, LOC_Os09g36976.1, LOC_Os07g19070.1, LOC_Os11g01380.1, LOC_Os07g10150.1, LOC_Os01g69250.1, LOC_Os07g46540.1, LOC_Os04g33690.1, LOC_Os03g02150.1, LOC_Os03g18180.1, LOC_Os05g19040.1, LOC_Os03g61019.1, LOC_Os05g28510.4, LOC_Os01g33020.1, LOC_Os05g46550.1, LOC_Os03g50350.1, LOC_Os04g42500.1, LOC_Os02g11830.2, LOC_Os08g42380.1, LOC_Os02g29400.1, LOC_Os03g18190.1, LOC…
Biological Process	5	GO:0005976	polysaccharide metabolic process	3.52038e-07	8.65009e-06	25995	153	6100	64	LOC_Os09g32670.1, LOC_Os01g43910.1, LOC_Os07g24190.1, LOC_Os06g48160.1, LOC_Os02g46910.1, LOC_Os12g36890.1, LOC_Os02g54890.1, LOC_Os06g48170.1, LOC_Os03g01800.1, LOC_Os10g36710.1, LOC_Os04g51460.1, LOC_Os08g28730.1, LOC_Os05g29990.1, LOC_Os01g48200.1, LOC_Os07g44710.1, LOC_Os02g57770.1, LOC_Os02g14900.1, LOC_Os06g04620.1, LOC_Os10g32980.1, LOC_Os09g23220.1, LOC_Os03g22790.1, LOC_Os07g36610.1, LOC…
Biological Process	8	GO:0051258	protein polymerization	3.81163e-07	9.14791e-06	25995	25	6100	18	LOC_Os05g06450.1, LOC_Os05g37160.1, LOC_Os03g56810.1, LOC_Os09g27370.2, LOC_Os05g34170.2, LOC_Os04g43290.1, LOC_Os03g44420.1, LOC_Os02g38340.1, LOC_Os01g59150.1, LOC_Os03g51600.1, LOC_Os07g38730.1, LOC_Os11g14220.1, LOC_Os03g45920.1, LOC_Os01g18050.1, LOC_Os02g07060.1, LOC_Os04g56970.1, LOC_Os03g01530.1, LOC_Os06g46000.1
Biological Process	3	GO:0051641	cellular localization	4.12157e-07	9.66695e-06	25995	163	6100	67	LOC_Os02g11840.1, LOC_Os10g27990.1, LOC_Os03g50340.1, LOC_Os07g19070.1, LOC_Os09g36976.1, LOC_Os11g01380.1, LOC_Os07g10150.1, LOC_Os01g69250.1, LOC_Os07g46540.1, LOC_Os04g33690.1, LOC_Os03g02150.1, LOC_Os03g18180.1, LOC_Os05g19040.1, LOC_Os04g18030.1, LOC_Os03g61019.1, LOC_Os05g28510.4, LOC_Os01g33020.1, LOC_Os03g02480.1, LOC_Os05g46550.1, LOC_Os03g50350.1, LOC_Os02g11830.2, LOC_Os04g42500.1, LOC…
Biological Process	5	GO:0006886	intracellular protein transport	1.57046e-06	3.6016e-05	25995	124	6100	53	LOC_Os02g11840.1, LOC_Os03g50340.1, LOC_Os07g19070.1, LOC_Os11g01380.1, LOC_Os07g10150.1, LOC_Os01g69250.1, LOC_Os07g46540.1, LOC_Os04g33690.1, LOC_Os03g02150.1, LOC_Os05g19040.1, LOC_Os03g61019.1, LOC_Os05g28510.4, LOC_Os05g46550.1, LOC_Os03g50350.1, LOC_Os02g11830.2, LOC_Os08g42380.1, LOC_Os02g29400.1, LOC_Os03g18190.1, LOC_Os04g52760.1, LOC_Os03g63110.1, LOC_Os04g49220.1, LOC_Os08g28080.1, LOC…
Biological Process	4	GO:0034641	cellular nitrogen compound metabolic process	1.85789e-06	4.16813e-05	25995	4822	6100	1256	LOC_Os09g32670.1, LOC_Os06g21480.1, LOC_Os02g17360.1, LOC_Os07g46540.1, LOC_Os05g39050.1, LOC_Os12g41060.1, LOC_Os12g25210.1, LOC_Os07g37640.1, LOC_Os08g15170.1, LOC_Os09g20910.1, LOC_Os02g55370.1, LOC_Os04g52361.1, LOC_Os01g73950.1, LOC_Os05g43610.1, LOC_Os01g67134.1, LOC_Os11g05650.1, LOC_Os04g50060.1, LOC_Os03g02200.1, LOC_Os12g38000.1, LOC_Os03g20460.1, LOC_Os03g55990.1, LOC_Os04g41229.1, LOC…
Biological Process	6	GO:0006414	translational elongation	2.05983e-06	4.52286e-05	25995	34	6100	21	LOC_Os08g03640.1, LOC_Os12g02380.1, LOC_Os11g04070.1, LOC_Os06g14550.1, LOC_Os12g03880.1, LOC_Os06g37440.1, LOC_Os03g23970.1, LOC_Os01g09510.4, LOC_Os08g02340.1, LOC_Os01g13080.1, LOC_Os07g46750.1, LOC_Os06g48780.1, LOC_Os02g12800.1, LOC_Os03g63410.1, LOC_Os07g02210.1, LOC_Os07g42300.1, LOC_Os05g37330.1, LOC_Os02g32760.1, LOC_Os03g29260.2, LOC_Os11g02450.1, LOC_Os03g59160.1
Biological Process	4	GO:0044262	cellular carbohydrate metabolic process	3.00414e-06	6.45889e-05	25995	207	6100	78	LOC_Os02g51680.1, LOC_Os08g34580.1, LOC_Os04g39610.1, LOC_Os09g32670.1, LOC_Os01g43910.1, LOC_Os07g24190.1, LOC_Os06g09450.2, LOC_Os02g58480.1, LOC_Os02g44235.1, LOC_Os06g48160.1, LOC_Os02g46910.1, LOC_Os09g23350.1, LOC_Os04g17650.1, LOC_Os12g36890.1, LOC_Os02g54890.1, LOC_Os06g48170.1, LOC_Os06g36560.1, LOC_Os03g28330.4, LOC_Os03g12360.1, LOC_Os03g01800.1, LOC_Os10g36710.1, LOC_Os04g51460.1, LOC…
Biological Process	4	GO:0070727	cellular macromolecule localization	5.91223e-06	0.000122028	25995	135	6100	55	LOC_Os02g11840.1, LOC_Os03g50340.1, LOC_Os07g19070.1, LOC_Os11g01380.1, LOC_Os07g10150.1, LOC_Os01g69250.1, LOC_Os07g46540.1, LOC_Os04g33690.1, LOC_Os03g02150.1, LOC_Os05g19040.1, LOC_Os03g61019.1, LOC_Os05g28510.4, LOC_Os03g02480.1, LOC_Os05g46550.1, LOC_Os03g50350.1, LOC_Os02g11830.2, LOC_Os02g29400.1, LOC_Os08g42380.1, LOC_Os03g18190.1, LOC_Os04g52760.1, LOC_Os03g63110.1, LOC_Os04g49220.1, LOC…
Biological Process	5	GO:0034613	cellular protein localization	5.91223e-06	0.000122028	25995	135	6100	55	LOC_Os02g11840.1, LOC_Os03g50340.1, LOC_Os07g19070.1, LOC_Os11g01380.1, LOC_Os07g10150.1, LOC_Os01g69250.1, LOC_Os07g46540.1, LOC_Os04g33690.1, LOC_Os03g02150.1, LOC_Os05g19040.1, LOC_Os03g61019.1, LOC_Os05g28510.4, LOC_Os03g02480.1, LOC_Os05g46550.1, LOC_Os03g50350.1, LOC_Os02g11830.2, LOC_Os08g42380.1, LOC_Os02g29400.1, LOC_Os03g18190.1, LOC_Os04g52760.1, LOC_Os03g63110.1, LOC_Os04g49220.1, LOC…
Biological Process	3	GO:0048869	cellular developmental process	1.27422e-05	0.000252884	25995	527	6100	166	LOC_Os05g06450.1, LOC_Os03g18370.1, LOC_Os01g44069.1, LOC_Os06g51310.2, LOC_Os02g08230.1, LOC_Os01g57890.1, LOC_Os01g12660.1, LOC_Os08g42600.1, LOC_Os06g44300.1, LOC_Os02g47880.1, LOC_Os04g38620.1, LOC_Os02g48450.1, LOC_Os03g06610.1, LOC_Os03g61970.1, LOC_Os06g21340.1, LOC_Os08g10510.1, LOC_Os04g47080.1, LOC_Os11g06390.1, LOC_Os08g02410.1, LOC_Os05g48240.1, LOC_Os01g08310.1, LOC_Os10g36650.1, LOC…
Biological Process	4	GO:0030154	cell differentiation	1.27422e-05	0.000252884	25995	527	6100	166	LOC_Os05g06450.1, LOC_Os03g18370.1, LOC_Os01g44069.1, LOC_Os06g51310.2, LOC_Os02g08230.1, LOC_Os01g57890.1, LOC_Os01g12660.1, LOC_Os08g42600.1, LOC_Os06g44300.1, LOC_Os02g47880.1, LOC_Os04g38620.1, LOC_Os02g48450.1, LOC_Os03g06610.1, LOC_Os03g61970.1, LOC_Os06g21340.1, LOC_Os08g10510.1, LOC_Os04g47080.1, LOC_Os11g06390.1, LOC_Os08g02410.1, LOC_Os05g48240.1, LOC_Os01g08310.1, LOC_Os10g36650.1, LOC…
Biological Process	7	GO:0032787	monocarboxylic acid metabolic process	3.01018e-05	0.000586134	25995	178	6100	66	LOC_Os02g08230.1, LOC_Os12g43363.1, LOC_Os06g44300.1, LOC_Os07g49520.1, LOC_Os03g56820.1, LOC_Os09g19650.1, LOC_Os07g01150.3, LOC_Os05g49900.1, LOC_Os10g08550.1, LOC_Os03g20560.1, LOC_Os06g12250.1, LOC_Os09g25850.1, LOC_Os04g39420.1, LOC_Os05g33380.1, LOC_Os09g24910.1, LOC_Os07g08340.1, LOC_Os06g14810.1, LOC_Os02g48360.1, LOC_Os03g14170.1, LOC_Os12g05110.1, LOC_Os04g02640.1, LOC_Os09g20820.1, LOC…
Biological Process	6	GO:0000271	polysaccharide biosynthetic process	3.3739e-05	0.000633067	25995	113	6100	46	LOC_Os09g32670.1, LOC_Os01g43910.1, LOC_Os07g24190.1, LOC_Os02g49332.1, LOC_Os09g25490.1, LOC_Os07g41360.1, LOC_Os01g34880.1, LOC_Os03g62090.1, LOC_Os02g57990.1, LOC_Os03g40270.1, LOC_Os06g51270.1, LOC_Os09g15420.1, LOC_Os12g36890.1, LOC_Os05g50120.1, LOC_Os07g14850.1, LOC_Os07g42770.1, LOC_Os02g54890.1, LOC_Os01g54620.1, LOC_Os03g59340.1, LOC_Os03g16980.1, LOC_Os03g29170.1, LOC_Os05g08370.1, LOC…
Biological Process	6	GO:0033692	cellular polysaccharide biosynthetic process	3.3739e-05	0.000633067	25995	113	6100	46	LOC_Os09g32670.1, LOC_Os01g43910.1, LOC_Os07g24190.1, LOC_Os02g49332.1, LOC_Os09g25490.1, LOC_Os07g41360.1, LOC_Os01g34880.1, LOC_Os03g62090.1, LOC_Os02g57990.1, LOC_Os03g40270.1, LOC_Os06g51270.1, LOC_Os09g15420.1, LOC_Os12g36890.1, LOC_Os05g50120.1, LOC_Os07g14850.1, LOC_Os07g42770.1, LOC_Os02g54890.1, LOC_Os01g54620.1, LOC_Os03g59340.1, LOC_Os03g16980.1, LOC_Os03g29170.1, LOC_Os05g08370.1, LOC…
Biological Process	7	GO:0051273	beta-glucan metabolic process	3.61551e-05	0.000654597	25995	47	6100	24	LOC_Os07g24190.1, LOC_Os02g49332.1, LOC_Os09g25490.1, LOC_Os07g41360.1, LOC_Os01g34880.1, LOC_Os03g62090.1, LOC_Os03g40270.1, LOC_Os06g51270.1, LOC_Os12g36890.1, LOC_Os07g14850.1, LOC_Os01g54620.1, LOC_Os03g59340.1, LOC_Os05g08370.1, LOC_Os08g06380.1, LOC_Os04g56520.2, LOC_Os09g30105.1, LOC_Os01g34890.1, LOC_Os01g48200.1, LOC_Os07g36630.1, LOC_Os02g14900.1, LOC_Os10g32980.1, LOC_Os06g02180.1, LOC…
Biological Process	8	GO:0051274	beta-glucan biosynthetic process	3.61551e-05	0.000654597	25995	47	6100	24	LOC_Os07g24190.1, LOC_Os02g49332.1, LOC_Os09g25490.1, LOC_Os07g41360.1, LOC_Os01g34880.1, LOC_Os03g62090.1, LOC_Os03g40270.1, LOC_Os06g51270.1, LOC_Os12g36890.1, LOC_Os07g14850.1, LOC_Os01g54620.1, LOC_Os03g59340.1, LOC_Os05g08370.1, LOC_Os08g06380.1, LOC_Os04g56520.2, LOC_Os09g30105.1, LOC_Os01g34890.1, LOC_Os01g48200.1, LOC_Os07g36630.1, LOC_Os02g14900.1, LOC_Os10g32980.1, LOC_Os06g02180.1, LOC…
Biological Process	4	GO:0006979	response to oxidative stress	4.93123e-05	0.000877419	25995	167	6100	62	LOC_Os03g02920.1, LOC_Os09g32964.1, LOC_Os11g18170.1, LOC_Os04g59150.1, LOC_Os05g41990.1, LOC_Os01g15830.1, LOC_Os02g06630.1, LOC_Os06g48030.1, LOC_Os01g22230.1, LOC_Os04g59190.1, LOC_Os12g26290.2, LOC_Os06g35480.1, LOC_Os05g42000.1, LOC_Os03g25330.1, LOC_Os04g39100.1, LOC_Os02g58720.2, LOC_Os10g39170.1, LOC_Os06g51150.1, LOC_Os01g22370.1, LOC_Os01g16450.1, LOC_Os11g02130.1, LOC_Os08g42030.1, LOC…
Biological Process	5	GO:0010467	gene expression	7.47656e-05	0.00130776	25995	2277	6100	609	LOC_Os04g58190.1, LOC_Os08g03640.1, LOC_Os05g02150.1, LOC_Os09g17850.1, LOC_Os06g21480.1, LOC_Os02g07890.2, LOC_Os06g38980.1, LOC_Os04g28280.1, LOC_Os09g29960.1, LOC_Os12g25210.1, LOC_Os05g39050.1, LOC_Os08g06040.1, LOC_Os12g41060.1, LOC_Os01g13080.1, LOC_Os05g08570.1, LOC_Os02g55370.1, LOC_Os12g09580.1, LOC_Os04g52361.1, LOC_Os06g50830.1, LOC_Os03g05980.1, LOC_Os10g27190.1, LOC_Os01g67134.1, LOC…
Biological Process	3	GO:0009653	anatomical structure morphogenesis	7.7811e-05	0.00133835	25995	904	6100	261	LOC_Os05g06450.1, LOC_Os03g18370.1, LOC_Os01g60810.1, LOC_Os06g10230.1, LOC_Os07g37640.1, LOC_Os04g38620.1, LOC_Os06g03970.1, LOC_Os04g49410.1, LOC_Os03g06610.1, LOC_Os02g53720.1, LOC_Os03g61970.1, LOC_Os01g64820.1, LOC_Os06g41700.1, LOC_Os04g41970.1, LOC_Os11g06390.1, LOC_Os01g67134.1, LOC_Os05g48240.1, LOC_Os06g22810.1, LOC_Os01g08310.1, LOC_Os04g02640.1, LOC_Os03g55990.1, LOC_Os01g07110.1, LOC…
Biological Process	3	GO:0016192	vesicle-mediated transport	9.2177e-05	0.00155945	25995	160	6100	59	LOC_Os10g27990.1, LOC_Os02g11840.1, LOC_Os03g50340.1, LOC_Os09g36976.1, LOC_Os11g01380.1, LOC_Os07g10150.1, LOC_Os03g10920.1, LOC_Os07g46540.1, LOC_Os04g33690.1, LOC_Os03g02150.1, LOC_Os04g18030.1, LOC_Os01g33020.1, LOC_Os04g55200.1, LOC_Os05g46550.1, LOC_Os11g06740.1, LOC_Os03g50350.1, LOC_Os04g42500.1, LOC_Os02g11830.2, LOC_Os08g35470.1, LOC_Os07g14540.1, LOC_Os08g28080.1, LOC_Os05g24601.1, LOC…
Biological Process	5	GO:0022613	ribonucleoprotein complex biogenesis	0.000113894	0.00189578	25995	44	6100	22	LOC_Os03g21530.1, LOC_Os05g08360.1, LOC_Os08g03640.1, LOC_Os11g18830.1, LOC_Os11g04070.1, LOC_Os02g57590.1, LOC_Os05g49230.1, LOC_Os12g03880.1, LOC_Os11g01420.1, LOC_Os07g12320.1, LOC_Os12g01430.1, LOC_Os11g37100.1, LOC_Os03g52640.2, LOC_Os03g49210.1, LOC_Os05g49130.1, LOC_Os01g59500.1, LOC_Os11g37080.1, LOC_Os06g43690.1, LOC_Os05g03030.1, LOC_Os04g58830.1, LOC_Os03g22320.1, LOC_Os04g50660.1
Biological Process	7	GO:0009250	glucan biosynthetic process	0.000128569	0.00209032	25995	50	6100	24	LOC_Os07g24190.1, LOC_Os02g49332.1, LOC_Os09g25490.1, LOC_Os07g41360.1, LOC_Os01g34880.1, LOC_Os03g62090.1, LOC_Os03g40270.1, LOC_Os06g51270.1, LOC_Os12g36890.1, LOC_Os07g14850.1, LOC_Os01g54620.1, LOC_Os03g59340.1, LOC_Os05g08370.1, LOC_Os08g06380.1, LOC_Os04g56520.2, LOC_Os09g30105.1, LOC_Os01g34890.1, LOC_Os01g48200.1, LOC_Os07g36630.1, LOC_Os02g14900.1, LOC_Os10g32980.1, LOC_Os06g02180.1, LOC…
Biological Process	8	GO:0030243	cellulose metabolic process	0.000131657	0.00209032	25995	36	6100	19	LOC_Os05g08370.1, LOC_Os08g06380.1, LOC_Os04g56520.2, LOC_Os07g24190.1, LOC_Os02g49332.1, LOC_Os09g30105.1, LOC_Os09g25490.1, LOC_Os07g41360.1, LOC_Os03g62090.1, LOC_Os03g40270.1, LOC_Os07g36630.1, LOC_Os10g32980.1, LOC_Os06g02180.1, LOC_Os12g36890.1, LOC_Os07g36610.1, LOC_Os07g14850.1, LOC_Os07g10770.1, LOC_Os01g54620.1, LOC_Os03g59340.1
Biological Process	9	GO:0030244	cellulose biosynthetic process	0.000131657	0.00209032	25995	36	6100	19	LOC_Os05g08370.1, LOC_Os08g06380.1, LOC_Os04g56520.2, LOC_Os07g24190.1, LOC_Os02g49332.1, LOC_Os09g30105.1, LOC_Os09g25490.1, LOC_Os07g41360.1, LOC_Os03g62090.1, LOC_Os03g40270.1, LOC_Os07g36630.1, LOC_Os10g32980.1, LOC_Os06g02180.1, LOC_Os12g36890.1, LOC_Os07g36610.1, LOC_Os07g14850.1, LOC_Os07g10770.1, LOC_Os01g54620.1, LOC_Os03g59340.1
Biological Process	2	GO:0040007	growth	0.000159617	0.00249583	25995	573	6100	172	LOC_Os05g06450.1, LOC_Os11g29380.1, LOC_Os01g60810.1, LOC_Os04g48260.1, LOC_Os08g42600.1, LOC_Os06g10230.1, LOC_Os02g47880.1, LOC_Os02g57120.1, LOC_Os03g25990.1, LOC_Os02g40430.1, LOC_Os07g37640.1, LOC_Os11g39140.1, LOC_Os04g49410.1, LOC_Os02g53720.1, LOC_Os03g61970.1, LOC_Os06g21340.1, LOC_Os08g10510.1, LOC_Os06g41700.1, LOC_Os04g41970.1, LOC_Os11g06390.1, LOC_Os06g22810.1, LOC_Os10g36650.1, LOC…
Biological Process	6	GO:0046394	carboxylic acid biosynthetic process	0.000172659	0.00265946	25995	215	6100	74	LOC_Os02g08230.1, LOC_Os12g43363.1, LOC_Os03g15120.1, LOC_Os03g27230.1, LOC_Os06g44300.1, LOC_Os03g45320.1, LOC_Os08g25390.1, LOC_Os03g56820.1, LOC_Os09g19650.1, LOC_Os07g01150.3, LOC_Os05g49900.1, LOC_Os03g20560.1, LOC_Os12g04440.1, LOC_Os06g12250.1, LOC_Os09g25850.1, LOC_Os12g26060.1, LOC_Os06g14810.1, LOC_Os03g14170.1, LOC_Os04g02640.1, LOC_Os04g55720.1, LOC_Os09g39230.1, LOC_Os03g19280.1, LOC…
Biological Process	5	GO:0044271	cellular nitrogen compound biosynthetic process	0.00019362	0.00293846	25995	2236	6100	594	LOC_Os04g58190.1, LOC_Os08g03640.1, LOC_Os05g02150.1, LOC_Os06g21480.1, LOC_Os02g07890.2, LOC_Os06g38980.1, LOC_Os04g28280.1, LOC_Os09g29960.1, LOC_Os08g06040.1, LOC_Os12g41060.1, LOC_Os05g39050.1, LOC_Os01g13080.1, LOC_Os08g15170.1, LOC_Os05g08570.1, LOC_Os02g55370.1, LOC_Os04g52361.1, LOC_Os06g50830.1, LOC_Os03g05980.1, LOC_Os10g27190.1, LOC_Os01g67134.1, LOC_Os03g59310.1, LOC_Os12g38000.1, LOC…
Biological Process	5	GO:0016053	organic acid biosynthetic process	0.000203013	0.00303637	25995	216	6100	74	LOC_Os02g08230.1, LOC_Os12g43363.1, LOC_Os03g15120.1, LOC_Os03g27230.1, LOC_Os06g44300.1, LOC_Os03g45320.1, LOC_Os08g25390.1, LOC_Os03g56820.1, LOC_Os09g19650.1, LOC_Os07g01150.3, LOC_Os05g49900.1, LOC_Os03g20560.1, LOC_Os12g04440.1, LOC_Os06g12250.1, LOC_Os09g25850.1, LOC_Os12g26060.1, LOC_Os06g14810.1, LOC_Os03g14170.1, LOC_Os04g02640.1, LOC_Os04g55720.1, LOC_Os09g39230.1, LOC_Os03g19280.1, LOC…
Biological Process	6	GO:0006633	fatty acid biosynthetic process	0.000240164	0.00354071	25995	95	6100	38	LOC_Os11g43820.1, LOC_Os02g08230.1, LOC_Os12g43363.1, LOC_Os11g37900.1, LOC_Os02g56860.1, LOC_Os03g08360.1, LOC_Os06g15020.1, LOC_Os06g44300.1, LOC_Os03g56820.1, LOC_Os10g33370.1, LOC_Os09g19650.1, LOC_Os07g01150.3, LOC_Os05g49900.1, LOC_Os03g20560.1, LOC_Os02g42660.1, LOC_Os03g12030.1, LOC_Os03g06705.1, LOC_Os06g12250.1, LOC_Os09g25850.1, LOC_Os04g55060.1, LOC_Os06g14810.1, LOC_Os01g04260.1, LOC…
Biological Process	7	GO:0006261	DNA-dependent DNA replication	0.000248492	0.00361188	25995	8	6100	7	LOC_Os05g29010.2, LOC_Os11g29380.1, LOC_Os12g03130.1, LOC_Os07g22400.2, LOC_Os11g03430.1, LOC_Os02g52460.1, LOC_Os12g37400.1
Biological Process	5	GO:0006631	fatty acid metabolic process	0.000267192	0.00382976	25995	115	6100	44	LOC_Os11g43820.1, LOC_Os02g08230.1, LOC_Os12g43363.1, LOC_Os11g37900.1, LOC_Os02g56860.1, LOC_Os03g08360.1, LOC_Os06g15020.1, LOC_Os06g44300.1, LOC_Os03g56820.1, LOC_Os10g33370.1, LOC_Os09g19650.1, LOC_Os07g01150.3, LOC_Os05g49900.1, LOC_Os11g39220.1, LOC_Os03g20560.1, LOC_Os02g42660.1, LOC_Os03g12030.1, LOC_Os03g06705.1, LOC_Os04g31070.1, LOC_Os01g65830.1, LOC_Os06g12250.1, LOC_Os09g25850.1, LOC…
Biological Process	6	GO:0009132	nucleoside diphosphate metabolic process	0.000274051	0.00387426	25995	61	6100	27	LOC_Os08g25720.1, LOC_Os06g03720.1, LOC_Os07g49520.1, LOC_Os01g02880.1, LOC_Os10g08550.1, LOC_Os01g47080.1, LOC_Os04g39420.1, LOC_Os10g41410.1, LOC_Os05g33380.1, LOC_Os09g24910.1, LOC_Os07g08340.1, LOC_Os06g14620.1, LOC_Os02g48360.1, LOC_Os01g67860.1, LOC_Os12g05110.1, LOC_Os09g20820.1, LOC_Os06g45710.1, LOC_Os01g53680.1, LOC_Os10g30550.1, LOC_Os02g35700.1, LOC_Os06g13810.1, LOC_Os02g51590.1, LOC…
Biological Process	7	GO:0072330	monocarboxylic acid biosynthetic process	0.0004378	0.00610553	25995	104	6100	40	LOC_Os11g43820.1, LOC_Os02g08230.1, LOC_Os12g43363.1, LOC_Os11g37900.1, LOC_Os02g56860.1, LOC_Os03g08360.1, LOC_Os06g15020.1, LOC_Os06g44300.1, LOC_Os08g23730.1, LOC_Os03g56820.1, LOC_Os10g33370.1, LOC_Os09g19650.1, LOC_Os07g01150.3, LOC_Os05g49900.1, LOC_Os03g20560.1, LOC_Os02g42660.1, LOC_Os03g12030.1, LOC_Os03g06705.1, LOC_Os06g12250.1, LOC_Os09g25850.1, LOC_Os04g55060.1, LOC_Os06g14810.1, LOC…
Biological Process	4	GO:1901135	carbohydrate derivative metabolic process	0.000472761	0.00650519	25995	341	6100	107	LOC_Os07g49520.1, LOC_Os05g23600.1, LOC_Os04g01660.1, LOC_Os08g15170.1, LOC_Os01g74000.1, LOC_Os04g39420.1, LOC_Os12g26060.1, LOC_Os05g33380.1, LOC_Os02g48360.1, LOC_Os06g06280.1, LOC_Os01g52530.1, LOC_Os12g05110.1, LOC_Os09g20820.1, LOC_Os08g41100.1, LOC_Os06g45710.1, LOC_Os03g30470.1, LOC_Os08g02370.1, LOC_Os04g41620.1, LOC_Os10g36710.1, LOC_Os08g03670.1, LOC_Os07g44710.1, LOC_Os10g30550.1, LOC…
Biological Process	6	GO:0042254	ribosome biogenesis	0.000525458	0.00713517	25995	42	6100	20	LOC_Os03g21530.1, LOC_Os05g08360.1, LOC_Os08g03640.1, LOC_Os11g04070.1, LOC_Os02g57590.1, LOC_Os05g49230.1, LOC_Os12g03880.1, LOC_Os11g01420.1, LOC_Os07g12320.1, LOC_Os12g01430.1, LOC_Os03g52640.2, LOC_Os03g49210.1, LOC_Os05g49130.1, LOC_Os01g59500.1, LOC_Os11g37080.1, LOC_Os06g43690.1, LOC_Os05g03030.1, LOC_Os04g58830.1, LOC_Os03g22320.1, LOC_Os04g50660.1
Biological Process	5	GO:0015031	protein transport	0.000572291	0.00767019	25995	205	6100	69	LOC_Os02g11840.1, LOC_Os03g50340.1, LOC_Os10g22330.1, LOC_Os07g19070.1, LOC_Os11g01380.1, LOC_Os07g10150.1, LOC_Os01g69250.1, LOC_Os07g46540.1, LOC_Os01g01350.1, LOC_Os04g33690.1, LOC_Os03g02150.1, LOC_Os02g48610.2, LOC_Os05g19040.1, LOC_Os05g42330.1, LOC_Os03g61019.1, LOC_Os05g28510.4, LOC_Os03g63250.1, LOC_Os05g46550.1, LOC_Os03g50350.1, LOC_Os03g43860.1, LOC_Os02g11830.2, LOC_Os02g29400.1, LOC…
Biological Process	5	GO:0034637	cellular carbohydrate biosynthetic process	0.000606806	0.00802851	25995	146	6100	52	LOC_Os02g51680.1, LOC_Os08g34580.1, LOC_Os09g32670.1, LOC_Os01g43910.1, LOC_Os07g24190.1, LOC_Os02g44235.1, LOC_Os09g23350.1, LOC_Os12g36890.1, LOC_Os02g54890.1, LOC_Os03g12360.1, LOC_Os10g36710.1, LOC_Os08g28730.1, LOC_Os05g29990.1, LOC_Os07g44710.1, LOC_Os01g48200.1, LOC_Os02g14900.1, LOC_Os06g04620.1, LOC_Os10g32980.1, LOC_Os07g36610.1, LOC_Os07g10770.1, LOC_Os03g14540.1, LOC_Os02g44230.1, LOC…
Biological Process	4	GO:0045184	establishment of protein localization	0.0007112	0.00929062	25995	210	6100	70	LOC_Os02g11840.1, LOC_Os03g50340.1, LOC_Os10g22330.1, LOC_Os07g19070.1, LOC_Os11g01380.1, LOC_Os07g10150.1, LOC_Os01g69250.1, LOC_Os07g46540.1, LOC_Os01g01350.1, LOC_Os04g33690.1, LOC_Os03g02150.1, LOC_Os02g48610.2, LOC_Os05g19040.1, LOC_Os05g42330.1, LOC_Os03g61019.1, LOC_Os05g28510.4, LOC_Os03g63250.1, LOC_Os03g02480.1, LOC_Os05g46550.1, LOC_Os03g50350.1, LOC_Os03g43860.1, LOC_Os02g11830.2, LOC…
Biological Process	6	GO:0007005	mitochondrion organization	0.000751905	0.00969957	25995	11	6100	8	LOC_Os08g42380.1, LOC_Os01g69250.1, LOC_Os12g38310.1, LOC_Os03g61019.1, LOC_Os05g08410.1, LOC_Os07g13950.1, LOC_Os04g49220.1, LOC_Os03g02270.1
Biological Process	3	GO:0016049	cell growth	0.000895973	0.0114154	25995	459	6100	137	LOC_Os05g06450.1, LOC_Os01g60810.1, LOC_Os08g42600.1, LOC_Os06g10230.1, LOC_Os02g47880.1, LOC_Os02g57120.1, LOC_Os03g25990.1, LOC_Os02g40430.1, LOC_Os11g39140.1, LOC_Os04g49410.1, LOC_Os02g53720.1, LOC_Os03g61970.1, LOC_Os06g21340.1, LOC_Os08g10510.1, LOC_Os06g41700.1, LOC_Os04g41970.1, LOC_Os11g06390.1, LOC_Os06g22810.1, LOC_Os10g36650.1, LOC_Os04g02640.1, LOC_Os08g41100.1, LOC_Os03g29190.1, LOC…
Biological Process	3	GO:0044238	primary metabolic process	0.00101168	0.0127324	25995	10432	6100	2552	LOC_Os03g02190.1, LOC_Os11g27264.2, LOC_Os08g34580.1, LOC_Os09g32670.1, LOC_Os06g05630.1, LOC_Os02g17360.1, LOC_Os07g32480.1, LOC_Os07g09330.1, LOC_Os06g11320.1, LOC_Os05g39050.1, LOC_Os12g41060.1, LOC_Os07g37640.1, LOC_Os05g43140.1, LOC_Os02g55370.1, LOC_Os04g52361.1, LOC_Os11g07250.1, LOC_Os04g41970.1, LOC_Os12g38930.1, LOC_Os05g37450.1, LOC_Os09g39430.1, LOC_Os11g05650.1, LOC_Os03g02200.1, LOC…
										LOC_Os0g45670.1, LOC_Os02g56100.1, LOC_Os03g49800.1, LOC_Os02g50350.1, LOC_Os02g57590.1, LOC_Os05g13370.1, LOC_Os09g30466.1, LOC_Os05g11730.1, LOC_Os02g52360.1, LOC_Os12g42180.1, LOC_Os08g41440.1, LOC_Os08g23430.1, LOC_Os06g50910.3, LOC_Os04g57720.1, LOC_Os06g10560.1, LOC_Os06g46410.1, LOC_Os08g41320.1, LOC_Os02g18410.1, LOC_Os02g14110.1, LOC_Os11g25560.1, LOC_Os03g24020.1, LOC_Os06g09450.2, LOC_…
Biological Process	6	GO:0046379	extracellular polysaccharide metabolic process	0.0013871	0.0170415	25995	30	6100	15	LOC_Os03g29170.1, LOC_Os09g32670.1, LOC_Os03g17000.2, LOC_Os02g48460.1, LOC_Os08g28730.1, LOC_Os05g29990.1, LOC_Os08g41440.1, LOC_Os02g57990.1, LOC_Os06g44270.1, LOC_Os06g04620.1, LOC_Os09g15420.1, LOC_Os01g21320.1, LOC_Os02g54890.1, LOC_Os03g14540.1, LOC_Os03g16980.1
Biological Process	7	GO:0045226	extracellular polysaccharide biosynthetic process	0.0013871	0.0170415	25995	30	6100	15	LOC_Os03g29170.1, LOC_Os09g32670.1, LOC_Os03g17000.2, LOC_Os02g48460.1, LOC_Os08g28730.1, LOC_Os05g29990.1, LOC_Os08g41440.1, LOC_Os02g57990.1, LOC_Os06g44270.1, LOC_Os06g04620.1, LOC_Os09g15420.1, LOC_Os01g21320.1, LOC_Os02g54890.1, LOC_Os03g14540.1, LOC_Os03g16980.1
Biological Process	4	GO:0008104	protein localization	0.00152438	0.0185078	25995	219	6100	71	LOC_Os02g11840.1, LOC_Os03g50340.1, LOC_Os10g22330.1, LOC_Os07g19070.1, LOC_Os11g01380.1, LOC_Os07g10150.1, LOC_Os01g69250.1, LOC_Os07g46540.1, LOC_Os01g01350.1, LOC_Os04g33690.1, LOC_Os03g02150.1, LOC_Os02g48610.2, LOC_Os05g19040.1, LOC_Os05g42330.1, LOC_Os03g61019.1, LOC_Os05g28510.4, LOC_Os03g63250.1, LOC_Os03g02480.1, LOC_Os05g46550.1, LOC_Os03g50350.1, LOC_Os03g43860.1, LOC_Os02g11830.2, LOC…
Biological Process	5	GO:0016051	carbohydrate biosynthetic process	0.00168189	0.0200725	25995	166	6100	56	LOC_Os02g51680.1, LOC_Os08g34580.1, LOC_Os09g32670.1, LOC_Os01g43910.1, LOC_Os07g24190.1, LOC_Os02g44235.1, LOC_Os09g23350.1, LOC_Os12g36890.1, LOC_Os02g54890.1, LOC_Os03g12360.1, LOC_Os10g36710.1, LOC_Os08g28730.1, LOC_Os05g29990.1, LOC_Os07g44710.1, LOC_Os01g48200.1, LOC_Os03g12320.1, LOC_Os02g14900.1, LOC_Os06g04620.1, LOC_Os10g32980.1, LOC_Os07g36610.1, LOC_Os07g10770.1, LOC_Os03g14540.1, LOC…
Biological Process	5	GO:0008610	lipid biosynthetic process	0.00169216	0.0200725	25995	319	6100	98	LOC_Os09g32670.1, LOC_Os09g08720.1, LOC_Os02g08230.1, LOC_Os06g44300.1, LOC_Os03g56820.1, LOC_Os09g19650.1, LOC_Os05g46580.1, LOC_Os02g54890.1, LOC_Os04g02640.1, LOC_Os03g01216.1, LOC_Os10g36710.1, LOC_Os10g38940.1, LOC_Os05g29990.1, LOC_Os07g44710.1, LOC_Os11g32650.1, LOC_Os02g01760.1, LOC_Os01g39810.1, LOC_Os07g34260.1, LOC_Os01g34560.1, LOC_Os06g39520.2, LOC_Os03g14540.1, LOC_Os09g34090.1, LOC…
Biological Process	3	GO:0071704	organic substance metabolic process	0.00197596	0.0231726	25995	10656	6100	2598	LOC_Os03g02190.1, LOC_Os11g27264.2, LOC_Os08g34580.1, LOC_Os09g32670.1, LOC_Os06g05630.1, LOC_Os02g17360.1, LOC_Os07g32480.1, LOC_Os07g09330.1, LOC_Os06g11320.1, LOC_Os05g39050.1, LOC_Os12g41060.1, LOC_Os07g37640.1, LOC_Os05g43140.1, LOC_Os02g55370.1, LOC_Os04g52361.1, LOC_Os11g07250.1, LOC_Os04g41970.1, LOC_Os12g38930.1, LOC_Os05g37450.1, LOC_Os09g39430.1, LOC_Os11g05650.1, LOC_Os03g02200.1, LOC…
										LOC_Os0g46650.1, LOC_Os10g41130.1, LOC_Os10g36710.1, LOC_Os08g03670.1, LOC_Os06g13060.1, LOC_Os04g01690.3, LOC_Os04g37500.1, LOC_Os01g57540.1, LOC_Os08g43160.1, LOC_Os09g34010.1, LOC_Os08g37580.1, LOC_Os06g47340.1, LOC_Os08g25720.1, LOC_Os05g38460.1, LOC_Os09g37520.1, LOC_Os05g46270.1, LOC_Os06g02210.1, LOC_Os05g36050.1, LOC_Os06g06510.1, LOC_Os03g21120.1, LOC_Os07g33997.1, LOC_Os01g17000.1, LOC_…
Biological Process	4	GO:0044283	small molecule biosynthetic process	0.00226051	0.0251344	25995	266	6100	83	LOC_Os03g15120.1, LOC_Os03g27230.1, LOC_Os02g08230.1, LOC_Os12g43363.1, LOC_Os06g44300.1, LOC_Os03g45320.1, LOC_Os08g25390.1, LOC_Os03g56820.1, LOC_Os09g19650.1, LOC_Os07g01150.3, LOC_Os05g49900.1, LOC_Os02g41590.1, LOC_Os03g20560.1, LOC_Os12g04440.1, LOC_Os06g12250.1, LOC_Os09g25850.1, LOC_Os10g41410.1, LOC_Os12g26060.1, LOC_Os06g14810.1, LOC_Os03g14170.1, LOC_Os04g55720.1, LOC_Os04g02640.1, LOC…
Biological Process	5	GO:0007264	small GTPase mediated signal transduction	0.0023052	0.0251344	25995	95	6100	35	LOC_Os01g51700.1, LOC_Os06g12790.1, LOC_Os02g50860.1, LOC_Os08g41340.1, LOC_Os05g44070.1, LOC_Os05g01480.1, LOC_Os01g62950.1, LOC_Os03g14260.1, LOC_Os01g23620.1, LOC_Os02g20850.1, LOC_Os07g37750.1, LOC_Os03g13860.1, LOC_Os02g02840.1, LOC_Os05g38630.2, LOC_Os08g15040.1, LOC_Os01g16030.1, LOC_Os01g08450.1, LOC_Os03g60530.1, LOC_Os05g43820.1, LOC_Os05g48980.1, LOC_Os02g43690.3, LOC_Os03g27450.1, LOC…
Biological Process	5	GO:0090151	establishment of protein localization to mitochondrial membrane	0.00236244	0.0251344	25995	10	6100	7	LOC_Os08g42380.1, LOC_Os01g69250.1, LOC_Os12g38310.1, LOC_Os03g61019.1, LOC_Os07g13950.1, LOC_Os04g49220.1, LOC_Os03g02270.1
Biological Process	5	GO:0006839	mitochondrial transport	0.00236244	0.0251344	25995	10	6100	7	LOC_Os08g42380.1, LOC_Os01g69250.1, LOC_Os12g38310.1, LOC_Os03g61019.1, LOC_Os07g13950.1, LOC_Os04g49220.1, LOC_Os03g02270.1
Biological Process	6	GO:0006626	protein targeting to mitochondrion	0.00236244	0.0251344	25995	10	6100	7	LOC_Os08g42380.1, LOC_Os01g69250.1, LOC_Os12g38310.1, LOC_Os03g61019.1, LOC_Os07g13950.1, LOC_Os04g49220.1, LOC_Os03g02270.1
Biological Process	6	GO:0072655	establishment of protein localization to mitochondrion	0.00236244	0.0251344	25995	10	6100	7	LOC_Os08g42380.1, LOC_Os01g69250.1, LOC_Os12g38310.1, LOC_Os03g61019.1, LOC_Os07g13950.1, LOC_Os04g49220.1, LOC_Os03g02270.1
Biological Process	6	GO:0051204	protein insertion into mitochondrial membrane	0.00236244	0.0251344	25995	10	6100	7	LOC_Os08g42380.1, LOC_Os01g69250.1, LOC_Os12g38310.1, LOC_Os03g61019.1, LOC_Os07g13950.1, LOC_Os04g49220.1, LOC_Os03g02270.1
Biological Process	6	GO:0007006	mitochondrial membrane organization	0.00236244	0.0251344	25995	10	6100	7	LOC_Os08g42380.1, LOC_Os01g69250.1, LOC_Os12g38310.1, LOC_Os03g61019.1, LOC_Os07g13950.1, LOC_Os04g49220.1, LOC_Os03g02270.1
Biological Process	7	GO:0070585	protein localization to mitochondrion	0.00236244	0.0251344	25995	10	6100	7	LOC_Os08g42380.1, LOC_Os01g69250.1, LOC_Os12g38310.1, LOC_Os03g61019.1, LOC_Os07g13950.1, LOC_Os04g49220.1, LOC_Os03g02270.1
Biological Process	7	GO:0006165	nucleoside diphosphate phosphorylation	0.00255956	0.0266814	25995	56	6100	23	LOC_Os08g25720.1, LOC_Os12g05110.1, LOC_Os09g20820.1, LOC_Os06g45710.1, LOC_Os01g53680.1, LOC_Os07g49520.1, LOC_Os01g02880.1, LOC_Os10g08550.1, LOC_Os10g30550.1, LOC_Os02g35700.1, LOC_Os01g47080.1, LOC_Os06g13810.1, LOC_Os04g39420.1, LOC_Os02g51590.1, LOC_Os03g46910.1, LOC_Os10g41410.1, LOC_Os12g36194.1, LOC_Os05g33380.1, LOC_Os09g24910.1, LOC_Os08g34050.1, LOC_Os07g08340.1, LOC_Os02g48360.1, LOC…
Biological Process	7	GO:0046939	nucleotide phosphorylation	0.00255956	0.0266814	25995	56	6100	23	LOC_Os08g25720.1, LOC_Os12g05110.1, LOC_Os09g20820.1, LOC_Os06g45710.1, LOC_Os01g53680.1, LOC_Os07g49520.1, LOC_Os01g02880.1, LOC_Os10g08550.1, LOC_Os10g30550.1, LOC_Os02g35700.1, LOC_Os01g47080.1, LOC_Os06g13810.1, LOC_Os04g39420.1, LOC_Os02g51590.1, LOC_Os03g46910.1, LOC_Os10g41410.1, LOC_Os12g36194.1, LOC_Os05g33380.1, LOC_Os09g24910.1, LOC_Os08g34050.1, LOC_Os07g08340.1, LOC_Os02g48360.1, LOC…
Biological Process	5	GO:1901136	carbohydrate derivative catabolic process	0.00263131	0.0268863	25995	23	6100	12	LOC_Os04g41680.1, LOC_Os06g51060.1, LOC_Os08g41100.1, LOC_Os05g33140.1, LOC_Os05g33130.1, LOC_Os03g30470.1, LOC_Os04g41620.1, LOC_Os01g74000.1, LOC_Os01g71280.1, LOC_Os09g32080.2, LOC_Os01g58740.2, LOC_Os05g41590.1
Biological Process	7	GO:0006284	base-excision repair	0.00263131	0.0268863	25995	23	6100	12	LOC_Os04g57730.1, LOC_Os05g37410.1, LOC_Os08g38170.1, LOC_Os05g49250.1, LOC_Os09g25290.1, LOC_Os08g21330.1, LOC_Os06g44050.1, LOC_Os02g29380.1, LOC_Os05g37350.1, LOC_Os06g13070.1, LOC_Os04g42290.1, LOC_Os01g58550.1
Biological Process	3	GO:0033036	macromolecule localization	0.00267996	0.0271149	25995	227	6100	72	LOC_Os02g11840.1, LOC_Os03g50340.1, LOC_Os10g22330.1, LOC_Os07g19070.1, LOC_Os11g01380.1, LOC_Os07g10150.1, LOC_Os01g69250.1, LOC_Os07g46540.1, LOC_Os01g01350.1, LOC_Os04g33690.1, LOC_Os03g02150.1, LOC_Os02g48610.2, LOC_Os05g19040.1, LOC_Os05g42330.1, LOC_Os03g61019.1, LOC_Os05g28510.4, LOC_Os03g50280.1, LOC_Os03g63250.1, LOC_Os03g02480.1, LOC_Os05g46550.1, LOC_Os03g50350.1, LOC_Os03g43860.1, LOC…
Biological Process	6	GO:0006270	DNA replication initiation	0.00302993	0.0303582	25995	4	6100	4	LOC_Os11g29380.1, LOC_Os12g03130.1, LOC_Os11g03430.1, LOC_Os12g37400.1
Biological Process	2	GO:0032502	developmental process	0.00330281	0.032774	25995	2802	6100	716	LOC_Os03g07580.1, LOC_Os05g02150.1, LOC_Os02g08230.1, LOC_Os01g60810.1, LOC_Os04g48260.1, LOC_Os06g49480.1, LOC_Os05g27520.2, LOC_Os11g32240.1, LOC_Os06g11320.1, LOC_Os01g18240.1, LOC_Os10g38740.1, LOC_Os07g39820.1, LOC_Os07g37640.1, LOC_Os12g06610.1, LOC_Os04g49410.1, LOC_Os03g63390.1, LOC_Os12g09580.1, LOC_Os01g64820.1, LOC_Os06g50830.1, LOC_Os06g41700.1, LOC_Os03g52320.1, LOC_Os04g41970.1, LOC…
Biological Process	4	GO:0000226	microtubule cytoskeleton organization	0.00343061	0.0333999	25995	6	6100	5	LOC_Os09g27370.2, LOC_Os12g41290.1, LOC_Os04g47906.2, LOC_Os04g42330.1, LOC_Os05g06260.1
Biological Process	7	GO:0006471	protein ADP-ribosylation	0.00343061	0.0333999	25995	6	6100	5	LOC_Os01g24940.1, LOC_Os07g23110.1, LOC_Os02g32860.1, LOC_Os01g24920.1, LOC_Os05g27520.2
Biological Process	4	GO:0055086	nucleobase-containing small molecule metabolic process	0.00384646	0.0370986	25995	197	6100	63	LOC_Os03g46640.1, LOC_Os05g45740.2, LOC_Os07g49520.1, LOC_Os08g15170.1, LOC_Os02g41590.1, LOC_Os10g08550.1, LOC_Os04g39420.1, LOC_Os10g41410.1, LOC_Os12g26060.1, LOC_Os05g33380.1, LOC_Os09g24910.1, LOC_Os07g08340.1, LOC_Os06g14620.1, LOC_Os02g48360.1, LOC_Os01g52530.1, LOC_Os12g05110.1, LOC_Os09g20820.1, LOC_Os01g72240.1, LOC_Os02g08010.1, LOC_Os06g45710.1, LOC_Os08g09210.2, LOC_Os10g30550.1, LOC…
Biological Process	3	GO:0007275	multicellular organism development	0.00404577	0.0386595	25995	2570	6100	658	LOC_Os03g07580.1, LOC_Os05g02150.1, LOC_Os04g48260.1, LOC_Os02g08230.1, LOC_Os06g49480.1, LOC_Os11g32240.1, LOC_Os05g27520.2, LOC_Os06g11320.1, LOC_Os01g18240.1, LOC_Os10g38740.1, LOC_Os07g39820.1, LOC_Os07g37640.1, LOC_Os12g06610.1, LOC_Os03g63390.1, LOC_Os12g09580.1, LOC_Os06g50830.1, LOC_Os01g64820.1, LOC_Os03g52320.1, LOC_Os04g41970.1, LOC_Os01g67134.1, LOC_Os01g08310.1, LOC_Os07g42420.1, LOC…
Biological Process	3	GO:0048856	anatomical structure development	0.00496765	0.0470332	25995	2769	6100	705	LOC_Os03g07580.1, LOC_Os05g02150.1, LOC_Os02g08230.1, LOC_Os01g60810.1, LOC_Os04g48260.1, LOC_Os06g49480.1, LOC_Os05g27520.2, LOC_Os11g32240.1, LOC_Os06g11320.1, LOC_Os01g18240.1, LOC_Os10g38740.1, LOC_Os07g39820.1, LOC_Os07g37640.1, LOC_Os12g06610.1, LOC_Os04g49410.1, LOC_Os03g63390.1, LOC_Os12g09580.1, LOC_Os01g64820.1, LOC_Os06g50830.1, LOC_Os03g52320.1, LOC_Os06g41700.1, LOC_Os04g41970.1, LOC…
Cellular Component	4	GO:0043228	non-membrane-bounded organelle	5.8585e-69	6.6494e-67	25995	1038	6100	497	LOC_Os08g03640.1, LOC_Os10g32550.1, LOC_Os06g21480.1, LOC_Os02g07890.2, LOC_Os01g60810.1, LOC_Os08g06040.1, LOC_Os05g39050.1, LOC_Os01g13080.1, LOC_Os02g55370.1, LOC_Os04g52361.1, LOC_Os07g40930.1, LOC_Os03g05980.1, LOC_Os10g27190.1, LOC_Os04g56590.1, LOC_Os01g67134.1, LOC_Os03g59310.1, LOC_Os12g38000.1, LOC_Os03g49610.1, LOC_Os01g54540.1, LOC_Os07g36500.1, LOC_Os09g39540.1, LOC_Os08g28190.1, LOC…
Cellular Component	4	GO:0043232	intracellular non-membrane-bounded organelle	5.8585e-69	6.6494e-67	25995	1038	6100	497	LOC_Os08g03640.1, LOC_Os10g32550.1, LOC_Os06g21480.1, LOC_Os02g07890.2, LOC_Os01g60810.1, LOC_Os08g06040.1, LOC_Os05g39050.1, LOC_Os01g13080.1, LOC_Os02g55370.1, LOC_Os04g52361.1, LOC_Os07g40930.1, LOC_Os03g05980.1, LOC_Os10g27190.1, LOC_Os04g56590.1, LOC_Os01g67134.1, LOC_Os03g59310.1, LOC_Os12g38000.1, LOC_Os03g49610.1, LOC_Os01g54540.1, LOC_Os07g36500.1, LOC_Os09g39540.1, LOC_Os08g28190.1, LOC…
Cellular Component	5	GO:0005840	ribosome	4.24109e-43	3.20909e-41	25995	500	6100	258	LOC_Os08g03640.1, LOC_Os10g32550.1, LOC_Os06g21480.1, LOC_Os02g07890.2, LOC_Os06g08320.1, LOC_Os03g08440.1, LOC_Os08g06040.1, LOC_Os01g13080.1, LOC_Os01g61814.1, LOC_Os02g55370.1, LOC_Os04g52361.1, LOC_Os09g08430.1, LOC_Os03g05980.1, LOC_Os10g27190.1, LOC_Os01g67134.1, LOC_Os03g59310.1, LOC_Os12g38000.1, LOC_Os02g13530.1, LOC_Os03g49610.1, LOC_Os07g43510.1, LOC_Os01g54540.1, LOC_Os09g39540.1, LOC…
Cellular Component	3	GO:0030312	external encapsulating structure	1.31829e-26	7.48129e-25	25995	943	6100	365	LOC_Os06g04250.1, LOC_Os12g36810.1, LOC_Os06g48160.1, LOC_Os06g37080.1, LOC_Os06g04830.1, LOC_Os10g18820.1, LOC_Os08g35090.1, LOC_Os07g38730.1, LOC_Os01g71830.1, LOC_Os03g61970.1, LOC_Os03g63390.1, LOC_Os12g02310.1, LOC_Os03g14130.1, LOC_Os11g06390.1, LOC_Os03g60880.2, LOC_Os07g46480.1, LOC_Os06g35480.1, LOC_Os07g10620.1, LOC_Os07g32660.1, LOC_Os01g72510.1, LOC_Os05g33644.1, LOC_Os03g49610.1, LOC…
Cellular Component	4	GO:0005618	cell wall	5.82088e-26	2.64268e-24	25995	933	6100	360	LOC_Os06g04250.1, LOC_Os12g36810.1, LOC_Os06g48160.1, LOC_Os06g37080.1, LOC_Os06g04830.1, LOC_Os10g18820.1, LOC_Os08g35090.1, LOC_Os07g38730.1, LOC_Os01g71830.1, LOC_Os03g61970.1, LOC_Os12g02310.1, LOC_Os03g14130.1, LOC_Os11g06390.1, LOC_Os03g60880.2, LOC_Os07g46480.1, LOC_Os06g35480.1, LOC_Os07g10620.1, LOC_Os07g32660.1, LOC_Os01g72510.1, LOC_Os05g33644.1, LOC_Os03g49610.1, LOC_Os03g01800.1, LOC…
Cellular Component	5	GO:0005730	nucleolus	5.3188e-25	2.01228e-23	25995	361	6100	174	LOC_Os11g05160.1, LOC_Os08g32690.1, LOC_Os03g51200.1, LOC_Os01g60810.1, LOC_Os12g41930.1, LOC_Os02g43930.1, LOC_Os02g37430.1, LOC_Os02g49310.1, LOC_Os01g68160.1, LOC_Os12g42150.1, LOC_Os02g01560.1, LOC_Os06g18830.1, LOC_Os08g06040.1, LOC_Os10g27050.1, LOC_Os08g16610.1, LOC_Os11g47760.1, LOC_Os03g61970.1, LOC_Os06g02510.2, LOC_Os07g40930.1, LOC_Os03g13800.1, LOC_Os04g56590.1, LOC_Os11g06390.1, LOC…
Cellular Component	2	GO:0110165	cellular anatomical entity	1.21206e-24	3.93054e-23	25995	14339	6100	3710	LOC_Os08g39740.1, LOC_Os06g10170.1, LOC_Os07g09330.1, LOC_Os06g11320.1, LOC_Os05g39050.1, LOC_Os07g37640.1, LOC_Os03g59070.1, LOC_Os11g07250.1, LOC_Os03g48626.1, LOC_Os03g13040.1, LOC_Os05g42000.1, LOC_Os05g11750.2, LOC_Os03g55990.1, LOC_Os08g38600.1, LOC_Os01g12520.1, LOC_Os11g19480.1, LOC_Os04g38220.1, LOC_Os07g36500.1, LOC_Os07g12150.1, LOC_Os04g31340.1, LOC_Os09g30380.1, LOC_Os04g41040.1, LOC…
										LOC_Os0g33190.1, LOC_Os05g04190.1, LOC_Os06g04870.1, LOC_Os10g40730.1, LOC_Os01g49024.1, LOC_Os03g61080.2, LOC_Os01g33050.2, LOC_Os03g58430.1, LOC_Os02g37580.1, LOC_Os10g28440.1, LOC_Os01g39780.1, LOC_Os06g09660.1, LOC_Os10g26690.1, LOC_Os01g05480.3, LOC_Os03g57490.1, LOC_Os02g43280.1, LOC_Os06g16290.1, LOC_Os09g20630.1, LOC_Os02g01540.1, LOC_Os03g40270.1, LOC_Os01g70890.1, LOC_Os06g03050.1, LOC_…
										LOC_Os12g05260.1, LOC_Os04g57610.1, LOC_Os11g26160.1, LOC_Os01g12440.1, LOC_Os03g63760.1, LOC_Os04g58910.1, LOC_Os05g51150.1, LOC_Os10g33900.1, LOC_Os02g48390.1, LOC_Os11g31570.1, LOC_Os01g01060.1, LOC_Os03g17940.1, LOC_Os04g56670.2, LOC_Os01g47550.1, LOC_Os11g35310.1, LOC_Os03g11570.1, LOC_Os04g39840.1, LOC_Os05g01600.2, LOC_Os01g49660.1, LOC_Os08g29854.1, LOC_Os04g26350.1, LOC_Os04g54810.1, LOC…
Cellular Component	4	GO:0005794	Golgi apparatus	4.59339e-24	1.30337e-22	25995	355	6100	170	LOC_Os02g11840.1, LOC_Os10g42770.1, LOC_Os03g50340.1, LOC_Os12g02390.1, LOC_Os11g08370.1, LOC_Os07g48430.1, LOC_Os03g18890.1, LOC_Os04g51120.1, LOC_Os07g48370.1, LOC_Os11g01380.1, LOC_Os06g36050.1, LOC_Os01g48440.1, LOC_Os02g06400.1, LOC_Os07g49370.1, LOC_Os08g06470.1, LOC_Os02g48880.1, LOC_Os06g13760.1, LOC_Os04g41970.1, LOC_Os12g36890.1, LOC_Os03g56380.1, LOC_Os02g29530.1, LOC_Os01g01640.1, LOC…
Cellular Component	3	GO:0005829	cytosol	7.90351e-24	1.99344e-22	25995	2261	6100	730	LOC_Os08g03640.1, LOC_Os10g32550.1, LOC_Os06g21480.1, LOC_Os02g07890.2, LOC_Os09g08720.1, LOC_Os09g17850.1, LOC_Os09g32210.1, LOC_Os05g31490.1, LOC_Os06g11320.1, LOC_Os07g37640.1, LOC_Os05g39050.1, LOC_Os01g13080.1, LOC_Os11g47330.1, LOC_Os02g55370.1, LOC_Os12g09580.1, LOC_Os04g52361.1, LOC_Os03g29740.1, LOC_Os03g05980.1, LOC_Os10g27190.1, LOC_Os05g46580.1, LOC_Os01g67134.1, LOC_Os04g50060.1, LOC…
Cellular Component	3	GO:0012505	endomembrane system	1.72934e-22	3.9256e-21	25995	1058	6100	386	LOC_Os03g07580.1, LOC_Os06g10170.1, LOC_Os03g18890.1, LOC_Os07g48370.1, LOC_Os05g27520.2, LOC_Os11g32240.1, LOC_Os03g05520.1, LOC_Os12g25210.1, LOC_Os02g06400.1, LOC_Os02g01010.1, LOC_Os02g48880.1, LOC_Os04g41970.1, LOC_Os02g02040.1, LOC_Os05g42000.1, LOC_Os03g18190.1, LOC_Os01g59930.1, LOC_Os03g13380.1, LOC_Os04g32950.1, LOC_Os05g46240.1, LOC_Os07g36610.1, LOC_Os06g35814.1, LOC_Os01g34560.1, LOC…
Cellular Component	3	GO:0071944	cell periphery	4.56216e-21	9.41464e-20	25995	3828	6100	1130	LOC_Os02g40664.1, LOC_Os08g34120.1, LOC_Os06g21480.1, LOC_Os06g04830.1, LOC_Os05g39050.1, LOC_Os01g65380.1, LOC_Os07g40930.1, LOC_Os11g07250.1, LOC_Os04g41970.1, LOC_Os02g02040.1, LOC_Os11g01300.1, LOC_Os01g67134.1, LOC_Os03g60880.2, LOC_Os12g38000.1, LOC_Os05g11750.2, LOC_Os05g45210.1, LOC_Os06g45710.1, LOC_Os01g07630.1, LOC_Os08g38600.1, LOC_Os11g19480.1, LOC_Os07g36500.1, LOC_Os10g35180.1, LOC…
Cellular Component	5	GO:0005856	cytoskeleton	1.00983e-17	1.91026e-16	25995	201	6100	103	LOC_Os05g06450.1, LOC_Os01g60810.1, LOC_Os04g51120.1, LOC_Os04g53760.1, LOC_Os02g57120.1, LOC_Os02g40430.1, LOC_Os07g38730.1, LOC_Os03g61970.1, LOC_Os02g02790.1, LOC_Os06g40840.1, LOC_Os04g54940.1, LOC_Os11g06390.1, LOC_Os05g48240.1, LOC_Os09g27700.1, LOC_Os02g57150.1, LOC_Os10g36650.1, LOC_Os03g15940.1, LOC_Os04g42330.1, LOC_Os08g28190.1, LOC_Os12g06660.1, LOC_Os01g64490.1, LOC_Os04g07130.1, LOC…
Cellular Component	3	GO:0031974	membrane-enclosed lumen	3.3385e-17	5.05226e-16	25995	558	6100	219	LOC_Os08g32690.1, LOC_Os01g60810.1, LOC_Os12g41930.1, LOC_Os12g42150.1, LOC_Os06g18830.1, LOC_Os03g18720.1, LOC_Os08g06040.1, LOC_Os08g16610.1, LOC_Os03g61970.1, LOC_Os07g40930.1, LOC_Os07g42395.1, LOC_Os03g13800.1, LOC_Os04g56590.1, LOC_Os11g06390.1, LOC_Os01g67134.1, LOC_Os02g13530.1, LOC_Os12g06200.1, LOC_Os12g06660.1, LOC_Os04g41040.1, LOC_Os01g02170.1, LOC_Os03g61560.1, LOC_Os01g62230.1, LOC…
Cellular Component	4	GO:0043233	organelle lumen	3.3385e-17	5.05226e-16	25995	558	6100	219	LOC_Os08g32690.1, LOC_Os01g60810.1, LOC_Os12g41930.1, LOC_Os12g42150.1, LOC_Os06g18830.1, LOC_Os03g18720.1, LOC_Os08g06040.1, LOC_Os08g16610.1, LOC_Os03g61970.1, LOC_Os07g40930.1, LOC_Os07g42395.1, LOC_Os03g13800.1, LOC_Os04g56590.1, LOC_Os11g06390.1, LOC_Os01g67134.1, LOC_Os02g13530.1, LOC_Os12g06200.1, LOC_Os12g06660.1, LOC_Os04g41040.1, LOC_Os01g02170.1, LOC_Os03g61560.1, LOC_Os01g62230.1, LOC…
Cellular Component	4	GO:0070013	intracellular organelle lumen	3.3385e-17	5.05226e-16	25995	558	6100	219	LOC_Os08g32690.1, LOC_Os01g60810.1, LOC_Os12g41930.1, LOC_Os12g42150.1, LOC_Os06g18830.1, LOC_Os03g18720.1, LOC_Os08g06040.1, LOC_Os08g16610.1, LOC_Os03g61970.1, LOC_Os07g40930.1, LOC_Os07g42395.1, LOC_Os03g13800.1, LOC_Os04g56590.1, LOC_Os11g06390.1, LOC_Os01g67134.1, LOC_Os02g13530.1, LOC_Os12g06200.1, LOC_Os12g06660.1, LOC_Os04g41040.1, LOC_Os01g02170.1, LOC_Os03g61560.1, LOC_Os01g62230.1, LOC…
Cellular Component	3	GO:0043226	organelle	4.02547e-17	5.71114e-16	25995	8934	6100	2369	LOC_Os08g39740.1, LOC_Os06g10170.1, LOC_Os02g17360.1, LOC_Os07g09330.1, LOC_Os10g38740.1, LOC_Os04g37760.1, LOC_Os05g39050.1, LOC_Os12g06610.1, LOC_Os12g41060.1, LOC_Os10g40420.1, LOC_Os02g55370.1, LOC_Os04g52361.1, LOC_Os02g06400.1, LOC_Os04g41970.1, LOC_Os03g48626.1, LOC_Os12g38000.1, LOC_Os05g42000.1, LOC_Os03g55990.1, LOC_Os03g18190.1, LOC_Os01g12520.1, LOC_Os01g54540.1, LOC_Os07g36500.1, LOC…
										LOC_Os03g4340.1, LOC_Os01g43580.1, LOC_Os08g41530.1, LOC_Os03g06200.1, LOC_Os01g13210.1, LOC_Os04g54410.1, LOC_Os01g12160.1, LOC_Os02g41770.1, LOC_Os04g50204.1, LOC_Os09g38740.1, LOC_Os09g33580.2, LOC_Os05g01230.1, LOC_Os03g04490.1, LOC_Os08g41890.1, LOC_Os06g07580.1, LOC_Os05g49920.1, LOC_Os11g05880.1, LOC_Os05g41180.1, LOC_Os03g12230.1, LOC_Os06g51510.1, LOC_Os12g24170.1, LOC_Os03g61330.2, LOC_…
Cellular Component	3	GO:0043229	intracellular organelle	4.35947e-17	5.82118e-16	25995	8927	6100	2367	LOC_Os08g39740.1, LOC_Os06g10170.1, LOC_Os02g17360.1, LOC_Os07g09330.1, LOC_Os10g38740.1, LOC_Os04g37760.1, LOC_Os05g39050.1, LOC_Os12g06610.1, LOC_Os12g41060.1, LOC_Os10g40420.1, LOC_Os02g55370.1, LOC_Os04g52361.1, LOC_Os02g06400.1, LOC_Os04g41970.1, LOC_Os03g48626.1, LOC_Os12g38000.1, LOC_Os05g42000.1, LOC_Os03g55990.1, LOC_Os03g18190.1, LOC_Os01g12520.1, LOC_Os01g54540.1, LOC_Os07g36500.1, LOC…
										LOC_Os01g4350.1, LOC_Os08g41530.1, LOC_Os03g06200.1, LOC_Os01g13210.1, LOC_Os04g54410.1, LOC_Os01g12160.1, LOC_Os02g41770.1, LOC_Os04g50204.1, LOC_Os09g38740.1, LOC_Os09g33580.2, LOC_Os05g01230.1, LOC_Os03g04490.1, LOC_Os08g41890.1, LOC_Os06g07580.1, LOC_Os05g49920.1, LOC_Os11g05880.1, LOC_Os05g41180.1, LOC_Os03g12230.1, LOC_Os06g51510.1, LOC_Os12g24170.1, LOC_Os03g61330.2, LOC_Os01g48960.1, LOC_…
Cellular Component	1	GO:0005575	cellular_component	5.06197e-17	6.3837e-16	25995	19015	6100	4711	LOC_Os03g02190.1, LOC_Os08g39740.1, LOC_Os06g10170.1, LOC_Os02g52314.1, LOC_Os07g09330.1, LOC_Os06g11320.1, LOC_Os05g39050.1, LOC_Os07g37640.1, LOC_Os03g59070.1, LOC_Os03g05750.1, LOC_Os03g52320.1, LOC_Os11g07250.1, LOC_Os03g48626.1, LOC_Os01g08310.1, LOC_Os03g13040.1, LOC_Os03g02200.1, LOC_Os01g01670.2, LOC_Os05g42000.1, LOC_Os05g11750.2, LOC_Os03g55990.1, LOC_Os08g38600.1, LOC_Os01g12520.1, LOC…
										LOC_Os08g41530.1, LOC_Os01g13210.1, LOC_Os06g46500.1, LOC_Os03g18310.1, LOC_Os04g55570.1, LOC_Os06g36700.1, LOC_Os07g26440.1, LOC_Os06g12230.1, LOC_Os03g04490.1, LOC_Os05g09600.3, LOC_Os07g03730.1, LOC_Os02g51370.1, LOC_Os10g05970.1, LOC_Os03g03034.1, LOC_Os08g41890.1, LOC_Os06g07580.1, LOC_Os11g05880.1, LOC_Os05g41180.1, LOC_Os09g27890.1, LOC_Os06g51510.1, LOC_Os04g47700.1, LOC_Os03g61330.2, LOC…
										LOC_Os0g50820.1, LOC_Os03g37970.1, LOC_Os03g17760.1, LOC_Os03g46410.1, LOC_Os03g25050.1, LOC_Os09g25620.1, LOC_Os05g41440.1, LOC_Os03g18910.1, LOC_Os06g13020.1, LOC_Os09g29630.1, LOC_Os05g14590.1, LOC_Os12g39160.1, LOC_Os09g07820.1, LOC_Os06g14280.1, LOC_Os08g15420.1, LOC_Os07g29320.1, LOC_Os02g05470.1, LOC_Os11g06010.1, LOC_Os07g18158.1, LOC_Os11g47770.1, LOC_Os09g38772.1, LOC_Os03g64210.1, LOC_…
Cellular Component	5	GO:0031981	nuclear lumen	2.418e-15	2.88888e-14	25995	534	6100	206	LOC_Os08g32690.1, LOC_Os01g60810.1, LOC_Os12g41930.1, LOC_Os12g42150.1, LOC_Os06g18830.1, LOC_Os08g06040.1, LOC_Os03g18720.1, LOC_Os08g16610.1, LOC_Os03g61970.1, LOC_Os07g40930.1, LOC_Os07g42395.1, LOC_Os03g13800.1, LOC_Os04g56590.1, LOC_Os11g06390.1, LOC_Os01g67134.1, LOC_Os02g13530.1, LOC_Os12g06200.1, LOC_Os12g06660.1, LOC_Os04g41040.1, LOC_Os01g02170.1, LOC_Os03g61560.1, LOC_Os01g62230.1, LOC…
Cellular Component	2	GO:0005622	intracellular	8.85961e-14	1.00557e-12	25995	11000	6100	2831	LOC_Os08g39740.1, LOC_Os06g10170.1, LOC_Os02g17360.1, LOC_Os07g09330.1, LOC_Os06g11320.1, LOC_Os10g38740.1, LOC_Os04g37760.1, LOC_Os05g39050.1, LOC_Os12g06610.1, LOC_Os12g41060.1, LOC_Os07g37640.1, LOC_Os10g40420.1, LOC_Os02g55370.1, LOC_Os04g52361.1, LOC_Os02g06400.1, LOC_Os04g41970.1, LOC_Os03g48626.1, LOC_Os01g08310.1, LOC_Os11g05650.1, LOC_Os12g38000.1, LOC_Os05g42000.1, LOC_Os03g55990.1, LOC…
										LOC_Os12g04370.1, LOC_Os07g34950.1, LOC_Os01g55740.1, LOC_Os09g36860.1, LOC_Os11g02270.1, LOC_Os07g26740.1, LOC_Os01g64170.1, LOC_Os11g35050.1, LOC_Os06g32730.1, LOC_Os02g51430.1, LOC_Os02g10540.1, LOC_Os01g07910.1, LOC_Os05g51540.1, LOC_Os01g10850.1, LOC_Os08g21840.1, LOC_Os01g40200.1, LOC_Os01g04120.1, LOC_Os10g29310.1, LOC_Os08g38300.1, LOC_Os03g24180.1, LOC_Os06g07160.1, LOC_Os09g11250.1, LOC…
Cellular Component	3	GO:0016020	membrane	3.17947e-13	3.43686e-12	25995	6383	6100	1712	LOC_Os09g32968.2, LOC_Os06g10170.1, LOC_Os02g17360.1, LOC_Os05g39050.1, LOC_Os03g59070.1, LOC_Os10g40420.1, LOC_Os01g65380.1, LOC_Os04g52361.1, LOC_Os11g07250.1, LOC_Os04g41970.1, LOC_Os03g13040.1, LOC_Os12g38000.1, LOC_Os05g11750.2, LOC_Os05g38720.1, LOC_Os08g38600.1, LOC_Os03g18190.1, LOC_Os01g12520.1, LOC_Os11g19480.1, LOC_Os04g38220.1, LOC_Os07g36500.1, LOC_Os10g35180.1, LOC_Os08g28080.1, LOC…
Cellular Component	3	GO:0005737	cytoplasm	1.251e-12	1.29081e-11	25995	8351	6100	2185	LOC_Os08g39740.1, LOC_Os06g10170.1, LOC_Os02g17360.1, LOC_Os07g09330.1, LOC_Os06g11320.1, LOC_Os04g37760.1, LOC_Os10g38740.1, LOC_Os05g39050.1, LOC_Os07g37640.1, LOC_Os10g40420.1, LOC_Os02g55370.1, LOC_Os02g06400.1, LOC_Os04g52361.1, LOC_Os04g41970.1, LOC_Os03g48626.1, LOC_Os11g05650.1, LOC_Os05g42000.1, LOC_Os12g38000.1, LOC_Os04g49990.1, LOC_Os01g12520.1, LOC_Os03g18190.1, LOC_Os07g36500.1, LOC…
										LOC_Os09g0160.1, LOC_Os04g30800.2, LOC_Os06g49505.1, LOC_Os05g19150.1, LOC_Os03g14090.1, LOC_Os03g52630.1, LOC_Os03g15033.1, LOC_Os11g03400.1, LOC_Os05g30950.1, LOC_Os01g71230.1, LOC_Os01g24470.1, LOC_Os06g50850.1, LOC_Os05g04120.1, LOC_Os09g31270.1, LOC_Os10g42230.2, LOC_Os05g35290.1, LOC_Os03g27770.1, LOC_Os01g04260.1, LOC_Os06g05320.1, LOC_Os05g07280.1, LOC_Os12g31450.1, LOC_Os04g48940.2, LOC_…
Cellular Component	3	GO:0044815	DNA packaging complex	4.43891e-11	3.87551e-10	25995	46	6100	32	LOC_Os01g61920.1, LOC_Os10g39410.1, LOC_Os04g34240.1, LOC_Os05g51850.1, LOC_Os01g06010.1, LOC_Os05g39050.1, LOC_Os09g23730.1, LOC_Os06g06510.1, LOC_Os01g05630.1, LOC_Os05g36280.1, LOC_Os01g05610.1, LOC_Os08g38300.1, LOC_Os05g38560.1, LOC_Os01g05900.1, LOC_Os01g05970.1, LOC_Os05g38740.1, LOC_Os03g50355.1, LOC_Os01g64640.1, LOC_Os05g41080.1, LOC_Os08g33190.1, LOC_Os07g36500.1, LOC_Os05g49860.1, LOC…
Cellular Component	3	GO:0000785	chromatin	4.43891e-11	3.87551e-10	25995	46	6100	32	LOC_Os01g61920.1, LOC_Os10g39410.1, LOC_Os04g34240.1, LOC_Os05g51850.1, LOC_Os01g06010.1, LOC_Os05g39050.1, LOC_Os09g23730.1, LOC_Os06g06510.1, LOC_Os01g05630.1, LOC_Os05g36280.1, LOC_Os01g05610.1, LOC_Os08g38300.1, LOC_Os05g38560.1, LOC_Os01g05900.1, LOC_Os01g05970.1, LOC_Os05g38740.1, LOC_Os03g50355.1, LOC_Os01g64640.1, LOC_Os05g41080.1, LOC_Os08g33190.1, LOC_Os07g36500.1, LOC_Os05g49860.1, LOC…
Cellular Component	3	GO:0032993	protein-DNA complex	4.43891e-11	3.87551e-10	25995	46	6100	32	LOC_Os01g61920.1, LOC_Os10g39410.1, LOC_Os04g34240.1, LOC_Os05g51850.1, LOC_Os01g06010.1, LOC_Os05g39050.1, LOC_Os09g23730.1, LOC_Os06g06510.1, LOC_Os01g05630.1, LOC_Os05g36280.1, LOC_Os01g05610.1, LOC_Os08g38300.1, LOC_Os05g38560.1, LOC_Os01g05900.1, LOC_Os01g05970.1, LOC_Os05g38740.1, LOC_Os03g50355.1, LOC_Os01g64640.1, LOC_Os05g41080.1, LOC_Os08g33190.1, LOC_Os07g36500.1, LOC_Os05g49860.1, LOC…
Cellular Component	4	GO:0000786	nucleosome	4.43891e-11	3.87551e-10	25995	46	6100	32	LOC_Os01g61920.1, LOC_Os10g39410.1, LOC_Os04g34240.1, LOC_Os05g51850.1, LOC_Os01g06010.1, LOC_Os05g39050.1, LOC_Os09g23730.1, LOC_Os06g06510.1, LOC_Os01g05630.1, LOC_Os05g36280.1, LOC_Os01g05610.1, LOC_Os08g38300.1, LOC_Os05g38560.1, LOC_Os01g05900.1, LOC_Os01g05970.1, LOC_Os05g38740.1, LOC_Os03g50355.1, LOC_Os01g64640.1, LOC_Os05g41080.1, LOC_Os08g33190.1, LOC_Os07g36500.1, LOC_Os05g49860.1, LOC…
Cellular Component	5	GO:0005694	chromosome	1.29311e-10	1.08717e-09	25995	89	6100	49	LOC_Os10g39410.1, LOC_Os05g51850.1, LOC_Os05g39050.1, LOC_Os08g16610.1, LOC_Os09g23730.1, LOC_Os01g05610.1, LOC_Os11g34270.1, LOC_Os01g05900.1, LOC_Os01g05970.1, LOC_Os08g33190.1, LOC_Os07g36500.1, LOC_Os05g49860.1, LOC_Os06g08790.1, LOC_Os04g49420.1, LOC_Os04g39280.1, LOC_Os04g48060.1, LOC_Os06g06460.1, LOC_Os01g62230.1, LOC_Os05g41750.1, LOC_Os01g61920.1, LOC_Os08g06600.1, LOC_Os04g34240.1, LOC…
Cellular Component	4	GO:0005886	plasma membrane	1.49936e-10	1.21555e-09	25995	3069	6100	862	LOC_Os02g40664.1, LOC_Os08g34120.1, LOC_Os06g21480.1, LOC_Os05g39050.1, LOC_Os01g65380.1, LOC_Os07g40930.1, LOC_Os11g07250.1, LOC_Os04g41970.1, LOC_Os02g02040.1, LOC_Os11g01300.1, LOC_Os01g67134.1, LOC_Os12g38000.1, LOC_Os05g11750.2, LOC_Os05g45210.1, LOC_Os06g45710.1, LOC_Os01g07630.1, LOC_Os08g38600.1, LOC_Os11g19480.1, LOC_Os07g36500.1, LOC_Os10g35180.1, LOC_Os03g04950.1, LOC_Os01g13200.1, LOC…
Cellular Component	6	GO:0015630	microtubule cytoskeleton	1.18589e-08	9.28265e-08	25995	28	6100	21	LOC_Os05g06450.1, LOC_Os03g56810.1, LOC_Os09g27370.2, LOC_Os02g57150.1, LOC_Os05g34170.2, LOC_Os01g55510.1, LOC_Os01g59150.1, LOC_Os03g51600.1, LOC_Os04g42330.1, LOC_Os07g38730.1, LOC_Os11g14220.1, LOC_Os12g41290.1, LOC_Os02g36990.1, LOC_Os02g16909.2, LOC_Os03g45920.1, LOC_Os01g18050.1, LOC_Os02g07060.1, LOC_Os04g47906.2, LOC_Os05g06260.1, LOC_Os03g01530.1, LOC_Os06g46000.1
Cellular Component	4	GO:0043231	intracellular membrane-bounded organelle	2.86279e-08	2.16618e-07	25995	8538	6100	2179	LOC_Os08g39740.1, LOC_Os06g10170.1, LOC_Os02g17360.1, LOC_Os07g09330.1, LOC_Os04g37760.1, LOC_Os10g38740.1, LOC_Os05g39050.1, LOC_Os12g06610.1, LOC_Os12g41060.1, LOC_Os10g40420.1, LOC_Os02g06400.1, LOC_Os04g41970.1, LOC_Os03g48626.1, LOC_Os05g42000.1, LOC_Os12g38000.1, LOC_Os03g55990.1, LOC_Os01g12520.1, LOC_Os03g18190.1, LOC_Os07g36500.1, LOC_Os01g54540.1, LOC_Os07g12150.1, LOC_Os03g25960.1, LOC…
										LOC_Os08g3630.1, LOC_Os05g19150.1, LOC_Os03g14090.1, LOC_Os03g52630.1, LOC_Os03g15033.1, LOC_Os11g03400.1, LOC_Os05g30950.1, LOC_Os10g02814.1, LOC_Os06g50850.1, LOC_Os05g04120.1, LOC_Os09g31270.1, LOC_Os03g27770.1, LOC_Os01g04260.1, LOC_Os02g10760.1, LOC_Os05g07280.1, LOC_Os12g31450.1, LOC_Os04g48940.2, LOC_Os01g53890.1, LOC_Os07g48920.1, LOC_Os02g43690.3, LOC_Os06g22960.1, LOC_Os06g12150.1, LOC_…
Cellular Component	4	GO:0043227	membrane-bounded organelle	3.4332e-08	2.51399e-07	25995	8605	6100	2194	LOC_Os08g39740.1, LOC_Os06g10170.1, LOC_Os02g17360.1, LOC_Os07g09330.1, LOC_Os04g37760.1, LOC_Os10g38740.1, LOC_Os05g39050.1, LOC_Os12g06610.1, LOC_Os12g41060.1, LOC_Os10g40420.1, LOC_Os02g06400.1, LOC_Os04g41970.1, LOC_Os03g48626.1, LOC_Os05g42000.1, LOC_Os12g38000.1, LOC_Os03g55990.1, LOC_Os01g12520.1, LOC_Os03g18190.1, LOC_Os07g36500.1, LOC_Os01g54540.1, LOC_Os07g12150.1, LOC_Os03g25960.1, LOC…
										LOC_Os07g4640.1, LOC_Os06g51430.1, LOC_Os03g55090.1, LOC_Os02g07230.1, LOC_Os05g41750.1, LOC_Os01g33090.1, LOC_Os05g06430.1, LOC_Os02g07870.1, LOC_Os06g05880.1, LOC_Os03g53150.1, LOC_Os09g01650.1, LOC_Os04g30800.2, LOC_Os05g03740.1, LOC_Os06g49505.1, LOC_Os08g36390.1, LOC_Os05g19150.1, LOC_Os03g14090.1, LOC_Os03g52630.1, LOC_Os03g15033.1, LOC_Os11g03400.1, LOC_Os05g30950.1, LOC_Os10g02814.1, LOC_…
Cellular Component	4	GO:0005739	mitochondrion	3.76637e-08	2.67177e-07	25995	1135	6100	344	LOC_Os05g46290.1, LOC_Os05g06450.1, LOC_Os10g32550.1, LOC_Os02g17360.1, LOC_Os06g37430.1, LOC_Os06g10230.1, LOC_Os01g58080.1, LOC_Os11g20360.2, LOC_Os06g02420.1, LOC_Os04g37760.1, LOC_Os07g49520.1, LOC_Os08g15170.1, LOC_Os02g53720.1, LOC_Os03g61970.1, LOC_Os02g01010.1, LOC_Os03g58800.1, LOC_Os01g73950.1, LOC_Os03g58040.1, LOC_Os05g33380.1, LOC_Os02g29530.1, LOC_Os11g06390.1, LOC_Os03g50430.1, LOC…
Cellular Component	4	GO:0048475	coated membrane	8.6882e-08	5.80065e-07	25995	44	6100	27	LOC_Os02g11840.1, LOC_Os03g50340.1, LOC_Os02g56110.1, LOC_Os11g01380.1, LOC_Os07g10150.1, LOC_Os07g46540.1, LOC_Os03g02150.1, LOC_Os04g33690.1, LOC_Os03g23950.1, LOC_Os09g04110.1, LOC_Os05g46550.1, LOC_Os04g55200.1, LOC_Os03g50350.1, LOC_Os02g11830.2, LOC_Os01g32880.1, LOC_Os06g51510.1, LOC_Os03g12590.1, LOC_Os08g28080.1, LOC_Os05g24601.1, LOC_Os07g42810.2, LOC_Os02g46510.1, LOC_Os06g05180.3, LOC…
Cellular Component	4	GO:0030117	membrane coat	8.6882e-08	5.80065e-07	25995	44	6100	27	LOC_Os02g11840.1, LOC_Os03g50340.1, LOC_Os02g56110.1, LOC_Os11g01380.1, LOC_Os07g10150.1, LOC_Os07g46540.1, LOC_Os04g33690.1, LOC_Os03g02150.1, LOC_Os03g23950.1, LOC_Os09g04110.1, LOC_Os05g46550.1, LOC_Os04g55200.1, LOC_Os03g50350.1, LOC_Os02g11830.2, LOC_Os01g32880.1, LOC_Os06g51510.1, LOC_Os03g12590.1, LOC_Os08g28080.1, LOC_Os05g24601.1, LOC_Os07g42810.2, LOC_Os02g46510.1, LOC_Os09g28610.1, LOC…
Cellular Component	3	GO:0005576	extracellular region	1.05253e-07	6.82642e-07	25995	591	6100	194	LOC_Os06g05630.1, LOC_Os06g48160.1, LOC_Os04g49410.1, LOC_Os01g15320.1, LOC_Os03g63390.1, LOC_Os12g02310.1, LOC_Os06g41700.1, LOC_Os12g37840.1, LOC_Os06g35480.1, LOC_Os07g32660.1, LOC_Os01g72510.1, LOC_Os05g33644.1, LOC_Os06g45710.1, LOC_Os03g01800.1, LOC_Os01g16240.1, LOC_Os01g46380.1, LOC_Os01g25540.1, LOC_Os03g50140.1, LOC_Os10g30550.1, LOC_Os08g13920.1, LOC_Os08g31030.1, LOC_Os01g46610.1, LOC…
Cellular Component	3	GO:0099080	supramolecular complex	4.16624e-07	2.36434e-06	25995	15	6100	13	LOC_Os05g06450.1, LOC_Os03g56810.1, LOC_Os02g57150.1, LOC_Os05g34170.2, LOC_Os01g59150.1, LOC_Os03g51600.1, LOC_Os07g38730.1, LOC_Os11g14220.1, LOC_Os03g45920.1, LOC_Os01g18050.1, LOC_Os02g07060.1, LOC_Os03g01530.1, LOC_Os06g46000.1
Cellular Component	4	GO:0099081	supramolecular polymer	4.16624e-07	2.36434e-06	25995	15	6100	13	LOC_Os05g06450.1, LOC_Os03g56810.1, LOC_Os02g57150.1, LOC_Os05g34170.2, LOC_Os01g59150.1, LOC_Os03g51600.1, LOC_Os07g38730.1, LOC_Os11g14220.1, LOC_Os03g45920.1, LOC_Os01g18050.1, LOC_Os02g07060.1, LOC_Os03g01530.1, LOC_Os06g46000.1
Cellular Component	5	GO:0099512	supramolecular fiber	4.16624e-07	2.36434e-06	25995	15	6100	13	LOC_Os05g06450.1, LOC_Os03g56810.1, LOC_Os02g57150.1, LOC_Os05g34170.2, LOC_Os01g59150.1, LOC_Os03g51600.1, LOC_Os07g38730.1, LOC_Os11g14220.1, LOC_Os03g45920.1, LOC_Os01g18050.1, LOC_Os02g07060.1, LOC_Os03g01530.1, LOC_Os06g46000.1
Cellular Component	6	GO:0099513	polymeric cytoskeletal fiber	4.16624e-07	2.36434e-06	25995	15	6100	13	LOC_Os05g06450.1, LOC_Os03g56810.1, LOC_Os02g57150.1, LOC_Os05g34170.2, LOC_Os01g59150.1, LOC_Os03g51600.1, LOC_Os07g38730.1, LOC_Os11g14220.1, LOC_Os03g45920.1, LOC_Os01g18050.1, LOC_Os02g07060.1, LOC_Os03g01530.1, LOC_Os06g46000.1
Cellular Component	7	GO:0005874	microtubule	4.16624e-07	2.36434e-06	25995	15	6100	13	LOC_Os05g06450.1, LOC_Os03g56810.1, LOC_Os02g57150.1, LOC_Os05g34170.2, LOC_Os01g59150.1, LOC_Os03g51600.1, LOC_Os07g38730.1, LOC_Os11g14220.1, LOC_Os03g45920.1, LOC_Os01g18050.1, LOC_Os02g07060.1, LOC_Os03g01530.1, LOC_Os06g46000.1
Cellular Component	4	GO:0005773	vacuole	6.52405e-07	3.6121e-06	25995	1230	6100	361	LOC_Os05g46290.1, LOC_Os11g34710.1, LOC_Os10g32550.1, LOC_Os09g32210.1, LOC_Os07g14160.1, LOC_Os12g36810.1, LOC_Os06g09930.1, LOC_Os06g49310.1, LOC_Os05g39050.1, LOC_Os07g33954.1, LOC_Os01g71830.1, LOC_Os02g01010.1, LOC_Os03g25440.1, LOC_Os02g02790.1, LOC_Os09g08430.1, LOC_Os12g37840.1, LOC_Os05g51420.1, LOC_Os03g48626.1, LOC_Os01g67134.1, LOC_Os05g48240.1, LOC_Os03g60880.2, LOC_Os01g39770.1, LOC…
Cellular Component	4	GO:0005783	endoplasmic reticulum	4.04024e-06	2.18365e-05	25995	565	6100	179	LOC_Os01g61170.1, LOC_Os06g10170.1, LOC_Os03g02920.1, LOC_Os04g45720.1, LOC_Os05g27520.2, LOC_Os11g32240.1, LOC_Os01g03760.1, LOC_Os03g05520.1, LOC_Os12g25210.1, LOC_Os03g56820.1, LOC_Os05g23600.1, LOC_Os05g19040.1, LOC_Os02g01010.1, LOC_Os03g25440.1, LOC_Os03g58790.1, LOC_Os03g21080.1, LOC_Os08g17870.1, LOC_Os05g42000.1, LOC_Os11g41900.1, LOC_Os03g59040.1, LOC_Os03g19452.1, LOC_Os04g02640.1, LOC…
Cellular Component	5	GO:0005634	nucleus	8.24791e-06	4.35413e-05	25995	3195	6100	848	LOC_Os07g46540.1, LOC_Os12g06610.1, LOC_Os05g39050.1, LOC_Os12g41060.1, LOC_Os07g40930.1, LOC_Os01g67134.1, LOC_Os05g43610.1, LOC_Os04g50060.1, LOC_Os03g55990.1, LOC_Os06g45710.1, LOC_Os03g18190.1, LOC_Os07g36500.1, LOC_Os05g02040.1, LOC_Os04g41040.1, LOC_Os09g10980.1, LOC_Os02g37920.1, LOC_Os03g61560.1, LOC_Os04g35010.1, LOC_Os09g19560.1, LOC_Os10g28230.1, LOC_Os01g63780.1, LOC_Os05g41880.1, LOC…
Cellular Component	4	GO:0031967	organelle envelope	1.29165e-05	6.66373e-05	25995	151	6100	59	LOC_Os03g07580.1, LOC_Os09g28019.1, LOC_Os01g28690.2, LOC_Os01g69250.1, LOC_Os05g45740.2, LOC_Os02g48610.2, LOC_Os08g15170.1, LOC_Os02g04970.1, LOC_Os03g56190.1, LOC_Os12g03540.1, LOC_Os03g61019.1, LOC_Os08g38890.1, LOC_Os08g16600.1, LOC_Os03g11060.1, LOC_Os02g29400.1, LOC_Os08g42380.1, LOC_Os02g27470.1, LOC_Os03g18190.1, LOC_Os04g49220.1, LOC_Os02g36974.1, LOC_Os03g10510.1, LOC_Os07g19494.1, LOC…
Cellular Component	2	GO:0032991	protein-containing complex	2.52144e-05	0.000127192	25995	682	6100	206	LOC_Os03g07580.1, LOC_Os06g13670.1, LOC_Os07g10150.1, LOC_Os01g28690.2, LOC_Os03g08440.1, LOC_Os07g46540.1, LOC_Os10g34670.1, LOC_Os04g33690.1, LOC_Os12g25210.1, LOC_Os05g39050.1, LOC_Os08g15170.1, LOC_Os01g74000.1, LOC_Os09g08430.1, LOC_Os04g39420.1, LOC_Os01g08310.1, LOC_Os02g48360.1, LOC_Os07g01480.1, LOC_Os04g35530.1, LOC_Os01g05970.1, LOC_Os02g26440.1, LOC_Os12g06200.1, LOC_Os07g36500.1, LOC…
Cellular Component	4	GO:0044391	ribosomal subunit	4.66597e-05	0.000230255	25995	34	6100	19	LOC_Os08g41810.1, LOC_Os06g35470.1, LOC_Os11g05370.1, LOC_Os03g08440.1, LOC_Os11g29190.1, LOC_Os01g64090.1, LOC_Os01g04730.1, LOC_Os08g21840.1, LOC_Os07g42450.1, LOC_Os10g26690.1, LOC_Os12g42180.1, LOC_Os08g44380.1, LOC_Os02g21660.1, LOC_Os01g01060.1, LOC_Os09g08430.1, LOC_Os03g28410.1, LOC_Os05g48422.1, LOC_Os01g42980.1, LOC_Os12g05430.1
Cellular Component	4	GO:0048046	apoplast	5.13066e-05	0.0002478	25995	29	6100	17	LOC_Os06g48180.1, LOC_Os06g48170.1, LOC_Os03g63760.1, LOC_Os10g39840.1, LOC_Os06g48160.1, LOC_Os06g48200.1, LOC_Os03g01800.1, LOC_Os02g46910.1, LOC_Os04g51460.1, LOC_Os02g57770.1, LOC_Os03g13570.1, LOC_Os11g33270.1, LOC_Os09g23220.1, LOC_Os08g13920.1, LOC_Os10g02770.1, LOC_Os07g29750.1, LOC_Os07g34580.1
Cellular Component	4	GO:0009341	beta-galactosidase complex	7.0296e-05	0.000332441	25995	13	6100	10	LOC_Os05g35360.1, LOC_Os05g46200.1, LOC_Os01g65460.1, LOC_Os06g37560.1, LOC_Os03g15020.1, LOC_Os03g06940.1, LOC_Os12g24170.1, LOC_Os09g36810.1, LOC_Os01g39830.1, LOC_Os02g12730.1
Cellular Component	3	GO:0098798	mitochondrial protein complex	9.8833e-05	0.000457859	25995	25	6100	15	LOC_Os04g02670.1, LOC_Os08g42380.1, LOC_Os01g69250.1, LOC_Os01g49190.1, LOC_Os04g49220.1, LOC_Os05g45740.2, LOC_Os08g15170.1, LOC_Os05g47980.1, LOC_Os07g45300.1, LOC_Os03g56190.1, LOC_Os12g38310.1, LOC_Os03g61019.1, LOC_Os07g13950.1, LOC_Os03g02270.1, LOC_Os01g41610.2
Cellular Component	5	GO:0005798	Golgi-associated vesicle	0.000136437	0.000607279	25995	23	6100	14	LOC_Os03g50340.1, LOC_Os04g55200.1, LOC_Os03g50350.1, LOC_Os11g01380.1, LOC_Os07g10150.1, LOC_Os06g51510.1, LOC_Os04g33690.1, LOC_Os03g12590.1, LOC_Os09g28610.1, LOC_Os11g24560.1, LOC_Os11g07280.1, LOC_Os09g04110.1, LOC_Os12g01390.1, LOC_Os01g17430.1
Cellular Component	5	GO:0015934	large ribosomal subunit	0.000136437	0.000607279	25995	23	6100	14	LOC_Os08g41810.1, LOC_Os06g35470.1, LOC_Os11g05370.1, LOC_Os01g64090.1, LOC_Os01g04730.1, LOC_Os08g21840.1, LOC_Os10g26690.1, LOC_Os12g42180.1, LOC_Os08g44380.1, LOC_Os02g21660.1, LOC_Os09g08430.1, LOC_Os05g48422.1, LOC_Os01g42980.1, LOC_Os12g05430.1
Cellular Component	3	GO:1990904	ribonucleoprotein complex	0.00027617	0.00120559	25995	58	6100	26	LOC_Os11g05370.1, LOC_Os03g08440.1, LOC_Os11g29190.1, LOC_Os01g64090.1, LOC_Os06g14550.1, LOC_Os08g21840.1, LOC_Os07g42450.1, LOC_Os11g19220.1, LOC_Os10g26690.1, LOC_Os08g44380.1, LOC_Os11g37080.1, LOC_Os09g08430.1, LOC_Os06g43690.1, LOC_Os03g22320.1, LOC_Os04g50660.1, LOC_Os12g05430.1, LOC_Os08g41810.1, LOC_Os06g35470.1, LOC_Os01g04730.1, LOC_Os12g42180.1, LOC_Os02g21660.1, LOC_Os01g01060.1, LOC…
Cellular Component	3	GO:0031975	envelope	0.00029618	0.00126855	25995	173	6100	61	LOC_Os03g07580.1, LOC_Os09g28019.1, LOC_Os01g28690.2, LOC_Os01g69250.1, LOC_Os05g45740.2, LOC_Os02g48610.2, LOC_Os08g15170.1, LOC_Os02g04970.1, LOC_Os03g56190.1, LOC_Os12g03540.1, LOC_Os03g61019.1, LOC_Os07g33790.1, LOC_Os08g38890.1, LOC_Os08g16600.1, LOC_Os03g11060.1, LOC_Os02g29400.1, LOC_Os08g42380.1, LOC_Os02g27470.1, LOC_Os03g18190.1, LOC_Os04g49220.1, LOC_Os02g36974.1, LOC_Os03g10510.1, LOC…
Cellular Component	5	GO:0005740	mitochondrial envelope	0.000335034	0.00140839	25995	74	6100	31	LOC_Os04g02670.1, LOC_Os01g69250.1, LOC_Os04g54410.1, LOC_Os05g45740.2, LOC_Os02g48610.2, LOC_Os08g15170.1, LOC_Os01g42650.1, LOC_Os03g56190.1, LOC_Os03g61019.1, LOC_Os07g13950.1, LOC_Os03g02270.1, LOC_Os01g41610.2, LOC_Os02g29400.1, LOC_Os08g42380.1, LOC_Os01g49190.1, LOC_Os01g51770.1, LOC_Os03g20750.1, LOC_Os04g49220.1, LOC_Os06g05080.1, LOC_Os03g10510.1, LOC_Os05g47980.1, LOC_Os07g45300.1, LOC…
Cellular Component	4	GO:0031090	organelle membrane	0.000801422	0.00330614	25995	151	6100	53	LOC_Os03g50340.1, LOC_Os11g01380.1, LOC_Os01g69250.1, LOC_Os04g33690.1, LOC_Os12g25210.1, LOC_Os05g45740.2, LOC_Os02g48610.2, LOC_Os01g68324.3, LOC_Os08g15170.1, LOC_Os03g56190.1, LOC_Os04g55200.1, LOC_Os03g50350.1, LOC_Os02g29400.1, LOC_Os07g10830.1, LOC_Os03g10510.1, LOC_Os04g36859.1, LOC_Os06g33210.1, LOC_Os06g49150.1, LOC_Os01g39810.1, LOC_Os12g37419.1, LOC_Os02g46320.1, LOC_Os09g28610.1, LOC…
Cellular Component	5	GO:0030659	cytoplasmic vesicle membrane	0.00092228	0.00330614	25995	21	6100	12	LOC_Os03g50340.1, LOC_Os04g55200.1, LOC_Os03g50350.1, LOC_Os11g01380.1, LOC_Os06g51510.1, LOC_Os04g33690.1, LOC_Os09g28610.1, LOC_Os11g24560.1, LOC_Os11g07280.1, LOC_Os09g04110.1, LOC_Os12g01390.1, LOC_Os01g17430.1
Cellular Component	5	GO:0030662	coated vesicle membrane	0.00092228	0.00330614	25995	21	6100	12	LOC_Os03g50340.1, LOC_Os04g55200.1, LOC_Os03g50350.1, LOC_Os11g01380.1, LOC_Os06g51510.1, LOC_Os04g33690.1, LOC_Os09g28610.1, LOC_Os11g24560.1, LOC_Os11g07280.1, LOC_Os09g04110.1, LOC_Os12g01390.1, LOC_Os01g17430.1
Cellular Component	5	GO:0030135	coated vesicle	0.00092228	0.00330614	25995	21	6100	12	LOC_Os03g50340.1, LOC_Os04g55200.1, LOC_Os03g50350.1, LOC_Os11g01380.1, LOC_Os06g51510.1, LOC_Os04g33690.1, LOC_Os09g28610.1, LOC_Os11g24560.1, LOC_Os11g07280.1, LOC_Os09g04110.1, LOC_Os12g01390.1, LOC_Os01g17430.1
Cellular Component	5	GO:0030120	vesicle coat	0.00092228	0.00330614	25995	21	6100	12	LOC_Os03g50340.1, LOC_Os04g55200.1, LOC_Os03g50350.1, LOC_Os11g01380.1, LOC_Os06g51510.1, LOC_Os04g33690.1, LOC_Os09g28610.1, LOC_Os11g24560.1, LOC_Os11g07280.1, LOC_Os09g04110.1, LOC_Os12g01390.1, LOC_Os01g17430.1
Cellular Component	5	GO:0030660	Golgi-associated vesicle membrane	0.00092228	0.00330614	25995	21	6100	12	LOC_Os03g50340.1, LOC_Os04g55200.1, LOC_Os03g50350.1, LOC_Os11g01380.1, LOC_Os06g51510.1, LOC_Os04g33690.1, LOC_Os09g28610.1, LOC_Os11g24560.1, LOC_Os11g07280.1, LOC_Os09g04110.1, LOC_Os12g01390.1, LOC_Os01g17430.1
Cellular Component	5	GO:0012506	vesicle membrane	0.00092228	0.00330614	25995	21	6100	12	LOC_Os03g50340.1, LOC_Os04g55200.1, LOC_Os03g50350.1, LOC_Os11g01380.1, LOC_Os06g51510.1, LOC_Os04g33690.1, LOC_Os09g28610.1, LOC_Os11g24560.1, LOC_Os11g07280.1, LOC_Os09g04110.1, LOC_Os12g01390.1, LOC_Os01g17430.1
Cellular Component	5	GO:0030126	COPI vesicle coat	0.000932126	0.00330614	25995	7	6100	6	LOC_Os03g50340.1, LOC_Os04g55200.1, LOC_Os03g50350.1, LOC_Os11g07280.1, LOC_Os09g04110.1, LOC_Os01g17430.1
Cellular Component	6	GO:0030663	COPI-coated vesicle membrane	0.000932126	0.00330614	25995	7	6100	6	LOC_Os03g50340.1, LOC_Os04g55200.1, LOC_Os03g50350.1, LOC_Os11g07280.1, LOC_Os09g04110.1, LOC_Os01g17430.1
Cellular Component	6	GO:0030137	COPI-coated vesicle	0.000932126	0.00330614	25995	7	6100	6	LOC_Os03g50340.1, LOC_Os04g55200.1, LOC_Os03g50350.1, LOC_Os11g07280.1, LOC_Os09g04110.1, LOC_Os01g17430.1
Cellular Component	5	GO:0030118	clathrin coat	0.00130848	0.00456963	25995	19	6100	11	LOC_Os08g28080.1, LOC_Os05g24601.1, LOC_Os07g42810.2, LOC_Os05g46550.1, LOC_Os02g56110.1, LOC_Os11g01380.1, LOC_Os02g46510.1, LOC_Os06g51510.1, LOC_Os03g02150.1, LOC_Os12g01390.1, LOC_Os03g23950.1
Cellular Component	4	GO:0019867	outer membrane	0.00159746	0.00549431	25995	22	6100	12	LOC_Os03g16440.1, LOC_Os01g16910.1, LOC_Os02g29400.1, LOC_Os01g40570.1, LOC_Os01g69250.1, LOC_Os01g51770.1, LOC_Os05g39390.1, LOC_Os11g02460.1, LOC_Os05g43470.1, LOC_Os03g20750.1, LOC_Os03g10510.1, LOC_Os03g02270.1
Cellular Component	5	GO:0032040	small-subunit processome	0.00302993	0.0102656	25995	4	6100	4	LOC_Os01g59500.1, LOC_Os06g43690.1, LOC_Os03g22320.1, LOC_Os04g50660.1
Cellular Component	3	GO:0005853	eukaryotic translation elongation factor 1 complex	0.00343061	0.010816	25995	6	6100	5	LOC_Os02g12800.1, LOC_Os07g42300.1, LOC_Os06g37440.1, LOC_Os03g29260.2, LOC_Os07g46750.1
Cellular Component	3	GO:0000922	spindle pole	0.00343061	0.010816	25995	6	6100	5	LOC_Os09g27370.2, LOC_Os12g41290.1, LOC_Os04g47906.2, LOC_Os04g42330.1, LOC_Os05g06260.1
Cellular Component	3	GO:0098687	chromosomal region	0.00343061	0.010816	25995	6	6100	5	LOC_Os08g06600.1, LOC_Os02g55570.1, LOC_Os04g39280.1, LOC_Os03g38010.1, LOC_Os02g40680.1
Cellular Component	3	GO:0005815	microtubule organizing center	0.00343061	0.010816	25995	6	6100	5	LOC_Os09g27370.2, LOC_Os12g41290.1, LOC_Os04g47906.2, LOC_Os04g42330.1, LOC_Os05g06260.1
Cellular Component	5	GO:0005819	spindle	0.00343061	0.010816	25995	6	6100	5	LOC_Os09g27370.2, LOC_Os12g41290.1, LOC_Os04g47906.2, LOC_Os04g42330.1, LOC_Os05g06260.1
Cellular Component	5	GO:0098588	bounding membrane of organelle	0.00451065	0.0140263	25995	68	6100	26	LOC_Os03g50340.1, LOC_Os11g01380.1, LOC_Os01g69250.1, LOC_Os04g33690.1, LOC_Os07g38610.1, LOC_Os09g04110.1, LOC_Os03g02270.1, LOC_Os04g55200.1, LOC_Os03g50350.1, LOC_Os02g29400.1, LOC_Os01g51770.1, LOC_Os06g51510.1, LOC_Os03g20750.1, LOC_Os03g10510.1, LOC_Os06g33210.1, LOC_Os02g02620.1, LOC_Os01g16910.1, LOC_Os01g40570.1, LOC_Os09g28610.1, LOC_Os11g24560.1, LOC_Os11g36420.1, LOC_Os11g07280.1, LOC…
Cellular Component	4	GO:0098805	whole membrane	0.00516476	0.0156808	25995	49	6100	20	LOC_Os03g50340.1, LOC_Os04g55200.1, LOC_Os03g50350.1, LOC_Os02g29400.1, LOC_Os11g01380.1, LOC_Os01g69250.1, LOC_Os01g51770.1, LOC_Os06g51510.1, LOC_Os04g33690.1, LOC_Os03g20750.1, LOC_Os03g10510.1, LOC_Os01g16910.1, LOC_Os01g40570.1, LOC_Os09g28610.1, LOC_Os11g24560.1, LOC_Os11g07280.1, LOC_Os09g04110.1, LOC_Os12g01390.1, LOC_Os03g02270.1, LOC_Os01g17430.1
Cellular Component	5	GO:0005759	mitochondrial matrix	0.00518088	0.0156808	25995	11	6100	7	LOC_Os01g05010.1, LOC_Os01g56460.1, LOC_Os05g38210.1, LOC_Os01g05060.1, LOC_Os06g22070.1, LOC_Os12g04210.1, LOC_Os06g03790.1
Cellular Component	4	GO:0030119	AP-type membrane coat adaptor complex	0.00686349	0.0197217	25995	14	6100	8	LOC_Os08g28080.1, LOC_Os05g24601.1, LOC_Os07g42810.2, LOC_Os05g46550.1, LOC_Os02g56110.1, LOC_Os02g46510.1, LOC_Os03g02150.1, LOC_Os03g23950.1
Cellular Component	5	GO:0030131	clathrin adaptor complex	0.00686349	0.0197217	25995	14	6100	8	LOC_Os08g28080.1, LOC_Os05g24601.1, LOC_Os07g42810.2, LOC_Os05g46550.1, LOC_Os02g56110.1, LOC_Os02g46510.1, LOC_Os03g02150.1, LOC_Os03g23950.1
Cellular Component	5	GO:0031968	organelle outer membrane	0.00686349	0.0197217	25995	14	6100	8	LOC_Os01g16910.1, LOC_Os02g29400.1, LOC_Os01g40570.1, LOC_Os01g69250.1, LOC_Os01g51770.1, LOC_Os03g20750.1, LOC_Os03g10510.1, LOC_Os03g02270.1
Cellular Component	6	GO:0005741	mitochondrial outer membrane	0.00686349	0.0197217	25995	14	6100	8	LOC_Os01g16910.1, LOC_Os02g29400.1, LOC_Os01g40570.1, LOC_Os01g69250.1, LOC_Os01g51770.1, LOC_Os03g20750.1, LOC_Os03g02270.1, LOC_Os03g10510.1
Cellular Component	5	GO:0031966	mitochondrial membrane	0.00704278	0.0199839	25995	60	6100	23	LOC_Os04g02670.1, LOC_Os02g29400.1, LOC_Os01g69250.1, LOC_Os01g49190.1, LOC_Os01g51770.1, LOC_Os04g54410.1, LOC_Os03g20750.1, LOC_Os05g45740.2, LOC_Os03g10510.1, LOC_Os02g48610.2, LOC_Os08g15170.1, LOC_Os05g47980.1, LOC_Os07g45300.1, LOC_Os03g56190.1, LOC_Os10g22039.1, LOC_Os12g37419.1, LOC_Os01g16910.1, LOC_Os01g40570.1, LOC_Os07g39710.1, LOC_Os05g08410.1, LOC_Os07g45320.1, LOC_Os03g02270.1, LOC…
Cellular Component	4	GO:0005635	nuclear envelope	0.0073519	0.0206035	25995	77	6100	28	LOC_Os03g07580.1, LOC_Os09g28019.1, LOC_Os02g32350.1, LOC_Os05g46560.1, LOC_Os01g28690.2, LOC_Os03g61630.2, LOC_Os04g59494.1, LOC_Os04g38870.3, LOC_Os01g44394.1, LOC_Os02g04970.1, LOC_Os08g33370.2, LOC_Os12g03540.1, LOC_Os07g14280.1, LOC_Os01g54240.1, LOC_Os08g38890.1, LOC_Os09g27370.2, LOC_Os08g16600.1, LOC_Os04g51900.1, LOC_Os03g11060.1, LOC_Os02g27470.1, LOC_Os03g18190.1, LOC_Os01g16220.1, LOC…
Cellular Component	4	GO:0042719	mitochondrial intermembrane space protein transporter complex	0.00967682	0.0267883	25995	7	6100	5	LOC_Os08g42380.1, LOC_Os12g38310.1, LOC_Os03g61019.1, LOC_Os07g13950.1, LOC_Os04g49220.1
Cellular Component	4	GO:0098800	inner mitochondrial membrane protein complex	0.0117091	0.0320237	25995	15	6100	8	LOC_Os05g47980.1, LOC_Os07g45300.1, LOC_Os04g02670.1, LOC_Os03g56190.1, LOC_Os01g49190.1, LOC_Os05g45740.2, LOC_Os08g15170.1, LOC_Os01g41610.2
Cellular Component	4	GO:0009331	glycerol-3-phosphate dehydrogenase complex	0.0123071	0.0324849	25995	5	6100	4	LOC_Os01g74000.1, LOC_Os01g71280.1, LOC_Os01g58740.2, LOC_Os05g41590.1
Cellular Component	4	GO:0030684	preribosome	0.0123071	0.0324849	25995	5	6100	4	LOC_Os01g59500.1, LOC_Os06g43690.1, LOC_Os03g22320.1, LOC_Os04g50660.1
Cellular Component	4	GO:0000775	chromosome, centromeric region	0.0123071	0.0324849	25995	5	6100	4	LOC_Os08g06600.1, LOC_Os02g55570.1, LOC_Os03g38010.1, LOC_Os02g40680.1
Cellular Component	3	GO:0030054	cell junction	0.0129168	0.0333196	25995	3	6100	3	LOC_Os04g56520.2, LOC_Os03g40270.1, LOC_Os07g41360.1
Cellular Component	5	GO:0000275	mitochondrial proton-transporting ATP synthase complex, catalytic sector F(1)	0.0129168	0.0333196	25995	3	6100	3	LOC_Os05g47980.1, LOC_Os01g49190.1, LOC_Os08g15170.1
Cellular Component	5	GO:0005801	cis-Golgi network	0.0143803	0.0366779	25995	10	6100	6	LOC_Os08g34970.1, LOC_Os04g42500.1, LOC_Os09g36976.1, LOC_Os01g33020.1, LOC_Os06g05804.3, LOC_Os09g24980.1
Molecular Function	2	GO:0005198	structural molecule activity	1.5069e-53	1.07442e-50	25995	543	6100	292	LOC_Os11g34940.1, LOC_Os08g03640.1, LOC_Os05g06450.1, LOC_Os05g37160.1, LOC_Os06g21480.1, LOC_Os02g07890.2, LOC_Os06g08320.1, LOC_Os03g08440.1, LOC_Os07g10150.1, LOC_Os08g06040.1, LOC_Os01g13080.1, LOC_Os01g61814.1, LOC_Os07g38730.1, LOC_Os02g55370.1, LOC_Os03g61970.1, LOC_Os04g52361.1, LOC_Os09g08430.1, LOC_Os03g05980.1, LOC_Os10g27190.1, LOC_Os01g67134.1, LOC_Os11g06390.1, LOC_Os03g59310.1, LOC…
Molecular Function	3	GO:0003735	structural constituent of ribosome	3.18782e-43	1.13646e-40	25995	387	6100	216	LOC_Os08g03640.1, LOC_Os06g21480.1, LOC_Os06g08320.1, LOC_Os03g08440.1, LOC_Os08g06040.1, LOC_Os01g13080.1, LOC_Os01g61814.1, LOC_Os02g55370.1, LOC_Os04g52361.1, LOC_Os09g08430.1, LOC_Os10g27190.1, LOC_Os01g67134.1, LOC_Os03g59310.1, LOC_Os12g38000.1, LOC_Os02g13530.1, LOC_Os01g54540.1, LOC_Os11g24610.1, LOC_Os11g37510.1, LOC_Os07g33860.1, LOC_Os02g27769.1, LOC_Os07g26740.1, LOC_Os02g57670.1, LOC…
Molecular Function	9	GO:0003777	microtubule motor activity	4.18945e-17	9.95694e-15	25995	48	6100	39	LOC_Os05g38480.1, LOC_Os12g36100.1, LOC_Os01g42070.1, LOC_Os01g14090.1, LOC_Os04g53760.1, LOC_Os06g04560.1, LOC_Os05g02670.1, LOC_Os12g39980.1, LOC_Os08g02380.1, LOC_Os01g43580.1, LOC_Os03g56260.1, LOC_Os04g28260.1, LOC_Os08g43400.1, LOC_Os11g35090.1, LOC_Os03g39020.1, LOC_Os03g05820.1, LOC_Os05g33030.1, LOC_Os05g06280.1, LOC_Os11g42800.1, LOC_Os01g33040.1, LOC_Os04g30720.1, LOC_Os04g57140.2, LOC…
Molecular Function	5	GO:0004553	hydrolase activity, hydrolyzing O-glycosyl compounds	5.97953e-15	1.06585e-12	25995	402	6100	164	LOC_Os01g59840.1, LOC_Os07g14160.1, LOC_Os12g36810.1, LOC_Os06g48160.1, LOC_Os02g46910.1, LOC_Os07g01770.1, LOC_Os03g18520.1, LOC_Os01g71830.1, LOC_Os06g34020.1, LOC_Os09g09980.1, LOC_Os02g53200.1, LOC_Os07g48750.1, LOC_Os04g41970.1, LOC_Os01g66710.1, LOC_Os08g41100.1, LOC_Os09g33710.1, LOC_Os03g49610.1, LOC_Os02g05744.1, LOC_Os03g30470.1, LOC_Os03g01800.1, LOC_Os05g25480.1, LOC_Os04g41620.1, LOC…
Molecular Function	4	GO:0016798	hydrolase activity, acting on glycosyl bonds	1.32273e-13	1.88622e-11	25995	450	6100	175	LOC_Os01g59840.1, LOC_Os07g14160.1, LOC_Os12g36810.1, LOC_Os06g48160.1, LOC_Os02g46910.1, LOC_Os07g01770.1, LOC_Os03g18520.1, LOC_Os01g71830.1, LOC_Os06g34020.1, LOC_Os09g09980.1, LOC_Os02g53200.1, LOC_Os07g48750.1, LOC_Os04g41970.1, LOC_Os01g66710.1, LOC_Os08g41100.1, LOC_Os09g33710.1, LOC_Os03g49610.1, LOC_Os02g05744.1, LOC_Os03g30470.1, LOC_Os03g01800.1, LOC_Os05g25480.1, LOC_Os04g41620.1, LOC…
Molecular Function	8	GO:0003774	motor activity	6.08278e-13	7.22837e-11	25995	85	6100	51	LOC_Os05g38480.1, LOC_Os12g36100.1, LOC_Os04g53760.1, LOC_Os05g02670.1, LOC_Os08g43400.1, LOC_Os03g39020.1, LOC_Os11g42800.1, LOC_Os04g30720.1, LOC_Os03g02290.1, LOC_Os12g42160.1, LOC_Os02g43050.1, LOC_Os04g45580.1, LOC_Os03g18980.1, LOC_Os07g44400.1, LOC_Os09g25380.1, LOC_Os02g56540.1, LOC_Os03g17164.1, LOC_Os03g38170.2, LOC_Os08g44420.1, LOC_Os01g42070.1, LOC_Os01g14090.1, LOC_Os06g04560.1, LOC…
Molecular Function	5	GO:0016818	hydrolase activity, acting on acid anhydrides, in phosphorus-containing anhydrides	3.66729e-09	3.73539e-07	25995	443	6100	158	LOC_Os05g06450.1, LOC_Os05g38480.1, LOC_Os11g29380.1, LOC_Os02g33420.1, LOC_Os04g53760.1, LOC_Os01g12660.1, LOC_Os05g02670.1, LOC_Os07g38730.1, LOC_Os08g43400.1, LOC_Os04g04060.1, LOC_Os05g38630.2, LOC_Os03g64200.1, LOC_Os02g06340.1, LOC_Os05g48240.1, LOC_Os04g30720.1, LOC_Os01g18670.1, LOC_Os01g08450.1, LOC_Os03g60530.1, LOC_Os03g50520.1, LOC_Os12g22284.1, LOC_Os06g30730.1, LOC_Os10g35180.1, LOC…
Molecular Function	4	GO:0016817	hydrolase activity, acting on acid anhydrides	5.2417e-09	4.67167e-07	25995	445	6100	158	LOC_Os05g06450.1, LOC_Os05g38480.1, LOC_Os11g29380.1, LOC_Os02g33420.1, LOC_Os04g53760.1, LOC_Os01g12660.1, LOC_Os05g02670.1, LOC_Os07g38730.1, LOC_Os08g43400.1, LOC_Os04g04060.1, LOC_Os05g38630.2, LOC_Os03g64200.1, LOC_Os02g06340.1, LOC_Os05g48240.1, LOC_Os04g30720.1, LOC_Os01g18670.1, LOC_Os01g08450.1, LOC_Os03g60530.1, LOC_Os03g50520.1, LOC_Os12g22284.1, LOC_Os06g30730.1, LOC_Os10g35180.1, LOC…
Molecular Function	6	GO:0046527	glucosyltransferase activity	1.51169e-08	1.1976e-06	25995	77	6100	41	LOC_Os06g48180.1, LOC_Os07g24190.1, LOC_Os02g49332.1, LOC_Os06g48160.1, LOC_Os06g48200.1, LOC_Os09g25490.1, LOC_Os02g46910.1, LOC_Os07g41360.1, LOC_Os03g62090.1, LOC_Os01g34880.1, LOC_Os03g40270.1, LOC_Os06g51270.1, LOC_Os12g36890.1, LOC_Os07g29750.1, LOC_Os07g14850.1, LOC_Os07g34580.1, LOC_Os01g54620.1, LOC_Os03g59340.1, LOC_Os05g08370.1, LOC_Os08g06380.1, LOC_Os06g48170.1, LOC_Os04g56520.2, LOC…
Molecular Function	7	GO:0017111	nucleoside-triphosphatase activity	5.8274e-08	4.15493e-06	25995	414	6100	145	LOC_Os05g06450.1, LOC_Os05g38480.1, LOC_Os11g29380.1, LOC_Os02g33420.1, LOC_Os04g53760.1, LOC_Os01g12660.1, LOC_Os05g02670.1, LOC_Os07g38730.1, LOC_Os08g43400.1, LOC_Os04g04060.1, LOC_Os05g38630.2, LOC_Os03g64200.1, LOC_Os02g06340.1, LOC_Os05g48240.1, LOC_Os04g30720.1, LOC_Os01g18670.1, LOC_Os01g08450.1, LOC_Os03g60530.1, LOC_Os03g50520.1, LOC_Os12g22284.1, LOC_Os06g30730.1, LOC_Os10g35180.1, LOC…
Molecular Function	6	GO:0016462	pyrophosphatase activity	7.02162e-08	4.55129e-06	25995	429	6100	149	LOC_Os05g06450.1, LOC_Os05g38480.1, LOC_Os11g29380.1, LOC_Os02g33420.1, LOC_Os04g53760.1, LOC_Os01g12660.1, LOC_Os05g02670.1, LOC_Os07g38730.1, LOC_Os08g43400.1, LOC_Os04g04060.1, LOC_Os05g38630.2, LOC_Os03g64200.1, LOC_Os02g06340.1, LOC_Os05g48240.1, LOC_Os04g30720.1, LOC_Os01g18670.1, LOC_Os01g08450.1, LOC_Os03g60530.1, LOC_Os03g50520.1, LOC_Os12g22284.1, LOC_Os06g30730.1, LOC_Os10g35180.1, LOC…
Molecular Function	5	GO:0003887	DNA-directed DNA polymerase activity	4.89277e-07	2.90712e-05	25995	21	6100	16	LOC_Os12g19180.1, LOC_Os12g13950.1, LOC_Os08g36330.1, LOC_Os01g53070.1, LOC_Os05g45340.1, LOC_Os04g54500.1, LOC_Os03g03650.1, LOC_Os02g04270.1, LOC_Os08g07840.1, LOC_Os01g64820.1, LOC_Os05g06840.1, LOC_Os02g30800.1, LOC_Os08g02670.1, LOC_Os11g08330.1, LOC_Os11g13990.1, LOC_Os12g10670.1
Molecular Function	3	GO:0004601	peroxidase activity	7.31306e-06	0.000401093	25995	178	6100	68	LOC_Os03g02920.1, LOC_Os09g32964.1, LOC_Os04g39780.1, LOC_Os11g18170.1, LOC_Os04g59150.1, LOC_Os05g41990.1, LOC_Os01g15830.1, LOC_Os02g06630.1, LOC_Os06g48030.1, LOC_Os01g22230.1, LOC_Os04g59190.1, LOC_Os01g25820.1, LOC_Os12g26290.2, LOC_Os06g35480.1, LOC_Os05g42000.1, LOC_Os03g25330.1, LOC_Os04g39100.1, LOC_Os02g58720.2, LOC_Os10g39170.1, LOC_Os05g45210.1, LOC_Os06g51150.1, LOC_Os01g22370.1, LOC…
Molecular Function	4	GO:0016684	oxidoreductase activity, acting on peroxide as acceptor	1.72737e-05	0.000879722	25995	182	6100	68	LOC_Os03g02920.1, LOC_Os09g32964.1, LOC_Os04g39780.1, LOC_Os11g18170.1, LOC_Os04g59150.1, LOC_Os05g41990.1, LOC_Os01g15830.1, LOC_Os02g06630.1, LOC_Os06g48030.1, LOC_Os01g22230.1, LOC_Os04g59190.1, LOC_Os01g25820.1, LOC_Os12g26290.2, LOC_Os06g35480.1, LOC_Os05g42000.1, LOC_Os03g25330.1, LOC_Os04g39100.1, LOC_Os02g58720.2, LOC_Os10g39170.1, LOC_Os05g45210.1, LOC_Os06g51150.1, LOC_Os01g22370.1, LOC…
Molecular Function	6	GO:0004650	polygalacturonase activity	3.22654e-05	0.00153368	25995	44	6100	23	LOC_Os01g44970.1, LOC_Os02g15690.1, LOC_Os05g46510.1, LOC_Os05g50260.1, LOC_Os07g14160.1, LOC_Os12g36810.1, LOC_Os01g43160.1, LOC_Os05g46520.1, LOC_Os05g50960.1, LOC_Os06g28670.1, LOC_Os11g14400.1, LOC_Os01g45060.1, LOC_Os02g54030.1, LOC_Os01g19170.1, LOC_Os05g20020.1, LOC_Os03g61800.2, LOC_Os09g31270.1, LOC_Os03g03350.1, LOC_Os11g43750.1, LOC_Os02g03750.1, LOC_Os03g59330.1, LOC_Os09g26800.1, LOC…
Molecular Function	5	GO:0008194	UDP-glycosyltransferase activity	5.06284e-05	0.00215186	25995	105	6100	43	LOC_Os01g65490.1, LOC_Os06g47340.1, LOC_Os07g24190.1, LOC_Os06g48700.1, LOC_Os03g57910.1, LOC_Os02g49332.1, LOC_Os05g07790.1, LOC_Os09g25490.1, LOC_Os08g04790.1, LOC_Os07g41360.1, LOC_Os01g48440.1, LOC_Os03g62090.1, LOC_Os01g34880.1, LOC_Os07g49370.1, LOC_Os03g40270.1, LOC_Os06g51270.1, LOC_Os12g36890.1, LOC_Os07g14850.1, LOC_Os04g55670.1, LOC_Os01g54620.1, LOC_Os03g59340.1, LOC_Os05g48600.1, LOC…
Molecular Function	7	GO:0016762	xyloglucan:xyloglucosyl transferase activity	5.13066e-05	0.00215186	25995	29	6100	17	LOC_Os06g48180.1, LOC_Os06g48170.1, LOC_Os03g63760.1, LOC_Os10g39840.1, LOC_Os06g48160.1, LOC_Os06g48200.1, LOC_Os03g01800.1, LOC_Os02g46910.1, LOC_Os04g51460.1, LOC_Os02g57770.1, LOC_Os03g13570.1, LOC_Os11g33270.1, LOC_Os09g23220.1, LOC_Os08g13920.1, LOC_Os10g02770.1, LOC_Os07g29750.1, LOC_Os07g34580.1
Molecular Function	6	GO:0035251	UDP-glucosyltransferase activity	5.62775e-05	0.00222922	25995	48	6100	24	LOC_Os07g24190.1, LOC_Os02g49332.1, LOC_Os09g25490.1, LOC_Os07g41360.1, LOC_Os03g62090.1, LOC_Os01g34880.1, LOC_Os03g40270.1, LOC_Os06g51270.1, LOC_Os12g36890.1, LOC_Os07g14850.1, LOC_Os01g54620.1, LOC_Os03g59340.1, LOC_Os05g08370.1, LOC_Os08g06380.1, LOC_Os04g56520.2, LOC_Os09g30105.1, LOC_Os01g34890.1, LOC_Os01g48200.1, LOC_Os07g36630.1, LOC_Os10g32980.1, LOC_Os02g14900.1, LOC_Os06g02180.1, LOC…
Molecular Function	6	GO:0015925	galactosidase activity	7.0296e-05	0.00246379	25995	13	6100	10	LOC_Os05g35360.1, LOC_Os05g46200.1, LOC_Os01g65460.1, LOC_Os06g37560.1, LOC_Os03g15020.1, LOC_Os03g06940.1, LOC_Os12g24170.1, LOC_Os09g36810.1, LOC_Os01g39830.1, LOC_Os02g12730.1
Molecular Function	7	GO:0004565	beta-galactosidase activity	7.0296e-05	0.00246379	25995	13	6100	10	LOC_Os05g35360.1, LOC_Os05g46200.1, LOC_Os01g65460.1, LOC_Os06g37560.1, LOC_Os03g15020.1, LOC_Os03g06940.1, LOC_Os12g24170.1, LOC_Os09g36810.1, LOC_Os01g39830.1, LOC_Os02g12730.1
Molecular Function	7	GO:0005507	copper ion binding	7.25661e-05	0.00246379	25995	116	6100	46	LOC_Os02g49850.1, LOC_Os06g11490.1, LOC_Os01g62490.1, LOC_Os03g18640.1, LOC_Os10g36390.1, LOC_Os12g26880.1, LOC_Os02g43660.1, LOC_Os08g17160.1, LOC_Os06g37080.1, LOC_Os11g48060.1, LOC_Os06g46500.1, LOC_Os03g59280.1, LOC_Os03g63390.1, LOC_Os02g06690.1, LOC_Os07g02200.1, LOC_Os05g38390.1, LOC_Os01g01030.1, LOC_Os05g38420.1, LOC_Os03g16610.1, LOC_Os04g40040.1, LOC_Os03g02400.1, LOC_Os07g38290.1, LOC…
Molecular Function	4	GO:0016757	transferase activity, transferring glycosyl groups	0.000116304	0.0037693	25995	551	6100	167	LOC_Os03g57910.1, LOC_Os03g18890.1, LOC_Os07g48370.1, LOC_Os06g48160.1, LOC_Os02g46910.1, LOC_Os05g23600.1, LOC_Os07g32020.1, LOC_Os01g48440.1, LOC_Os07g49370.1, LOC_Os02g22480.1, LOC_Os01g52710.1, LOC_Os01g24920.1, LOC_Os06g13760.1, LOC_Os12g36890.1, LOC_Os02g22190.1, LOC_Os02g29530.1, LOC_Os12g38930.1, LOC_Os02g11700.1, LOC_Os06g06280.1, LOC_Os03g11330.1, LOC_Os04g54360.1, LOC_Os02g50600.1, LOC…
Molecular Function	2	GO:0016209	antioxidant activity	0.000122885	0.00380943	25995	206	6100	72	LOC_Os06g05110.1, LOC_Os03g02920.1, LOC_Os09g32964.1, LOC_Os04g39780.1, LOC_Os11g18170.1, LOC_Os04g59150.1, LOC_Os05g41990.1, LOC_Os01g15830.1, LOC_Os02g06630.1, LOC_Os06g48030.1, LOC_Os01g22230.1, LOC_Os04g59190.1, LOC_Os01g25820.1, LOC_Os12g26290.2, LOC_Os06g35480.1, LOC_Os05g42000.1, LOC_Os03g25330.1, LOC_Os04g39100.1, LOC_Os02g58720.2, LOC_Os10g39170.1, LOC_Os03g29190.1, LOC_Os05g45210.1, LOC…
Molecular Function	4	GO:0001882	nucleoside binding	0.000256807	0.00714055	25995	221	6100	75	LOC_Os05g06450.1, LOC_Os05g27520.2, LOC_Os05g44070.1, LOC_Os05g01480.1, LOC_Os07g38730.1, LOC_Os04g04060.1, LOC_Os01g64820.1, LOC_Os01g18050.1, LOC_Os02g02840.1, LOC_Os05g38630.2, LOC_Os02g50550.1, LOC_Os03g21080.1, LOC_Os02g06340.1, LOC_Os03g08020.1, LOC_Os05g48240.1, LOC_Os06g46000.1, LOC_Os08g15040.1, LOC_Os12g07880.1, LOC_Os01g16030.1, LOC_Os01g08450.1, LOC_Os03g60530.1, LOC_Os05g43820.1, LOC…
Molecular Function	5	GO:0001883	purine nucleoside binding	0.000280414	0.00714055	25995	211	6100	72	LOC_Os05g06450.1, LOC_Os05g27520.2, LOC_Os05g44070.1, LOC_Os05g01480.1, LOC_Os07g38730.1, LOC_Os04g04060.1, LOC_Os01g18050.1, LOC_Os02g02840.1, LOC_Os05g38630.2, LOC_Os02g50550.1, LOC_Os03g21080.1, LOC_Os02g06340.1, LOC_Os03g08020.1, LOC_Os05g48240.1, LOC_Os06g46000.1, LOC_Os08g15040.1, LOC_Os12g07880.1, LOC_Os01g16030.1, LOC_Os01g08450.1, LOC_Os03g60530.1, LOC_Os05g43820.1, LOC_Os05g48980.1, LOC…
Molecular Function	6	GO:0032550	purine ribonucleoside binding	0.000280414	0.00714055	25995	211	6100	72	LOC_Os05g06450.1, LOC_Os05g27520.2, LOC_Os05g44070.1, LOC_Os05g01480.1, LOC_Os07g38730.1, LOC_Os04g04060.1, LOC_Os01g18050.1, LOC_Os02g02840.1, LOC_Os05g38630.2, LOC_Os02g50550.1, LOC_Os03g21080.1, LOC_Os02g06340.1, LOC_Os03g08020.1, LOC_Os05g48240.1, LOC_Os06g46000.1, LOC_Os08g15040.1, LOC_Os12g07880.1, LOC_Os01g16030.1, LOC_Os01g08450.1, LOC_Os03g60530.1, LOC_Os05g43820.1, LOC_Os05g48980.1, LOC…
Molecular Function	6	GO:0005525	GTP binding	0.000280414	0.00714055	25995	211	6100	72	LOC_Os05g06450.1, LOC_Os05g27520.2, LOC_Os05g44070.1, LOC_Os05g01480.1, LOC_Os07g38730.1, LOC_Os04g04060.1, LOC_Os01g18050.1, LOC_Os02g02840.1, LOC_Os05g38630.2, LOC_Os02g50550.1, LOC_Os03g21080.1, LOC_Os02g06340.1, LOC_Os03g08020.1, LOC_Os05g48240.1, LOC_Os06g46000.1, LOC_Os08g15040.1, LOC_Os12g07880.1, LOC_Os01g16030.1, LOC_Os01g08450.1, LOC_Os03g60530.1, LOC_Os05g43820.1, LOC_Os05g48980.1, LOC…
Molecular Function	6	GO:0032561	guanyl ribonucleotide binding	0.000280414	0.00714055	25995	211	6100	72	LOC_Os05g06450.1, LOC_Os05g27520.2, LOC_Os05g44070.1, LOC_Os05g01480.1, LOC_Os07g38730.1, LOC_Os04g04060.1, LOC_Os01g18050.1, LOC_Os02g02840.1, LOC_Os05g38630.2, LOC_Os02g50550.1, LOC_Os03g21080.1, LOC_Os02g06340.1, LOC_Os03g08020.1, LOC_Os05g48240.1, LOC_Os06g46000.1, LOC_Os08g15040.1, LOC_Os12g07880.1, LOC_Os01g16030.1, LOC_Os01g08450.1, LOC_Os03g60530.1, LOC_Os05g43820.1, LOC_Os05g48980.1, LOC…
Molecular Function	6	GO:0019001	guanyl nucleotide binding	0.000302497	0.00743726	25995	215	6100	73	LOC_Os05g06450.1, LOC_Os05g27520.2, LOC_Os05g44070.1, LOC_Os05g01480.1, LOC_Os07g38730.1, LOC_Os04g04060.1, LOC_Os01g18050.1, LOC_Os02g02840.1, LOC_Os05g38630.2, LOC_Os02g50550.1, LOC_Os03g21080.1, LOC_Os02g06340.1, LOC_Os03g08020.1, LOC_Os05g48240.1, LOC_Os06g46000.1, LOC_Os08g15040.1, LOC_Os12g07880.1, LOC_Os01g16030.1, LOC_Os01g08450.1, LOC_Os03g60530.1, LOC_Os05g43820.1, LOC_Os05g48980.1, LOC…
Molecular Function	5	GO:0032549	ribonucleoside binding	0.000379153	0.00901121	25995	220	6100	74	LOC_Os05g06450.1, LOC_Os05g27520.2, LOC_Os05g44070.1, LOC_Os05g01480.1, LOC_Os07g38730.1, LOC_Os04g04060.1, LOC_Os01g18050.1, LOC_Os02g02840.1, LOC_Os05g38630.2, LOC_Os02g50550.1, LOC_Os03g21080.1, LOC_Os02g06340.1, LOC_Os03g08020.1, LOC_Os05g48240.1, LOC_Os06g46000.1, LOC_Os08g15040.1, LOC_Os12g07880.1, LOC_Os01g16030.1, LOC_Os01g08450.1, LOC_Os03g60530.1, LOC_Os05g43820.1, LOC_Os05g48980.1, LOC…
Molecular Function	3	GO:0016787	hydrolase activity	0.00062931	0.0144741	25995	3399	6100	873	LOC_Os11g27264.2, LOC_Os08g34580.1, LOC_Os02g17360.1, LOC_Os06g05630.1, LOC_Os09g04710.1, LOC_Os07g09330.1, LOC_Os12g25210.1, LOC_Os07g01770.1, LOC_Os03g59070.1, LOC_Os08g15170.1, LOC_Os09g09980.1, LOC_Os02g09610.1, LOC_Os04g41970.1, LOC_Os09g39430.1, LOC_Os01g57073.1, LOC_Os01g71420.1, LOC_Os02g05744.1, LOC_Os03g12360.1, LOC_Os06g30730.1, LOC_Os01g21070.1, LOC_Os10g35180.1, LOC_Os09g30380.1, LOC…
Molecular Function	6	GO:0004576	oligosaccharyl transferase activity	0.000710649	0.0158341	25995	5	6100	5	LOC_Os04g57890.1, LOC_Os07g10830.1, LOC_Os05g23600.1, LOC_Os01g68324.3, LOC_Os05g44360.1
Molecular Function	6	GO:0008831	dTDP-4-dehydrorhamnose reductase activity	0.0013871	0.0296234	25995	30	6100	15	LOC_Os03g29170.1, LOC_Os09g32670.1, LOC_Os03g17000.2, LOC_Os02g48460.1, LOC_Os08g28730.1, LOC_Os05g29990.1, LOC_Os08g41440.1, LOC_Os02g57990.1, LOC_Os06g44270.1, LOC_Os06g04620.1, LOC_Os09g15420.1, LOC_Os01g21320.1, LOC_Os02g54890.1, LOC_Os03g14540.1, LOC_Os03g16980.1
Molecular Function	7	GO:0016760	cellulose synthase (UDP-forming) activity	0.00147068	0.0296234	25995	33	6100	16	LOC_Os05g08370.1, LOC_Os08g06380.1, LOC_Os07g24190.1, LOC_Os02g49332.1, LOC_Os09g30105.1, LOC_Os09g25490.1, LOC_Os03g62090.1, LOC_Os07g36630.1, LOC_Os10g32980.1, LOC_Os06g02180.1, LOC_Os12g36890.1, LOC_Os07g36610.1, LOC_Os07g14850.1, LOC_Os07g10770.1, LOC_Os01g54620.1, LOC_Os03g59340.1
Molecular Function	7	GO:0016759	cellulose synthase activity	0.00147068	0.0296234	25995	33	6100	16	LOC_Os05g08370.1, LOC_Os08g06380.1, LOC_Os07g24190.1, LOC_Os02g49332.1, LOC_Os09g30105.1, LOC_Os09g25490.1, LOC_Os03g62090.1, LOC_Os07g36630.1, LOC_Os10g32980.1, LOC_Os06g02180.1, LOC_Os12g36890.1, LOC_Os07g36610.1, LOC_Os07g14850.1, LOC_Os07g10770.1, LOC_Os01g54620.1, LOC_Os03g59340.1
Molecular Function	8	GO:0003924	GTPase activity	0.00149571	0.0296234	25995	120	6100	43	LOC_Os05g06450.1, LOC_Os01g51700.1, LOC_Os08g41340.1, LOC_Os01g59150.1, LOC_Os03g51600.1, LOC_Os05g01480.1, LOC_Os01g62950.1, LOC_Os07g38730.1, LOC_Os04g04060.1, LOC_Os01g18050.1, LOC_Os05g38630.2, LOC_Os02g50550.1, LOC_Os02g06340.1, LOC_Os03g08020.1, LOC_Os05g48240.1, LOC_Os06g46000.1, LOC_Os12g07880.1, LOC_Os03g21530.1, LOC_Os03g56810.1, LOC_Os05g34170.2, LOC_Os01g08450.1, LOC_Os03g60530.1, LOC…

## Sheet: GO_C2
								C2
GO Type	Level	GO ID	GO Name	p-value	corr. pvalue	Pop total	Pop hits	Total	Gene count	Genes
Biological Process	4	GO:0015979	photosynthesis	4.99838e-47	4.71347e-44	25995	251	5787	162	LOC_Os12g42210.1, LOC_Os07g43040.1, LOC_Os04g44190.1, LOC_Os09g36450.1, LOC_Os03g27040.1, LOC_Os05g33300.1, LOC_Os07g22498.1, LOC_Os07g38960.1, LOC_Os04g16844.1, LOC_Os10g21192.1, LOC_Os10g21248.1, LOC_Os06g39708.1, LOC_Os07g04840.1, LOC_Os11g01530.1, LOC_Os03g03720.1, LOC_Os08g29370.1, LOC_Os04g16848.1, LOC_Os01g37130.1, LOC_Os09g04680.1, LOC_Os01g57966.1, LOC_Os03g22370.1, LOC_Os01g21820.1, LOC…
Biological Process	4	GO:0006091	generation of precursor metabolites and energy	4.30458e-29	2.02961e-26	25995	380	5787	183	LOC_Os12g42210.1, LOC_Os03g52460.1, LOC_Os07g43040.1, LOC_Os04g44190.1, LOC_Os01g58000.1, LOC_Os03g27040.1, LOC_Os06g05860.1, LOC_Os06g46372.1, LOC_Os07g38960.1, LOC_Os01g09570.1, LOC_Os01g11054.1, LOC_Os04g16844.1, LOC_Os02g51070.1, LOC_Os10g21192.1, LOC_Os08g02700.1, LOC_Os10g21248.1, LOC_Os06g39708.1, LOC_Os07g04840.1, LOC_Os04g57540.1, LOC_Os11g07020.1, LOC_Os03g03720.1, LOC_Os08g29370.1, LOC…
Biological Process	3	GO:0055085	transmembrane transport	5.48692e-16	1.72472e-13	25995	689	5787	245	LOC_Os03g37490.1, LOC_Os06g44150.1, LOC_Os10g20380.1, LOC_Os10g21240.1, LOC_Os12g03860.1, LOC_Os05g05590.1, LOC_Os01g11250.1, LOC_Os01g60230.3, LOC_Os02g31910.2, LOC_Os04g55800.1, LOC_Os02g21009.2, LOC_Os04g37990.1, LOC_Os01g37590.1, LOC_Os09g09520.1, LOC_Os07g08300.2, LOC_Os07g31884.1, LOC_Os05g26840.1, LOC_Os03g48000.1, LOC_Os08g01410.1, LOC_Os03g12530.1, LOC_Os03g37840.1, LOC_Os01g31980.2, LOC…
Biological Process	5	GO:0019684	photosynthesis, light reaction	1.15377e-14	2.72002e-12	25995	36	5787	30	LOC_Os08g35420.1, LOC_Os09g12540.1, LOC_Os11g13890.1, LOC_Os07g38960.1, LOC_Os01g41710.1, LOC_Os02g10390.1, LOC_Os10g21192.1, LOC_Os02g52650.1, LOC_Os06g39708.1, LOC_Os10g41689.1, LOC_Os04g16770.1, LOC_Os06g21590.1, LOC_Os12g10600.1, LOC_Os03g39610.1, LOC_Os09g04680.1, LOC_Os10g39880.1, LOC_Os10g21310.1, LOC_Os02g24632.1, LOC_Os02g24634.1, LOC_Os01g31690.1, LOC_Os07g37240.1, LOC_Os04g38410.1, LOC…
Biological Process	3	GO:0055114	oxidation-reduction process	8.55114e-13	1.61274e-10	25995	1549	5787	461	LOC_Os09g23540.1, LOC_Os04g27020.1, LOC_Os10g26400.2, LOC_Os06g40080.1, LOC_Os09g26980.1, LOC_Os07g28160.1, LOC_Os12g37320.1, LOC_Os07g44130.1, LOC_Os09g07570.1, LOC_Os01g11054.1, LOC_Os02g36190.1, LOC_Os01g59000.1, LOC_Os01g62870.1, LOC_Os05g34854.1, LOC_Os11g29290.1, LOC_Os01g71310.1, LOC_Os04g53850.1, LOC_Os10g17260.1, LOC_Os04g57160.2, LOC_Os01g68480.1, LOC_Os04g26920.3, LOC_Os02g33450.2, LOC…
Biological Process	4	GO:0006793	phosphorus metabolic process	5.70393e-11	7.68401e-09	25995	1860	5787	529	LOC_Os07g35690.1, LOC_Os02g05480.1, LOC_Os08g14950.1, LOC_Os06g07230.1, LOC_Os07g18230.1, LOC_Os06g05860.1, LOC_Os07g43560.1, LOC_Os06g47650.1, LOC_Os01g15490.1, LOC_Os11g35220.1, LOC_Os06g12120.1, LOC_Os01g09570.1, LOC_Os05g16824.1, LOC_Os02g34600.1, LOC_Os11g07020.1, LOC_Os03g31070.1, LOC_Os03g01160.2, LOC_Os01g02580.1, LOC_Os02g56170.1, LOC_Os11g40810.1, LOC_Os03g03690.3, LOC_Os04g45170.1, LOC…
Biological Process	5	GO:0006796	phosphate-containing compound metabolic process	5.70393e-11	7.68401e-09	25995	1860	5787	529	LOC_Os07g35690.1, LOC_Os02g05480.1, LOC_Os08g14950.1, LOC_Os06g07230.1, LOC_Os07g18230.1, LOC_Os06g05860.1, LOC_Os07g43560.1, LOC_Os06g47650.1, LOC_Os01g15490.1, LOC_Os11g35220.1, LOC_Os06g12120.1, LOC_Os01g09570.1, LOC_Os05g16824.1, LOC_Os02g34600.1, LOC_Os11g07020.1, LOC_Os03g31070.1, LOC_Os03g01160.2, LOC_Os01g02580.1, LOC_Os02g56170.1, LOC_Os11g40810.1, LOC_Os03g03690.3, LOC_Os04g45170.1, LOC…
Biological Process	2	GO:0008152	metabolic process	4.07541e-10	4.80389e-08	25995	14538	5787	3441	LOC_Os09g17620.1, LOC_Os06g07230.1, LOC_Os08g38590.1, LOC_Os06g35540.1, LOC_Os06g47650.1, LOC_Os01g09570.1, LOC_Os01g11054.1, LOC_Os02g13350.1, LOC_Os10g17260.1, LOC_Os03g29970.1, LOC_Os02g42810.1, LOC_Os03g05870.1, LOC_Os06g08041.1, LOC_Os01g06020.1, LOC_Os03g25270.3, LOC_Os10g38206.1, LOC_Os02g37690.1, LOC_Os04g55560.2, LOC_Os05g23740.1, LOC_Os09g33820.2, LOC_Os04g56710.1, LOC_Os01g71190.1, LOC…
										LOC_Os12g1320.2, LOC_Os05g12450.1, LOC_Os07g49310.1, LOC_Os11g05530.1, LOC_Os01g54050.1, LOC_Os09g37710.2, LOC_Os03g18070.1, LOC_Os10g30600.1, LOC_Os05g04550.1, LOC_Os07g43700.2, LOC_Os11g10520.1, LOC_Os05g03900.2, LOC_Os06g20320.1, LOC_Os07g05810.1, LOC_Os02g12900.1, LOC_Os05g10810.1, LOC_Os05g07860.1, LOC_Os08g37010.1, LOC_Os09g36320.1, LOC_Os04g32930.1, LOC_Os05g50340.1, LOC_Os10g36210.1, LOC_…
Biological Process	2	GO:0009987	cellular process	8.61996e-10	9.0318e-08	25995	14180	5787	3358	LOC_Os09g17620.1, LOC_Os06g07230.1, LOC_Os08g38590.1, LOC_Os06g47650.1, LOC_Os06g35540.1, LOC_Os07g01310.1, LOC_Os12g03860.1, LOC_Os01g09570.1, LOC_Os01g11054.1, LOC_Os01g11250.1, LOC_Os01g60230.3, LOC_Os02g01240.1, LOC_Os03g29970.1, LOC_Os10g17260.1, LOC_Os02g49680.1, LOC_Os03g05870.1, LOC_Os06g08041.1, LOC_Os01g06020.1, LOC_Os11g18100.1, LOC_Os10g38206.1, LOC_Os04g55560.2, LOC_Os05g23740.1, LOC…
										LOC_Os08g4460.1, LOC_Os02g03330.1, LOC_Os01g39970.1, LOC_Os01g02500.1, LOC_Os01g12720.1, LOC_Os07g25014.1, LOC_Os01g53880.1, LOC_Os02g17970.1, LOC_Os11g05556.1, LOC_Os05g29030.1, LOC_Os03g14510.2, LOC_Os11g31060.1, LOC_Os03g63480.1, LOC_Os05g25950.1, LOC_Os09g04680.1, LOC_Os01g67180.1, LOC_Os07g03920.1, LOC_Os02g57290.1, LOC_Os01g68330.1, LOC_Os01g41890.1, LOC_Os02g29960.1, LOC_Os03g59390.1, LOC_…
Biological Process	5	GO:0009767	photosynthetic electron transport chain	2.04179e-09	1.80897e-07	25995	16	5787	15	LOC_Os09g04680.1, LOC_Os08g35420.1, LOC_Os10g39880.1, LOC_Os10g21310.1, LOC_Os02g24632.1, LOC_Os02g24634.1, LOC_Os10g21192.1, LOC_Os04g16874.1, LOC_Os10g21212.1, LOC_Os06g39708.1, LOC_Os04g16872.1, LOC_Os10g41689.1, LOC_Os04g16770.1, LOC_Os12g19580.1, LOC_Os12g10600.1
Biological Process	4	GO:0022900	electron transport chain	2.11015e-09	1.80897e-07	25995	43	5787	28	LOC_Os10g21324.1, LOC_Os08g35420.1, LOC_Os10g21326.1, LOC_Os04g16844.1, LOC_Os10g21192.1, LOC_Os06g39708.1, LOC_Os10g41689.1, LOC_Os04g16770.1, LOC_Os12g10600.1, LOC_Os04g16846.1, LOC_Os08g15292.1, LOC_Os01g57942.1, LOC_Os09g04680.1, LOC_Os10g39880.1, LOC_Os07g22504.1, LOC_Os07g25004.1, LOC_Os10g21310.1, LOC_Os02g24632.1, LOC_Os04g16742.1, LOC_Os02g24634.1, LOC_Os01g57945.1, LOC_Os06g46435.1, LOC…
Biological Process	5	GO:0009765	photosynthesis, light harvesting	8.62441e-09	6.77735e-07	25995	15	5787	14	LOC_Os09g12540.1, LOC_Os11g13890.1, LOC_Os07g38960.1, LOC_Os01g41710.1, LOC_Os07g37240.1, LOC_Os02g10390.1, LOC_Os02g52650.1, LOC_Os04g38410.1, LOC_Os09g17740.1, LOC_Os06g21590.1, LOC_Os08g33820.1, LOC_Os07g37550.1, LOC_Os09g26810.1, LOC_Os03g39610.1
Biological Process	3	GO:0019725	cellular homeostasis	1.94035e-08	1.4075e-06	25995	283	5787	104	LOC_Os08g45140.1, LOC_Os06g08900.1, LOC_Os02g53400.1, LOC_Os07g01310.1, LOC_Os01g05650.1, LOC_Os06g09120.1, LOC_Os03g41064.1, LOC_Os05g40190.1, LOC_Os12g35340.1, LOC_Os02g21009.2, LOC_Os07g32570.1, LOC_Os01g27140.1, LOC_Os11g01530.1, LOC_Os04g38940.1, LOC_Os04g48410.1, LOC_Os03g55820.1, LOC_Os03g21000.1, LOC_Os01g68480.1, LOC_Os05g02240.1, LOC_Os06g03770.1, LOC_Os12g08730.1, LOC_Os04g30250.2, LOC…
Biological Process	4	GO:0042592	homeostatic process	2.39688e-08	1.61447e-06	25995	284	5787	104	LOC_Os08g45140.1, LOC_Os06g08900.1, LOC_Os07g01310.1, LOC_Os02g53400.1, LOC_Os01g05650.1, LOC_Os06g09120.1, LOC_Os03g41064.1, LOC_Os05g40190.1, LOC_Os12g35340.1, LOC_Os02g21009.2, LOC_Os07g32570.1, LOC_Os11g01530.1, LOC_Os01g27140.1, LOC_Os04g38940.1, LOC_Os04g48410.1, LOC_Os03g55820.1, LOC_Os03g21000.1, LOC_Os01g68480.1, LOC_Os05g02240.1, LOC_Os06g03770.1, LOC_Os12g08730.1, LOC_Os04g30250.2, LOC…
Biological Process	2	GO:0051179	localization	5.10077e-08	3.20668e-06	25995	2470	5787	657	LOC_Os06g49250.1, LOC_Os02g24080.4, LOC_Os08g13570.1, LOC_Os03g37490.1, LOC_Os09g33470.1, LOC_Os09g36220.1, LOC_Os05g34010.1, LOC_Os10g21240.1, LOC_Os07g01310.1, LOC_Os05g05590.1, LOC_Os12g03860.1, LOC_Os01g11250.1, LOC_Os01g72570.1, LOC_Os01g60230.3, LOC_Os04g55800.1, LOC_Os04g37990.1, LOC_Os11g01530.1, LOC_Os09g09520.1, LOC_Os07g10910.1, LOC_Os07g08300.2, LOC_Os10g25830.1, LOC_Os05g12320.1, LOC…
Biological Process	3	GO:0065008	regulation of biological quality	6.64988e-08	3.91927e-06	25995	310	5787	110	LOC_Os08g45140.1, LOC_Os06g08900.1, LOC_Os07g01310.1, LOC_Os02g53400.1, LOC_Os01g05650.1, LOC_Os06g09120.1, LOC_Os03g41064.1, LOC_Os05g40190.1, LOC_Os12g35340.1, LOC_Os02g21009.2, LOC_Os07g32570.1, LOC_Os01g71310.1, LOC_Os11g01530.1, LOC_Os01g27140.1, LOC_Os04g38940.1, LOC_Os04g48410.1, LOC_Os04g16848.1, LOC_Os03g55820.1, LOC_Os03g21000.1, LOC_Os01g68480.1, LOC_Os05g02240.1, LOC_Os06g03770.1, LOC…
Biological Process	4	GO:0006810	transport	8.24393e-08	4.57295e-06	25995	2465	5787	654	LOC_Os06g49250.1, LOC_Os02g24080.4, LOC_Os08g13570.1, LOC_Os03g37490.1, LOC_Os09g33470.1, LOC_Os09g36220.1, LOC_Os05g34010.1, LOC_Os10g21240.1, LOC_Os07g01310.1, LOC_Os12g03860.1, LOC_Os05g05590.1, LOC_Os01g11250.1, LOC_Os01g60230.3, LOC_Os01g72570.1, LOC_Os04g55800.1, LOC_Os04g37990.1, LOC_Os11g01530.1, LOC_Os09g09520.1, LOC_Os07g10910.1, LOC_Os07g08300.2, LOC_Os10g25830.1, LOC_Os05g12320.1, LOC…
Biological Process	3	GO:0051234	establishment of localization	9.36836e-08	4.90798e-06	25995	2467	5787	654	LOC_Os02g24080.4, LOC_Os06g49250.1, LOC_Os08g13570.1, LOC_Os03g37490.1, LOC_Os09g33470.1, LOC_Os09g36220.1, LOC_Os05g34010.1, LOC_Os07g01310.1, LOC_Os10g21240.1, LOC_Os12g03860.1, LOC_Os05g05590.1, LOC_Os01g11250.1, LOC_Os01g72570.1, LOC_Os01g60230.3, LOC_Os04g55800.1, LOC_Os04g37990.1, LOC_Os11g01530.1, LOC_Os09g09520.1, LOC_Os07g10910.1, LOC_Os07g08300.2, LOC_Os10g25830.1, LOC_Os05g12320.1, LOC…
Biological Process	6	GO:0016310	phosphorylation	1.58889e-07	7.88592e-06	25995	1604	5787	442	LOC_Os07g35690.1, LOC_Os02g05480.1, LOC_Os08g14950.1, LOC_Os06g07230.1, LOC_Os07g18230.1, LOC_Os06g05860.1, LOC_Os07g43560.1, LOC_Os06g47650.1, LOC_Os11g35220.1, LOC_Os06g12120.1, LOC_Os01g09570.1, LOC_Os05g16824.1, LOC_Os02g34600.1, LOC_Os11g07020.1, LOC_Os03g31070.1, LOC_Os03g01160.2, LOC_Os01g02580.1, LOC_Os02g56170.1, LOC_Os11g40810.1, LOC_Os04g45170.1, LOC_Os12g06490.1, LOC_Os12g02250.1, LOC…
Biological Process	5	GO:0006811	ion transport	2.86503e-07	1.35086e-05	25995	423	5787	139	LOC_Os07g43040.1, LOC_Os01g58000.1, LOC_Os03g27040.1, LOC_Os06g44150.1, LOC_Os10g21240.1, LOC_Os05g05590.1, LOC_Os01g08020.1, LOC_Os01g11250.1, LOC_Os02g31910.2, LOC_Os08g31460.1, LOC_Os01g03914.1, LOC_Os11g01530.1, LOC_Os04g48410.1, LOC_Os01g11160.1, LOC_Os03g48000.1, LOC_Os05g42250.1, LOC_Os03g48310.1, LOC_Os05g02240.1, LOC_Os01g70710.1, LOC_Os08g10480.1, LOC_Os03g12530.1, LOC_Os04g56160.1, LOC…
Biological Process	6	GO:0006812	cation transport	7.88731e-07	3.54178e-05	25995	349	5787	117	LOC_Os07g43040.1, LOC_Os01g58000.1, LOC_Os03g27040.1, LOC_Os06g44150.1, LOC_Os10g21240.1, LOC_Os05g05590.1, LOC_Os02g31910.2, LOC_Os08g31460.1, LOC_Os01g03914.1, LOC_Os11g01530.1, LOC_Os04g48410.1, LOC_Os03g48000.1, LOC_Os03g48310.1, LOC_Os05g02240.1, LOC_Os01g70710.1, LOC_Os08g10480.1, LOC_Os03g12530.1, LOC_Os04g56160.1, LOC_Os03g37840.1, LOC_Os10g39790.2, LOC_Os05g10940.1, LOC_Os01g47460.1, LOC…
Biological Process	3	GO:0009607	response to biotic stimulus	2.372e-06	0.000101673	25995	1069	5787	301	LOC_Os09g22450.1, LOC_Os02g24080.4, LOC_Os09g23540.1, LOC_Os08g04500.1, LOC_Os10g20380.1, LOC_Os06g43350.1, LOC_Os10g21240.1, LOC_Os12g37320.1, LOC_Os01g72570.1, LOC_Os11g29290.1, LOC_Os02g21009.2, LOC_Os12g38170.1, LOC_Os02g33450.2, LOC_Os09g11480.2, LOC_Os03g08490.1, LOC_Os01g56200.1, LOC_Os01g61080.1, LOC_Os01g14580.1, LOC_Os02g12380.1, LOC_Os04g36040.1, LOC_Os12g01680.1, LOC_Os05g34290.1, LOC…
Biological Process	4	GO:0006855	drug transmembrane transport	3.54544e-06	0.000133734	25995	64	5787	31	LOC_Os10g11354.1, LOC_Os03g08900.1, LOC_Os02g02980.1, LOC_Os03g37490.1, LOC_Os03g64150.1, LOC_Os03g37470.1, LOC_Os10g20380.1, LOC_Os01g49120.1, LOC_Os03g12790.1, LOC_Os03g37640.1, LOC_Os09g37610.1, LOC_Os08g44870.1, LOC_Os03g37411.1, LOC_Os12g25160.1, LOC_Os06g29844.1, LOC_Os11g03240.1, LOC_Os12g03200.1, LOC_Os07g31884.1, LOC_Os01g69010.1, LOC_Os10g20390.1, LOC_Os04g59600.1, LOC_Os03g62270.1, LOC…
Biological Process	4	GO:0042493	response to drug	3.54544e-06	0.000133734	25995	64	5787	31	LOC_Os10g11354.1, LOC_Os03g08900.1, LOC_Os02g02980.1, LOC_Os03g37490.1, LOC_Os03g64150.1, LOC_Os03g37470.1, LOC_Os10g20380.1, LOC_Os01g49120.1, LOC_Os03g12790.1, LOC_Os03g37640.1, LOC_Os09g37610.1, LOC_Os08g44870.1, LOC_Os03g37411.1, LOC_Os12g25160.1, LOC_Os06g29844.1, LOC_Os11g03240.1, LOC_Os12g03200.1, LOC_Os07g31884.1, LOC_Os01g69010.1, LOC_Os10g20390.1, LOC_Os04g59600.1, LOC_Os03g62270.1, LOC…
Biological Process	5	GO:0015893	drug transport	3.54544e-06	0.000133734	25995	64	5787	31	LOC_Os10g11354.1, LOC_Os03g08900.1, LOC_Os02g02980.1, LOC_Os03g37490.1, LOC_Os03g64150.1, LOC_Os03g37470.1, LOC_Os10g20380.1, LOC_Os01g49120.1, LOC_Os03g12790.1, LOC_Os03g37640.1, LOC_Os09g37610.1, LOC_Os08g44870.1, LOC_Os03g37411.1, LOC_Os12g25160.1, LOC_Os06g29844.1, LOC_Os11g03240.1, LOC_Os12g03200.1, LOC_Os07g31884.1, LOC_Os01g69010.1, LOC_Os10g20390.1, LOC_Os04g59600.1, LOC_Os03g62270.1, LOC…
Biological Process	7	GO:0006468	protein phosphorylation	4.25079e-06	0.000154173	25995	1502	5787	406	LOC_Os07g35690.1, LOC_Os02g05480.1, LOC_Os08g14950.1, LOC_Os06g07230.1, LOC_Os07g18230.1, LOC_Os07g43560.1, LOC_Os06g47650.1, LOC_Os11g35220.1, LOC_Os06g12120.1, LOC_Os05g16824.1, LOC_Os02g34600.1, LOC_Os03g31070.1, LOC_Os03g01160.2, LOC_Os01g02580.1, LOC_Os11g40810.1, LOC_Os04g45170.1, LOC_Os12g06490.1, LOC_Os12g02250.1, LOC_Os01g10450.2, LOC_Os03g16130.1, LOC_Os04g35700.1, LOC_Os10g42950.1, LOC…
Biological Process	4	GO:0019637	organophosphate metabolic process	5.29079e-06	0.000184786	25995	288	5787	97	LOC_Os07g01020.1, LOC_Os01g58000.1, LOC_Os04g52500.1, LOC_Os04g35060.1, LOC_Os06g05860.1, LOC_Os07g30970.1, LOC_Os01g15490.1, LOC_Os03g52170.1, LOC_Os06g46372.1, LOC_Os01g09570.1, LOC_Os08g02700.1, LOC_Os11g07020.1, LOC_Os02g56170.1, LOC_Os04g59540.1, LOC_Os05g06920.1, LOC_Os09g36270.1, LOC_Os03g48310.1, LOC_Os06g04510.1, LOC_Os09g23740.1, LOC_Os03g03690.3, LOC_Os03g51610.1, LOC_Os04g56160.1, LOC…
Biological Process	6	GO:0009772	photosynthetic electron transport in photosystem II	6.01001e-06	0.000202408	25995	8	5787	8	LOC_Os08g35420.1, LOC_Os10g21192.1, LOC_Os10g39880.1, LOC_Os04g16872.1, LOC_Os10g41689.1, LOC_Os04g16770.1, LOC_Os12g19580.1, LOC_Os02g24634.1
Biological Process	4	GO:0018904	ether metabolic process	9.09872e-06	0.000286003	25995	30	5787	18	LOC_Os01g68480.1, LOC_Os04g36640.1, LOC_Os07g08840.1, LOC_Os01g07376.1, LOC_Os02g53400.1, LOC_Os09g38670.1, LOC_Os07g09310.1, LOC_Os07g29410.1, LOC_Os12g18360.1, LOC_Os05g40190.1, LOC_Os12g08730.1, LOC_Os05g07690.2, LOC_Os04g57930.1, LOC_Os02g35900.1, LOC_Os01g73234.1, LOC_Os03g55820.1, LOC_Os03g21000.1, LOC_Os05g11090.1
Biological Process	5	GO:0006662	glycerol ether metabolic process	9.09872e-06	0.000286003	25995	30	5787	18	LOC_Os01g68480.1, LOC_Os04g36640.1, LOC_Os07g08840.1, LOC_Os01g07376.1, LOC_Os02g53400.1, LOC_Os09g38670.1, LOC_Os07g09310.1, LOC_Os07g29410.1, LOC_Os12g18360.1, LOC_Os05g40190.1, LOC_Os12g08730.1, LOC_Os05g07690.2, LOC_Os04g57930.1, LOC_Os02g35900.1, LOC_Os01g73234.1, LOC_Os03g55820.1, LOC_Os03g21000.1, LOC_Os05g11090.1
Biological Process	3	GO:0044237	cellular metabolic process	1.03592e-05	0.000315122	25995	8817	5787	2099	LOC_Os06g15330.1, LOC_Os09g17620.1, LOC_Os12g42210.1, LOC_Os06g07230.1, LOC_Os02g19770.1, LOC_Os06g40080.1, LOC_Os08g38590.1, LOC_Os06g35540.1, LOC_Os06g47650.1, LOC_Os01g09570.1, LOC_Os02g36924.1, LOC_Os02g27060.1, LOC_Os01g11054.1, LOC_Os03g29970.1, LOC_Os08g44280.1, LOC_Os11g29870.1, LOC_Os01g06020.1, LOC_Os02g46940.1, LOC_Os03g08490.1, LOC_Os06g06900.1, LOC_Os04g45170.1, LOC_Os10g38206.1, LOC…
										LOC_Os1g10630.1, LOC_Os05g34110.1, LOC_Os02g08150.1, LOC_Os02g35320.1, LOC_Os08g44290.1, LOC_Os07g28614.1, LOC_Os02g40454.1, LOC_Os02g45320.1, LOC_Os08g13360.1, LOC_Os09g17680.1, LOC_Os02g12760.1, LOC_Os09g28050.1, LOC_Os07g38800.1, LOC_Os05g06340.1, LOC_Os04g42451.1, LOC_Os02g58790.1, LOC_Os07g46690.1, LOC_Os06g08560.1, LOC_Os07g18240.1, LOC_Os06g13660.1, LOC_Os12g41880.2, LOC_Os05g38530.1, LOC_…
Biological Process	6	GO:0006721	terpenoid metabolic process	1.2493e-05	0.000356998	25995	12	5787	10	LOC_Os03g05920.1, LOC_Os02g39160.1, LOC_Os02g45660.1, LOC_Os02g09750.1, LOC_Os03g05840.1, LOC_Os03g05910.1, LOC_Os01g58790.2, LOC_Os02g35320.1, LOC_Os01g39960.1, LOC_Os08g32630.1
Biological Process	6	GO:0016114	terpenoid biosynthetic process	1.2493e-05	0.000356998	25995	12	5787	10	LOC_Os03g05920.1, LOC_Os02g39160.1, LOC_Os02g45660.1, LOC_Os02g09750.1, LOC_Os03g05840.1, LOC_Os03g05910.1, LOC_Os01g58790.2, LOC_Os02g35320.1, LOC_Os01g39960.1, LOC_Os08g32630.1
Biological Process	3	GO:0044281	small molecule metabolic process	1.69603e-05	0.0004704	25995	729	5787	210	LOC_Os07g01020.1, LOC_Os08g42390.1, LOC_Os10g40360.1, LOC_Os03g04140.1, LOC_Os04g35060.1, LOC_Os06g05860.1, LOC_Os06g35540.1, LOC_Os01g09570.1, LOC_Os03g51000.1, LOC_Os02g51830.1, LOC_Os11g07020.1, LOC_Os12g34860.1, LOC_Os04g38330.1, LOC_Os08g37790.1, LOC_Os02g19924.1, LOC_Os03g55820.1, LOC_Os10g37180.1, LOC_Os03g52840.1, LOC_Os01g68480.1, LOC_Os05g06920.1, LOC_Os09g36270.1, LOC_Os01g06020.1, LOC…
Biological Process	5	GO:0006720	isoprenoid metabolic process	2.50079e-05	0.000655068	25995	37	5787	20	LOC_Os03g05920.1, LOC_Os02g39160.1, LOC_Os02g09750.1, LOC_Os05g50550.1, LOC_Os03g05910.1, LOC_Os03g52170.1, LOC_Os02g44780.1, LOC_Os01g01710.1, LOC_Os08g32630.1, LOC_Os02g45660.1, LOC_Os01g50760.1, LOC_Os01g50050.1, LOC_Os07g36190.1, LOC_Os03g05840.1, LOC_Os04g56230.1, LOC_Os01g58790.2, LOC_Os02g35320.1, LOC_Os01g39960.1, LOC_Os12g17320.1, LOC_Os01g66360.1
Biological Process	5	GO:0008299	isoprenoid biosynthetic process	2.50079e-05	0.000655068	25995	37	5787	20	LOC_Os03g05920.1, LOC_Os02g39160.1, LOC_Os02g09750.1, LOC_Os05g50550.1, LOC_Os03g05910.1, LOC_Os03g52170.1, LOC_Os02g44780.1, LOC_Os01g01710.1, LOC_Os08g32630.1, LOC_Os02g45660.1, LOC_Os01g50760.1, LOC_Os01g50050.1, LOC_Os07g36190.1, LOC_Os03g05840.1, LOC_Os04g56230.1, LOC_Os01g58790.2, LOC_Os02g35320.1, LOC_Os01g39960.1, LOC_Os12g17320.1, LOC_Os01g66360.1
Biological Process	7	GO:0015672	monovalent inorganic cation transport	3.71626e-05	0.000947145	25995	146	5787	54	LOC_Os02g06530.1, LOC_Os01g58000.1, LOC_Os10g21240.1, LOC_Os05g39240.1, LOC_Os03g37830.1, LOC_Os02g31910.2, LOC_Os03g14690.1, LOC_Os01g70490.1, LOC_Os06g39740.1, LOC_Os04g16748.1, LOC_Os12g07270.1, LOC_Os04g16740.1, LOC_Os12g10570.1, LOC_Os03g37840.1, LOC_Os09g21000.1, LOC_Os04g58620.1, LOC_Os09g29430.1, LOC_Os02g34580.1, LOC_Os03g17070.1, LOC_Os02g51470.3, LOC_Os08g39950.1, LOC_Os10g21264.1, LOC…
Biological Process	1	GO:0008150	biological_process	0.000112483	0.00279134	25995	24455	5787	5502	LOC_Os09g07920.1, LOC_Os09g17620.1, LOC_Os10g34730.1, LOC_Os06g07230.1, LOC_Os03g37260.1, LOC_Os08g38590.1, LOC_Os06g35540.1, LOC_Os06g47650.1, LOC_Os10g21470.2, LOC_Os07g01310.1, LOC_Os12g03860.1, LOC_Os01g09570.1, LOC_Os01g11054.1, LOC_Os01g11250.1, LOC_Os01g60230.3, LOC_Os02g13350.1, LOC_Os02g01240.1, LOC_Os03g29970.1, LOC_Os10g17260.1, LOC_Os02g49680.1, LOC_Os02g42810.1, LOC_Os01g60110.1, LOC…
										LOC_Os02g43912.1, LOC_Os10g39140.1, LOC_Os03g36630.1, LOC_Os01g33000.1, LOC_Os02g46640.1, LOC_Os04g44900.1, LOC_Os01g66020.1, LOC_Os05g41610.1, LOC_Os01g13480.1, LOC_Os12g18900.1, LOC_Os10g35930.1, LOC_Os11g40970.1, LOC_Os06g51230.1, LOC_Os02g13420.1, LOC_Os06g15400.1, LOC_Os08g33140.1, LOC_Os02g21750.1, LOC_Os10g25430.1, LOC_Os11g39640.1, LOC_Os09g29825.1, LOC_Os10g28410.1, LOC_Os03g09250.1, LOC…
										LOC_Os1100.1, LOC_Os08g01840.1, LOC_Os11g38860.1, LOC_Os06g49160.1, LOC_Os03g37640.1, LOC_Os01g06270.1, LOC_Os02g43350.1, LOC_Os04g44340.1, LOC_Os01g70830.1, LOC_Os12g16220.2, LOC_Os06g43670.1, LOC_Os03g04110.1, LOC_Os05g34210.1, LOC_Os04g59540.1, LOC_Os04g45480.1, LOC_Os12g32986.1, LOC_Os04g30450.1, LOC_Os09g24660.1, LOC_Os12g38210.1, LOC_Os09g23740.1, LOC_Os12g10730.2, LOC_Os10g41590.1, LOC_Os0…
										LOC_Os05g3300.1, LOC_Os12g16520.1, LOC_Os04g23550.1, LOC_Os11g47980.1, LOC_Os11g32750.1, LOC_Os11g29970.1, LOC_Os04g49194.1, LOC_Os06g06290.1, LOC_Os03g27019.1, LOC_Os03g54130.1, LOC_Os09g30510.1, LOC_Os04g57850.1, LOC_Os03g22634.1, LOC_Os06g39344.1, LOC_Os01g59090.1, LOC_Os02g07830.1, LOC_Os12g42980.1, LOC_Os01g12680.1, LOC_Os10g21264.1, LOC_Os01g48610.1, LOC_Os05g04640.1, LOC_Os11g06040.1, LOC_…
Biological Process	7	GO:0030001	metal ion transport	0.000115574	0.00279451	25995	187	5787	64	LOC_Os07g43040.1, LOC_Os07g47300.1, LOC_Os03g27040.1, LOC_Os02g37300.1, LOC_Os06g44150.1, LOC_Os02g32814.1, LOC_Os09g20000.1, LOC_Os05g07210.1, LOC_Os01g61070.1, LOC_Os03g37830.1, LOC_Os08g31460.1, LOC_Os02g31910.2, LOC_Os01g70490.1, LOC_Os11g01530.1, LOC_Os04g48410.1, LOC_Os03g03500.1, LOC_Os03g48000.1, LOC_Os12g07270.1, LOC_Os02g55134.1, LOC_Os12g42370.1, LOC_Os01g70710.1, LOC_Os08g10480.1, LOC…
Biological Process	5	GO:0036211	protein modification process	0.000137824	0.00316995	25995	3055	5787	760	LOC_Os07g35690.1, LOC_Os09g12230.1, LOC_Os09g17620.1, LOC_Os02g05480.1, LOC_Os08g14950.1, LOC_Os06g07230.1, LOC_Os07g18230.1, LOC_Os07g43560.1, LOC_Os06g47650.1, LOC_Os11g35220.1, LOC_Os10g03440.1, LOC_Os06g12120.1, LOC_Os12g10580.1, LOC_Os03g60650.1, LOC_Os05g16824.1, LOC_Os02g36770.1, LOC_Os02g34600.1, LOC_Os01g71310.1, LOC_Os01g63210.1, LOC_Os11g11000.2, LOC_Os09g25370.1, LOC_Os04g53620.1, LOC…
Biological Process	6	GO:0006464	cellular protein modification process	0.000137824	0.00316995	25995	3055	5787	760	LOC_Os07g35690.1, LOC_Os09g12230.1, LOC_Os09g17620.1, LOC_Os02g05480.1, LOC_Os08g14950.1, LOC_Os06g07230.1, LOC_Os07g18230.1, LOC_Os07g43560.1, LOC_Os06g47650.1, LOC_Os11g35220.1, LOC_Os10g03440.1, LOC_Os06g12120.1, LOC_Os12g10580.1, LOC_Os03g60650.1, LOC_Os05g16824.1, LOC_Os02g36770.1, LOC_Os02g34600.1, LOC_Os01g71310.1, LOC_Os01g63210.1, LOC_Os11g11000.2, LOC_Os09g25370.1, LOC_Os04g53620.1, LOC…
Biological Process	3	GO:0009628	response to abiotic stimulus	0.000184197	0.00413566	25995	2172	5787	551	LOC_Os02g24080.4, LOC_Os06g04020.1, LOC_Os10g42250.1, LOC_Os09g36220.1, LOC_Os09g26980.1, LOC_Os09g01960.1, LOC_Os06g40080.1, LOC_Os07g01310.1, LOC_Os07g39470.1, LOC_Os10g21240.1, LOC_Os12g37320.1, LOC_Os12g03860.1, LOC_Os01g58890.1, LOC_Os05g34854.1, LOC_Os02g34600.1, LOC_Os01g63210.1, LOC_Os03g18200.1, LOC_Os10g17260.1, LOC_Os03g16020.1, LOC_Os07g08300.2, LOC_Os08g44280.1, LOC_Os04g57160.2, LOC…
Biological Process	2	GO:0050896	response to stimulus	0.000236674	0.00519032	25995	6002	5787	1436	LOC_Os09g14410.1, LOC_Os06g04020.1, LOC_Os09g36220.1, LOC_Os06g40080.1, LOC_Os09g01960.1, LOC_Os09g26980.1, LOC_Os06g47650.1, LOC_Os06g30380.1, LOC_Os11g34880.1, LOC_Os07g01310.1, LOC_Os06g12120.1, LOC_Os12g37320.1, LOC_Os12g03860.1, LOC_Os11g44580.1, LOC_Os01g58890.1, LOC_Os05g34854.1, LOC_Os02g13350.1, LOC_Os03g18200.1, LOC_Os11g13410.1, LOC_Os10g17260.1, LOC_Os08g44280.1, LOC_Os04g57160.2, LOC…
Biological Process	5	GO:0043412	macromolecule modification	0.000350847	0.00751928	25995	3100	5787	765	LOC_Os07g35690.1, LOC_Os09g12230.1, LOC_Os09g17620.1, LOC_Os02g05480.1, LOC_Os08g14950.1, LOC_Os06g07230.1, LOC_Os07g18230.1, LOC_Os07g43560.1, LOC_Os06g47650.1, LOC_Os11g35220.1, LOC_Os10g03440.1, LOC_Os06g12120.1, LOC_Os12g10580.1, LOC_Os03g60650.1, LOC_Os05g16824.1, LOC_Os02g36770.1, LOC_Os02g34600.1, LOC_Os01g71310.1, LOC_Os01g63210.1, LOC_Os11g11000.2, LOC_Os09g25370.1, LOC_Os04g53620.1, LOC…
Biological Process	4	GO:0006790	sulfur compound metabolic process	0.000436686	0.009151	25995	59	5787	25	LOC_Os03g10500.1, LOC_Os07g01020.1, LOC_Os03g04140.1, LOC_Os02g42570.1, LOC_Os03g20010.1, LOC_Os01g61400.1, LOC_Os11g42350.1, LOC_Os01g03650.1, LOC_Os01g21160.1, LOC_Os04g38330.1, LOC_Os05g45710.1, LOC_Os05g49300.1, LOC_Os01g52260.1, LOC_Os04g47120.1, LOC_Os10g01080.1, LOC_Os01g18860.1, LOC_Os11g07916.1, LOC_Os09g25610.1, LOC_Os04g02050.1, LOC_Os06g47940.1, LOC_Os01g47340.1, LOC_Os03g10050.1, LOC…
Biological Process	4	GO:0015980	energy derivation by oxidation of organic compounds	0.000549046	0.0112555	25995	38	5787	18	LOC_Os01g57942.1, LOC_Os10g21324.1, LOC_Os04g35280.1, LOC_Os01g22900.1, LOC_Os10g21326.1, LOC_Os07g22504.1, LOC_Os07g25004.1, LOC_Os08g27840.1, LOC_Os04g16742.1, LOC_Os09g14670.1, LOC_Os01g57945.1, LOC_Os01g11054.1, LOC_Os04g16844.1, LOC_Os06g46435.1, LOC_Os04g16854.1, LOC_Os08g15248.1, LOC_Os04g16846.1, LOC_Os08g15292.1
Biological Process	5	GO:0016117	carotenoid biosynthetic process	0.000631589	0.011386	25995	9	5787	7	LOC_Os03g05920.1, LOC_Os02g09750.1, LOC_Os03g05840.1, LOC_Os03g05910.1, LOC_Os02g35320.1, LOC_Os01g39960.1, LOC_Os08g32630.1
Biological Process	5	GO:0016226	iron-sulfur cluster assembly	0.000631589	0.011386	25995	9	5787	7	LOC_Os05g49300.1, LOC_Os06g47940.1, LOC_Os01g03650.1, LOC_Os01g47340.1, LOC_Os11g07916.1, LOC_Os03g20010.1, LOC_Os01g61400.1
Biological Process	6	GO:0031163	metallo-sulfur cluster assembly	0.000631589	0.011386	25995	9	5787	7	LOC_Os05g49300.1, LOC_Os06g47940.1, LOC_Os01g03650.1, LOC_Os01g47340.1, LOC_Os11g07916.1, LOC_Os03g20010.1, LOC_Os01g61400.1
Biological Process	7	GO:0016109	tetraterpenoid biosynthetic process	0.000631589	0.011386	25995	9	5787	7	LOC_Os03g05920.1, LOC_Os02g09750.1, LOC_Os03g05840.1, LOC_Os03g05910.1, LOC_Os02g35320.1, LOC_Os01g39960.1, LOC_Os08g32630.1
Biological Process	7	GO:0016108	tetraterpenoid metabolic process	0.000631589	0.011386	25995	9	5787	7	LOC_Os03g05920.1, LOC_Os02g09750.1, LOC_Os03g05840.1, LOC_Os03g05910.1, LOC_Os02g35320.1, LOC_Os01g39960.1, LOC_Os08g32630.1
Biological Process	8	GO:0016116	carotenoid metabolic process	0.000631589	0.011386	25995	9	5787	7	LOC_Os03g05920.1, LOC_Os02g09750.1, LOC_Os03g05840.1, LOC_Os03g05910.1, LOC_Os02g35320.1, LOC_Os01g39960.1, LOC_Os08g32630.1
Biological Process	6	GO:0019362	pyridine nucleotide metabolic process	0.000688231	0.011386	25995	7	5787	6	LOC_Os09g17870.1, LOC_Os04g35060.1, LOC_Os02g56980.1, LOC_Os09g38060.2, LOC_Os12g19304.2, LOC_Os03g62110.2
Biological Process	7	GO:0019363	pyridine nucleotide biosynthetic process	0.000688231	0.011386	25995	7	5787	6	LOC_Os09g17870.1, LOC_Os04g35060.1, LOC_Os02g56980.1, LOC_Os09g38060.2, LOC_Os12g19304.2, LOC_Os03g62110.2
Biological Process	7	GO:0046496	nicotinamide nucleotide metabolic process	0.000688231	0.011386	25995	7	5787	6	LOC_Os09g17870.1, LOC_Os04g35060.1, LOC_Os02g56980.1, LOC_Os09g38060.2, LOC_Os12g19304.2, LOC_Os03g62110.2
Biological Process	8	GO:0019359	nicotinamide nucleotide biosynthetic process	0.000688231	0.011386	25995	7	5787	6	LOC_Os09g17870.1, LOC_Os04g35060.1, LOC_Os02g56980.1, LOC_Os09g38060.2, LOC_Os12g19304.2, LOC_Os03g62110.2
Biological Process	9	GO:0009435	NAD biosynthetic process	0.000688231	0.011386	25995	7	5787	6	LOC_Os09g17870.1, LOC_Os04g35060.1, LOC_Os02g56980.1, LOC_Os09g38060.2, LOC_Os12g19304.2, LOC_Os03g62110.2
Biological Process	4	GO:1901564	organonitrogen compound metabolic process	0.0009422	0.0153189	25995	5292	5787	1263	LOC_Os07g35690.1, LOC_Os09g17620.1, LOC_Os12g42210.1, LOC_Os03g04140.1, LOC_Os06g07230.1, LOC_Os02g19770.1, LOC_Os07g18230.1, LOC_Os06g40080.1, LOC_Os06g35540.1, LOC_Os06g47650.1, LOC_Os11g35220.1, LOC_Os06g12120.1, LOC_Os01g09570.1, LOC_Os02g36770.1, LOC_Os03g59880.1, LOC_Os02g51830.1, LOC_Os11g11000.2, LOC_Os03g18200.1, LOC_Os09g25370.1, LOC_Os04g53620.1, LOC_Os08g37790.1, LOC_Os02g19924.1, LOC…
Biological Process	3	GO:0042221	response to chemical	0.000976572	0.0153485	25995	113	5787	40	LOC_Os10g11354.1, LOC_Os03g08900.1, LOC_Os02g02980.1, LOC_Os03g37490.1, LOC_Os03g64150.1, LOC_Os11g32110.1, LOC_Os03g37470.1, LOC_Os02g49790.1, LOC_Os10g20380.1, LOC_Os01g49120.1, LOC_Os04g36054.1, LOC_Os03g12790.1, LOC_Os06g48950.1, LOC_Os10g42180.1, LOC_Os06g15779.1, LOC_Os03g37640.1, LOC_Os09g37610.1, LOC_Os08g44870.1, LOC_Os03g37411.1, LOC_Os12g25160.1, LOC_Os06g29844.1, LOC_Os11g03240.1, LOC…
Biological Process	4	GO:0045454	cell redox homeostasis	0.000976572	0.0153485	25995	113	5787	40	LOC_Os08g45140.1, LOC_Os06g11740.1, LOC_Os03g06740.1, LOC_Os07g08840.1, LOC_Os10g34520.1, LOC_Os04g42930.1, LOC_Os01g07376.1, LOC_Os02g53400.1, LOC_Os09g38670.1, LOC_Os07g09310.1, LOC_Os07g29410.1, LOC_Os12g18360.1, LOC_Os05g40190.1, LOC_Os09g23650.1, LOC_Os12g35340.1, LOC_Os02g51850.1, LOC_Os07g32570.1, LOC_Os02g35900.1, ChrUn.fgenesh.mRNA.94, LOC_Os01g27140.1, LOC_Os04g51920.1, LOC_Os02g40500.1…
Biological Process	5	GO:0098655	cation transmembrane transport	0.00108804	0.016286	25995	135	5787	46	LOC_Os02g06530.1, LOC_Os03g17070.1, LOC_Os02g51470.3, LOC_Os08g39950.1, LOC_Os01g58000.1, LOC_Os10g21264.1, LOC_Os10g21240.1, LOC_Os03g48471.1, LOC_Os05g39240.1, LOC_Os03g62200.1, LOC_Os03g37830.1, LOC_Os02g31910.2, LOC_Os06g36450.1, LOC_Os03g14690.1, LOC_Os04g32920.1, LOC_Os02g09150.1, LOC_Os01g70490.1, LOC_Os07g32880.1, LOC_Os10g21266.1, LOC_Os02g40730.1, LOC_Os06g39740.1, LOC_Os04g16748.1, LOC…
Biological Process	5	GO:0098660	inorganic ion transmembrane transport	0.00108804	0.016286	25995	135	5787	46	LOC_Os02g06530.1, LOC_Os03g17070.1, LOC_Os02g51470.3, LOC_Os08g39950.1, LOC_Os01g58000.1, LOC_Os10g21264.1, LOC_Os10g21240.1, LOC_Os03g48471.1, LOC_Os05g39240.1, LOC_Os03g62200.1, LOC_Os03g37830.1, LOC_Os02g31910.2, LOC_Os06g36450.1, LOC_Os03g14690.1, LOC_Os04g32920.1, LOC_Os02g09150.1, LOC_Os01g70490.1, LOC_Os07g32880.1, LOC_Os10g21266.1, LOC_Os02g40730.1, LOC_Os06g39740.1, LOC_Os04g16748.1, LOC…
Biological Process	6	GO:0098662	inorganic cation transmembrane transport	0.00108804	0.016286	25995	135	5787	46	LOC_Os02g06530.1, LOC_Os03g17070.1, LOC_Os02g51470.3, LOC_Os08g39950.1, LOC_Os01g58000.1, LOC_Os10g21264.1, LOC_Os10g21240.1, LOC_Os03g48471.1, LOC_Os05g39240.1, LOC_Os03g62200.1, LOC_Os03g37830.1, LOC_Os02g31910.2, LOC_Os06g36450.1, LOC_Os03g14690.1, LOC_Os04g32920.1, LOC_Os02g09150.1, LOC_Os01g70490.1, LOC_Os07g32880.1, LOC_Os10g21266.1, LOC_Os02g40730.1, LOC_Os06g39740.1, LOC_Os04g16748.1, LOC…
Biological Process	6	GO:0042559	pteridine-containing compound biosynthetic process	0.00123849	0.0179677	25995	12	5787	8	ChrSy.fgenesh.mRNA.86, LOC_Os10g35940.1, LOC_Os12g07020.1, LOC_Os12g42870.1, LOC_Os01g47420.1, LOC_Os07g42632.1, LOC_Os09g27420.1, LOC_Os05g05830.1
Biological Process	8	GO:0006814	sodium ion transport	0.00123849	0.0179677	25995	12	5787	8	LOC_Os08g39370.1, LOC_Os09g31130.1, LOC_Os02g27490.1, LOC_Os12g07270.1, LOC_Os09g29430.1, LOC_Os02g32930.1, LOC_Os02g57620.1, LOC_Os12g33080.1
Biological Process	4	GO:0034220	ion transmembrane transport	0.0013853	0.019793	25995	162	5787	53	LOC_Os02g06530.1, LOC_Os01g58000.1, LOC_Os10g21240.1, LOC_Os05g39240.1, LOC_Os03g37830.1, LOC_Os02g31910.2, LOC_Os03g14690.1, LOC_Os03g45170.1, LOC_Os10g30090.1, LOC_Os01g70490.1, LOC_Os06g39740.1, LOC_Os04g16748.1, LOC_Os01g11160.1, LOC_Os04g16740.1, LOC_Os12g10570.1, LOC_Os03g37840.1, LOC_Os09g21000.1, LOC_Os12g37530.1, LOC_Os02g34580.1, LOC_Os03g17070.1, LOC_Os02g51470.3, LOC_Os08g39950.1, LOC…
Biological Process	5	GO:0022904	respiratory electron transport chain	0.00173287	0.0241804	25995	26	5787	13	LOC_Os01g57942.1, LOC_Os10g21324.1, LOC_Os10g21326.1, LOC_Os07g22504.1, LOC_Os07g25004.1, LOC_Os04g16742.1, LOC_Os01g57945.1, LOC_Os06g46435.1, LOC_Os04g16844.1, LOC_Os04g16854.1, LOC_Os08g15248.1, LOC_Os04g16846.1, LOC_Os08g15292.1
Biological Process	5	GO:0045333	cellular respiration	0.00176773	0.0241804	25995	35	5787	16	LOC_Os01g57942.1, LOC_Os10g21324.1, LOC_Os10g21326.1, LOC_Os07g22504.1, LOC_Os07g25004.1, LOC_Os08g27840.1, LOC_Os04g16742.1, LOC_Os09g14670.1, LOC_Os01g57945.1, LOC_Os01g11054.1, LOC_Os04g16844.1, LOC_Os06g46435.1, LOC_Os04g16854.1, LOC_Os08g15248.1, LOC_Os04g16846.1, LOC_Os08g15292.1
Biological Process	5	GO:0042558	pteridine-containing compound metabolic process	0.0017693	0.0241804	25995	15	5787	9	ChrSy.fgenesh.mRNA.86, LOC_Os10g35940.1, LOC_Os12g07020.1, LOC_Os08g44210.1, LOC_Os12g42870.1, LOC_Os01g47420.1, LOC_Os07g42632.1, LOC_Os09g27420.1, LOC_Os05g05830.1
Biological Process	7	GO:0034035	purine ribonucleoside bisphosphate metabolic process	0.0022306	0.0296261	25995	8	5787	6	LOC_Os05g06920.1, LOC_Os09g27050.1, LOC_Os05g06890.1, LOC_Os08g35620.1, LOC_Os02g47120.1, LOC_Os03g22160.1
Biological Process	8	GO:0015969	guanosine tetraphosphate metabolic process	0.0022306	0.0296261	25995	8	5787	6	LOC_Os05g06920.1, LOC_Os09g27050.1, LOC_Os05g06890.1, LOC_Os08g35620.1, LOC_Os02g47120.1, LOC_Os03g22160.1
Biological Process	7	GO:0009150	purine ribonucleotide metabolic process	0.00237482	0.0302768	25995	136	5787	45	LOC_Os06g14510.3, LOC_Os03g17070.1, LOC_Os02g51470.3, LOC_Os05g10650.1, LOC_Os01g58000.1, LOC_Os06g05860.1, LOC_Os10g21264.1, LOC_Os09g27050.1, LOC_Os07g30970.1, LOC_Os05g06890.1, LOC_Os01g09570.1, LOC_Os08g02700.1, LOC_Os09g12650.1, LOC_Os11g07020.1, LOC_Os01g21160.1, LOC_Os07g32880.1, LOC_Os04g16748.1, LOC_Os05g41640.3, LOC_Os05g06920.1, LOC_Os11g10980.1, LOC_Os09g36270.1, LOC_Os04g51610.1, LOC…
Biological Process	3	GO:0006739	NADP metabolic process	0.00244012	0.0302768	25995	21	5787	11	LOC_Os03g56869.1, LOC_Os06g14740.1, LOC_Os10g35840.1, LOC_Os06g49520.1, LOC_Os01g53910.1, LOC_Os06g46372.1, LOC_Os02g35500.1, LOC_Os07g08030.1, LOC_Os04g24140.1, LOC_Os04g01650.1, LOC_Os01g58380.1
Biological Process	4	GO:0006740	NADPH regeneration	0.00244012	0.0302768	25995	21	5787	11	LOC_Os03g56869.1, LOC_Os06g14740.1, LOC_Os10g35840.1, LOC_Os06g49520.1, LOC_Os01g53910.1, LOC_Os06g46372.1, LOC_Os02g35500.1, LOC_Os07g08030.1, LOC_Os04g24140.1, LOC_Os04g01650.1, LOC_Os01g58380.1
Biological Process	5	GO:0006098	pentose-phosphate shunt	0.00244012	0.0302768	25995	21	5787	11	LOC_Os03g56869.1, LOC_Os06g14740.1, LOC_Os10g35840.1, LOC_Os06g49520.1, LOC_Os01g53910.1, LOC_Os06g46372.1, LOC_Os07g08030.1, LOC_Os02g35500.1, LOC_Os04g24140.1, LOC_Os04g01650.1, LOC_Os01g58380.1
Biological Process	5	GO:0051156	glucose 6-phosphate metabolic process	0.00244012	0.0302768	25995	21	5787	11	LOC_Os03g56869.1, LOC_Os06g14740.1, LOC_Os10g35840.1, LOC_Os06g49520.1, LOC_Os01g53910.1, LOC_Os06g46372.1, LOC_Os02g35500.1, LOC_Os07g08030.1, LOC_Os04g24140.1, LOC_Os04g01650.1, LOC_Os01g58380.1
Biological Process	6	GO:0009117	nucleotide metabolic process	0.00310932	0.0365649	25995	160	5787	51	LOC_Os01g58000.1, LOC_Os04g35060.1, LOC_Os06g05860.1, LOC_Os07g30970.1, LOC_Os01g09570.1, LOC_Os12g19304.2, LOC_Os08g02700.1, LOC_Os09g12650.1, LOC_Os11g07020.1, LOC_Os04g16748.1, LOC_Os05g41640.3, LOC_Os05g06920.1, LOC_Os09g36270.1, LOC_Os06g04510.1, LOC_Os03g48310.1, LOC_Os07g09340.1, LOC_Os04g56160.1, LOC_Os10g26570.1, LOC_Os06g40640.1, LOC_Os05g41580.1, LOC_Os08g37380.2, LOC_Os03g22160.1, LOC…
Biological Process	4	GO:0015977	carbon fixation	0.00324809	0.0365649	25995	16	5787	9	LOC_Os01g58020.1, LOC_Os12g19381.1, LOC_Os08g27840.1, LOC_Os12g19470.2, LOC_Os10g21268.1, LOC_Os09g14670.1, LOC_Os12g17600.1, LOC_Os12g10580.1, LOC_Os01g11054.1
Biological Process	5	GO:0072524	pyridine-containing compound metabolic process	0.00324809	0.0365649	25995	16	5787	9	LOC_Os07g01020.1, LOC_Os09g17870.1, LOC_Os04g35060.1, LOC_Os10g01080.1, LOC_Os02g56980.1, LOC_Os09g38060.2, LOC_Os12g19304.2, LOC_Os03g62110.2, LOC_Os03g02450.1
Biological Process	6	GO:0042278	purine nucleoside metabolic process	0.00324809	0.0365649	25995	16	5787	9	LOC_Os05g06920.1, LOC_Os05g51700.1, LOC_Os09g27050.1, LOC_Os07g30970.1, LOC_Os04g43750.1, LOC_Os05g06890.1, LOC_Os08g35620.1, LOC_Os02g47120.1, LOC_Os03g22160.1
Biological Process	6	GO:0072525	pyridine-containing compound biosynthetic process	0.00324809	0.0365649	25995	16	5787	9	LOC_Os07g01020.1, LOC_Os09g17870.1, LOC_Os04g35060.1, LOC_Os10g01080.1, LOC_Os02g56980.1, LOC_Os09g38060.2, LOC_Os12g19304.2, LOC_Os03g62110.2, LOC_Os03g02450.1
Biological Process	7	GO:0046128	purine ribonucleoside metabolic process	0.00324809	0.0365649	25995	16	5787	9	LOC_Os05g06920.1, LOC_Os05g51700.1, LOC_Os09g27050.1, LOC_Os07g30970.1, LOC_Os04g43750.1, LOC_Os05g06890.1, LOC_Os08g35620.1, LOC_Os02g47120.1, LOC_Os03g22160.1
Biological Process	5	GO:0019693	ribose phosphate metabolic process	0.00325711	0.0365649	25995	138	5787	45	LOC_Os06g14510.3, LOC_Os03g17070.1, LOC_Os02g51470.3, LOC_Os05g10650.1, LOC_Os01g58000.1, LOC_Os06g05860.1, LOC_Os10g21264.1, LOC_Os09g27050.1, LOC_Os07g30970.1, LOC_Os05g06890.1, LOC_Os01g09570.1, LOC_Os08g02700.1, LOC_Os09g12650.1, LOC_Os11g07020.1, LOC_Os01g21160.1, LOC_Os07g32880.1, LOC_Os04g16748.1, LOC_Os05g41640.3, LOC_Os05g06920.1, LOC_Os11g10980.1, LOC_Os09g36270.1, LOC_Os04g51610.1, LOC…
Biological Process	6	GO:0009259	ribonucleotide metabolic process	0.00325711	0.0365649	25995	138	5787	45	LOC_Os06g14510.3, LOC_Os03g17070.1, LOC_Os02g51470.3, LOC_Os05g10650.1, LOC_Os01g58000.1, LOC_Os06g05860.1, LOC_Os10g21264.1, LOC_Os09g27050.1, LOC_Os07g30970.1, LOC_Os05g06890.1, LOC_Os01g09570.1, LOC_Os08g02700.1, LOC_Os09g12650.1, LOC_Os11g07020.1, LOC_Os01g21160.1, LOC_Os07g32880.1, LOC_Os04g16748.1, LOC_Os05g41640.3, LOC_Os05g06920.1, LOC_Os11g10980.1, LOC_Os09g36270.1, LOC_Os04g51610.1, LOC…
Biological Process	3	GO:0006950	response to stress	0.00339324	0.037645	25995	3665	5787	880	LOC_Os09g14410.1, LOC_Os06g04020.1, LOC_Os09g01960.1, LOC_Os06g47650.1, LOC_Os11g34880.1, LOC_Os07g01310.1, LOC_Os12g37320.1, LOC_Os11g44580.1, LOC_Os02g13350.1, LOC_Os03g18200.1, LOC_Os11g13410.1, LOC_Os08g44280.1, LOC_Os11g29870.1, LOC_Os04g43800.1, LOC_Os02g55720.1, LOC_Os03g08490.1, LOC_Os03g03810.1, LOC_Os01g14580.1, LOC_Os06g06900.1, LOC_Os11g18100.1, LOC_Os09g34150.1, LOC_Os05g23740.1, LOC…
Biological Process	5	GO:0072521	purine-containing compound metabolic process	0.00355758	0.0390093	25995	146	5787	47	LOC_Os01g65260.1, LOC_Os06g14510.3, LOC_Os03g17070.1, LOC_Os02g51470.3, LOC_Os05g10650.1, LOC_Os01g58000.1, LOC_Os06g05860.1, LOC_Os10g21264.1, LOC_Os09g27050.1, LOC_Os07g30970.1, LOC_Os05g06890.1, LOC_Os01g09570.1, LOC_Os08g02700.1, LOC_Os09g12650.1, LOC_Os11g07020.1, LOC_Os01g21160.1, LOC_Os07g32880.1, LOC_Os04g43750.1, LOC_Os04g16748.1, LOC_Os05g41640.3, LOC_Os05g06920.1, LOC_Os11g10980.1, LOC…
Biological Process	3	GO:0046034	ATP metabolic process	0.0037952	0.040669	25995	139	5787	45	LOC_Os06g14510.3, LOC_Os03g17070.1, LOC_Os02g51470.3, LOC_Os05g10650.1, LOC_Os01g58000.1, LOC_Os06g05860.1, LOC_Os10g21264.1, LOC_Os10g21240.1, LOC_Os01g09570.1, LOC_Os08g02700.1, LOC_Os09g12650.1, LOC_Os11g07020.1, LOC_Os07g32880.1, LOC_Os10g21266.1, LOC_Os06g39740.1, LOC_Os04g16748.1, LOC_Os05g41640.3, LOC_Os11g10980.1, LOC_Os07g22504.1, LOC_Os07g25004.1, LOC_Os04g51610.1, LOC_Os03g48310.1, LOC…
Biological Process	6	GO:0006163	purine nucleotide metabolic process	0.0037952	0.040669	25995	139	5787	45	LOC_Os06g14510.3, LOC_Os03g17070.1, LOC_Os02g51470.3, LOC_Os05g10650.1, LOC_Os01g58000.1, LOC_Os06g05860.1, LOC_Os10g21264.1, LOC_Os09g27050.1, LOC_Os07g30970.1, LOC_Os05g06890.1, LOC_Os01g09570.1, LOC_Os08g02700.1, LOC_Os09g12650.1, LOC_Os11g07020.1, LOC_Os01g21160.1, LOC_Os07g32880.1, LOC_Os04g16748.1, LOC_Os05g41640.3, LOC_Os05g06920.1, LOC_Os11g10980.1, LOC_Os09g36270.1, LOC_Os04g51610.1, LOC…
Cellular Component	4	GO:0009536	plastid	1.33076e-151	2.43529e-149	25995	3300	5787	1357	LOC_Os12g42210.1, LOC_Os06g40080.1, LOC_Os10g21470.2, LOC_Os06g30380.1, LOC_Os07g01310.1, LOC_Os12g37320.1, LOC_Os09g07570.1, LOC_Os02g51830.1, LOC_Os11g11000.2, LOC_Os08g07880.1, LOC_Os05g41190.1, LOC_Os02g49680.1, LOC_Os03g05806.1, LOC_Os01g40710.1, LOC_Os03g05870.1, LOC_Os01g06020.1, LOC_Os10g38206.1, LOC_Os06g50130.1, LOC_Os03g56670.1, LOC_Os05g23740.1, LOC_Os06g46436.1, LOC_Os03g49720.1, LOC…
Cellular Component	3	GO:0009579	thylakoid	8.69609e-101	7.95692e-99	25995	562	5787	358	LOC_Os04g16712.1, LOC_Os12g42210.1, LOC_Os04g44190.1, LOC_Os09g36450.1, LOC_Os07g22498.1, LOC_Os10g21240.1, LOC_Os07g38150.1, LOC_Os12g37320.1, LOC_Os12g38640.1, LOC_Os07g38960.1, LOC_Os12g10580.1, LOC_Os04g16844.1, LOC_Os01g40310.1, LOC_Os10g21248.1, LOC_Os10g21192.1, LOC_Os03g21370.1, LOC_Os02g57030.1, LOC_Os11g07020.1, LOC_Os05g41190.1, LOC_Os03g55820.1, LOC_Os01g37130.1, LOC_Os02g49680.1, LOC…
Cellular Component	3	GO:0005737	cytoplasm	2.70228e-45	1.64839e-43	25995	8351	5787	2306	LOC_Os06g49250.1, LOC_Os12g42210.1, LOC_Os07g23120.1, LOC_Os02g19770.1, LOC_Os06g40080.1, LOC_Os10g21470.2, LOC_Os06g35540.1, LOC_Os06g30380.1, LOC_Os05g05940.1, LOC_Os07g01310.1, LOC_Os01g09570.1, LOC_Os01g11054.1, LOC_Os02g01240.1, LOC_Os02g13350.1, LOC_Os03g18200.1, LOC_Os02g49680.1, LOC_Os08g44280.1, LOC_Os04g26920.3, LOC_Os01g53390.1, LOC_Os01g40710.1, LOC_Os03g05870.1, LOC_Os01g58114.1, LOC…
										LOC_O02g09940.1, LOC_Os07g28610.1, LOC_Os12g37530.1, LOC_Os02g15750.1, LOC_Os07g07050.1, LOC_Os11g04490.1, LOC_Os10g41820.2, LOC_Os02g03050.2, LOC_Os11g41160.2, LOC_Os02g15870.2, LOC_Os01g66379.1, LOC_Os03g31300.1, LOC_Os05g03780.1, LOC_Os02g54580.1, LOC_Os07g46330.1, LOC_Os09g38420.1, LOC_Os02g55120.1, LOC_Os05g48160.1, LOC_Os05g40180.1, LOC_Os02g55630.1, LOC_Os09g07320.1, LOC_Os01g49740.1, LOC_…
Cellular Component	4	GO:0043227	membrane-bounded organelle	2.2265e-32	1.01863e-30	25995	8605	5787	2292	LOC_Os06g49250.1, LOC_Os12g42210.1, LOC_Os06g40080.1, LOC_Os10g21470.2, LOC_Os06g35540.1, LOC_Os08g38590.1, LOC_Os06g30380.1, LOC_Os05g05940.1, LOC_Os07g01310.1, LOC_Os02g36924.1, LOC_Os02g01240.1, LOC_Os03g18200.1, LOC_Os03g29970.1, LOC_Os02g49680.1, LOC_Os11g29870.1, LOC_Os01g40710.1, LOC_Os03g05870.1, LOC_Os01g58114.1, LOC_Os01g06020.1, LOC_Os03g08490.1, LOC_Os06g06900.1, LOC_Os10g38206.1, LOC…
										LOC_Os07g4370.1, LOC_Os01g53730.1, LOC_Os07g28610.1, LOC_Os12g37530.1, LOC_Os02g15750.1, LOC_Os11g04490.1, LOC_Os10g41820.2, LOC_Os02g03050.2, LOC_Os11g41160.2, LOC_Os02g15870.2, LOC_Os01g66379.1, LOC_Os03g31300.1, LOC_Os05g03780.1, LOC_Os02g54580.1, LOC_Os07g46330.1, LOC_Os09g38420.1, LOC_Os02g55120.1, LOC_Os05g48160.1, LOC_Os05g40180.1, LOC_Os02g55630.1, LOC_Os01g72800.1, LOC_Os02g02390.1, LOC_…
Cellular Component	4	GO:0043231	intracellular membrane-bounded organelle	3.74628e-32	1.37114e-30	25995	8538	5787	2275	LOC_Os06g49250.1, LOC_Os12g42210.1, LOC_Os06g40080.1, LOC_Os06g35540.1, LOC_Os08g38590.1, LOC_Os10g21470.2, LOC_Os06g30380.1, LOC_Os05g05940.1, LOC_Os07g01310.1, LOC_Os02g36924.1, LOC_Os02g01240.1, LOC_Os03g18200.1, LOC_Os03g29970.1, LOC_Os02g49680.1, LOC_Os11g29870.1, LOC_Os01g40710.1, LOC_Os03g05870.1, LOC_Os01g58114.1, LOC_Os01g06020.1, LOC_Os03g08490.1, LOC_Os06g06900.1, LOC_Os10g38206.1, LOC…
										LOC_Os03g3300.1, LOC_Os05g03780.1, LOC_Os02g54580.1, LOC_Os07g46330.1, LOC_Os09g38420.1, LOC_Os02g55120.1, LOC_Os05g48160.1, LOC_Os05g40180.1, LOC_Os02g55630.1, LOC_Os01g72800.1, LOC_Os02g02390.1, LOC_Os06g21590.1, LOC_Os02g02400.1, LOC_Os04g41150.1, LOC_Os09g39680.1, LOC_Os09g14520.1, LOC_Os04g33190.1, LOC_Os01g41420.1, LOC_Os04g18090.1, LOC_Os09g23070.1, LOC_Os04g33640.1, LOC_Os06g30370.1, LOC_…
Cellular Component	3	GO:0043226	organelle	1.33521e-24	4.0724e-23	25995	8934	5787	2316	LOC_Os06g49250.1, LOC_Os12g42210.1, LOC_Os06g40080.1, LOC_Os10g21470.2, LOC_Os06g35540.1, LOC_Os08g38590.1, LOC_Os06g30380.1, LOC_Os05g05940.1, LOC_Os07g01310.1, LOC_Os02g36924.1, LOC_Os02g01240.1, LOC_Os03g18200.1, LOC_Os03g29970.1, LOC_Os02g49680.1, LOC_Os11g29870.1, LOC_Os01g40710.1, LOC_Os03g05870.1, LOC_Os01g58114.1, LOC_Os01g06020.1, LOC_Os03g08490.1, LOC_Os06g06900.1, LOC_Os10g38206.1, LOC…
										LOC_Os01g1140.2, LOC_Os10g10170.1, LOC_Os01g66980.1, LOC_Os07g06450.1, LOC_Os12g43950.1, LOC_Os08g07080.1, LOC_Os04g39350.1, LOC_Os12g07540.1, LOC_Os02g24576.1, LOC_Os01g04630.1, LOC_Os02g56850.1, LOC_Os02g17350.2, LOC_Os03g57340.1, LOC_Os07g04990.1, LOC_Os02g42600.1, LOC_Os01g03020.1, LOC_Os02g09940.1, LOC_Os07g41370.1, LOC_Os01g53730.1, LOC_Os07g28610.1, LOC_Os12g37530.1, LOC_Os02g15750.1, LOC_…
Cellular Component	3	GO:0043229	intracellular organelle	2.84074e-24	7.42651e-23	25995	8927	5787	2312	LOC_Os06g49250.1, LOC_Os12g42210.1, LOC_Os06g40080.1, LOC_Os10g21470.2, LOC_Os06g35540.1, LOC_Os08g38590.1, LOC_Os06g30380.1, LOC_Os05g05940.1, LOC_Os07g01310.1, LOC_Os02g36924.1, LOC_Os02g01240.1, LOC_Os03g18200.1, LOC_Os03g29970.1, LOC_Os02g49680.1, LOC_Os11g29870.1, LOC_Os01g40710.1, LOC_Os03g05870.1, LOC_Os01g58114.1, LOC_Os01g06020.1, LOC_Os03g08490.1, LOC_Os06g06900.1, LOC_Os10g38206.1, LOC…
										LOC_Os01g6980.1, LOC_Os07g06450.1, LOC_Os12g43950.1, LOC_Os08g07080.1, LOC_Os04g39350.1, LOC_Os12g07540.1, LOC_Os02g24576.1, LOC_Os01g04630.1, LOC_Os02g56850.1, LOC_Os02g17350.2, LOC_Os03g57340.1, LOC_Os07g04990.1, LOC_Os02g42600.1, LOC_Os01g03020.1, LOC_Os02g09940.1, LOC_Os07g41370.1, LOC_Os01g53730.1, LOC_Os07g28610.1, LOC_Os12g37530.1, LOC_Os02g15750.1, LOC_Os11g04490.1, LOC_Os10g41820.2, LOC_…
Cellular Component	2	GO:0005622	intracellular	9.77416e-20	2.23584e-18	25995	11000	5787	2749	LOC_Os06g49250.1, LOC_Os06g15330.1, LOC_Os12g42210.1, LOC_Os07g23120.1, LOC_Os02g19770.1, LOC_Os06g40080.1, LOC_Os10g21470.2, LOC_Os06g35540.1, LOC_Os08g38590.1, LOC_Os06g30380.1, LOC_Os05g05940.1, LOC_Os07g01310.1, LOC_Os01g09570.1, LOC_Os02g36924.1, LOC_Os02g27060.1, LOC_Os01g11054.1, LOC_Os02g01240.1, LOC_Os02g13350.1, LOC_Os03g18200.1, LOC_Os03g29970.1, LOC_Os02g49680.1, LOC_Os08g44280.1, LOC…
										LOC_Os01g47190.1, LOC_Os05g50280.1, LOC_Os04g42930.1, LOC_Os02g58310.2, LOC_Os04g56320.1, LOC_Os02g03840.2, LOC_Os12g37360.1, LOC_Os02g39360.1, LOC_Os09g13575.1, LOC_Os03g38020.1, LOC_Os07g10860.1, LOC_Os01g73910.1, LOC_Os10g38234.1, LOC_Os01g59510.1, LOC_Os11g05260.1, LOC_Os09g12650.1, LOC_Os02g31890.1, LOC_Os10g22430.1, LOC_Os10g30090.1, LOC_Os06g39970.1, LOC_Os08g33830.1, LOC_Os02g02000.1, LOC…
Cellular Component	4	GO:0009521	photosystem	1.34365e-17	2.73208e-16	25995	74	5787	51	LOC_Os04g44190.1, LOC_Os05g33300.1, LOC_Os12g08830.1, LOC_Os07g37250.1, LOC_Os10g21248.1, LOC_Os10g38234.1, LOC_Os06g39708.1, LOC_Os07g04840.1, LOC_Os03g52130.1, LOC_Os07g25430.1, LOC_Os12g10600.1, LOC_Os04g16848.1, LOC_Os09g04680.1, LOC_Os03g22370.1, LOC_Os01g57964.1, LOC_Os10g21250.1, LOC_Os01g57962.1, LOC_Os10g21310.1, LOC_Os08g25900.1, LOC_Os02g24632.1, LOC_Os07g47640.1, LOC_Os04g44200.1, LOC…
Cellular Component	4	GO:0034357	photosynthetic membrane	4.59493e-17	8.40872e-16	25995	80	5787	53	LOC_Os04g44190.1, LOC_Os05g33300.1, LOC_Os12g08830.1, LOC_Os07g37250.1, LOC_Os10g21248.1, LOC_Os10g38234.1, LOC_Os06g39708.1, LOC_Os07g04840.1, LOC_Os03g52130.1, LOC_Os07g25430.1, LOC_Os12g10600.1, LOC_Os04g16848.1, LOC_Os09g04680.1, LOC_Os03g22370.1, LOC_Os01g57964.1, LOC_Os10g21250.1, LOC_Os01g57962.1, LOC_Os10g21310.1, LOC_Os08g25900.1, LOC_Os02g24632.1, LOC_Os07g47640.1, LOC_Os04g44200.1, LOC…
Cellular Component	2	GO:0110165	cellular anatomical entity	1.69544e-16	2.82059e-15	25995	14339	5787	3464	LOC_Os09g07920.1, LOC_Os07g23120.1, LOC_Os03g37260.1, LOC_Os10g21470.2, LOC_Os06g35540.1, LOC_Os08g38590.1, LOC_Os07g01310.1, LOC_Os12g03860.1, LOC_Os01g09570.1, LOC_Os01g11054.1, LOC_Os01g60230.3, LOC_Os01g11250.1, LOC_Os02g01240.1, LOC_Os02g13350.1, LOC_Os03g29970.1, LOC_Os02g49680.1, LOC_Os02g42810.1, LOC_Os01g64930.1, LOC_Os01g40710.1, LOC_Os03g05870.1, LOC_Os01g58114.1, LOC_Os01g06020.1, LOC…
										LOC_Os03g17300.1, LOC_Os07g09890.1, LOC_Os03g39110.2, LOC_Os12g44370.1, LOC_Os08g35480.1, LOC_Os02g32660.1, LOC_Os10g41930.6, LOC_Os04g08550.1, LOC_Os01g24060.1, LOC_Os09g36930.1, LOC_Os06g08032.1, LOC_Os07g35790.1, LOC_Os05g02020.1, LOC_Os04g42870.2, LOC_Os03g49940.1, LOC_Os04g51310.1, LOC_Os01g62070.1, LOC_Os02g50780.1, LOC_Os08g45180.1, LOC_Os12g43720.1, LOC_Os06g22850.2, LOC_Os03g03910.1, LOC…
Cellular Component	3	GO:0016020	membrane	7.79544e-11	1.1888e-09	25995	6383	5787	1608	LOC_Os09g07920.1, LOC_Os06g49250.1, LOC_Os06g15330.1, LOC_Os03g37260.1, LOC_Os05g03530.1, LOC_Os07g01310.1, LOC_Os12g03860.1, LOC_Os01g60230.3, LOC_Os01g11250.1, LOC_Os09g09520.1, LOC_Os02g49680.1, LOC_Os01g64930.1, LOC_Os01g40710.1, LOC_Os01g06020.1, LOC_Os03g08490.1, LOC_Os11g18100.1, LOC_Os09g34150.1, LOC_Os04g45170.1, LOC_Os09g15330.2, LOC_Os09g33820.2, LOC_Os01g71190.1, LOC_Os01g47460.1, LOC…
Cellular Component	4	GO:0042579	microbody	1.95862e-10	2.56019e-09	25995	189	5787	81	LOC_Os06g14240.1, LOC_Os05g50300.1, LOC_Os01g73530.2, LOC_Os03g56280.1, LOC_Os09g33470.1, LOC_Os07g30970.1, LOC_Os12g04990.1, LOC_Os01g15120.1, LOC_Os10g37880.1, LOC_Os02g03070.1, LOC_Os07g17330.1, LOC_Os05g31770.1, LOC_Os02g47800.1, LOC_Os08g44240.1, LOC_Os11g37730.1, LOC_Os09g35970.1, LOC_Os02g57260.1, LOC_Os03g03910.1, LOC_Os08g41830.1, LOC_Os03g63290.1, LOC_Os08g03630.1, LOC_Os06g24704.1, LOC…
Cellular Component	5	GO:0005777	peroxisome	1.95862e-10	2.56019e-09	25995	189	5787	81	LOC_Os06g14240.1, LOC_Os05g50300.1, LOC_Os01g73530.2, LOC_Os03g56280.1, LOC_Os09g33470.1, LOC_Os07g30970.1, LOC_Os12g04990.1, LOC_Os01g15120.1, LOC_Os10g37880.1, LOC_Os02g03070.1, LOC_Os07g17330.1, LOC_Os05g31770.1, LOC_Os02g47800.1, LOC_Os08g44240.1, LOC_Os11g37730.1, LOC_Os09g35970.1, LOC_Os02g57260.1, LOC_Os03g03910.1, LOC_Os08g41830.1, LOC_Os03g63290.1, LOC_Os08g03630.1, LOC_Os06g24704.1, LOC…
Cellular Component	5	GO:0009522	photosystem I	1.7181e-08	2.09608e-07	25995	19	5787	16	LOC_Os01g57964.1, LOC_Os10g21250.1, LOC_Os01g57962.1, LOC_Os12g23200.1, LOC_Os10g38229.1, LOC_Os07g05480.1, LOC_Os03g56670.1, LOC_Os10g21248.1, LOC_Os08g44680.1, LOC_Os10g38234.1, LOC_Os12g08770.1, LOC_Os04g16760.1, LOC_Os05g01675.1, LOC_Os03g52130.1, LOC_Os07g25430.1, LOC_Os09g30340.1
Cellular Component	5	GO:0009523	photosystem II	3.7261e-08	4.26172e-07	25995	47	5787	28	LOC_Os05g43310.1, LOC_Os01g59090.1, LOC_Os08g15296.1, LOC_Os04g44190.1, LOC_Os05g33300.1, LOC_Os12g08830.1, LOC_Os02g24642.1, LOC_Os07g37250.1, LOC_Os04g16866.1, LOC_Os07g04840.1, LOC_Os06g39728.1, LOC_Os08g39430.1, LOC_Os04g16848.1, LOC_Os03g17174.1, LOC_Os03g22370.1, LOC_Os08g25900.1, LOC_Os08g15322.1, LOC_Os07g47640.1, LOC_Os04g44200.1, LOC_Os01g31690.1, LOC_Os01g71190.1, LOC_Os01g56680.2, LOC…
Cellular Component	5	GO:0009507	chloroplast	7.79436e-07	7.97046e-06	25995	20	5787	15	LOC_Os05g43310.1, LOC_Os04g34460.1, LOC_Os11g38260.1, LOC_Os10g42500.1, LOC_Os04g31040.1, LOC_Os04g46610.2, LOC_Os04g57020.2, LOC_Os09g04790.1, LOC_Os10g41790.1, LOC_Os12g21870.1, LOC_Os06g42770.1, LOC_Os03g49720.1, LOC_Os01g56680.2, LOC_Os07g28790.1, LOC_Os04g51792.1
Cellular Component	3	GO:0098796	membrane protein complex	7.8398e-07	7.97046e-06	25995	228	5787	83	LOC_Os02g06530.1, LOC_Os04g44190.1, LOC_Os01g58000.1, LOC_Os05g37120.1, LOC_Os05g33300.1, LOC_Os12g08830.1, LOC_Os10g21240.1, LOC_Os08g36994.1, LOC_Os07g37250.1, LOC_Os03g14690.1, LOC_Os10g21248.1, LOC_Os10g38234.1, LOC_Os06g39708.1, LOC_Os07g04840.1, LOC_Os03g52130.1, LOC_Os07g25430.1, LOC_Os12g10600.1, LOC_Os04g16848.1, LOC_Os06g39740.1, LOC_Os09g04680.1, LOC_Os03g22370.1, LOC_Os04g16748.1, LOC…
Cellular Component	3	GO:0030076	light-harvesting complex	6.01001e-06	5.23729e-05	25995	8	5787	8	LOC_Os08g35420.1, LOC_Os10g21192.1, LOC_Os10g39880.1, LOC_Os04g16872.1, LOC_Os10g41689.1, LOC_Os04g16770.1, LOC_Os12g19580.1, LOC_Os02g24634.1
Cellular Component	3	GO:0042716	plasma membrane-derived chromatophore	6.01001e-06	5.23729e-05	25995	8	5787	8	LOC_Os08g35420.1, LOC_Os10g21192.1, LOC_Os10g39880.1, LOC_Os04g16872.1, LOC_Os10g41689.1, LOC_Os04g16770.1, LOC_Os12g19580.1, LOC_Os02g24634.1
Cellular Component	4	GO:0030077	plasma membrane light-harvesting complex	6.01001e-06	5.23729e-05	25995	8	5787	8	LOC_Os08g35420.1, LOC_Os10g21192.1, LOC_Os10g39880.1, LOC_Os04g16872.1, LOC_Os10g41689.1, LOC_Os04g16770.1, LOC_Os12g19580.1, LOC_Os02g24634.1
Cellular Component	3	GO:0031224	intrinsic component of membrane	1.9144e-05	0.000159244	25995	758	5787	217	LOC_Os06g29790.1, LOC_Os02g04725.3, LOC_Os05g03530.1, LOC_Os12g03860.1, LOC_Os05g05590.1, LOC_Os01g08020.1, LOC_Os01g60230.3, LOC_Os10g21248.1, LOC_Os04g55800.1, LOC_Os02g21009.2, LOC_Os04g37990.1, LOC_Os01g37590.1, LOC_Os09g09520.1, LOC_Os07g08300.2, LOC_Os05g12320.1, LOC_Os01g64930.1, LOC_Os10g38229.1, LOC_Os03g03690.3, LOC_Os03g12530.1, LOC_Os03g01012.1, LOC_Os09g33820.2, LOC_Os10g21298.1, LOC…
Cellular Component	4	GO:0016021	integral component of membrane	2.06972e-05	0.000162076	25995	743	5787	213	LOC_Os06g29790.1, LOC_Os02g04725.3, LOC_Os05g03530.1, LOC_Os12g03860.1, LOC_Os05g05590.1, LOC_Os01g08020.1, LOC_Os01g60230.3, LOC_Os10g21248.1, LOC_Os04g55800.1, LOC_Os02g21009.2, LOC_Os04g37990.1, LOC_Os01g37590.1, LOC_Os09g09520.1, LOC_Os07g08300.2, LOC_Os05g12320.1, LOC_Os01g64930.1, LOC_Os10g38229.1, LOC_Os03g03690.3, LOC_Os03g12530.1, LOC_Os03g01012.1, LOC_Os10g21298.1, LOC_Os12g29220.1, LOC…
Cellular Component	5	GO:0042651	thylakoid membrane	2.12559e-05	0.000162076	25995	34	5787	19	LOC_Os01g59090.1, LOC_Os02g24596.1, LOC_Os04g44190.1, LOC_Os05g33300.1, LOC_Os12g08830.1, LOC_Os08g25900.1, LOC_Os04g44200.1, LOC_Os01g31690.1, LOC_Os07g37030.1, LOC_Os07g04840.1, LOC_Os12g08770.1, LOC_Os03g52130.1, LOC_Os08g39430.1, LOC_Os01g71190.1, LOC_Os07g36080.1, LOC_Os08g40160.1, LOC_Os01g70820.1, LOC_Os08g10020.1, LOC_Os03g17174.1
Cellular Component	3	GO:0019898	extrinsic component of membrane	2.60171e-05	0.000190445	25995	24	5787	15	LOC_Os01g59090.1, LOC_Os04g44190.1, LOC_Os05g33300.1, LOC_Os12g08830.1, LOC_Os08g25900.1, LOC_Os04g44200.1, LOC_Os01g31690.1, LOC_Os07g04840.1, LOC_Os08g39430.1, LOC_Os07g36080.1, LOC_Os08g40160.1, LOC_Os08g21590.2, LOC_Os01g70820.1, LOC_Os05g08810.1, LOC_Os03g17174.1
Cellular Component	4	GO:0009654	photosystem II oxygen evolving complex	9.69075e-05	0.00068208	25995	26	5787	15	LOC_Os01g59090.1, LOC_Os04g44190.1, LOC_Os05g33300.1, LOC_Os12g08830.1, LOC_Os08g25900.1, LOC_Os04g44200.1, LOC_Os01g31690.1, LOC_Os07g04840.1, LOC_Os08g39430.1, LOC_Os01g71190.1, LOC_Os07g36080.1, LOC_Os08g40160.1, LOC_Os01g70820.1, LOC_Os08g10020.1, LOC_Os03g17174.1
Cellular Component	4	GO:1990204	oxidoreductase complex	0.000813535	0.00551396	25995	36	5787	17	LOC_Os01g59090.1, LOC_Os04g44190.1, LOC_Os05g33300.1, LOC_Os12g08830.1, LOC_Os08g25900.1, LOC_Os04g44200.1, LOC_Os01g31690.1, LOC_Os07g12640.1, LOC_Os07g04840.1, LOC_Os08g39430.1, LOC_Os01g71190.1, LOC_Os07g36080.1, LOC_Os08g40160.1, LOC_Os10g37180.1, LOC_Os01g70820.1, LOC_Os08g10020.1, LOC_Os03g17174.1
Cellular Component	1	GO:0005575	cellular_component	0.00141734	0.00926333	25995	19015	5787	4322	LOC_Os09g07920.1, LOC_Os07g23120.1, LOC_Os10g34730.1, LOC_Os03g37260.1, LOC_Os06g07230.1, LOC_Os10g21470.2, LOC_Os06g35540.1, LOC_Os08g38590.1, LOC_Os06g47650.1, LOC_Os07g01310.1, LOC_Os12g03860.1, LOC_Os01g09570.1, LOC_Os01g11054.1, LOC_Os01g60230.3, LOC_Os01g11250.1, LOC_Os02g01240.1, LOC_Os02g13350.1, LOC_Os03g29970.1, LOC_Os02g49680.1, LOC_Os02g42810.1, LOC_Os01g64930.1, LOC_Os01g40710.1, LOC…
										LOC_Os08g06530.1, LOC_Os03g53670.2, LOC_Os01g22600.1, LOC_Os05g25370.1, LOC_Os04g15690.1, LOC_Os02g42960.1, LOC_Os03g39640.2, LOC_Os05g49590.1, LOC_Os08g05780.1, LOC_Os01g09305.1, LOC_Os12g10184.1, LOC_Os12g01240.1, LOC_Os02g39730.2, LOC_Os03g57220.2, LOC_Os07g08030.1, LOC_Os02g04950.1, LOC_Os03g58580.1, LOC_Os09g34214.1, LOC_Os01g61990.2, LOC_Os04g40670.1, LOC_Os05g31750.1, LOC_Os03g03590.1, LOC…
										LOC_Os06g30930.1, LOC_Os10g38212.1, LOC_Os01g48420.1, LOC_Os10g22310.1, LOC_Os03g54100.2, ChrSy.fgenesh.mRNA.37, LOC_Os02g55060.1, LOC_Os05g01750.1, LOC_Os06g07540.1, LOC_Os01g45110.1, LOC_Os03g06720.1, LOC_Os04g35280.1, LOC_Os11g07060.1, LOC_Os05g34650.1, LOC_Os05g02680.1, ChrSy.fgenesh.mRNA.32, LOC_Os05g04610.1, LOC_Os04g51820.2, LOC_Os10g38274.1, LOC_Os01g48920.1, LOC_Os12g16480.1, LOC_Os01g27…
Cellular Component	4	GO:0009538	photosystem I reaction center	0.00245417	0.0154867	25995	4	5787	4	LOC_Os03g56670.1, LOC_Os08g44680.1, LOC_Os07g25430.1, LOC_Os12g23200.1
Molecular Function	2	GO:0005215	transporter activity	1.0385e-14	7.61217e-12	25995	1499	5787	458	LOC_Os06g49250.1, LOC_Os03g37490.1, LOC_Os05g34010.1, LOC_Os10g21240.1, LOC_Os07g01310.1, LOC_Os05g05590.1, LOC_Os12g03860.1, LOC_Os01g11250.1, LOC_Os01g60230.3, LOC_Os04g55800.1, LOC_Os04g37990.1, LOC_Os09g09520.1, LOC_Os07g08300.2, LOC_Os05g12320.1, LOC_Os03g48000.1, LOC_Os05g26840.1, LOC_Os03g21490.2, LOC_Os10g30610.1, LOC_Os11g18100.1, LOC_Os04g36040.1, LOC_Os03g37840.1, LOC_Os09g15330.2, LOC…
Molecular Function	3	GO:0022857	transmembrane transporter activity	1.62145e-13	4.66879e-11	25995	627	5787	219	LOC_Os03g37490.1, LOC_Os06g44150.1, LOC_Os10g20380.1, LOC_Os06g08900.1, LOC_Os10g21240.1, LOC_Os07g01310.1, LOC_Os05g05590.1, LOC_Os12g03860.1, LOC_Os01g08020.1, LOC_Os06g09120.1, LOC_Os01g11250.1, LOC_Os02g31910.2, LOC_Os04g37990.1, LOC_Os09g09520.1, LOC_Os07g31884.1, LOC_Os03g48000.1, LOC_Os03g12530.1, LOC_Os03g37840.1, LOC_Os01g31980.2, LOC_Os06g08890.1, LOC_Os05g10940.1, LOC_Os02g14840.1, LOC…
Molecular Function	2	GO:0003824	catalytic activity	1.91083e-13	4.66879e-11	25995	10554	5787	2590	LOC_Os12g42210.1, LOC_Os06g07230.1, LOC_Os09g26980.1, LOC_Os06g40080.1, LOC_Os06g35540.1, LOC_Os06g47650.1, LOC_Os01g09570.1, LOC_Os01g11054.1, LOC_Os02g13350.1, LOC_Os03g59880.1, LOC_Os03g18200.1, LOC_Os10g17260.1, LOC_Os09g36680.1, LOC_Os08g44280.1, LOC_Os04g57160.2, LOC_Os02g42810.1, LOC_Os04g26920.3, LOC_Os01g53390.1, LOC_Os06g08041.1, LOC_Os01g06020.1, LOC_Os02g37690.1, LOC_Os04g45170.1, LOC…
										LOC_Os03g03890.1, LOC_Os12g15470.1, LOC_Os01g19130.1, LOC_Os12g29990.1, LOC_Os01g12770.1, LOC_Os01g04409.1, LOC_Os07g03860.1, LOC_Os06g11290.1, LOC_Os01g02550.1, LOC_Os07g41060.1, LOC_Os06g50340.1, LOC_Os01g74190.1, LOC_Os03g12390.1, LOC_Os11g41680.1, LOC_Os01g63810.1, LOC_Os07g47590.2, LOC_Os04g47190.2, LOC_Os07g35730.1, LOC_Os06g10480.1, LOC_Os05g01140.1, LOC_Os09g27050.1, LOC_Os07g18874.1, LOC…
Molecular Function	3	GO:0043167	ion binding	3.3919e-13	6.21565e-11	25995	4704	5787	1236	LOC_Os09g35880.1, LOC_Os07g35690.1, LOC_Os09g14410.1, LOC_Os06g15330.1, LOC_Os06g07230.1, LOC_Os07g18230.1, LOC_Os09g26980.1, LOC_Os06g35540.1, LOC_Os06g47650.1, LOC_Os11g34880.1, LOC_Os06g30380.1, LOC_Os11g35220.1, LOC_Os06g12120.1, LOC_Os12g37320.1, LOC_Os07g44130.1, LOC_Os11g44580.1, LOC_Os02g51830.1, LOC_Os11g13410.1, LOC_Os10g17260.1, LOC_Os02g19924.1, LOC_Os09g27660.3, LOC_Os01g06020.1, LOC…
Molecular Function	3	GO:0016491	oxidoreductase activity	2.39625e-10	3.5129e-08	25995	1828	5787	517	LOC_Os09g23540.1, LOC_Os04g27020.1, LOC_Os10g26400.2, LOC_Os09g26980.1, LOC_Os06g40080.1, LOC_Os07g22498.1, LOC_Os07g28160.1, LOC_Os12g37320.1, LOC_Os07g44130.1, LOC_Os09g07570.1, LOC_Os02g36190.1, LOC_Os01g59000.1, LOC_Os01g62870.1, LOC_Os05g34854.1, LOC_Os11g29290.1, LOC_Os01g71310.1, LOC_Os01g27140.1, LOC_Os04g53850.1, LOC_Os10g17260.1, LOC_Os04g57160.2, LOC_Os01g68480.1, LOC_Os02g42810.1, LOC…
Molecular Function	4	GO:0043168	anion binding	5.00282e-10	6.11178e-08	25995	3267	5787	866	LOC_Os07g35690.1, LOC_Os09g14410.1, LOC_Os06g07230.1, LOC_Os07g18230.1, LOC_Os06g35540.1, LOC_Os06g47650.1, LOC_Os06g30380.1, LOC_Os11g35220.1, LOC_Os11g34880.1, LOC_Os06g12120.1, LOC_Os11g44580.1, LOC_Os02g51830.1, LOC_Os11g13410.1, LOC_Os02g19924.1, LOC_Os09g27660.3, LOC_Os01g06020.1, LOC_Os02g35630.1, LOC_Os09g34150.1, LOC_Os04g45170.1, LOC_Os05g23740.1, LOC_Os12g02250.1, LOC_Os01g10450.2, LOC…
Molecular Function	6	GO:0030554	adenyl nucleotide binding	2.27639e-09	2.3837e-07	25995	2680	5787	719	LOC_Os07g35690.1, LOC_Os09g14410.1, LOC_Os01g16290.1, LOC_Os02g05480.1, LOC_Os08g14950.1, LOC_Os06g07230.1, LOC_Os07g18230.1, LOC_Os07g43560.1, LOC_Os06g47650.1, LOC_Os11g37860.1, LOC_Os11g35220.1, LOC_Os11g34880.1, LOC_Os10g21240.1, LOC_Os06g12120.1, LOC_Os11g44580.1, LOC_Os05g16824.1, LOC_Os02g34600.1, LOC_Os02g51830.1, LOC_Os11g13410.1, LOC_Os03g31070.1, LOC_Os03g01160.2, LOC_Os01g02580.1, LOC…
Molecular Function	6	GO:0032559	adenyl ribonucleotide binding	3.04951e-09	2.79257e-07	25995	2676	5787	717	LOC_Os07g35690.1, LOC_Os09g14410.1, LOC_Os01g16290.1, LOC_Os02g05480.1, LOC_Os08g14950.1, LOC_Os06g07230.1, LOC_Os07g18230.1, LOC_Os07g43560.1, LOC_Os06g47650.1, LOC_Os11g37860.1, LOC_Os11g35220.1, LOC_Os11g34880.1, LOC_Os10g21240.1, LOC_Os06g12120.1, LOC_Os11g44580.1, LOC_Os05g16824.1, LOC_Os02g34600.1, LOC_Os02g51830.1, LOC_Os11g13410.1, LOC_Os03g31070.1, LOC_Os03g01160.2, LOC_Os01g02580.1, LOC…
Molecular Function	5	GO:0016301	kinase activity	3.47276e-09	2.79257e-07	25995	2038	5787	561	LOC_Os07g35690.1, LOC_Os02g05480.1, LOC_Os08g14950.1, LOC_Os06g07230.1, LOC_Os07g18230.1, LOC_Os06g05860.1, LOC_Os07g43560.1, LOC_Os06g47650.1, LOC_Os11g35220.1, LOC_Os06g12120.1, LOC_Os01g09570.1, LOC_Os05g16824.1, LOC_Os02g34600.1, LOC_Os11g11000.2, LOC_Os03g31070.1, LOC_Os03g01160.2, LOC_Os01g02580.1, LOC_Os05g16670.2, LOC_Os05g50560.1, LOC_Os11g40810.1, LOC_Os04g45170.1, LOC_Os12g06490.1, LOC…
Molecular Function	6	GO:0005524	ATP binding	3.80979e-09	2.79257e-07	25995	2671	5787	715	LOC_Os07g35690.1, LOC_Os09g14410.1, LOC_Os01g16290.1, LOC_Os02g05480.1, LOC_Os08g14950.1, LOC_Os06g07230.1, LOC_Os07g18230.1, LOC_Os07g43560.1, LOC_Os06g47650.1, LOC_Os11g37860.1, LOC_Os11g35220.1, LOC_Os11g34880.1, LOC_Os10g21240.1, LOC_Os06g12120.1, LOC_Os11g44580.1, LOC_Os05g16824.1, LOC_Os02g34600.1, LOC_Os02g51830.1, LOC_Os11g13410.1, LOC_Os03g31070.1, LOC_Os03g01160.2, LOC_Os01g02580.1, LOC…
Molecular Function	4	GO:0032553	ribonucleotide binding	2.8838e-08	1.80227e-06	25995	2910	5787	765	LOC_Os07g35690.1, LOC_Os09g14410.1, LOC_Os01g16290.1, LOC_Os02g05480.1, LOC_Os08g14950.1, LOC_Os06g07230.1, LOC_Os07g18230.1, LOC_Os07g43560.1, LOC_Os06g47650.1, LOC_Os11g37860.1, LOC_Os11g35220.1, LOC_Os11g34880.1, LOC_Os06g30380.1, LOC_Os10g21240.1, LOC_Os06g12120.1, LOC_Os11g44580.1, LOC_Os05g16824.1, LOC_Os03g62600.1, LOC_Os02g34600.1, LOC_Os02g51830.1, LOC_Os11g13410.1, LOC_Os03g31070.1, LOC…
Molecular Function	5	GO:0017076	purine nucleotide binding	3.43688e-08	1.80227e-06	25995	2892	5787	760	LOC_Os07g35690.1, LOC_Os09g14410.1, LOC_Os01g16290.1, LOC_Os02g05480.1, LOC_Os08g14950.1, LOC_Os06g07230.1, LOC_Os07g18230.1, LOC_Os07g43560.1, LOC_Os06g47650.1, LOC_Os11g37860.1, LOC_Os11g35220.1, LOC_Os11g34880.1, LOC_Os06g30380.1, LOC_Os10g21240.1, LOC_Os06g12120.1, LOC_Os11g44580.1, LOC_Os05g16824.1, LOC_Os03g62600.1, LOC_Os02g34600.1, LOC_Os02g51830.1, LOC_Os11g13410.1, LOC_Os03g31070.1, LOC…
Molecular Function	5	GO:0032555	purine ribonucleotide binding	3.51026e-08	1.80227e-06	25995	2884	5787	758	LOC_Os07g35690.1, LOC_Os09g14410.1, LOC_Os01g16290.1, LOC_Os02g05480.1, LOC_Os08g14950.1, LOC_Os06g07230.1, LOC_Os07g18230.1, LOC_Os07g43560.1, LOC_Os06g47650.1, LOC_Os11g37860.1, LOC_Os11g35220.1, LOC_Os11g34880.1, LOC_Os06g30380.1, LOC_Os10g21240.1, LOC_Os06g12120.1, LOC_Os11g44580.1, LOC_Os05g16824.1, LOC_Os03g62600.1, LOC_Os02g34600.1, LOC_Os02g51830.1, LOC_Os11g13410.1, LOC_Os03g31070.1, LOC…
Molecular Function	3	GO:0051540	metal cluster binding	3.68813e-08	1.80227e-06	25995	71	5787	37	LOC_Os10g04860.1, LOC_Os06g22010.1, LOC_Os02g15870.2, LOC_Os02g42570.1, LOC_Os01g58022.1, LOC_Os03g31550.1, LOC_Os07g22498.1, LOC_Os03g20010.1, LOC_Os02g52730.1, LOC_Os10g41780.1, LOC_Os05g48160.1, LOC_Os05g42350.1, LOC_Os03g05310.1, LOC_Os08g01380.1, LOC_Os01g25484.1, LOC_Os03g57680.1, LOC_Os04g38330.1, LOC_Os05g49300.1, LOC_Os12g19420.1, LOC_Os03g48040.1, LOC_Os11g07916.1, LOC_Os07g37030.1, LOC…
Molecular Function	4	GO:0051536	iron-sulfur cluster binding	3.68813e-08	1.80227e-06	25995	71	5787	37	LOC_Os10g04860.1, LOC_Os06g22010.1, LOC_Os02g15870.2, LOC_Os02g42570.1, LOC_Os01g58022.1, LOC_Os03g31550.1, LOC_Os07g22498.1, LOC_Os03g20010.1, LOC_Os10g41780.1, LOC_Os02g52730.1, LOC_Os05g48160.1, LOC_Os03g05310.1, LOC_Os05g42350.1, LOC_Os08g01380.1, LOC_Os01g25484.1, LOC_Os04g38330.1, LOC_Os03g57680.1, LOC_Os05g49300.1, LOC_Os12g19420.1, LOC_Os03g48040.1, LOC_Os11g07916.1, LOC_Os07g37030.1, LOC…
Molecular Function	5	GO:0035639	purine ribonucleoside triphosphate binding	4.30601e-08	1.97269e-06	25995	2879	5787	756	LOC_Os07g35690.1, LOC_Os09g14410.1, LOC_Os01g16290.1, LOC_Os02g05480.1, LOC_Os08g14950.1, LOC_Os06g07230.1, LOC_Os07g18230.1, LOC_Os07g43560.1, LOC_Os06g47650.1, LOC_Os11g37860.1, LOC_Os11g35220.1, LOC_Os11g34880.1, LOC_Os06g30380.1, LOC_Os10g21240.1, LOC_Os06g12120.1, LOC_Os11g44580.1, LOC_Os05g16824.1, LOC_Os03g62600.1, LOC_Os02g34600.1, LOC_Os02g51830.1, LOC_Os11g13410.1, LOC_Os03g31070.1, LOC…
Molecular Function	3	GO:0097367	carbohydrate derivative binding	8.8444e-08	3.61394e-06	25995	2937	5787	767	LOC_Os07g35690.1, LOC_Os09g14410.1, LOC_Os01g16290.1, LOC_Os02g05480.1, LOC_Os08g14950.1, LOC_Os06g07230.1, LOC_Os07g18230.1, LOC_Os07g43560.1, LOC_Os06g47650.1, LOC_Os06g30380.1, LOC_Os11g37860.1, LOC_Os11g35220.1, LOC_Os11g34880.1, LOC_Os10g21240.1, LOC_Os06g12120.1, LOC_Os11g44580.1, LOC_Os03g62600.1, LOC_Os05g16824.1, LOC_Os02g34600.1, LOC_Os02g51830.1, LOC_Os11g13410.1, LOC_Os03g31070.1, LOC…
Molecular Function	5	GO:0016773	phosphotransferase activity, alcohol group as acceptor	8.87462e-08	3.61394e-06	25995	1633	5787	451	LOC_Os07g35690.1, LOC_Os02g05480.1, LOC_Os08g14950.1, LOC_Os06g07230.1, LOC_Os07g18230.1, LOC_Os06g05860.1, LOC_Os07g43560.1, LOC_Os06g47650.1, LOC_Os11g35220.1, LOC_Os06g12120.1, LOC_Os01g09570.1, LOC_Os05g16824.1, LOC_Os02g34600.1, LOC_Os03g31070.1, LOC_Os03g01160.2, LOC_Os01g02580.1, LOC_Os11g40810.1, LOC_Os04g45170.1, LOC_Os12g06490.1, LOC_Os12g02250.1, LOC_Os01g10450.2, LOC_Os03g16130.1, LOC…
Molecular Function	4	GO:0016772	transferase activity, transferring phosphorus-containing groups	1.0419e-07	4.01956e-06	25995	2241	5787	599	LOC_Os07g35690.1, LOC_Os02g05480.1, LOC_Os08g14950.1, LOC_Os06g07230.1, LOC_Os07g18230.1, LOC_Os06g05860.1, LOC_Os07g43560.1, LOC_Os06g47650.1, LOC_Os11g35220.1, LOC_Os06g12120.1, LOC_Os01g09570.1, LOC_Os05g16824.1, LOC_Os02g34600.1, LOC_Os11g11000.2, LOC_Os03g31070.1, LOC_Os03g01160.2, LOC_Os01g02580.1, LOC_Os05g16670.2, LOC_Os05g50560.1, LOC_Os11g40810.1, LOC_Os04g45170.1, LOC_Os12g06490.1, LOC…
Molecular Function	3	GO:0036094	small molecule binding	7.07383e-07	2.59256e-05	25995	4423	5787	1108	LOC_Os07g35690.1, LOC_Os09g14410.1, LOC_Os06g07230.1, LOC_Os07g18230.1, LOC_Os09g26980.1, LOC_Os06g35540.1, LOC_Os06g47650.1, LOC_Os11g34880.1, LOC_Os06g30380.1, LOC_Os11g35220.1, LOC_Os06g12120.1, LOC_Os07g44130.1, LOC_Os11g44580.1, LOC_Os01g11250.1, LOC_Os02g51830.1, LOC_Os11g11000.2, LOC_Os12g40260.1, LOC_Os11g13410.1, LOC_Os10g17260.1, LOC_Os02g19924.1, LOC_Os07g07260.1, LOC_Os01g06020.1, LOC…
Molecular Function	4	GO:0022804	active transmembrane transporter activity	3.39429e-06	0.000118477	25995	246	5787	86	LOC_Os10g11354.1, LOC_Os02g06530.1, LOC_Os02g02980.1, LOC_Os01g07870.1, LOC_Os01g58000.1, LOC_Os03g37490.1, LOC_Os03g64150.1, LOC_Os05g10730.1, LOC_Os11g05700.1, LOC_Os01g25386.1, LOC_Os10g20380.1, LOC_Os10g21240.1, LOC_Os05g05590.1, LOC_Os03g12790.1, LOC_Os01g08020.1, LOC_Os03g37640.1, LOC_Os11g42790.1, LOC_Os06g39740.1, LOC_Os12g25160.1, LOC_Os04g13220.1, LOC_Os12g03200.1, LOC_Os07g31884.1, LOC…
Molecular Function	5	GO:0045156	electron transporter, transferring electrons within the cyclic electron transport pathway of photosynthesis activity	6.01001e-06	0.000200242	25995	8	5787	8	LOC_Os08g35420.1, LOC_Os10g21192.1, LOC_Os10g39880.1, LOC_Os04g16872.1, LOC_Os10g41689.1, LOC_Os04g16770.1, LOC_Os12g19580.1, LOC_Os02g24634.1
Molecular Function	4	GO:0004672	protein kinase activity	8.61544e-06	0.00027457	25995	1500	5787	403	LOC_Os07g35690.1, LOC_Os02g05480.1, LOC_Os08g14950.1, LOC_Os06g07230.1, LOC_Os07g18230.1, LOC_Os07g43560.1, LOC_Os06g47650.1, LOC_Os11g35220.1, LOC_Os06g12120.1, LOC_Os05g16824.1, LOC_Os02g34600.1, LOC_Os03g31070.1, LOC_Os03g01160.2, LOC_Os01g02580.1, LOC_Os11g40810.1, LOC_Os04g45170.1, LOC_Os12g06490.1, LOC_Os12g02250.1, LOC_Os03g16130.1, LOC_Os01g10450.2, LOC_Os04g35700.1, LOC_Os10g42950.1, LOC…
Molecular Function	5	GO:0016655	oxidoreductase activity, acting on NAD(P)H, quinone or similar compound as acceptor	9.09872e-06	0.00027789	25995	30	5787	18	LOC_Os01g72950.1, LOC_Os06g22010.1, LOC_Os07g22504.1, LOC_Os07g25004.1, LOC_Os01g58024.1, LOC_Os12g19420.1, LOC_Os01g58022.1, LOC_Os05g28090.1, LOC_Os04g16742.1, LOC_Os05g45730.1, LOC_Os10g38206.1, LOC_Os06g46435.1, LOC_Os04g16854.1, LOC_Os10g38212.1, LOC_Os01g66000.1, LOC_Os08g15248.1, LOC_Os10g21258.1, LOC_Os04g45600.1
Molecular Function	4	GO:0000166	nucleotide binding	1.86538e-05	0.000525895	25995	3928	5787	975	LOC_Os07g35690.1, LOC_Os09g14410.1, LOC_Os06g07230.1, LOC_Os07g18230.1, LOC_Os06g47650.1, LOC_Os06g30380.1, LOC_Os11g35220.1, LOC_Os11g34880.1, LOC_Os06g12120.1, LOC_Os11g44580.1, LOC_Os01g11250.1, LOC_Os02g51830.1, LOC_Os11g11000.2, LOC_Os12g40260.1, LOC_Os11g13410.1, LOC_Os07g07260.1, LOC_Os01g06020.1, LOC_Os02g35630.1, LOC_Os09g34150.1, LOC_Os04g45170.1, LOC_Os05g23740.1, LOC_Os12g02250.1, LOC…
Molecular Function	4	GO:1901265	nucleoside phosphate binding	1.86538e-05	0.000525895	25995	3928	5787	975	LOC_Os07g35690.1, LOC_Os09g14410.1, LOC_Os06g07230.1, LOC_Os07g18230.1, LOC_Os06g47650.1, LOC_Os06g30380.1, LOC_Os11g34880.1, LOC_Os11g35220.1, LOC_Os06g12120.1, LOC_Os11g44580.1, LOC_Os01g11250.1, LOC_Os02g51830.1, LOC_Os11g11000.2, LOC_Os12g40260.1, LOC_Os11g13410.1, LOC_Os07g07260.1, LOC_Os01g06020.1, LOC_Os02g35630.1, LOC_Os09g34150.1, LOC_Os04g45170.1, LOC_Os05g23740.1, LOC_Os12g02250.1, LOC…
Molecular Function	3	GO:0016829	lyase activity	2.0344e-05	0.000552301	25995	249	5787	84	LOC_Os10g37980.1, LOC_Os08g04500.1, LOC_Os04g42095.1, LOC_Os01g56380.1, LOC_Os12g19470.2, LOC_Os02g36380.1, LOC_Os12g17600.1, LOC_Os02g36340.1, LOC_Os12g10580.1, LOC_Os01g11054.1, LOC_Os02g45660.1, LOC_Os03g21900.1, LOC_Os08g02700.1, LOC_Os09g16910.3, LOC_Os04g39270.1, LOC_Os02g39790.2, LOC_Os11g07020.1, LOC_Os02g36210.1, LOC_Os06g45100.1, LOC_Os02g19924.1, LOC_Os08g07080.1, LOC_Os02g10990.1, LOC…
Molecular Function	6	GO:0015297	antiporter activity	2.13646e-05	0.000559294	25995	97	5787	40	LOC_Os10g11354.1, LOC_Os03g08900.1, LOC_Os02g02980.1, LOC_Os03g37490.1, LOC_Os03g64150.1, LOC_Os03g37470.1, LOC_Os10g20380.1, LOC_Os09g11450.1, LOC_Os05g05590.1, LOC_Os01g49120.1, LOC_Os03g12790.1, LOC_Os03g37640.1, LOC_Os11g42790.1, LOC_Os09g37610.1, LOC_Os08g44870.1, LOC_Os03g37411.1, LOC_Os02g57620.1, LOC_Os03g03590.1, LOC_Os12g25160.1, LOC_Os06g29844.1, LOC_Os11g03240.1, LOC_Os12g44360.2, LOC…
Molecular Function	5	GO:0015291	secondary active transmembrane transporter activity	2.54587e-05	0.000643491	25995	114	5787	45	LOC_Os10g11354.1, LOC_Os03g08900.1, LOC_Os02g02980.1, LOC_Os03g37490.1, LOC_Os03g64150.1, LOC_Os03g37470.1, LOC_Os02g38020.1, LOC_Os10g20380.1, LOC_Os09g11450.1, LOC_Os01g49120.1, LOC_Os05g05590.1, LOC_Os03g12790.1, LOC_Os01g08020.1, LOC_Os03g37640.1, LOC_Os09g37610.1, LOC_Os11g42790.1, LOC_Os08g44870.1, LOC_Os03g37411.1, LOC_Os02g57620.1, LOC_Os12g25160.1, LOC_Os03g03590.1, LOC_Os06g29844.1, LOC…
Molecular Function	4	GO:0015075	ion transmembrane transporter activity	3.37008e-05	0.000819574	25995	371	5787	116	LOC_Os01g58000.1, LOC_Os06g44150.1, LOC_Os06g08900.1, LOC_Os10g21240.1, LOC_Os07g01310.1, LOC_Os05g05590.1, LOC_Os01g08020.1, LOC_Os06g09120.1, LOC_Os01g11250.1, LOC_Os02g31910.2, LOC_Os08g31460.1, LOC_Os01g03914.1, LOC_Os01g11160.1, LOC_Os03g48000.1, LOC_Os05g42250.1, LOC_Os03g48310.1, LOC_Os05g02240.1, LOC_Os03g12530.1, LOC_Os04g56160.1, LOC_Os03g37840.1, LOC_Os02g35190.1, LOC_Os06g08890.1, LOC…
Molecular Function	4	GO:0016830	carbon-carbon lyase activity	3.46614e-05	0.000819574	25995	89	5787	37	LOC_Os01g58020.1, LOC_Os06g14740.1, LOC_Os01g72940.1, LOC_Os08g27840.1, LOC_Os04g42095.1, LOC_Os01g56380.1, LOC_Os09g36240.1, LOC_Os08g36320.1, LOC_Os12g19470.2, LOC_Os02g36380.1, LOC_Os12g17600.1, LOC_Os02g36340.1, LOC_Os01g11054.1, LOC_Os12g10580.1, LOC_Os03g21900.1, LOC_Os08g02700.1, LOC_Os02g39795.1, LOC_Os03g15050.1, LOC_Os04g39270.1, LOC_Os02g39790.2, LOC_Os11g07020.1, LOC_Os04g42090.3, LOC…
Molecular Function	8	GO:0016887	ATPase activity	4.22457e-05	0.000967691	25995	210	5787	72	LOC_Os01g16290.1, LOC_Os01g73530.2, LOC_Os11g22350.1, LOC_Os01g07870.1, LOC_Os06g36090.1, LOC_Os07g47530.1, LOC_Os04g32560.1, LOC_Os05g10730.1, LOC_Os11g05700.1, LOC_Os01g52560.1, LOC_Os01g25386.1, LOC_Os12g13720.1, LOC_Os09g39910.1, LOC_Os03g22420.1, LOC_Os05g49890.1, LOC_Os11g43970.1, LOC_Os05g44590.2, LOC_Os01g42380.1, LOC_Os02g32520.1, LOC_Os01g21820.1, LOC_Os04g13220.1, LOC_Os03g21490.2, LOC…
Molecular Function	4	GO:0009055	electron transfer activity	4.56384e-05	0.00101373	25995	625	5787	181	LOC_Os08g45140.1, LOC_Os09g10340.1, LOC_Os04g27020.1, LOC_Os01g52790.1, LOC_Os09g26980.1, LOC_Os07g22498.1, LOC_Os06g43350.1, LOC_Os07g28160.1, LOC_Os02g53400.1, LOC_Os03g63310.1, LOC_Os07g44130.1, LOC_Os03g30420.1, LOC_Os02g36190.1, LOC_Os04g16844.1, LOC_Os05g40190.1, LOC_Os10g21192.1, LOC_Os01g59000.1, LOC_Os11g29290.1, LOC_Os12g35340.1, LOC_Os03g05840.1, LOC_Os08g05620.1, LOC_Os01g27140.1, LOC…
Molecular Function	5	GO:0008237	metallopeptidase activity	5.32758e-05	0.00114856	25995	59	5787	27	LOC_Os08g42910.1, LOC_Os06g12370.1, LOC_Os01g51390.1, LOC_Os03g38230.1, LOC_Os01g73910.1, LOC_Os02g52390.1, LOC_Os06g41990.1, LOC_Os01g19140.2, LOC_Os04g39190.1, LOC_Os07g38270.1, LOC_Os02g43350.1, LOC_Os01g04900.1, LOC_Os09g19790.1, LOC_Os10g40830.1, LOC_Os01g43150.1, LOC_Os01g46590.1, LOC_Os06g51029.1, LOC_Os01g57082.1, LOC_Os02g50730.1, LOC_Os02g50230.1, LOC_Os02g58340.1, LOC_Os12g29990.1, LOC…
Molecular Function	4	GO:0015318	inorganic molecular entity transmembrane transporter activity	6.51404e-05	0.00136423	25995	327	5787	103	LOC_Os01g58000.1, LOC_Os06g44150.1, LOC_Os06g08900.1, LOC_Os10g21240.1, LOC_Os07g01310.1, LOC_Os05g05590.1, LOC_Os01g08020.1, LOC_Os06g09120.1, LOC_Os01g11250.1, LOC_Os02g31910.2, LOC_Os08g31460.1, LOC_Os01g11160.1, LOC_Os03g48000.1, LOC_Os05g42250.1, LOC_Os05g02240.1, LOC_Os03g37840.1, LOC_Os02g35190.1, LOC_Os06g08890.1, LOC_Os10g39790.2, LOC_Os05g10940.1, LOC_Os02g14840.1, LOC_Os03g17070.1, LOC…
Molecular Function	5	GO:0042578	phosphoric ester hydrolase activity	7.49649e-05	0.00152637	25995	95	5787	38	LOC_Os08g42390.1, LOC_Os08g44320.1, LOC_Os02g13290.1, LOC_Os08g01750.1, LOC_Os03g48300.1, LOC_Os09g27050.1, LOC_Os11g02180.1, LOC_Os08g29160.1, LOC_Os03g01750.1, LOC_Os06g45370.1, LOC_Os10g41240.1, LOC_Os01g52230.1, LOC_Os12g05660.2, LOC_Os06g04790.1, LOC_Os08g44260.1, LOC_Os04g16680.1, LOC_Os01g01920.1, LOC_Os01g64660.1, LOC_Os06g05870.1, LOC_Os02g54150.1, LOC_Os09g36520.1, LOC_Os03g08430.1, LOC…
Molecular Function	6	GO:0004222	metalloendopeptidase activity	7.79549e-05	0.00154435	25995	48	5787	23	LOC_Os01g04900.1, LOC_Os10g40830.1, LOC_Os06g12370.1, LOC_Os01g43150.1, LOC_Os01g46590.1, LOC_Os01g51390.1, LOC_Os06g51029.1, LOC_Os03g38230.1, LOC_Os01g57082.1, LOC_Os01g73910.1, LOC_Os02g50730.1, LOC_Os02g50230.1, LOC_Os02g52390.1, LOC_Os06g41990.1, LOC_Os01g19140.2, LOC_Os04g39190.1, LOC_Os02g58340.1, LOC_Os12g29990.1, LOC_Os01g39260.1, LOC_Os06g45820.1, LOC_Os07g38270.1, LOC_Os02g43350.1, LOC…
Molecular Function	4	GO:0043169	cation binding	0.000113902	0.00219711	25995	1558	5787	407	LOC_Os09g35880.1, LOC_Os06g15330.1, LOC_Os09g23540.1, LOC_Os04g27020.1, LOC_Os09g26980.1, LOC_Os07g28160.1, LOC_Os12g40490.1, LOC_Os05g03760.1, LOC_Os12g37320.1, LOC_Os07g44130.1, LOC_Os12g10580.1, LOC_Os02g36190.1, LOC_Os02g52390.1, LOC_Os01g59000.1, LOC_Os11g29290.1, LOC_Os11g01530.1, LOC_Os10g17260.1, LOC_Os08g10480.1, LOC_Os03g25500.1, LOC_Os10g21298.1, LOC_Os08g40160.1, LOC_Os01g68020.1, LOC…
Molecular Function	5	GO:0008324	cation transmembrane transporter activity	0.000155282	0.00290602	25995	251	5787	81	LOC_Os02g06530.1, LOC_Os01g58000.1, LOC_Os07g47300.1, LOC_Os06g44150.1, LOC_Os10g21240.1, LOC_Os05g05590.1, LOC_Os05g07210.1, LOC_Os05g39240.1, LOC_Os03g37830.1, LOC_Os02g31910.2, LOC_Os08g31460.1, LOC_Os03g14690.1, LOC_Os01g03914.1, LOC_Os01g62070.1, LOC_Os11g42790.1, LOC_Os01g70490.1, LOC_Os06g39740.1, LOC_Os04g16748.1, LOC_Os03g48000.1, LOC_Os12g07270.1, LOC_Os04g16740.1, LOC_Os05g02240.1, LOC…
Molecular Function	5	GO:0046872	metal ion binding	0.000158582	0.00290602	25995	1543	5787	402	LOC_Os09g35880.1, LOC_Os06g15330.1, LOC_Os09g23540.1, LOC_Os04g27020.1, LOC_Os09g26980.1, LOC_Os07g28160.1, LOC_Os12g40490.1, LOC_Os05g03760.1, LOC_Os12g37320.1, LOC_Os07g44130.1, LOC_Os12g10580.1, LOC_Os02g36190.1, LOC_Os02g52390.1, LOC_Os01g59000.1, LOC_Os11g29290.1, LOC_Os11g01530.1, LOC_Os10g17260.1, LOC_Os08g10480.1, LOC_Os03g25500.1, LOC_Os08g40160.1, LOC_Os10g21298.1, LOC_Os01g68020.1, LOC…
Molecular Function	5	GO:0016168	chlorophyll binding	0.000174107	0.0031127	25995	8	5787	7	LOC_Os09g04680.1, LOC_Os04g16874.1, LOC_Os10g21212.1, LOC_Os06g39708.1, LOC_Os10g21310.1, LOC_Os02g24632.1, LOC_Os12g10600.1
Molecular Function	4	GO:0016667	oxidoreductase activity, acting on a sulfur group of donors	0.000333258	0.00581614	25995	101	5787	38	LOC_Os08g45140.1, LOC_Os04g40600.1, LOC_Os07g08840.1, LOC_Os04g42930.1, LOC_Os01g07376.1, LOC_Os08g30590.1, LOC_Os02g53400.1, LOC_Os09g38670.1, LOC_Os07g09310.1, LOC_Os07g29410.1, LOC_Os12g18360.1, LOC_Os05g40190.1, LOC_Os05g33510.1, LOC_Os12g35340.1, LOC_Os07g42040.1, LOC_Os02g35900.1, ChrUn.fgenesh.mRNA.94, LOC_Os01g27140.1, LOC_Os02g40500.1, LOC_Os03g55820.1, LOC_Os03g63420.1, LOC_Os03g21000.1…
Molecular Function	6	GO:0016407	acetyltransferase activity	0.000358563	0.00611224	25995	49	5787	22	LOC_Os05g45710.1, LOC_Os01g14370.1, LOC_Os04g39140.1, LOC_Os01g52260.1, LOC_Os03g04140.1, LOC_Os03g07990.1, LOC_Os03g55530.1, LOC_Os06g49130.1, LOC_Os01g66890.1, LOC_Os08g16010.1, LOC_Os05g44020.4, LOC_Os05g40260.1, LOC_Os08g01170.1, LOC_Os07g02540.1, LOC_Os02g56219.1, LOC_Os03g10050.1, LOC_Os03g58010.1, LOC_Os01g68020.1, LOC_Os03g31690.1, LOC_Os03g58020.1, LOC_Os07g16130.1, LOC_Os02g04490.1
Molecular Function	5	GO:0003954	NADH dehydrogenase activity	0.000440106	0.00701299	25995	26	5787	14	LOC_Os06g22010.1, LOC_Os07g22504.1, LOC_Os07g25004.1, LOC_Os01g58024.1, LOC_Os12g19420.1, LOC_Os01g58022.1, LOC_Os04g16742.1, LOC_Os05g45730.1, LOC_Os10g38206.1, LOC_Os06g46435.1, LOC_Os04g16854.1, LOC_Os10g38212.1, LOC_Os08g15248.1, LOC_Os10g21258.1
Molecular Function	6	GO:0050136	NADH dehydrogenase (quinone) activity	0.000440106	0.00701299	25995	26	5787	14	LOC_Os06g22010.1, LOC_Os07g22504.1, LOC_Os07g25004.1, LOC_Os01g58024.1, LOC_Os12g19420.1, LOC_Os01g58022.1, LOC_Os04g16742.1, LOC_Os05g45730.1, LOC_Os10g38206.1, LOC_Os06g46435.1, LOC_Os04g16854.1, LOC_Os10g38212.1, LOC_Os08g15248.1, LOC_Os10g21258.1
Molecular Function	7	GO:0008137	NADH dehydrogenase (ubiquinone) activity	0.000440106	0.00701299	25995	26	5787	14	LOC_Os06g22010.1, LOC_Os07g22504.1, LOC_Os07g25004.1, LOC_Os01g58024.1, LOC_Os12g19420.1, LOC_Os01g58022.1, LOC_Os04g16742.1, LOC_Os05g45730.1, LOC_Os10g38206.1, LOC_Os06g46435.1, LOC_Os04g16854.1, LOC_Os10g38212.1, LOC_Os08g15248.1, LOC_Os10g21258.1
Molecular Function	3	GO:0016740	transferase activity	0.000653172	0.0101867	25995	4133	5787	1000	LOC_Os07g35690.1, LOC_Os03g04140.1, LOC_Os06g07230.1, LOC_Os07g18230.1, LOC_Os06g35540.1, LOC_Os06g47650.1, LOC_Os11g35220.1, LOC_Os06g12120.1, LOC_Os01g09570.1, LOC_Os02g36770.1, LOC_Os04g09604.1, LOC_Os11g11000.2, LOC_Os08g38130.1, LOC_Os08g37790.1, LOC_Os02g19924.1, LOC_Os08g44280.1, LOC_Os01g53390.1, LOC_Os05g50560.1, LOC_Os01g48874.1, LOC_Os09g20220.1, LOC_Os03g55530.1, LOC_Os02g37690.1, LOC…
Molecular Function	6	GO:0015035	protein disulfide oxidoreductase activity	0.000755267	0.0115336	25995	74	5787	29	LOC_Os08g45140.1, LOC_Os07g08840.1, LOC_Os04g42930.1, LOC_Os01g07376.1, LOC_Os02g53400.1, LOC_Os09g38670.1, LOC_Os07g09310.1, LOC_Os07g29410.1, LOC_Os12g18360.1, LOC_Os05g40190.1, LOC_Os12g35340.1, LOC_Os02g35900.1, ChrUn.fgenesh.mRNA.94, LOC_Os01g27140.1, LOC_Os02g40500.1, LOC_Os03g55820.1, LOC_Os03g63420.1, LOC_Os03g21000.1, LOC_Os05g11090.1, LOC_Os05g10930.1, LOC_Os01g68480.1, LOC_Os04g36640.1…
Molecular Function	3	GO:0140096	catalytic activity, acting on a protein	0.000826692	0.0123666	25995	2291	5787	571	LOC_Os07g35690.1, LOC_Os12g42210.1, LOC_Os02g05480.1, LOC_Os08g14950.1, LOC_Os06g07230.1, LOC_Os07g18230.1, LOC_Os07g43560.1, LOC_Os06g47650.1, LOC_Os11g35220.1, LOC_Os10g03440.1, LOC_Os06g12120.1, LOC_Os02g52390.1, LOC_Os05g16824.1, LOC_Os02g34600.1, LOC_Os03g59880.1, LOC_Os03g31070.1, LOC_Os03g01160.2, LOC_Os01g02580.1, LOC_Os08g44280.1, LOC_Os11g40810.1, LOC_Os08g44520.1, LOC_Os04g45170.1, LOC…
Molecular Function	5	GO:0022890	inorganic cation transmembrane transporter activity	0.00152441	0.0223479	25995	234	5787	72	LOC_Os02g06530.1, LOC_Os01g58000.1, LOC_Os07g47300.1, LOC_Os06g44150.1, LOC_Os10g21240.1, LOC_Os05g05590.1, LOC_Os05g07210.1, LOC_Os05g39240.1, LOC_Os03g37830.1, LOC_Os02g31910.2, LOC_Os08g31460.1, LOC_Os03g14690.1, LOC_Os11g42790.1, LOC_Os01g70490.1, LOC_Os06g39740.1, LOC_Os04g16748.1, LOC_Os03g48000.1, LOC_Os12g07270.1, LOC_Os04g16740.1, LOC_Os05g02240.1, LOC_Os12g10570.1, LOC_Os12g42370.1, LOC…
Molecular Function	5	GO:0016861	intramolecular oxidoreductase activity, interconverting aldoses and ketoses	0.0017693	0.025045	25995	15	5787	9	LOC_Os03g56869.1, LOC_Os06g14510.3, LOC_Os09g36450.1, LOC_Os11g38810.1, LOC_Os09g29070.1, LOC_Os08g37380.2, LOC_Os07g08030.1, LOC_Os04g24140.1, LOC_Os01g05490.1
Molecular Function	4	GO:0016705	oxidoreductase activity, acting on paired donors, with incorporation or reduction of molecular oxygen	0.00177673	0.025045	25995	527	5787	146	LOC_Os09g10340.1, LOC_Os03g12910.1, LOC_Os01g66100.1, LOC_Os04g27020.1, LOC_Os01g52790.1, LOC_Os06g40080.1, LOC_Os09g26980.1, LOC_Os06g43350.1, LOC_Os07g28160.1, LOC_Os03g64280.1, LOC_Os10g37880.1, LOC_Os11g43610.1, LOC_Os03g63310.1, LOC_Os07g44130.1, LOC_Os04g49210.1, LOC_Os03g30420.1, LOC_Os02g36190.1, LOC_Os01g59000.1, LOC_Os05g34854.1, LOC_Os11g29290.1, LOC_Os03g05840.1, LOC_Os08g05620.1, LOC…
Molecular Function	6	GO:0005509	calcium ion binding	0.00206371	0.0285415	25995	117	5787	40	LOC_Os01g59090.1, LOC_Os04g14304.1, LOC_Os04g44190.1, LOC_Os05g33300.1, LOC_Os12g08830.1, LOC_Os09g29560.1, LOC_Os01g26280.1, LOC_Os09g30454.1, LOC_Os03g59264.1, LOC_Os01g59530.1, LOC_Os10g10130.1, LOC_Os01g26174.1, LOC_Os07g04840.1, LOC_Os04g51040.1, LOC_Os02g50780.1, LOC_Os08g39430.1, LOC_Os05g31750.1, LOC_Os04g21820.1, LOC_Os01g56670.1, LOC_Os03g17174.1, LOC_Os01g26210.1, LOC_Os01g51754.1, LOC…
Molecular Function	4	GO:0003913	DNA photolyase activity	0.0022306	0.0302783	25995	8	5787	6	LOC_Os02g10990.1, LOC_Os04g37920.1, LOC_Os09g36240.1, LOC_Os10g08580.1, LOC_Os02g36380.1, LOC_Os06g45100.1
Molecular Function	6	GO:0004348	glucosylceramidase activity	0.00245417	0.0327074	25995	4	5787	4	LOC_Os10g33420.1, LOC_Os11g13810.1, LOC_Os07g26210.1, LOC_Os08g01940.1
Molecular Function	7	GO:0008080	N-acetyltransferase activity	0.00313798	0.0407965	25995	43	5787	18	LOC_Os01g14370.1, LOC_Os04g39140.1, LOC_Os03g07990.1, LOC_Os03g55530.1, LOC_Os06g49130.1, LOC_Os01g66890.1, LOC_Os08g16010.1, LOC_Os05g44020.4, LOC_Os05g40260.1, LOC_Os08g01170.1, LOC_Os07g02540.1, LOC_Os02g56219.1, LOC_Os01g68020.1, LOC_Os03g58010.1, LOC_Os03g31690.1, LOC_Os03g58020.1, LOC_Os02g04490.1, LOC_Os07g16130.1
Molecular Function	4	GO:0031072	heat shock protein binding	0.00317244	0.0407965	25995	105	5787	36	LOC_Os03g18870.1, LOC_Os05g30130.1, LOC_Os01g01160.1, LOC_Os02g46640.1, LOC_Os03g51830.1, LOC_Os01g25320.1, LOC_Os03g60790.1, LOC_Os03g55360.1, LOC_Os05g45350.1, LOC_Os05g50370.1, LOC_Os12g27070.1, LOC_Os03g18200.1, LOC_Os04g46390.2, LOC_Os02g52270.1, LOC_Os03g54150.1, LOC_Os01g13760.1, LOC_Os05g26926.1, LOC_Os03g20730.1, LOC_Os03g56540.3, LOC_Os03g04400.1, LOC_Os03g57340.1, LOC_Os05g26902.1, LOC…
Molecular Function	5	GO:0008079	translation termination factor activity	0.00377326	0.046878	25995	11	5787	7	LOC_Os01g71270.1, LOC_Os01g66379.1, LOC_Os03g14510.2, LOC_Os07g36250.1, LOC_Os05g19630.2, LOC_Os05g31160.1, LOC_Os11g43600.1
Molecular Function	6	GO:0003747	translation release factor activity	0.00377326	0.046878	25995	11	5787	7	LOC_Os01g71270.1, LOC_Os01g66379.1, LOC_Os03g14510.2, LOC_Os07g36250.1, LOC_Os05g19630.2, LOC_Os05g31160.1, LOC_Os11g43600.1
Molecular Function	6	GO:0046873	metal ion transmembrane transporter activity	0.00393798	0.0477423	25995	99	5787	34	LOC_Os05g10940.1, LOC_Os01g47460.1, LOC_Os08g39950.1, LOC_Os07g47300.1, LOC_Os08g10630.1, LOC_Os06g44150.1, LOC_Os03g58540.1, LOC_Os03g53110.1, LOC_Os05g07210.1, LOC_Os03g37830.1, LOC_Os06g36450.1, LOC_Os08g31460.1, LOC_Os02g31910.2, LOC_Os04g32920.1, LOC_Os01g70490.1, LOC_Os04g42280.1, LOC_Os02g57620.1, LOC_Os01g53150.2, LOC_Os07g47350.1, LOC_Os02g27490.1, LOC_Os03g48000.1, LOC_Os12g07270.1, LOC…
Molecular Function	6	GO:0008374	O-acyltransferase activity	0.00397309	0.0477423	25995	28	5787	13	LOC_Os01g56360.1, LOC_Os05g45710.1, LOC_Os03g52010.1, LOC_Os04g52500.1, LOC_Os01g52260.1, LOC_Os03g04140.1, LOC_Os01g48874.1, LOC_Os01g56370.1, LOC_Os02g37654.1, LOC_Os09g33820.2, LOC_Os03g10050.1, LOC_Os02g37700.1, LOC_Os03g13030.1
Molecular Function	6	GO:0016410	N-acyltransferase activity	0.00422043	0.0482737	25995	44	5787	18	LOC_Os01g14370.1, LOC_Os04g39140.1, LOC_Os03g07990.1, LOC_Os03g55530.1, LOC_Os06g49130.1, LOC_Os01g66890.1, LOC_Os08g16010.1, LOC_Os05g44020.4, LOC_Os05g40260.1, LOC_Os08g01170.1, LOC_Os07g02540.1, LOC_Os02g56219.1, LOC_Os03g58010.1, LOC_Os01g68020.1, LOC_Os03g31690.1, LOC_Os03g58020.1, LOC_Os07g16130.1, LOC_Os02g04490.1
Molecular Function	6	GO:0042626	ATPase-coupled transmembrane transporter activity	0.00422637	0.0482737	25995	103	5787	35	LOC_Os02g06530.1, LOC_Os01g07870.1, LOC_Os01g58000.1, LOC_Os05g10730.1, LOC_Os11g05700.1, LOC_Os10g21264.1, LOC_Os04g52900.1, LOC_Os01g25386.1, LOC_Os10g21240.1, LOC_Os02g09720.1, LOC_Os05g04600.1, LOC_Os07g28090.1, LOC_Os03g54790.1, LOC_Os04g49890.1, LOC_Os10g21266.1, LOC_Os07g32880.1, LOC_Os02g21750.1, LOC_Os06g39740.1, LOC_Os04g13220.1, LOC_Os01g50160.1, LOC_Os04g51610.1, LOC_Os06g08560.1, LOC…
Molecular Function	7	GO:0005506	iron ion binding	0.0042377	0.0482737	25995	425	5787	118	LOC_Os09g10340.1, LOC_Os04g27020.1, LOC_Os01g44980.1, LOC_Os01g52790.1, LOC_Os09g26980.1, LOC_Os06g43350.1, LOC_Os07g28160.1, LOC_Os03g63310.1, LOC_Os07g44130.1, LOC_Os03g30420.1, LOC_Os02g36190.1, LOC_Os01g59000.1, LOC_Os11g29290.1, LOC_Os08g05620.1, LOC_Os11g01530.1, LOC_Os10g17260.1, LOC_Os12g04110.1, LOC_Os05g49300.1, LOC_Os08g01490.1, LOC_Os03g44740.1, LOC_Os02g57290.1, LOC_Os06g47940.1, LOC…
Molecular Function	6	GO:0016791	phosphatase activity	0.00428075	0.0482737	25995	54	5787	21	LOC_Os08g44320.1, LOC_Os06g05870.1, LOC_Os02g13290.1, LOC_Os03g48300.1, LOC_Os11g02180.1, LOC_Os06g09320.2, LOC_Os01g09540.1, LOC_Os08g29160.1, LOC_Os05g10310.1, LOC_Os05g02500.1, LOC_Os01g56980.1, LOC_Os01g56960.1, LOC_Os03g01750.1, LOC_Os01g29469.1, LOC_Os02g05030.1, LOC_Os10g41240.1, LOC_Os01g52230.1, LOC_Os12g05660.2, LOC_Os06g04790.1, LOC_Os01g27880.1, LOC_Os08g44260.1
Molecular Function	5	GO:0016831	carboxy-lyase activity	0.00451759	0.0494954	25995	61	5787	23	LOC_Os01g58020.1, LOC_Os01g72940.1, LOC_Os08g27840.1, LOC_Os12g19381.1, LOC_Os09g23070.1, LOC_Os04g42095.1, LOC_Os01g56380.1, LOC_Os12g19470.2, LOC_Os08g36320.1, LOC_Os09g14670.1, LOC_Os12g17600.1, LOC_Os04g50208.1, LOC_Os01g11054.1, LOC_Os12g10580.1, LOC_Os03g21900.1, LOC_Os02g39795.1, LOC_Os03g15050.1, LOC_Os02g39790.2, LOC_Os04g39270.1, LOC_Os04g42090.3, LOC_Os06g04070.1, LOC_Os10g21268.1, LOC…
Molecular Function	5	GO:0015036	disulfide oxidoreductase activity	0.00452414	0.0494954	25995	89	5787	31	LOC_Os08g45140.1, LOC_Os07g08840.1, LOC_Os04g42930.1, LOC_Os01g07376.1, LOC_Os08g30590.1, LOC_Os02g53400.1, LOC_Os09g38670.1, LOC_Os07g09310.1, LOC_Os07g29410.1, LOC_Os12g18360.1, LOC_Os05g40190.1, LOC_Os12g35340.1, LOC_Os07g42040.1, LOC_Os02g35900.1, ChrUn.fgenesh.mRNA.94, LOC_Os01g27140.1, LOC_Os02g40500.1, LOC_Os03g55820.1, LOC_Os03g63420.1, LOC_Os03g21000.1, LOC_Os05g11090.1, LOC_Os05g10930.1…
