# Supplementary material for: Temperature–Photoperiod Interaction in Rice Phenology for Climate Adaptation: Insights Into Glycerate‐Associated Metabolic Responses
Source: Physiol Plant. 2025 Jul 8;177(4):e70368. doi: 10.1111/ppl.70368 (PMC12238749; doi:10.1111/ppl.70368)
Supplement: Supplementary file 8 — Table S8. KEGG pathway enrichment analysis of upregulated and downregulated DEGs under different day‐length and temperature conditions in the leaf through RNA‐Seq analysis. [file PPL-177-e70368-s003.xlsx]

## Sheet: KEGG_up
Major Classification	Sub Classification	Pathway Name	SDLT: gene_count	SDLT: pvalue	LDLT: gene_count	LDLT: pvalue	SDHT: gene_count	SDHT: pvalue	LDHT: gene_count	LDHT: pvalue
Environmental Information Processing	Signal transduction	MAPK signaling pathway - plant	11	0.00264837	0	-	8	0.0176901	0	-
Environmental Information Processing	Signal transduction	Plant hormone signal transduction	12	0.0353809	0	-	11	0.0184087	11	0.0444442
Genetic Information Processing	Translation	Ribosome biogenesis in eukaryotes	12	2.11e-06	0	-	0	-	0	-
Metabolism	Carbohydrate metabolism	Amino sugar and nucleotide sugar metabolism	12	0.000889731	9	0.000179856	11	0.000486026	13	0.000107785
Metabolism	Metabolism of cofactors and vitamins	Thiamine metabolism	5	0.000145728	3	0.00214544	3	0.00858343	3	0.0124447
Metabolism	Metabolism of terpenoids and polyketides	Monoterpenoid biosynthesis	2	0.0180668	0	0	0	-	0	-
Metabolism	Metabolism of terpenoids and polyketides	Carotenoid biosynthesis	4	0.00795233	0	0	3	0.0261628	0	-
Organismal Systems	Environmental adaptation	Circadian rhythm - plant	4	0.0181671	0	0	0	-	0	-
Metabolism	Amino acid metabolism	Tryptophan metabolism	0	-	3	0.0356037	0	-	0	-
Metabolism	Lipid metabolism	Linoleic acid metabolism	0	-	2	0.0162035	2	0.0405362	0	-
Metabolism	Lipid metabolism	alpha-Linolenic acid metabolism	0	-	3	0.0339747	0	-	0	-
Metabolism	Biosynthesis of other secondary metabolites	Benzoxazinoid biosynthesis	0	-	0	-	2	0.00444402	2	0.00580278
Metabolism	Metabolism of terpenoids and polyketides	Diterpenoid biosynthesis	0	-	0	-	5	0.00122465	6	0.000294865
Organismal Systems	Environmental adaptation	Plant-pathogen interaction	0	-	0	-	12	0.00141898	10	0.0298346
Metabolism	Amino acid metabolism	Phenylalanine metabolism	0	-	0	-	0	-	4	0.0164893
Metabolism	Biosynthesis of other secondary metabolites	Phenylpropanoid biosynthesis	0	-	0	-	0	-	13	0.00436937
Metabolism	Carbohydrate metabolism	Ascorbate and aldarate metabolism	0	-	0	-	0	-	4	0.038994
Metabolism	Energy metabolism	Nitrogen metabolism	0	-	0	-	0	-	4	0.00754894

## Sheet: KEGG_down
Major Classification	Sub Classification	Pathway Name	SDLT: gene_count	SDLT: pvalue	LDLT: gene_count	LDLT: pvalue	SDHT: gene_count	SDHT: pvalue	LDHT: gene_count	LDHT: pvalue
Metabolism	Biosynthesis of other secondary metabolites	Phenylpropanoid biosynthesis	26	2.61e-06	19	7.16e-07	22	0.000670646	0	-
Metabolism	Biosynthesis of other secondary metabolites	Flavonoid biosynthesis	7	0.000143014	4	0.00384473	7	0.00023856	0	-
Metabolism	Carbohydrate metabolism	Starch and sucrose metabolism	13	0.0236505	10	0.00467153	15	0.00920102	0	-
Metabolism	Energy metabolism	Photosynthesis	18	6.25e-11	0	-	21	2.47e-13	0	-
Metabolism	Energy metabolism	Photosynthesis - antenna proteins	9	5.45e-10	4	0.000210577	10	2.58e-11	5	1.27e-05
Metabolism	Metabolism of cofactors and vitamins	Porphyrin and chlorophyll metabolism	10	5.94e-06	0	-	9	8.31e-05	7	5.36e-05
Metabolism	Metabolism of other amino acids	Cyanoamino acid metabolism	7	0.0048659	6	0.000932206	0	-	0	-
Metabolism	Metabolism of terpenoids and polyketides	Brassinosteroid biosynthesis	3	0.0186258	2	0.0388597	3	0.0231477	0	-
Genetic Information Processing	Folding, sorting and degradation	Protein processing in endoplasmic reticulum	0	-	11	0.00993276	0	-	0	-
Metabolism	Metabolism of other amino acids	Glutathione metabolism	0	-	6	-	0	-	0	-
Metabolism	Amino acid metabolism	Glycine, serine and threonine metabolism	0	-	0	-	9	0.00329454	0	-
Metabolism	Carbohydrate metabolism	Ascorbate and aldarate metabolism	0	-	0	-	6	0.0290282	6	0.00143529
Metabolism	Carbohydrate metabolism	Glyoxylate and dicarboxylate metabolism	0	-	0	-	7	0.0492711	0	-
Metabolism	Energy metabolism	Carbon fixation in photosynthetic organisms	0	-	0	-	8	0.0194387	0	-
Organismal Systems	Environmental adaptation	Circadian rhythm - plant	0	-	0	-	6	0.00664703	0	-
Metabolism	Amino acid metabolism	Alanine, aspartate and glutamate metabolism	0	-	0	-	0	-	4	0.0317375
Metabolism	Metabolism of cofactors and vitamins	Vitamin B6 metabolism	0	-	0	-	0	-	2	0.0379361
