# Supplementary material for: Temperature–Photoperiod Interaction in Rice Phenology for Climate Adaptation: Insights Into Glycerate‐Associated Metabolic Responses
Source: Physiol Plant. 2025 Jul 8;177(4):e70368. doi: 10.1111/ppl.70368 (PMC12238749; doi:10.1111/ppl.70368)
Supplement: Supplementary file 9 — Table S9. Changes in the gene expression patterns related to photosynthesis in the KEGG pathway using differentially expressed genes (DEGs) responded to temperature and day‐length conditions in the leaf through RNA‐Seq analysis. [file PPL-177-e70368-s006.xlsx]

## Sheet: Leaf
						Log2 (Fold change) vs. Control				DESeq2 Normalized Counts															Annotation_Reference_DB
No	labels	EC.	KO info.	KEGG gene id	Gene id	SDLT	LDLT	SDHT	LDHT	Control 1(Before treatment 1)	Control 2(Before treatment 2)	Control 3(Before treatment 3)	SDLT1	SDLT2	SDLT3	LDLT1	LDLT2	LDLT3	SDHT1	SDHT2	SDHT3	LDHT1	LDHT2	LDHT3	Description	PFAM	Panther	KOG	KEGG ec	KEGG Orthology	GO	TAIR id	TAIR symbol	TAIR description
1	GOS5		K02695 photosystem I subunit VI | (RefSeq) GOS5	osa:4339593	LOC_Os05g48630.1	-1.6515	-0.928188	-1.82211	-0.951594	56305.6	55539.8	56286.1	14996.3	18110.4	20411.1	27060.5	26497.2	34798.5	15316.6	15794.5	16437.7	27804.5	27919.7	31210.1	expressed protein
2	atpF		K02109 F-type H+-transporting ATPase subunit b | (RefSeq) atpF	osa:3131391	LOC_Os04g16748.1	0.0355593	0.308369	-1.07038	-0.416337	2017.35	2454.53	2445.34	2460.13	2349.72	2280	2914.89	2573.26	3077.5	1064.51	1094.25	1135.17	1656.88	1458.9	2067.46	ATP synthase B chain, putative, expressed	PF00430			3.6.3.14	K02109	GO:0006139,GO:0016020,GO:0009536,GO:0009579,GO:0006810,GO:0009058,GO:0006091,GO:0005622,GO:0005215,GO:0015078,GO:0015986,GO:0045263	ATCG00130.1		ATPase, F0 complex, subunit B/B\', bacterial/chloroplast
2	atpF		K02109 F-type H+-transporting ATPase subunit b | (RefSeq) ATP synthase subunit b'	osa:4332431	LOC_Os03g17070.1	-1.27897	-0.596662	-1.20309	-0.747403	37809.5	36009.7	38598.2	11280.4	16344.7	18700.8	22999.4	21352.2	29988	17120.8	17555.3	14151.8	19149.3	23463.8	24351.2	ATP synthase B chain, chloroplast precursor, putative, expressed	PF00430			3.6.3.14	K02109	GO:0016020,GO:0009536,GO:0009579,GO:0006810,GO:0009987,GO:0006950,GO:0009607,GO:0005215,GO:0015078,GO:0015986,GO:0045263	AT4G32260.1		ATPase, F0 complex, subunit B/B\', bacterial/chloroplast
3	OJ1092_A07.116		K08906 cytochrome c6 | (RefSeq) OJ1092_A07.116	osa:4343634	LOC_Os07g38000.1	-1.08445	-0.931883	-0.93303	-0.255129	53.2049	76.4603	64.7569	32.3895	31.1304	28.1639	27.3984	32.632	41.8806	33.7494	38.0496	30.0309	53.3596	65.954	43.5951	cytochrome c, putative, expressed	PF00034				K08906	GO:0003674,GO:0005488,GO:0005506,GO:0009055,GO:0020037	AT5G45040.1		Cytochrome c
4	4332745		K08902 photosystem II Psb27 protein | (RefSeq) photosystem II repair protein PSB27-H1	osa:4332745	LOC_Os03g21560.1	-1.51737	-0.768216	-2.13465	-1.21237	10549.4	9705.78	9639.53	3230.11	3638.52	3574.25	5551.22	5483.72	6517.49	2175.43	2264.61	2367.64	4501.36	3988.9	4411.03	photosystem II 11 kD protein, putative, expressed					K08902	GO:0009579,GO:0009536,GO:0019538,GO:0003674,GO:0016020,GO:0006091,GO:0015979	AT1G03600.1	PSB27	photosystem II family protein
5	P0039A07.6		K03542 photosystem II 22kDa protein | (RefSeq) P0039A07.6	osa:4324933	LOC_Os01g64960.1	-0.470592	-0.154442	-1.00524	-0.45335	48251	46188.3	48080.5	29471.5	35173.6	38206.9	40782.5	38802.5	48466	23150.7	24396.4	23454.2	33605.6	35000.5	35482.4	chlorophyll A-B binding protein, putative, expressed	PF00504				K03542	GO:0016020,GO:0009536,GO:0009579,GO:0008289,GO:0009628,GO:0005488	AT1G44575.1	NPQ4,PSBS	Chlorophyll A-B binding family protein
6	107276047		K03541 photosystem II 10kDa protein | (RefSeq) OJ1470_H06.117	osa:4342395	LOC_Os07g05360.1	2.27697	1.69277	4.60893	3.28028	444.852	430.674	487.219	2175.98	2213.99	2214.71	1525.18	1337.91	1542.36	10645.1	10227.5	12381.2	4326.23	4235.57	4677.88	photosystem II 10 kDa polypeptide, chloroplast precursor, putative, expressed	PF04725					GO:0003674,GO:0016020,GO:0009536,GO:0009579,GO:0016043,GO:0006091,GO:0015979,GO:0009523,GO:0009654,GO:0042651	AT1G79040.1	PSBR	photosystem II subunit R
7	OJ1351_C05.112		K02717 photosystem II oxygen-evolving enhancer protein 2 | (RefSeq) OJ1351_C05.112	osa:4342370	LOC_Os07g04840.1	-1.1265	-0.584787	-1.39248	-0.70971	88203.4	78985	85320.3	35021.8	38426.1	42207.4	54871.4	52824.9	60663.3	31124	31405.4	33653.9	51769.8	50414	52211	PsbP, putative, expressed	PF01789				K02717	GO:0009579,GO:0009536,GO:0003723,GO:0005515,GO:0015979,GO:0006091,GO:0016020,GO:0009607,GO:0006950,GO:0005576,GO:0005509,GO:0009523,GO:0009654,GO:0019898	AT1G06680.1	OE23,OEE2,PSBP-1,PSII-P	photosystem II subunit P-1
8	9270776		K02113 F-type H+-transporting ATPase subunit delta | (RefSeq) ATP synthase delta chain	osa:9270776	LOC_Os02g51470.3	-1.26634	-0.61189	-1.47308	-0.746599	15083.6	13672.3	15154.7	5464.98	6099.06	6690.21	8805.54	9084.12	10842.7	4813.52	5094.71	5908.89	8492.39	8679.55	8999.08	ATP synthase F1, delta subunit family protein, putative, expressed	PF00213	PTHR11910	KOG1662	3.6.3.14	K02113	GO:0009536,GO:0009579,GO:0006810,GO:0009987,GO:0006950,GO:0016020,GO:0015979,GO:0006091,GO:0009607,GO:0005215,GO:0009628,GO:0046933,GO:0015986,GO:0045261,GO:0005886	AT4G09650.1	ATPD	ATP synthase delta-subunit gene
9	ISP	7.1.1.6	K02636 cytochrome b6-f complex iron-sulfur subunit [EC:1.10.9.1] | (RefSeq) ISP	osa:4343570	LOC_Os07g37030.1	-0.743859	-0.353433	-1.05135	-0.604239	58501.8	54606.7	60373.5	28922.3	35545.9	39124.8	43846.6	41410	50531.1	27166.9	28101.6	28439.3	35047.7	37982.9	41089	cytochrome b6-f complex iron-sulfur subunit, chloroplast precursor, putative, expressed	PF00355,PF08802	PTHR10134	KOG1671	1.10.99.1	K02636	GO:0009579,GO:0006950,GO:0009607,GO:0009536,GO:0005886,GO:0015979,GO:0006091,GO:0009628,GO:0005515,GO:0016020,GO:0003674,GO:0016491,GO:0051537,GO:0055114,GO:0009496,GO:0042651,GO:0016679	AT4G03280.1	PETC,PGR1	photosynthetic electron transfer C
10	ISP	7.1.1.6	K02636 cytochrome b6-f complex iron-sulfur subunit [EC:1.10.9.1] | (RefSeq) ISP	osa:4343570	LOC_Os07g37030.1	-0.743859	-0.353433	-1.05135	-0.604239	58501.8	54606.7	60373.5	28922.3	35545.9	39124.8	43846.6	41410	50531.1	27166.9	28101.6	28439.3	35047.7	37982.9	41089	cytochrome b6-f complex iron-sulfur subunit, chloroplast precursor, putative, expressed	PF00355,PF08802	PTHR10134	KOG1671	1.10.99.1	K02636	GO:0009579,GO:0006950,GO:0009607,GO:0009536,GO:0005886,GO:0015979,GO:0006091,GO:0009628,GO:0005515,GO:0016020,GO:0003674,GO:0016491,GO:0051537,GO:0055114,GO:0009496,GO:0042651,GO:0016679	AT4G03280.1	PETC,PGR1	photosynthetic electron transfer C
11	OsJ_019001		K02638 plastocyanin | (RefSeq) OsJ_019001	osa:4339833	LOC_Os06g01210.1	-1.13948	-0.698677	-1.02689	-0.521304	93590.4	81008.9	90534.8	36806.2	39386.2	44158.4	52341.6	49552.4	61464.9	42832.3	42452.9	44833.8	61255.4	57077.9	66396.6	plastocyanin, chloroplast precursor, putative, expressed	PF00127				K02638	GO:0009536,GO:0008150,GO:0009628,GO:0009579,GO:0006412,GO:0005488,GO:0003674,GO:0005507,GO:0009055	AT1G76100.1	PETE1	plastocyanin 1
12	4333624		K02639 ferredoxin | (RefSeq) ADI1	osa:4344439	LOC_Os08g01380.1	-1.04408	-0.523117	-0.949246	-0.566093	99147.4	107346	108050	41944.3	52114.7	58479.8	64648.1	67542	86690	52943	54054.1	55905.6	61574.2	71736.9	79144.9	2Fe-2S iron-sulfur cluster binding domain containing protein, expressed	PF00111					GO:0009536,GO:0005488,GO:0009628,GO:0015979,GO:0006091,GO:0005515,GO:0003674,GO:0009055,GO:0051536	AT1G60950.1	ATFD2,FED A	2Fe-2S ferredoxin-like superfamily protein
12	4333624		K02639 ferredoxin | (RefSeq) ferredoxin	osa:9270637	LOC_Os01g64120.1	-0.626529	-0.180979	1.47993	0.920264	28.0804	28.0875	26.2111	11.778	23.6591	17.9225	28.9205	26.4164	17.3299	77.3425	83.9716	68.4705	41.0458	52.7632	62.09	2Fe-2S iron-sulfur cluster binding domain containing protein, expressed	PF00111				K02639	GO:0005488,GO:0003674,GO:0009536,GO:0006091,GO:0009055,GO:0051536	AT2G27510.1	ATFD3,FD3	ferredoxin 3
13	4346326		K02692 photosystem I subunit II | (RefSeq) photosystem I reaction center subunit II	osa:4346326	LOC_Os08g44680.1	-1.33579	-0.689363	-1.26948	-0.564819	95433.4	87776.4	97676.6	32183.3	37173.4	41923.2	56191.1	51785.4	66208.9	38278.9	38473.4	39762.2	59099.2	62751.3	68040	photosystem I reaction center subunit II, chloroplast precursor, putative, expressed	PF02531				K02692	GO:0009579,GO:0016020,GO:0009536,GO:0003674,GO:0015979,GO:0009522,GO:0009538	AT1G03130.1	PSAD-2	photosystem I subunit D-2
14	4343070		K02693 photosystem I subunit IV | (RefSeq) photosystem I reaction center subunit IV	osa:4343070	LOC_Os07g25430.1	-1.40975	-0.810257	-1.63807	-0.866257	38957.8	36855.4	39598.9	13580	14332.4	15526	22025.3	19559	24233	11701.2	12450.1	12928.9	20666.6	19598.9	23045.9	photosystem I reaction center subunit IV A, chloroplast precursor, putative, expressed	PF02427				K02693	GO:0003824,GO:0009579,GO:0015979,GO:0016020,GO:0009536,GO:0009522,GO:0009538	AT2G20260.1	PSAE-2	photosystem I subunit E-2
15	PSI-F		K02694 photosystem I subunit III | (RefSeq) PSI-F	osa:4334300	LOC_Os03g56670.1	-1.37212	-0.763137	-1.53754	-0.804877	61561.1	57387.3	59523.9	20957.4	23092.5	24898.2	33083.6	32344.5	39730.3	19685.8	19734.6	22058.3	34094	33163	34902.5	photosystem I reaction center subunit III, chloroplast precursor, putative, expressed	PF02507				K02694	GO:0009579,GO:0009536,GO:0016020,GO:0015979,GO:0003674,GO:0009522,GO:0009538	AT1G31330.1	PSAF	photosystem I subunit F
16	4347395		K08905 photosystem I subunit V | (RefSeq) photosystem I reaction center subunit V	osa:4347395	LOC_Os09g30350.1	-1.08285	-0.629542	-0.984456	-0.379742	41031.3	34393.1	39626.6	16732.1	17847.7	19735.2	24221.7	22631	27514.1	18705.6	18948.7	20494.3	30046.9	27704.7	30673.8	expressed protein						GO:0005515,GO:0005635,GO:0005737	AT4G26455.1	WIP1	WPP domain interacting protein 1
17	OJ1027_G06.2		K02698 photosystem I subunit X | (RefSeq) OJ1027_G06.2	osa:4342404	LOC_Os07g05480.1	-1.09101	-0.520812	-1.14445	-0.578734	58591.9	56393.4	55983.9	23704.7	27094.6	29459.4	40082.4	35626.3	43453.3	25756.5	26651.8	24931.7	38003	37894.6	38575	photosystem I reaction center subunit, chloroplast precursor, putative, expressed	PF01241				K02698	GO:0009536,GO:0009579,GO:0016020,GO:0003674,GO:0015979,GO:0009522	AT1G30380.1	PSAK	photosystem I subunit K
18	4352085		K02699 photosystem I subunit XI | (RefSeq) photosystem I reaction center subunit XI	osa:4352085	LOC_Os12g23200.1	-1.08441	-0.587016	-1.32556	-0.667936	60859.1	55897.2	56481.9	24247.9	28062.2	29386.5	38164.5	35177.3	41986	23267.4	23052.8	22800.7	36518.5	35864.5	36654.2	photosystem I reaction center subunit XI, chloroplast precursor, putative, expressed	PF02605				K02699	GO:0016020,GO:0009536,GO:0009579,GO:0003674,GO:0006091,GO:0015979,GO:0009522,GO:0009538	AT4G12800.1	PSAL	photosystem I subunit l
19	4351694		K02701 photosystem I subunit PsaN | (RefSeq) photosystem I reaction center subunit N	osa:4351694	LOC_Os12g08770.1	-0.940362	-0.472539	-1.07996	-0.533092	52550.2	50221.9	51748.5	24738.2	26795.8	28987	37024.4	34042.9	40294.9	24033.8	24563	24498	36347.5	34513.8	35923.7	photosystem I reaction center subunit N, chloroplast precursor, putative, expressed	PF05479				K02701	GO:0009579,GO:0016020,GO:0009536,GO:0005515,GO:0015979,GO:0006091,GO:0005516,GO:0009522,GO:0042651	AT5G64040.1	PSAN	photosystem I reaction center subunit PSI-N, chloroplast, putative / PSI-N, putative (PSAN)
20	4324479		K02716 photosystem II oxygen-evolving enhancer protein 1 | (RefSeq) oxygen-evolving enhancer protein 1	osa:4324479	LOC_Os01g31690.1	-1.11698	-0.593443	-1.30723	-0.713767	163242	155924	158981	68898.3	73238.6	78317.4	105216	99114.2	112566	60837.6	62835.7	69544.4	97240.3	97278.3	97020.2	oxygen-evolving enhancer protein 1, chloroplast precursor, putative, expressed	PF01716				K02716	GO:0006091,GO:0009579,GO:0015979,GO:0005515,GO:0016043,GO:0009536,GO:0016020,GO:0003824,GO:0006464,GO:0003723,GO:0009628,GO:0008152,GO:0005509,GO:0042549,GO:0009523,GO:0009654,GO:0019898	AT3G50820.1	OEC33,PSBO-2,PSBO2	photosystem II subunit O-2
21	PSBW		K02721 photosystem II PsbW protein | (RefSeq) photosystem II reaction center W protein	osa:4339270	LOC_Os05g43310.1	-0.995216	-0.628592	-1.43109	-1.31869	4646.56	4534.56	4472.85	2078.81	2338.51	2432.34	2823.56	2682.04	3325.9	1679.04	1685.99	1698.55	1674.67	1871.78	1927.43	photosystem II reaction center W protein, chloroplast precursor, putative, expressed	PF07123					GO:0015979,GO:0009507,GO:0009523	AT2G30570.1	PSBW	photosystem II reaction center W
22	OJ1005_B05.27		K02723 photosystem II PsbY protein | (RefSeq) OJ1005_B05.27	osa:4344539	LOC_Os08g02630.1	-1.40377	-0.921143	-1.30424	-0.832202	18527.1	17273.8	15951.8	5774.16	6917.17	6868.15	9099.32	8523.16	9707.64	7167.54	7594.18	6194.78	9469.28	10043.5	9555.25	photosystem II core complex proteins psbY, chloroplast precursor, putative, expressed	PF06298				K02723	GO:0009536,GO:0009579,GO:0016020,GO:0015979,GO:0005488,GO:0030145,GO:0009523,GO:0016021	AT1G67740.1	PSBY,YCF32	photosystem II BY
23	B1267B06.4		K08901 photosystem II oxygen-evolving enhancer protein 3 | (RefSeq) photosynthetic NDH subunit of lumenal location 3	osa:4342192	LOC_Os07g01490.1	0.133126	0.817399	-2.16453	-0.997433	433.029	444.718	444.047	437.258	466.956	545.355	707.792	711.688	909.82	105.467	94.4681	94.8977	207.966	224.244	229.865	kinesin motor domain containing protein, putative, expressed	PF00225	PTHR24115:SF170,PTHR24115				GO:0016043,GO:0009987,GO:0005634,GO:0008152,GO:0007049,GO:0003774,GO:0005856,GO:0003777,GO:0005524,GO:0007018	AT4G05190.1	ATK5	kinesin 5
23	B1267B06.4		K08901 photosystem II oxygen-evolving enhancer protein 3 | (RefSeq) LP02	osa:4343515	LOC_Os07g36080.1	-1.38723	-0.789476	-1.60816	-0.770203	62548.3	60979.4	59873.9	22127.9	23518.4	24468	33867.5	32684.8	39555.5	19383.4	19562.8	21212.6	36221.6	34542.8	36770.5	oxygen evolving enhancer protein 3 domain containing protein, expressed	PF05757				K08901	GO:0016020,GO:0009579,GO:0009536,GO:0006464,GO:0005488,GO:0005509,GO:0015979,GO:0009523,GO:0009654,GO:0019898	AT4G21280.1	PSBQ,PSBQ-1,PSBQA	photosystem II subunit QA
24	107279124		K02109 F-type H+-transporting ATPase subunit b | (RefSeq) atpF	osa:3131391	LOC_Os04g16748.1	0.0355593	0.308369	-1.07038	-0.416337	2017.35	2454.53	2445.34	2460.13	2349.72	2280	2914.89	2573.26	3077.5	1064.51	1094.25	1135.17	1656.88	1458.9	2067.46	ATP synthase B chain, putative, expressed	PF00430			3.6.3.14	K02109	GO:0006139,GO:0016020,GO:0009536,GO:0009579,GO:0006810,GO:0009058,GO:0006091,GO:0005622,GO:0005215,GO:0015078,GO:0015986,GO:0045263	ATCG00130.1		ATPase, F0 complex, subunit B/B\', bacterial/chloroplast
24	107279124		K02109 F-type H+-transporting ATPase subunit b | (RefSeq) ATP synthase subunit b'	osa:4332431	LOC_Os03g17070.1	-1.27897	-0.596662	-1.20309	-0.747403	37809.5	36009.7	38598.2	11280.4	16344.7	18700.8	22999.4	21352.2	29988	17120.8	17555.3	14151.8	19149.3	23463.8	24351.2	ATP synthase B chain, chloroplast precursor, putative, expressed	PF00430			3.6.3.14	K02109	GO:0016020,GO:0009536,GO:0009579,GO:0006810,GO:0009987,GO:0006950,GO:0009607,GO:0005215,GO:0015078,GO:0015986,GO:0045263	AT4G32260.1		ATPase, F0 complex, subunit B/B\', bacterial/chloroplast
24	107279124		K02113 F-type H+-transporting ATPase subunit delta | (RefSeq) ATP synthase delta chain	osa:9270776	LOC_Os02g51470.3	-1.26634	-0.61189	-1.47308	-0.746599	15083.6	13672.3	15154.7	5464.98	6099.06	6690.21	8805.54	9084.12	10842.7	4813.52	5094.71	5908.89	8492.39	8679.55	8999.08	ATP synthase F1, delta subunit family protein, putative, expressed	PF00213	PTHR11910	KOG1662	3.6.3.14	K02113	GO:0009536,GO:0009579,GO:0006810,GO:0009987,GO:0006950,GO:0016020,GO:0015979,GO:0006091,GO:0009607,GO:0005215,GO:0009628,GO:0046933,GO:0015986,GO:0045261,GO:0005886	AT4G09650.1	ATPD	ATP synthase delta-subunit gene
25	4335799		K14332 photosystem I subunit PsaO | (RefSeq) photosystem I subunit O	osa:4335799	LOC_Os04g33830.1	-1.44301	-0.731748	-1.71265	-0.877522	84612.1	82890.8	83369.9	27885.8	30342.2	34042.5	47639.7	44966.9	58462.4	26067.2	26243.7	24230.2	43786.3	45456.8	47307.3	membrane protein, putative, expressed					K14332	GO:0006091,GO:0009536,GO:0009579,GO:0016020,GO:0003674,GO:0015979	AT1G08380.1	PSAO	photosystem I subunit O
