# Supplementary material for: Temperature–Photoperiod Interaction in Rice Phenology for Climate Adaptation: Insights Into Glycerate‐Associated Metabolic Responses
Source: Physiol Plant. 2025 Jul 8;177(4):e70368. doi: 10.1111/ppl.70368 (PMC12238749; doi:10.1111/ppl.70368)
Supplement: Supplementary file 10 — Table S10. Changes in the gene expression patterns related to glycolysis metabolism in the KEGG pathway using DEGs responded to temperature and day‐length conditions in leaf, stem (lower part), and stem (lower part) versus leaf through RNA‐Seq analysis. [file PPL-177-e70368-s009.xlsx]

## Sheet: Leaf
osa00010 - Glycolysis / Gluconeogenesis						Log2 (Fold change) vs. Control in leaf				DESeq2 Normalized Counts															Annotation_Reference_DB
No	labels	EC.	KO info.	KEGG gene id	Gene id	SDLT	LDLT	SDHT	LDHT	Control 1(Before treatment 1)	Control 2(Before treatment 2)	Control 3(Before treatment 3)	SDLT1	SDLT2	SDLT3	LDLT1	LDLT2	LDLT3	SDHT1	SDHT2	SDHT3	LDHT1	LDHT2	LDHT3	Description	PFAM	Panther	KOG	KEGG ec	KEGG Orthology	GO	TAIR id	TAIR symbol	TAIR description
1	107277365	4.1.2.13	K01623 fructose-bisphosphate aldolase	osa:4344545	LOC_Os08g02700.1	1.75105	0.771604	0.497134	0.0470764	67.9841	46.8124	53.9641	117.78	240.327	209.949	85.2395	111.881	90.982	89.9985	90.5319	57.6594	41.0458	76.5067	56.8057	fructose-bisphospate aldolase isozyme, putative, expressed	PF00274	PTHR11627	KOG1557			GO:0005739,GO:0016020,GO:0005575,GO:0005975,GO:0006139,GO:0009056,GO:0008150,GO:0005829,GO:0005488,GO:0006950,GO:0009628,GO:0005886,GO:0004332,GO:0006096	AT2G36460.1		Aldolase superfamily protein
2	4330146	1.2.1.3	K00128 aldehyde dehydrogenase (NAD+) [EC:1.2.1.3] | (RefSeq) Aldh2b	osa:4340725	LOC_Os06g15990.1	-0.115347	-0.45043	-1.20407	-1.42057	6668.35	5928.01	6212.04	5916.96	5831.34	5614.86	4654.69	4601.11	4508.66	2614.18	2629.36	2920.21	2461.38	2305.75	2259.02	aldehyde dehydrogenase, putative, expressed	PF00171	PTHR11699:SF46,PTHR11699	KOG2450	1.2.1.3	K00128	GO:0003824,GO:0005739,GO:0008152,GO:0016491,GO:0055114	AT1G23800.1	ALDH2B,ALDH2B7	aldehyde dehydrogenase 2B7
2	4330146	1.2.1.3	K00128 aldehyde dehydrogenase (NAD+) [EC:1.2.1.3] | (RefSeq) aldehyde dehydrogenase family 3 member H1	osa:9271186	LOC_Os12g07810.1	0.844912	0.90134	0.776783	1.07633	76.8516	79.5811	106.386	160.475	164.368	147.22	178.09	155.39	157.413	151.873	148.262	150.155	181.97	207.096	165.133	aldehyde dehydrogenase, putative, expressed	PF00171	PTHR11699:SF15,PTHR11699	KOG2456	1.2.1.3	K00128	GO:0006950,GO:0009536,GO:0003824,GO:0009628,GO:0009719,GO:0008152,GO:0005575,GO:0005783,GO:0016020,GO:0005773,GO:0016491,GO:0055114,GO:0003995,GO:0008218,GO:0006081,GO:0004030	AT1G44170.1	ALDH3H1,ALDH4	aldehyde dehydrogenase 3H1
3	OJ1581_H09.28-1	1.1.1.284 1.1.1.1	K00121 S-(hydroxymethyl)glutathione dehydrogenase / alcohol dehydrogenase [EC:1.1.1.284 1.1.1.1] | (RefSeq) alcohol dehydrogenase-like 7	osa:4331893	LOC_Os03g08999.1	1.08582	0.53469	0.916911	0.43262	193.607	196.612	218.94	400.451	447.032	445.502	286.161	304.565	291.72	347.338	388.369	414.427	218.911	309.984	293.276	dehydrogenase, putative, expressed	PF08240,PF00107	PTHR11695,PTHR11695:SF4	KOG0022			GO:0003824,GO:0008152,GO:0005488,GO:0008270,GO:0016491,GO:0055114	AT1G22430.1		GroES-like zinc-binding dehydrogenase family protein
3	OJ1581_H09.28-1	1.1.1.1	K00001 alcohol dehydrogenase [EC:1.1.1.1] | (RefSeq) Adh3	osa:4350055	LOC_Os11g10520.1	1.10847	1.03773	-0.0884971	-0.328988	1148.34	1326.35	1221.13	2586.74	2774.34	2607.72	2499.34	2500.23	2587.93	1122.17	1144.11	1209.65	970.05	994.587	977.587	dehydrogenase, putative, expressed	PF00107,PF08240	PTHR11695,PTHR11695:SF4	KOG0022	1.1.1.1	K00001	GO:0006950,GO:0009628,GO:0008152,GO:0003824,GO:0008150,GO:0005829,GO:0006091,GO:0005886,GO:0008270,GO:0016491,GO:0055114	AT1G77120.1	ADH,ADH1,ATADH,ATADH1	alcohol dehydrogenase 1
4	4332253	4.2.1.11	K01689 enolase [EC:4.2.1.11] | (RefSeq) enolase 1	osa:4340042	LOC_Os06g04510.1	0.185476	0.0232279	-1.51927	-2.07132	2120.81	2158.05	2237.2	2535.21	2420.7	2454.1	2245.15	2077.57	2299.1	738.269	694.078	840.866	543.173	470.912	536.352	enolase, putative, expressed	PF00113,PF03952	PTHR11902	KOG2670	4.2.1.11	K01689	GO:0003824,GO:0005737,GO:0005488,GO:0005829,GO:0006950,GO:0008150,GO:0009719,GO:0009628,GO:0008152,GO:0005575,GO:0005634,GO:0005739,GO:0009536,GO:0005886,GO:0016020,GO:0005576,GO:0003677,GO:0000287,GO:0004634,GO:0006096,GO:0000015	AT2G36530.1	ENO2,LOS2	Enolase
5	OsJ_00367	5.3.1.1	K01803 triosephosphate isomerase (TIM) [EC:5.3.1.1] | (RefSeq) OJ1112_E07.32-1	osa:4347691	LOC_Os09g36450.1	-1.20319	-0.675861	-1.10982	-0.624304	17216.2	17434.5	17607.7	7638.02	7527.33	7531.28	10842.2	10518.4	11351.1	7773.62	7554.82	8885.55	11531.1	10730.7	11639.9	triosephosphate isomerase, chloroplast precursor, putative, expressed	PF00121	PTHR21139	KOG1643	5.3.1.1	K01803	GO:0009579,GO:0009987,GO:0016043,GO:0009536,GO:0005739,GO:0015979,GO:0005975,GO:0009058,GO:0005829,GO:0005515,GO:0007275,GO:0003824,GO:0000003,GO:0005576,GO:0006629,GO:0009056,GO:0004807,GO:0008152	AT2G21170.1	PDTPI,TIM	triosephosphate isomerase
6	4327196	2.7.1.11	K00850 6-phosphofructokinase 1 [EC:2.7.1.11] | (RefSeq) ATP-dependent 6-phosphofructokinase 6	osa:4338034	LOC_Os05g10650.1	1.01795	0.696192	1.09363	0.268015	51.727	10.9229	33.9203	60.3622	63.506	71.6899	51.7526	51.2788	53.4339	75.9363	76.0993	54.0557	41.0458	40.8915	34.3476	6-phosphofructokinase, putative, expressed	PF00365	PTHR13697	KOG2440	2.7.1.11	K00850	GO:0005975,GO:0005829,GO:0009056,GO:0016301,GO:0006091,GO:0005515,GO:0009987,GO:0003872,GO:0006096,GO:0005945	AT4G26270.1	PFK3	phosphofructokinase 3
7	GPI-A	5.3.1.9	K01810 glucose-6-phosphate isomerase [EC:5.3.1.9] | (RefSeq) GPI-B	osa:4340677	LOC_Os06g14510.3	-0.49649	-0.314587	-1.19292	-0.761392	4677.6	4476.83	4529.9	3330.22	3256.24	3113.39	3724.66	3620.59	3658.05	1897	1831.63	2257.12	2900.57	2493.06	2679.12	glucose-6-phosphate isomerase, putative, expressed	PF00342	PTHR11469	KOG2446	5.3.1.9	K01810	GO:0005975,GO:0009987,GO:0009058,GO:0008152,GO:0009607,GO:0006950,GO:0008150,GO:0003824,GO:0009056,GO:0006091,GO:0005829,GO:0004347,GO:0006094,GO:0006096	AT5G42740.1		Sugar isomerase (SIS) family protein
8	GPI-A	5.3.1.9	K01810 glucose-6-phosphate isomerase [EC:5.3.1.9] | (RefSeq) GPI-B	osa:4340677	LOC_Os06g14510.3	-0.49649	-0.314587	-1.19292	-0.761392	4677.6	4476.83	4529.9	3330.22	3256.24	3113.39	3724.66	3620.59	3658.05	1897	1831.63	2257.12	2900.57	2493.06	2679.12	glucose-6-phosphate isomerase, putative, expressed	PF00342	PTHR11469	KOG2446	5.3.1.9	K01810	GO:0005975,GO:0009987,GO:0009058,GO:0008152,GO:0009607,GO:0006950,GO:0008150,GO:0003824,GO:0009056,GO:0006091,GO:0005829,GO:0004347,GO:0006094,GO:0006096	AT5G42740.1		Sugar isomerase (SIS) family protein
9	GPI-A	5.3.1.9	K01810 glucose-6-phosphate isomerase [EC:5.3.1.9] | (RefSeq) GPI-B	osa:4340677	LOC_Os06g14510.3	-0.49649	-0.314587	-1.19292	-0.761392	4677.6	4476.83	4529.9	3330.22	3256.24	3113.39	3724.66	3620.59	3658.05	1897	1831.63	2257.12	2900.57	2493.06	2679.12	glucose-6-phosphate isomerase, putative, expressed	PF00342	PTHR11469	KOG2446	5.3.1.9	K01810	GO:0005975,GO:0009987,GO:0009058,GO:0008152,GO:0009607,GO:0006950,GO:0008150,GO:0003824,GO:0009056,GO:0006091,GO:0005829,GO:0004347,GO:0006094,GO:0006096	AT5G42740.1		Sugar isomerase (SIS) family protein
10	4327164	5.1.3.15	K01792 glucose-6-phosphate 1-epimerase [EC:5.1.3.15] | (RefSeq) P0706E03.9	osa:4346747	LOC_Os09g15820.1	-1.20022	-0.658846	-1.1895	-0.376715	4990.92	4514.28	4827.47	2061.15	2075.77	2100.77	2992.52	2820.33	3265.24	1995.44	1910.35	2378.45	3791.27	3350.47	3897.14	aldose 1-epimerase, putative, expressed	PF01263	PTHR11122	KOG1594			GO:0005576,GO:0003824,GO:0030246,GO:0005515,GO:0005975,GO:0009987,GO:0009536,GO:0016853	AT5G66530.1		Galactose mutarotase-like superfamily protein
10	4327164	5.1.3.15	K01792 glucose-6-phosphate 1-epimerase [EC:5.1.3.15] | (RefSeq) putative glucose-6-phosphate 1-epimerase	osa:9269126	LOC_Os08g14330.2	-1.21334	-1.16371	-1.89077	-1.17942	532.049	471.245	498.012	229.671	211.687	206.108	245.064	211.331	213.736	151.873	136.454	116.52	229.857	196.543	236.47	aldose 1-epimerase, putative, expressed	PF01263	PTHR11122	KOG1594	5.1.3.15	K01792	GO:0009719,GO:0030246,GO:0008152,GO:0003824,GO:0009987,GO:0005975,GO:0005829,GO:0016853	AT5G57330.1		Galactose mutarotase-like superfamily protein
11	4328435	2.7.2.3	K00927 phosphoglycerate kinase [EC:2.7.2.3] | (RefSeq) phosphoglycerate kinase	osa:4339204	LOC_Os05g41640.3	-0.910611	-0.525343	-1.25995	-0.797342	56521.4	49332.5	56170.5	28320.2	28184.2	29686	37056.4	35875	39642.2	21072.3	21596.4	24985.7	31119.6	30250.5	31860.1	phosphoglycerate kinase protein, putative, expressed	PF00162	PTHR11406	KOG1367	2.7.2.3	K00927	GO:0016020,GO:0005576,GO:0008152,GO:0009987,GO:0005975,GO:0006091,GO:0009056,GO:0005737,GO:0005829,GO:0009536,GO:0005739,GO:0005634,GO:0006950,GO:0009628,GO:0009579,GO:0016301,GO:0006464,GO:0008150,GO:0005618,GO:0004618,GO:0006096	AT1G56190.1		Phosphoglycerate kinase family protein
12	4332293	4.1.1.49	K01610 phosphoenolpyruvate carboxykinase (ATP) [EC:4.1.1.49] | (RefSeq) phosphoenolpyruvate carboxykinase [ATP]	osa:4332293	LOC_Os03g15050.1	0.931381	1.13295	0.359638	0.532952	4717.5	4350.43	4405.01	8312.31	8672.92	8709.04	9927.36	10011.8	9607.99	5421.01	5977.73	5888.46	6553.65	6784.03	6156.15	phosphoenolpyruvate carboxykinase, putative, expressed	PF01293	PTHR11699,PTHR11699:SF22				GO:0016020,GO:0006950,GO:0009607,GO:0009991,GO:0007154,GO:0005634,GO:0008152,GO:0000166,GO:0009058,GO:0005975,GO:0009987,GO:0008150,GO:0005730,GO:0005515,GO:0005829,GO:0003824,GO:0004612,GO:0005524,GO:0006094	AT4G37870.1	PCK1,PEPCK	phosphoenolpyruvate carboxykinase 1
13	OJ1479_B12.23	2.7.1.90	K00895 diphosphate-dependent phosphofructokinase [EC:2.7.1.90] | (RefSeq) OJ1479_B12.23	osa:4330512	LOC_Os02g48360.1	0.215218	-0.0381537	-1.17948	-0.962269	107.888	129.514	149.558	156.058	136.974	156.182	115.682	119.651	141.528	57.6553	45.922	67.2693	54.7278	77.8258	66.0531	pyrophosphate--fructose 6-phosphate 1-phosphotransferase subunit alpha, putative, expressed	PF00365	PTHR13697	KOG2440	2.7.1.90	K00895	GO:0009987,GO:0005829,GO:0005975,GO:0006091,GO:0015979,GO:0016301,GO:0009056,GO:0005575,GO:0003872,GO:0006096,GO:0005945	AT1G76550.1		Phosphofructokinase family protein

## Sheet: Stem_Lower
osa00010 - Glycolysis / Gluconeogenesis						Log2 (Fold change) vs. Control in stem (lower)				DESeq2 Normalized Counts															Annotation_Reference_DB
No	labels	EC.	KO info.	KEGG gene id	Gene id	SDLT	LDLT	SDHT	LDHT	Control 1(Before treatment 1)	Control 2(Before treatment 2)	Control 3(Before treatment 3)	SDLT1	SDLT2	SDLT3	LDLT1	LDLT2	LDLT3	SDHT1	SDHT2	SDHT3	LDHT1	LDHT2	LDHT3	Description	PFAM	Panther	KOG	KEGG ec	KEGG Orthology	GO	TAIR id	TAIR symbol	TAIR description
1	107277365	4.1.2.13	K01623 fructose-bisphosphate aldolase	osa:4344545	LOC_Os08g02700.1	1.36499	0.995029	1.59596	1.39218	18.9503	14.1642	24.5069	47.6697	52.0486	48.6998	50.2699	25.4129	39.1637	54.8026	66.665	52.7193	44.0149	57.0253	50.2018	fructose-bisphospate aldolase isozyme, putative, expressed	PF00274	PTHR11627	KOG1557			GO:0005739,GO:0016020,GO:0005575,GO:0005975,GO:0006139,GO:0009056,GO:0008150,GO:0005829,GO:0005488,GO:0006950,GO:0009628,GO:0005886,GO:0004332,GO:0006096	AT2G36460.1		Aldolase superfamily protein
2	4330146	1.2.1.3	K00128 aldehyde dehydrogenase (NAD+) [EC:1.2.1.3] | (RefSeq) aldehyde dehydrogenase family 3 member H1	osa:9271186	LOC_Os12g07810.1	1.67722	1.76631	1.20354	1.68188	70.5734	53.675	58.2867	246.567	193.158	144.042	209.231	234.454	177.267	160.192	131.865	128.33	217.583	192.731	175.343	aldehyde dehydrogenase, putative, expressed	PF00171	PTHR11699:SF15,PTHR11699	KOG2456	1.2.1.3	K00128	GO:0006950,GO:0009536,GO:0003824,GO:0009628,GO:0009719,GO:0008152,GO:0005575,GO:0005783,GO:0016020,GO:0005773,GO:0016491,GO:0055114,GO:0003995,GO:0008218,GO:0006081,GO:0004030	AT1G44170.1	ALDH3H1,ALDH4	aldehyde dehydrogenase 3H1
3	OJ1581_H09.28-1	1.1.1.1	K00001 alcohol dehydrogenase [EC:1.1.1.1] | (RefSeq) alcohol dehydrogenase-like 4	osa:4348152	LOC_Os10g07229.1	1.02438	0.507629	0.343298	0.567273	91.4841	73.0576	76.1702	182.46	166.555	140.612	111.409	127.064	103.749	108.401	104.027	92.9524	132.045	116.216	108.407	dehydrogenase, putative, expressed	PF00107,PF08240	PTHR11695,PTHR11695:SF309	KOG0022	1.1.1.1	K00001	GO:0003824,GO:0005488,GO:0008152,GO:0008270,GO:0016491,GO:0055114	AT1G64710.1		GroES-like zinc-binding dehydrogenase family protein
3	OJ1581_H09.28-1	1.1.1.1	K18857 alcohol dehydrogenase class-P [EC:1.1.1.1] | (RefSeq) Adh2	osa:4350054	LOC_Os11g10510.1	-1.05115	-1.44062	-0.735905	-0.62935	94.0979	114.059	113.262	52.6011	46.2654	56.2448	44.156	38.5292	35.7283	72.2672	52.7459	67.9801	83.8774	63.5218	60.3877	dehydrogenase, putative, expressed	PF00107,PF08240	PTHR11695,PTHR11695:SF4	KOG0022	1.1.1.1	K00001	GO:0005829,GO:0008150,GO:0003824,GO:0006950,GO:0009628,GO:0005886,GO:0006091,GO:0008152,GO:0008270,GO:0016491,GO:0055114	AT1G77120.1	ADH,ADH1,ATADH,ATADH1	alcohol dehydrogenase 1
4	4332253	4.2.1.11	K01689 enolase [EC:4.2.1.11] | (RefSeq) enolase 1	osa:4340042	LOC_Os06g04510.1	0.892596	0.581956	-1.17784	-0.96365	82.9891	77.5305	74.1831	163.556	155.567	116.605	130.43	108.21	112.681	33.1225	36.6291	33.9901	45.6758	33.9264	40.7435	enolase, putative, expressed	PF00113,PF03952	PTHR11902	KOG2670	4.2.1.11	K01689	GO:0003824,GO:0005737,GO:0005488,GO:0005829,GO:0006950,GO:0008150,GO:0009719,GO:0009628,GO:0008152,GO:0005575,GO:0005634,GO:0005739,GO:0009536,GO:0005886,GO:0016020,GO:0005576,GO:0003677,GO:0000287,GO:0004634,GO:0006096,GO:0000015	AT2G36530.1	ENO2,LOS2	Enolase
5	4327196	2.7.1.11	K00850 6-phosphofructokinase 1 [EC:2.7.1.11] | (RefSeq) P0671B11.3	osa:4327301	LOC_Os01g09570.1	0.660013	0.678645	1.03266	0.870995	442.391	429.4	435.826	724.086	705.547	636.527	760.842	704.183	627.993	947.904	821.957	905.245	837.943	795.466	758.12	6-phosphofructokinase, putative, expressed	PF00365	PTHR13697	KOG2440	2.7.1.11	K00850	GO:0016301,GO:0009987,GO:0005829,GO:0009056,GO:0006091,GO:0005975,GO:0005515,GO:0003872,GO:0006096,GO:0005945	AT4G26270.1	PFK3	phosphofructokinase 3
6	FBPase	3.1.3.11	K03841 fructose-1,6-bisphosphatase I [EC:3.1.3.11] | (RefSeq) FBPase	osa:4325071	LOC_Os01g64660.1	0.841586	1.35735	-0.225756	0.63401	326.075	310.122	298.057	682.992	526.847	464.363	925.238	807.474	660.973	321.589	249.81	227.525	504.925	482.188	462.73	fructose-1,6-bisphosphatase, putative, expressed	PF00316	PTHR11556,PTHR11556:SF8	KOG1458			GO:0009058,GO:0005975,GO:0009987,GO:0005634,GO:0008150,GO:0005737,GO:0009719,GO:0005515,GO:0005829,GO:0008152,GO:0016787,GO:0009056,GO:0015979,GO:0042578	AT1G43670.1		Inositol monophosphatase family protein
6	FBPase	3.1.3.11	K03841 fructose-1,6-bisphosphatase I [EC:3.1.3.11] | (RefSeq) FBPase	osa:4332364	LOC_Os03g16050.1	0.641696	1.04622	-0.609695	0.0709748	819.436	799.16	784.884	1378.31	1285.02	1086.49	1739.07	1705.94	1518.45	582.955	499.621	492.509	887.772	839.499	797.408	fructose-1,6-bisphosphatase, putative, expressed	PF00316	PTHR11556:SF7,PTHR11556	KOG1458	3.1.3.11	K03841	GO:0016787,GO:0009536,GO:0015979,GO:0005975,GO:0009987,GO:0009628,GO:0006950,GO:0005576,GO:0006091,GO:0008152,GO:0042578	AT3G54050.1	HCEF1	high cyclic electron flow 1
6	FBPase	3.1.3.11	K03841 fructose-1,6-bisphosphatase I [EC:3.1.3.11] | (RefSeq) fructose-1,6-bisphosphatase	osa:4338912	LOC_Os05g36270.1	0.342771	0.600196	0.578401	1.01344	76.4545	70.8211	82.7937	106.024	96.579	89.1686	130.43	122.146	96.1915	137.308	108.422	97.8081	176.059	149.421	138.964	fructose-1,6-bisphosphatase, putative, expressed	PF00316	PTHR11556:SF8,PTHR11556	KOG1458	3.1.3.11	K03841	GO:0008150,GO:0005737,GO:0009719,GO:0005515,GO:0005829,GO:0008152,GO:0009987,GO:0016787,GO:0005975,GO:0009056,GO:0015979,GO:0009058,GO:0005634,GO:0042578	AT1G43670.1		Inositol monophosphatase family protein

## Sheet: Stem_Lower vs Leaf
osa00010 - Glycolysis / Gluconeogenesis						Log2FoldChange stem (lower) vs. leaf					Normalization																														Annotation_Reference_DB
No	labels	EC.	KO info.	KEGG gene id	Gene id	Control (before treatment)	SDLT	LDLT	SDHT	LDHT	Control leaf 1	Control leaf 2	Control leaf 3	Control stem (lower) 1	Control stem (lower) 2	Control stem (lower) 3	SDLT leaf 1	SDLT leaf 2	SDLT leaf 3	SDLT stem (lower) 1	SDLT stem (lower) 2	SDLT stem (lower) 3	LDLT leaf 1	LDLT leaf 2	LDLT leaf 3	LDLT stem (lower) 1	LDLT stem (lower) 2	LDLT stem (lower) 3	SDHT leaf 1	SDHT leaf 2	SDHT leaf 3	SDHT stem (lower) 1	SDHT stem (lower) 2	SDHT stem (lower) 3	LDHT leaf 1	LDHT leaf 2	LDHT leaf 3	LDHT stem (lower) 1	LDHT stem (lower) 2	LDHT stem (lower) 3	Description	PFAM	Panther	KOG	KEGG ec	KEGG Orthology	GO	TAIR id	TAIR symbol
1	107277365	4.1.2.13	K01623 fructose-bisphosphate aldolase	osa:4325027	LOC_Os01g67860.1	1.86493	1.78366	1.86947	1.8015	1.58479	2179.92	2181.46	2320.46	8027.73	8046.02	8264.79	1955.15	2100.68	2003.48	6833.21	7270.61	6758.3	1989.43	1919.07	2187.9	7393.75	7824.71	7057.71	1902.63	2246.24	2343.61	7868.69	7421.05	7341.85	2432.65	2462.72	2475.67	7509.1	7342.55	7258.89	fructose-bisphospate aldolase isozyme, putative, expressed	PF00274	PTHR11627	KOG1557	4.1.2.13	K01623	GO:0009056,GO:0005829,GO:0005488,GO:0005886,GO:0005739,GO:0009628,GO:0006950,GO:0016020,GO:0005975,GO:0006139,GO:0008150,GO:0005575,GO:0004332,GO:0006096	AT2G36460.1
1	107277365	4.1.2.13	K01623 fructose-bisphosphate aldolase	osa:4326074	LOC_Os01g02880.1	1.06372	1.54951	1.62965	1.2092	1.29368	399.037	394.785	354.621	829.238	768.595	802.767	353.339	276.438	250.915	885.177	888.874	803.889	270.94	303.011	294.608	900.103	898.468	889.084	288.277	300.461	325.535	731.103	710.604	672.171	358.467	341.642	348.761	873.654	883.531	814.142	fructose-bisphospate aldolase isozyme, putative, expressed	PF00274	PTHR11627	KOG1557	4.1.2.13	K01623	GO:0009536,GO:0005975,GO:0006950,GO:0003824,GO:0008152,GO:0008150,GO:0005739,GO:0009056,GO:0006139,GO:0004332,GO:0006096	AT2G01140.1
1	107277365	4.1.2.13	K01623 fructose-bisphosphate aldolase	osa:4338737	LOC_Os05g33380.1	3.11352	3.12598	3.52593	3.2484	3.13723	693.142	594.518	625.984	5365.54	5581.45	5615.4	563.871	588.987	610.644	4909.98	5523.51	4961.89	496.216	514.342	504.012	5899.24	6026.95	5520.02	490.773	577.305	643.863	5753.07	5268.73	5246.95	558.223	612.054	566.736	5118.18	5057.93	5106.76	fructose-bisphospate aldolase isozyme, putative, expressed	PF00274	PTHR11627	KOG1557	4.1.2.13	K01623	GO:0009056,GO:0005488,GO:0005739,GO:0009628,GO:0005886,GO:0005829,GO:0008150,GO:0006950,GO:0006139,GO:0005975,GO:0005575,GO:0016020,GO:0004332,GO:0006096	AT2G36460.1
1	107277365	4.1.2.13	K01623 fructose-bisphosphate aldolase	osa:4341496	LOC_Os06g40640.1	-4.66712	-4.08575	-3.99133	-4.27138	-4.00442	25653.6	25356.7	26225	1028.54	1044.43	967.03	20028.5	25429.8	26808.2	1518.86	1446.95	1290.2	28465.4	28406.9	34190.5	2038.65	2017.45	1669.61	23641.5	24606.3	24063.2	1341.76	1315.72	1086.99	24853.3	26691.6	27165	1678.38	1660.95	1564.99	fructose-bisphospate aldolase isozyme, putative, expressed	PF00274	PTHR11627	KOG1557	4.1.2.13	K01623	GO:0003824,GO:0005975,GO:0009536,GO:0009056,GO:0006091,GO:0008152,GO:0005515,GO:0004332,GO:0006096	AT4G26530.1
1	107277365	4.1.2.13	K01623 fructose-bisphosphate aldolase	osa:4344545	LOC_Os08g02700.1	-1.5503	-1.93636	-1.32688	-0.451476	-0.205196	67.9841	46.8124	53.9641	18.9503	14.1642	24.5069	117.78	240.327	209.949	47.6697	52.0486	48.6998	85.2395	111.881	90.982	50.2699	25.4129	39.1637	89.9985	90.5319	57.6594	54.8026	66.665	52.7193	41.0458	76.5067	56.8057	44.0149	57.0253	50.2018	fructose-bisphospate aldolase isozyme, putative, expressed	PF00274	PTHR11627	KOG1557			GO:0005739,GO:0016020,GO:0005575,GO:0005975,GO:0006139,GO:0009056,GO:0008150,GO:0005829,GO:0005488,GO:0006950,GO:0009628,GO:0005886,GO:0004332,GO:0006096	AT2G36460.1
1	107277365	4.1.2.13	K01623 fructose-bisphosphate aldolase	osa:4349897	LOC_Os11g07020.1	-5.55479	-5.02492	-4.7968	-5.74025	-5.32445	521182	465085	518923	10919.9	10571	10530	351274	369899	388541	12483.7	11811.6	9789.34	447434	405620	449874	16712	15972.4	14190.3	421494	437904	472074	9508.55	7970.49	7429.25	518330	509718	507876	13789.1	12681.3	11860.7	fructose-bisphospate aldolase isozyme, putative, expressed	PF00274	PTHR11627	KOG1557	4.1.2.13	K01623	GO:0016020,GO:0009536,GO:0005576,GO:0008152,GO:0003824,GO:0009579,GO:0009719,GO:0008150,GO:0005975,GO:0006139,GO:0009056,GO:0004332,GO:0006096	AT4G38970.1	FBA2
2	4330146	1.2.1.3	K00128 aldehyde dehydrogenase (NAD+) [EC:1.2.1.3] | (RefSeq) aldehyde dehydrogenase family 3 member F1	osa:4330146	LOC_Os02g43194.1	-1.28941	-0.913348	-0.792494	-1.77599	-1.3158	345.832	327.687	366.956	160.097	130.46	135.119	316.533	296.361	295.721	181.638	149.206	151.587	363.79	410.23	358.151	222.818	208.222	222.615	393.744	383.12	428.842	140.319	107.69	104.051	648.524	660.86	583.91	292.325	225.936	242.278	aldehyde dehydrogenase, putative, expressed	PF00171	PTHR11699:SF15,PTHR11699	KOG2456	1.2.1.3	K00128	GO:0003824,GO:0016020,GO:0005515,GO:0009987,GO:0008152,GO:0005783,GO:0016491,GO:0055114,GO:0006081,GO:0004030	AT4G36250.1	ALDH3F1
2	4330146	1.2.1.3	K00128 aldehyde dehydrogenase (NAD+) [EC:1.2.1.3] | (RefSeq) aldehyde dehydrogenase family 3 member F1	osa:4330149	LOC_Os02g43280.1	2.06322	2.67262	2.41781	1.54029	1.22211	363.567	352.654	356.163	1491.84	1437.3	1552.55	341.562	323.756	308.523	2093.36	2055.92	2059.8	394.233	382.26	420.25	2131.71	2142.88	2120.33	487.961	413.298	478.092	1430.29	1222.68	1358.91	663.574	655.583	689.595	1650.14	1572.89	1463.13	aldehyde dehydrogenase, putative, expressed	PF00171	PTHR11699,PTHR11699:SF15	KOG2456	1.2.1.3	K00128	GO:0009987,GO:0005783,GO:0008152,GO:0005515,GO:0003824,GO:0016020,GO:0016491,GO:0055114,GO:0006081,GO:0004030	AT4G36250.1	ALDH3F1
2	4330146	1.2.1.3	K00128 aldehyde dehydrogenase (NAD+) [EC:1.2.1.3] | (RefSeq) Aldh2a	osa:4330612	LOC_Os02g49720.1	5.32944	4.71399	4.98855	5.51099	5.31931	16.2571	10.9229	9.25099	468.529	488.293	508.022	19.1392	9.96172	14.0819	340.263	408.292	384.797	22.832	7.76952	8.66495	427.294	400.868	418.433	22.4996	15.7447	12.0124	825.653	712.07	754.024	12.3138	19.7862	5.28425	435.996	519.724	536.941	aldehyde dehydrogenase, putative, expressed	PF00171	PTHR11699:SF46,PTHR11699	KOG2450			GO:0008152,GO:0003824,GO:0005739,GO:0016491,GO:0055114	AT3G48000.1	ALDH2,ALDH2A,ALDH2B4
2	4330146	1.2.1.3	K00128 aldehyde dehydrogenase (NAD+) [EC:1.2.1.3] | (RefSeq) aldehyde dehydrogenase family 3 member F1	osa:4336538	LOC_Os04g45720.1	4.6716	7.94108	6.58543	9.10634	6.85286	28.0804	26.527	32.3785	761.931	722.375	732.558	7.36124	2.49043	3.84053	1225.44	1142.18	997.317	9.1328	6.21561	15.8858	1066.54	926.34	1006.58	2.81245	1.31206	2.40247	1292.38	1175.06	1130	6.84097	6.5954	11.8896	1004.87	968.708	953.834	aldehyde dehydrogenase, putative, expressed	PF00171	PTHR11699:SF15,PTHR11699	KOG2456			GO:0005515,GO:0008152,GO:0009987,GO:0005783,GO:0016020,GO:0003824,GO:0016491,GO:0055114,GO:0006081,GO:0004030	AT4G36250.1	ALDH3F1
2	4330146	1.2.1.3	K00128 aldehyde dehydrogenase (NAD+) [EC:1.2.1.3] | (RefSeq) Aldh2b	osa:4340725	LOC_Os06g15990.1	-1.45118	-1.32233	-0.952336	-0.210789	-0.116472	6668.35	5928.01	6212.04	2358.98	2261.06	2258.61	5916.96	5831.34	5614.86	2402.39	2317.9	2223.04	4654.69	4601.11	4508.66	2440.13	2307.65	2365.62	2614.18	2629.36	2920.21	2493.22	2270.27	2290.51	2461.38	2305.75	2259.02	2253.06	2166.96	2061.18	aldehyde dehydrogenase, putative, expressed	PF00171	PTHR11699:SF46,PTHR11699	KOG2450	1.2.1.3	K00128	GO:0003824,GO:0005739,GO:0008152,GO:0016491,GO:0055114	AT1G23800.1	ALDH2B,ALDH2B7
2	4330146	1.2.1.31 1.2.1.8 1.2.1.3	K14085 aldehyde dehydrogenase family 7 member A1 [EC:1.2.1.31 1.2.1.8 1.2.1.3] | (RefSeq) OJ1344_B01.27-1	osa:4347172	LOC_Os09g26880.1	-1.27213	-1.19428	-1.10911	-0.499641	-0.562687	2522.8	2359.35	2386.75	1020.7	961.676	1027.3	2214.26	2133.05	2214.71	956.682	943.814	967.137	1913.32	1776.11	1806.64	838.964	832.887	876.029	1520.13	1478.69	1624.07	1123.75	1026.35	1119.59	1387.35	1327	1385.79	946.735	900.855	928.369	aldehyde dehydrogenase, putative, expressed	PF00171	PTHR11699,PTHR11699:SF26	KOG2453	1.2.1.3,1.2.1.31,1.2.1.8	K14085	GO:0009628,GO:0005829,GO:0003824,GO:0006950,GO:0009719,GO:0008152,GO:0016491,GO:0055114	AT1G54100.1	ALDH7B4
3	4324066	4.1.1.1	K01568 pyruvate decarboxylase [EC:4.1.1.1] | (RefSeq) pyruvate decarboxylase 2	osa:4324066	LOC_Os01g06660.1	-1.36461	-1.53484	-0.961556	-0.878071	-0.998875	128.579	117.031	95.5935	47.7024	41.7472	43.0527	104.53	136.974	90.8926	41.0946	39.3256	34.2956	71.5403	85.4647	63.543	38.0421	40.1687	35.0412	126.56	104.965	99.7027	74.6761	54.2111	51.3319	98.51	108.165	120.217	55.6414	59.9126	48.0191	thiamine pyrophosphate enzyme, C-terminal TPP binding domain containing protein, expressed	PF02775,PF02776,PF00205	PTHR18968:SF4,PTHR18968	KOG1184			GO:0006950,GO:0005488,GO:0003824,GO:0005829,GO:0008152,GO:0000287,GO:0030976	AT4G33070.1
3	4324066	4.1.1.1	K01568 pyruvate decarboxylase [EC:4.1.1.1] | (RefSeq) PDC	osa:4332519	LOC_Os03g18220.1	2.57303	2.38108	2.30458	2.76674	2.21288	793.64	714.67	733.912	4487.29	4391.65	4463.57	499.092	550.385	563.278	2714.71	2903.15	2783.43	631.686	621.561	654.204	3230.18	3245.47	2947.58	593.428	615.354	663.083	4559.46	4115.65	4064.24	904.377	867.955	789.996	4052.69	3869.78	3956.48	pyruvate decarboxylase isozyme 2, putative, expressed	PF02775,PF02776,PF00205	PTHR18968:SF4,PTHR18968	KOG1184	4.1.1.1	K01568	GO:0003824,GO:0016740,GO:0008152,GO:0005575,GO:0005488,GO:0000287,GO:0030976	AT5G01320.1
3	4324066	4.1.1.1	K01568 pyruvate decarboxylase [EC:4.1.1.1] | (RefSeq) pyruvate decarboxylase 1	osa:4339068	LOC_Os05g39320.1	1.50653	4.28266	3.55247	4.75847	2.24025	10.3454	14.0437	9.25099	34.6332	23.8555	37.0916	1.47225	2.49043	2.56035	35.3413	53.2052	38.4111	3.04427	1.5539	5.77664	49.5906	25.4129	46.7216	4.21868	1.31206	1.20124	63.836	60.8043	57.575	4.10458	9.23357	7.92638	32.3883	38.9793	29.1025	thiamine pyrophosphate enzyme, C-terminal TPP binding domain containing protein, expressed	PF02776,PF00205,PF02775	PTHR18968:SF4,PTHR18968	KOG1184	4.1.1.1	K01568	GO:0016740,GO:0008152,GO:0003824,GO:0005488,GO:0005575,GO:0000287,GO:0030976	AT5G01320.1
3	4324066	4.1.1.1	K01568 pyruvate decarboxylase [EC:4.1.1.1] | (RefSeq) OsJ_024667	osa:4344382	LOC_Os07g49250.1	4.18604	5.08165	4.96598	4.4011	3.50481	2.95583	1.56041	1.54183	38.554	37.2743	34.4422	1.47225	2.49043	1.28018	50.1354	63.6149	63.7899	3.04427	1.5539	1.44416	72.6875	63.9421	52.2182	1.40623	1.31206	1.20124	23.4868	32.9662	26.3596	4.10458	1.31908	3.96319	29.0664	45.4759	32.0127	thiamine pyrophosphate enzyme, C-terminal TPP binding domain containing protein, expressed	PF02776,PF02775,PF00205	PTHR18968:SF4,PTHR18968	KOG1184			GO:0016740,GO:0003824,GO:0005488,GO:0016020,GO:0008152,GO:0005829,GO:0000287,GO:0030976	AT4G33070.1
4	OJ1581_H09.28-1	1.1.1.284 1.1.1.1	K00121 S-(hydroxymethyl)glutathione dehydrogenase / alcohol dehydrogenase [EC:1.1.1.284 1.1.1.1] | (RefSeq) FALDH	osa:4331130	LOC_Os02g57040.1	0.681887	1.00033	0.996403	0.579492	0.517186	2602.61	2448.29	2462.3	4035.1	4033.82	3984.03	2193.65	2054.61	1963.79	4676.56	4072.51	3677.86	2179.7	1998.32	2008.83	4071.86	4231.65	4039.35	2414.49	2416.81	2741.22	4087.91	3627.01	3600.86	2536.63	2353.24	2264.3	3571.02	3439.56	3228.19	dehydrogenase, putative, expressed	PF08240,PF00107	PTHR11695,PTHR11695:SF4	KOG0022	1.1.1.1,1.1.1.284	K00121	GO:0009791,GO:0006950,GO:0009628,GO:0008219,GO:0005777,GO:0008152,GO:0003824,GO:0009987,GO:0005829,GO:0000003,GO:0008270,GO:0016491,GO:0055114	AT5G43940.1	ADH2,ATGSNOR1,GSNOR,HOT5,PAR2
4	OJ1581_H09.28-1	1.1.1.284 1.1.1.1	K00121 S-(hydroxymethyl)glutathione dehydrogenase / alcohol dehydrogenase [EC:1.1.1.284 1.1.1.1] | (RefSeq) alcohol dehydrogenase-like 7	osa:4331893	LOC_Os03g08999.1	-4.56677	-5.57857	-4.92127	-5.62317	-4.93278	193.607	196.612	218.94	9.80186	11.9278	3.9741	400.451	447.032	445.502	13.1503	6.36149	7.54504	286.161	304.565	291.72	9.51052	6.55816	13.0546	347.338	388.369	414.427	9.0334	8.0584	6.24307	218.911	309.984	293.276	6.64375	12.2713	8.00319	dehydrogenase, putative, expressed	PF08240,PF00107	PTHR11695,PTHR11695:SF4	KOG0022			GO:0003824,GO:0008152,GO:0005488,GO:0008270,GO:0016491,GO:0055114	AT1G22430.1
4	OJ1581_H09.28-1	1.1.1.284 1.1.1.1	K00121 S-(hydroxymethyl)glutathione dehydrogenase / alcohol dehydrogenase [EC:1.1.1.284 1.1.1.1] | (RefSeq) alcohol dehydrogenase-like 2	osa:4331894	LOC_Os03g09020.1	-1.50534	-1.07335	-0.800939	-1.4758	-1.14277	1378.89	1304.51	1379.94	511.657	477.856	441.787	1562.06	1694.74	1436.36	858.055	750.078	622.123	1260.33	1347.23	1201.54	739.103	769.764	677.463	1835.13	1873.62	1903.96	734.716	638.811	644.424	1621.31	1750.42	1554.89	814.69	738.441	678.088	dehydrogenase, putative, expressed	PF08240	PTHR11695:SF4,PTHR11695	KOG0022			GO:0005575,GO:0005488,GO:0003824,GO:0008152,GO:0016491,GO:0055114,GO:0008270	AT1G22440.1
4	OJ1581_H09.28-1	1.1.1.284 1.1.1.1	K00121 S-(hydroxymethyl)glutathione dehydrogenase / alcohol dehydrogenase [EC:1.1.1.284 1.1.1.1] | (RefSeq) alcohol dehydrogenase-like 2	osa:4343942	LOC_Os07g42924.1	2.7882	3.42843	2.80083	1.80304	3.22045	13.3012	1.56041	4.62549	45.0886	48.4566	41.0657	5.88899	2.49043	3.84053	59.9981	39.3256	32.2379	7.61067	10.8773	5.77664	58.4218	63.9421	46.7216	5.62491	2.62411	9.6099	18.0668	23.4426	20.8102	8.20917	2.63816	1.32106	48.9977	41.8667	22.5544	dehydrogenase, putative, expressed	PF08240,PF00107	PTHR11695:SF4,PTHR11695	KOG0022	1.1.1.1,1.1.1.284	K00121	GO:0008152,GO:0005488,GO:0005829,GO:0003824,GO:0008270,GO:0016491,GO:0055114	AT1G22440.1
4	OJ1581_H09.28-1	1.1.1.1	K00001 alcohol dehydrogenase [EC:1.1.1.1] | (RefSeq) alcohol dehydrogenase-like 4	osa:4348152	LOC_Os10g07229.1	-2.33732	-1.74792	-1.98883	-2.33357	-2.17363	406.427	436.916	373.123	91.4841	73.0576	76.1702	563.871	540.423	540.235	182.46	166.555	140.612	459.684	455.294	443.357	111.409	127.064	103.749	511.867	459.22	568.185	108.401	104.027	92.9524	524.019	532.909	552.204	132.045	116.216	108.407	dehydrogenase, putative, expressed	PF00107,PF08240	PTHR11695,PTHR11695:SF309	KOG0022	1.1.1.1	K00001	GO:0003824,GO:0005488,GO:0008152,GO:0008270,GO:0016491,GO:0055114	AT1G64710.1
4	OJ1581_H09.28-1	1.1.1.1	K18857 alcohol dehydrogenase class-P [EC:1.1.1.1] | (RefSeq) ADH1	osa:4350053	LOC_Os11g10480.1	3.38604	3.14224	3.89203	3.88912	4.11324	319.23	285.556	303.741	3230.69	3049.04	3218.36	354.812	307.568	348.208	3162.64	2981.81	2777.95	199.4	197.346	190.629	2933.32	2855.26	2931.78	217.965	242.73	254.662	3763.31	3386.73	3448.95	203.861	191.267	180.986	3448.11	3234.56	3287.85	dehydrogenase, putative, expressed	PF08240,PF00107	PTHR11695:SF4,PTHR11695	KOG0022	1.1.1.1	K00001	GO:0005886,GO:0008152,GO:0009628,GO:0006950,GO:0003824,GO:0006091,GO:0005829,GO:0008150,GO:0008270,GO:0016491,GO:0055114	AT1G77120.1	ADH,ADH1,ATADH,ATADH1
4	OJ1581_H09.28-1	1.1.1.1	K18857 alcohol dehydrogenase class-P [EC:1.1.1.1] | (RefSeq) Adh2	osa:4350054	LOC_Os11g10510.1	4.0144	1.78629	2.05398	3.41604	3.82464	4.43374	3.12083	12.3347	94.0979	114.059	113.262	23.556	12.4522	8.96124	52.6011	46.2654	56.2448	16.7435	3.10781	8.66495	44.156	38.5292	35.7283	5.62491	5.24823	7.20742	72.2672	52.7459	67.9801	4.10458	5.27632	5.28425	83.8774	63.5218	60.3877	dehydrogenase, putative, expressed	PF00107,PF08240	PTHR11695,PTHR11695:SF4	KOG0022	1.1.1.1	K00001	GO:0005829,GO:0008150,GO:0003824,GO:0006950,GO:0009628,GO:0005886,GO:0006091,GO:0008152,GO:0008270,GO:0016491,GO:0055114	AT1G77120.1	ADH,ADH1,ATADH,ATADH1
4	OJ1581_H09.28-1	1.1.1.1	K00001 alcohol dehydrogenase [EC:1.1.1.1] | (RefSeq) Adh3	osa:4350055	LOC_Os11g10520.1	-0.918532	-1.30271	-1.48415	-0.932397	-0.774259	1148.34	1326.35	1221.13	672.408	652.3	630.557	2586.74	2774.34	2607.72	1304.34	1080.88	845.044	2499.34	2500.23	2587.93	942.9	913.224	856.104	1122.17	1144.11	1209.65	673.289	575.077	572.975	970.05	994.587	977.587	637.8	566.644	515.842	dehydrogenase, putative, expressed	PF00107,PF08240	PTHR11695,PTHR11695:SF4	KOG0022	1.1.1.1	K00001	GO:0006950,GO:0009628,GO:0008152,GO:0003824,GO:0008150,GO:0005829,GO:0006091,GO:0005886,GO:0008270,GO:0016491,GO:0055114	AT1G77120.1	ADH,ADH1,ATADH,ATADH1
5	4324066	4.1.1.1	K01568 pyruvate decarboxylase [EC:4.1.1.1] | (RefSeq) pyruvate decarboxylase 2	osa:4324066	LOC_Os01g06660.1	-1.36461	-1.53484	-0.961556	-0.878071	-0.998875	128.579	117.031	95.5935	47.7024	41.7472	43.0527	104.53	136.974	90.8926	41.0946	39.3256	34.2956	71.5403	85.4647	63.543	38.0421	40.1687	35.0412	126.56	104.965	99.7027	74.6761	54.2111	51.3319	98.51	108.165	120.217	55.6414	59.9126	48.0191	thiamine pyrophosphate enzyme, C-terminal TPP binding domain containing protein, expressed	PF02775,PF02776,PF00205	PTHR18968:SF4,PTHR18968	KOG1184			GO:0006950,GO:0005488,GO:0003824,GO:0005829,GO:0008152,GO:0000287,GO:0030976	AT4G33070.1
5	4324066	4.1.1.1	K01568 pyruvate decarboxylase [EC:4.1.1.1] | (RefSeq) PDC	osa:4332519	LOC_Os03g18220.1	2.57303	2.38108	2.30458	2.76674	2.21288	793.64	714.67	733.912	4487.29	4391.65	4463.57	499.092	550.385	563.278	2714.71	2903.15	2783.43	631.686	621.561	654.204	3230.18	3245.47	2947.58	593.428	615.354	663.083	4559.46	4115.65	4064.24	904.377	867.955	789.996	4052.69	3869.78	3956.48	pyruvate decarboxylase isozyme 2, putative, expressed	PF02775,PF02776,PF00205	PTHR18968:SF4,PTHR18968	KOG1184	4.1.1.1	K01568	GO:0003824,GO:0016740,GO:0008152,GO:0005575,GO:0005488,GO:0000287,GO:0030976	AT5G01320.1
5	4324066	4.1.1.1	K01568 pyruvate decarboxylase [EC:4.1.1.1] | (RefSeq) pyruvate decarboxylase 1	osa:4339068	LOC_Os05g39320.1	1.50653	4.28266	3.55247	4.75847	2.24025	10.3454	14.0437	9.25099	34.6332	23.8555	37.0916	1.47225	2.49043	2.56035	35.3413	53.2052	38.4111	3.04427	1.5539	5.77664	49.5906	25.4129	46.7216	4.21868	1.31206	1.20124	63.836	60.8043	57.575	4.10458	9.23357	7.92638	32.3883	38.9793	29.1025	thiamine pyrophosphate enzyme, C-terminal TPP binding domain containing protein, expressed	PF02776,PF00205,PF02775	PTHR18968:SF4,PTHR18968	KOG1184	4.1.1.1	K01568	GO:0016740,GO:0008152,GO:0003824,GO:0005488,GO:0005575,GO:0000287,GO:0030976	AT5G01320.1
5	4324066	4.1.1.1	K01568 pyruvate decarboxylase [EC:4.1.1.1] | (RefSeq) OsJ_024667	osa:4344382	LOC_Os07g49250.1	4.18604	5.08165	4.96598	4.4011	3.50481	2.95583	1.56041	1.54183	38.554	37.2743	34.4422	1.47225	2.49043	1.28018	50.1354	63.6149	63.7899	3.04427	1.5539	1.44416	72.6875	63.9421	52.2182	1.40623	1.31206	1.20124	23.4868	32.9662	26.3596	4.10458	1.31908	3.96319	29.0664	45.4759	32.0127	thiamine pyrophosphate enzyme, C-terminal TPP binding domain containing protein, expressed	PF02776,PF02775,PF00205	PTHR18968:SF4,PTHR18968	KOG1184			GO:0016740,GO:0003824,GO:0005488,GO:0016020,GO:0008152,GO:0005829,GO:0000287,GO:0030976	AT4G33070.1
6	OsJ_08320	1.2.4.1	K00161 pyruvate dehydrogenase E1 component alpha subunit [EC:1.2.4.1] | (RefSeq) OsJ_08320	osa:4330673	LOC_Os02g50620.1	-2.00043	-2.00639	-2.00514	-1.64823	-1.71317	7042.26	6630.2	6936.7	1812.04	1590.12	1748.6	7424.55	7553.48	8044.63	1866.52	1943.15	1920.55	8129.72	7822.35	8865.69	2142.58	2023.19	2016.59	4699.61	4678.79	5325.08	1638.66	1476.89	1575.33	5453.62	5359.43	5807.39	1748.97	1624.86	1695.22	dehydrogenase E1 component domain containing protein, expressed	PF00676	PTHR11516,PTHR11516:SF4	KOG0225	1.2.4.1	K00161	GO:0003824,GO:0005829,GO:0008150,GO:0008152,GO:0005634,GO:0005739,GO:0016624,GO:0030976	AT1G59900.1	AT-E1 ALPHA,E1 ALPHA
6	OsJ_08320	1.2.4.1	K00161 pyruvate dehydrogenase E1 component alpha subunit [EC:1.2.4.1] | (RefSeq) OsJ_13591	osa:4334968	LOC_Os04g02900.1	1.8448	1.87958	2.28975	1.39847	1.36569	455.198	363.576	394.709	1444.79	1423.13	1490.95	329.784	347.415	369.971	1223.8	1299.48	1329.98	261.807	284.364	329.268	1451.71	1440.34	1388.59	473.899	492.021	526.142	1378.5	1320.85	1234.05	485.709	501.251	517.857	1282.24	1318.8	1276.87	dehydrogenase E1 component domain containing protein, expressed	PF00676	PTHR11516:SF5,PTHR11516	KOG0225	1.2.4.1	K00161	GO:0009536,GO:0008152,GO:0005975,GO:0006091,GO:0009056,GO:0003824,GO:0016624,GO:0030976	AT1G01090.1	PDH-E1 ALPHA
6	OsJ_08320	1.2.4.1	K00162 pyruvate dehydrogenase E1 component beta subunit [EC:1.2.4.1] | (RefSeq) pyruvate dehydrogenase E1 component subunit beta-3	osa:4352803	LOC_Os12g42230.1	1.95576	1.97687	2.16339	1.65124	1.28783	189.173	152.921	180.394	688.091	654.536	684.207	160.475	154.407	167.703	669.842	645.402	584.397	138.514	161.606	158.858	706.496	714.02	635.551	208.122	255.851	270.278	820.835	763.35	722.115	280.48	238.754	324.981	702.577	695.853	662.809	transketolase, putative, expressed	PF02779,PF02780	PTHR11624:SF42,PTHR11624	KOG0524	1.2.4.1	K00162	GO:0009536,GO:0009058,GO:0009987,GO:0006629,GO:0003824,GO:0008152	AT2G34590.1
7	OsJ_08320	1.2.4.1	K00161 pyruvate dehydrogenase E1 component alpha subunit [EC:1.2.4.1] | (RefSeq) OsJ_08320	osa:4330673	LOC_Os02g50620.1	-2.00043	-2.00639	-2.00514	-1.64823	-1.71317	7042.26	6630.2	6936.7	1812.04	1590.12	1748.6	7424.55	7553.48	8044.63	1866.52	1943.15	1920.55	8129.72	7822.35	8865.69	2142.58	2023.19	2016.59	4699.61	4678.79	5325.08	1638.66	1476.89	1575.33	5453.62	5359.43	5807.39	1748.97	1624.86	1695.22	dehydrogenase E1 component domain containing protein, expressed	PF00676	PTHR11516,PTHR11516:SF4	KOG0225	1.2.4.1	K00161	GO:0003824,GO:0005829,GO:0008150,GO:0008152,GO:0005634,GO:0005739,GO:0016624,GO:0030976	AT1G59900.1	AT-E1 ALPHA,E1 ALPHA
7	OsJ_08320	1.2.4.1	K00161 pyruvate dehydrogenase E1 component alpha subunit [EC:1.2.4.1] | (RefSeq) OsJ_13591	osa:4334968	LOC_Os04g02900.1	1.8448	1.87958	2.28975	1.39847	1.36569	455.198	363.576	394.709	1444.79	1423.13	1490.95	329.784	347.415	369.971	1223.8	1299.48	1329.98	261.807	284.364	329.268	1451.71	1440.34	1388.59	473.899	492.021	526.142	1378.5	1320.85	1234.05	485.709	501.251	517.857	1282.24	1318.8	1276.87	dehydrogenase E1 component domain containing protein, expressed	PF00676	PTHR11516:SF5,PTHR11516	KOG0225	1.2.4.1	K00161	GO:0009536,GO:0008152,GO:0005975,GO:0006091,GO:0009056,GO:0003824,GO:0016624,GO:0030976	AT1G01090.1	PDH-E1 ALPHA
7	OsJ_08320	1.2.4.1	K00162 pyruvate dehydrogenase E1 component beta subunit [EC:1.2.4.1] | (RefSeq) pyruvate dehydrogenase E1 component subunit beta-3	osa:4352803	LOC_Os12g42230.1	1.95576	1.97687	2.16339	1.65124	1.28783	189.173	152.921	180.394	688.091	654.536	684.207	160.475	154.407	167.703	669.842	645.402	584.397	138.514	161.606	158.858	706.496	714.02	635.551	208.122	255.851	270.278	820.835	763.35	722.115	280.48	238.754	324.981	702.577	695.853	662.809	transketolase, putative, expressed	PF02779,PF02780	PTHR11624:SF42,PTHR11624	KOG0524	1.2.4.1	K00162	GO:0009536,GO:0009058,GO:0009987,GO:0006629,GO:0003824,GO:0008152	AT2G34590.1
8	OJ1212_C06.22	2.3.1.12	K00627 pyruvate dehydrogenase E2 component (dihydrolipoamide acetyltransferase) [EC:2.3.1.12] | (RefSeq) OJ1111_B08.11	osa:4345640	LOC_Os08g33440.1	4.26192	3.48203	3.56083	3.95007	3.41474	66.5062	59.2957	57.0478	1209.55	1093.63	1204.81	101.585	84.6746	90.8926	1011.75	1062.37	1022.7	92.8502	79.2491	99.647	1104.58	1009.14	1093.15	73.1238	78.7234	74.4767	1191.2	1116.45	1190.35	82.0917	89.6975	118.896	1012.34	1064.71	1022.95	2-oxo acid dehydrogenases acyltransferase domain containing protein, expressed	PF00364,PF00198,PF02817	PTHR23151,PTHR23151:SF31	KOG0557			GO:0005840,GO:0009536,GO:0009987,GO:0009058,GO:0008152,GO:0016740,GO:0016020,GO:0005829,GO:0016746,GO:0008415	AT3G25860.1	LTA2,PLE2
8	OJ1212_C06.22	2.3.1.12	K00627 pyruvate dehydrogenase E2 component (dihydrolipoamide acetyltransferase) [EC:2.3.1.12] | (RefSeq) dihydrolipoyllysine-residue acetyltransferase component 5 of pyruvate dehydrogenase complex	osa:4351678	LOC_Os12g08170.1	3.5477	3.0511	3.22209	2.51339	2.55914	60.5945	45.252	58.5896	603.795	650.809	668.31	48.5842	56.0347	83.2115	461.903	548.245	546.672	77.6288	51.2788	63.543	586.256	613.188	596.387	98.4359	85.2837	94.8977	482.986	548.704	559.102	90.3009	73.8685	89.8323	451.775	498.069	547.127	2-oxo acid dehydrogenases acyltransferase domain containing protein, expressed	PF00364,PF00198,PF02817	PTHR23151:SF31,PTHR23151	KOG0557	2.3.1.12	K00627	GO:0009791,GO:0016740,GO:0008152,GO:0009536,GO:0005886,GO:0000003,GO:0009790,GO:0005840,GO:0005829,GO:0016746,GO:0008415	AT1G34430.1	EMB3003
9	LT36RGLDH	1.1.1.27	K00016 L-lactate dehydrogenase [EC:1.1.1.27] | (RefSeq) LT36RGLDH	osa:4328012	LOC_Os02g01510.1	1.4953	0.759224	0.636902	1.02987	0.475443	106.41	102.987	109.47	297.323	304.904	296.732	85.3904	117.05	116.496	178.35	176.965	184.51	112.638	102.558	134.307	201.08	175.431	166.961	156.091	128.582	117.721	305.931	279.846	235.849	186.074	215.01	184.949	256.615	258.418	299.756	lactate/malate dehydrogenase, putative, expressed	PF02866,PF00056	PTHR11540	KOG1495	1.1.1.27	K00016	GO:0003824,GO:0008152,GO:0005488,GO:0009719,GO:0005829,GO:0006950,GO:0009628,GO:0005886,GO:0016491,GO:0055114,GO:0016616	AT4G17260.1
10	4324263	2.7.1.40	K00873 pyruvate kinase [EC:2.7.1.40] | (RefSeq) plastidial pyruvate kinase 2	osa:4327173	LOC_Os01g47080.1	4.11665	3.58142	3.85713	3.4495	2.97452	110.844	126.394	109.47	2037.48	1968.08	2008.91	132.502	144.445	125.457	1620.77	1633.75	1562.51	121.771	99.4498	135.751	1696.27	1643.64	1833.13	150.466	179.752	175.381	1959.64	1757.46	1806.33	232.593	242.711	207.407	1853.61	1767.06	1745.42	pyruvate kinase, putative, expressed	PF00224,PF02887	PTHR11817	KOG2323	2.7.1.40	K00873	GO:0006629,GO:0008152,GO:0009987,GO:0016301,GO:0005975,GO:0006091,GO:0009056,GO:0000003,GO:0009791,GO:0008150,GO:0005739,GO:0009058,GO:0009536,GO:0000287,GO:0004743,GO:0030955,GO:0006096	AT5G52920.1	PKP-BETA1,PKP1,PKP2
10	4324263	2.7.1.40	K00873 pyruvate kinase [EC:2.7.1.40] | (RefSeq) plastidial pyruvate kinase 1	osa:4333694	LOC_Os03g46910.1	4.28588	3.35471	3.86993	3.15489	3.06035	7.38957	9.36248	7.70916	168.592	153.57	154.99	13.2502	8.71651	19.2027	136.434	143.423	141.298	9.1328	9.32342	8.66495	124.995	119.686	151.845	26.7183	18.3688	22.8235	199.337	216.844	188.679	19.1547	13.1908	27.7423	139.519	168.188	193.532	pyruvate kinase, putative, expressed	PF02887,PF00224	PTHR11817	KOG2323			GO:0008150,GO:0009536,GO:0006629,GO:0009056,GO:0005975,GO:0008152,GO:0009987,GO:0006091,GO:0016301,GO:0000287,GO:0004743,GO:0030955,GO:0006096	AT3G22960.1	PKP-ALPHA,PKP1
10	4324263	2.7.1.40	K00873 pyruvate kinase [EC:2.7.1.40] | (RefSeq) OJ1014_E09.29-1	osa:4342564	LOC_Os07g08340.1	4.09344	3.12844	3.44405	3.91027	3.52706	76.8516	56.1749	112.554	1402.32	1372.44	1417.43	133.975	163.123	126.738	1158.87	1271.72	1275.8	115.682	99.4498	134.307	1317.21	1214.08	1271.79	92.811	86.5957	97.3002	1429.69	1351.61	1379.02	88.9327	105.526	114.932	1146.88	1205.47	1214.3	pyruvate kinase, putative, expressed	PF02887,PF00224	PTHR11817	KOG2323	2.7.1.40	K00873	GO:0006091,GO:0008152,GO:0009536,GO:0008150,GO:0009056,GO:0006629,GO:0005975,GO:0016301,GO:0009987,GO:0000287,GO:0004743,GO:0030955,GO:0006096	AT3G22960.1	PKP-ALPHA,PKP1
10	4324263	2.7.1.40	K00873 pyruvate kinase [EC:2.7.1.40] | (RefSeq) OsJ_32969	osa:4349774	LOC_Os11g05110.1	-1.159	-0.876506	-0.897422	-0.820039	-0.881327	6139.26	5703.31	5912.92	2625.59	2712.08	2613.63	5348.68	4903.66	4809.63	2990.04	2656.21	2557.77	4978.9	4801.56	4624.2	2707.1	2436.36	2589.61	4879.61	4774.57	5377.94	3079.18	2607.99	2827.42	5836.72	5133.86	5461.27	3200.63	2894.57	2825.12	pyruvate kinase, putative, expressed	PF00224,PF02887	PTHR11817	KOG2323	2.7.1.40	K00873	GO:0005829,GO:0005488,GO:0016020,GO:0008152,GO:0009987,GO:0016301,GO:0005975,GO:0006091,GO:0009056,GO:0003824,GO:0008150,GO:0000287,GO:0004743,GO:0030955,GO:0006096	AT3G52990.1
10	4324263	2.7.1.40	K00873 pyruvate kinase [EC:2.7.1.40] | (RefSeq) pyruvate kinase 1	osa:4350078	LOC_Os11g10980.1	-4.72637	-3.93605	-3.97789	-4.10529	-4.32908	8168.43	7825.48	8415.32	313.66	318.322	290.109	4188.55	5074.25	5092.54	329.578	295.52	312.776	5494.9	5552.1	6641.69	366.155	360.699	395.759	5197.42	5283.65	5878.85	351.7	290.835	307.991	6970.95	6819.65	7107.32	328.866	362.363	348.502	pyruvate kinase, putative, expressed	PF00224,PF02887	PTHR11817	KOG2323			GO:0005975,GO:0009056,GO:0003824,GO:0005488,GO:0005829,GO:0005886,GO:0008152,GO:0009987,GO:0016301,GO:0006091,GO:0000287,GO:0004743,GO:0030955,GO:0006096	AT2G36580.1
10	4324263	2.7.1.40	K00873 pyruvate kinase [EC:2.7.1.40] | (RefSeq) OsJ_35209	osa:4351493	LOC_Os12g05110.1	0.727274	1.17357	1.19101	1.27286	1.33914	759.648	708.428	676.864	1187.99	1185.32	1177.66	655.15	674.907	569.679	1584.61	1333.6	1367.02	601.243	551.636	493.902	1286.64	1173.91	1299.27	472.492	453.971	478.092	1255.64	1013.89	1124.45	474.764	415.51	442.556	1206.67	1079.87	1085.52	pyruvate kinase, putative, expressed	PF00224,PF02887	PTHR11817	KOG2323	2.7.1.40	K00873	GO:0008152,GO:0005975,GO:0016301,GO:0009987,GO:0005829,GO:0008150,GO:0005488,GO:0003824,GO:0009056,GO:0006091,GO:0016020,GO:0000287,GO:0004743,GO:0030955,GO:0006096	AT3G52990.1
11	4332253	4.2.1.11	K01689 enolase [EC:4.2.1.11] | (RefSeq) enolase 1	osa:4340042	LOC_Os06g04510.1	-4.79509	-4.08797	-4.23637	-4.45367	-3.68742	2120.81	2158.05	2237.2	82.9891	77.5305	74.1831	2535.21	2420.7	2454.1	163.556	155.567	116.605	2245.15	2077.57	2299.1	130.43	108.21	112.681	738.269	694.078	840.866	33.1225	36.6291	33.9901	543.173	470.912	536.352	45.6758	33.9264	40.7435	enolase, putative, expressed	PF00113,PF03952	PTHR11902	KOG2670	4.2.1.11	K01689	GO:0003824,GO:0005737,GO:0005488,GO:0005829,GO:0006950,GO:0008150,GO:0009719,GO:0009628,GO:0008152,GO:0005575,GO:0005634,GO:0005739,GO:0009536,GO:0005886,GO:0016020,GO:0005576,GO:0003677,GO:0000287,GO:0004634,GO:0006096,GO:0000015	AT2G36530.1	ENO2,LOS2
11	4332253	4.2.1.11	K01689 enolase [EC:4.2.1.11] | (RefSeq) enolase 1	osa:4346906	LOC_Os09g20820.1	4.33264	4.4645	4.25279	5.00677	4.34094	25.1246	28.0875	15.4183	494.014	439.091	449.735	16.1947	18.6782	30.7242	477.519	493.305	477.395	36.5312	10.8773	24.5507	474.847	439.397	457.597	14.0623	13.1206	12.0124	407.707	429.293	423.141	20.5229	25.0625	15.8528	455.928	400.621	388.518	enolase, putative, expressed	PF03952,PF00113	PTHR11902	KOG2670	4.2.1.11	K01689	GO:0008152,GO:0003824,GO:0009653,GO:0016043,GO:0030154,GO:0007275,GO:0009536,GO:0000287,GO:0004634,GO:0006096,GO:0000015	AT1G74030.1	ENO1
11	4332253	4.2.1.11	K01689 enolase [EC:4.2.1.11] | (RefSeq) AD709	osa:4348176	LOC_Os10g08550.1	1.49701	1.61206	1.67719	1.40567	1.50241	3777.55	3328.36	3583.22	9999.86	10166.9	10004.1	3528.98	3131.72	3214.52	10219.4	10372.7	9595.23	3048.83	2913.57	2826.22	9388.92	9189.62	9527.76	3557.75	3741.98	4243.97	10745.5	9640.05	10198.4	3412.28	3272.64	3076.76	9604.38	9031.65	9020.32	enolase, putative, expressed	PF03952,PF00113	PTHR11902	KOG2670	4.2.1.11	K01689	GO:0006950,GO:0009628,GO:0009719,GO:0008150,GO:0003824,GO:0016020,GO:0005829,GO:0009536,GO:0005737,GO:0005488,GO:0005739,GO:0005634,GO:0005886,GO:0005575,GO:0008152,GO:0003677,GO:0005576,GO:0000287,GO:0004634,GO:0006096,GO:0000015	AT2G36530.1	ENO2,LOS2
12	4330747	5.4.2.11	K01834 2,3-bisphosphoglycerate-dependent phosphoglycerate mutase [EC:5.4.2.11] | (RefSeq) 2,3-bisphosphoglycerate-dependent phosphoglycerate mutase	osa:4330747	LOC_Os02g51590.1	1.43534	1.46707	1.21122	1.47417	1.20922	65.0282	67.0978	64.7569	175.127	175.189	182.146	82.4459	58.5251	62.7287	193.144	182.748	187.254	79.151	73.0335	67.8755	168.472	171.332	169.709	67.4989	55.1064	66.068	183.077	166.296	174.806	67.0415	68.5922	72.6585	151.145	166.023	164.429	phosphoglycerate mutase, putative, expressed	PF00300	PTHR11931	KOG0235			GO:0005975,GO:0003824,GO:0006091,GO:0009536,GO:0009056,GO:0008152,GO:0016868,GO:0006096	AT1G22170.1
13	OJ1116_A06.36	1.2.1.12	K00134 glyceraldehyde 3-phosphate dehydrogenase [EC:1.2.1.12] | (RefSeq) OJ1116_A06.36	osa:4328446	LOC_Os02g07490.1	0.663389	1.47684	1.46232	0.94375	0.742398	390.169	419.751	417.836	677.635	669.446	597.439	220.837	206.706	226.591	606.556	655.812	558.333	202.444	215.993	242.619	576.066	631.223	614.251	282.652	308.333	306.315	610.658	546.506	568.813	354.362	320.537	314.413	550.601	546.432	558.04	glyceraldehyde-3-phosphate dehydrogenase, putative, expressed	PF00044,PF02800	PTHR10836	KOG0657	1.2.1.12	K00134	GO:0009056,GO:0005488,GO:0009908,GO:0005975,GO:0006091,GO:0003824,GO:0009536,GO:0008150,GO:0016020,GO:0007275,GO:0008152,GO:0016620,GO:0055114	AT1G16300.1	GAPCP-2
13	OJ1116_A06.36	1.2.1.12	K00134 glyceraldehyde 3-phosphate dehydrogenase [EC:1.2.1.12] | (RefSeq) GAPC2	osa:4336216	LOC_Os04g40950.1	1.88894	1.52311	1.70342	1.78857	1.62191	5410.65	5104.11	5263.81	19324.7	19352.8	19760.5	5551.85	5694.37	5658.38	16838.9	16516.7	15230	4994.12	4901.01	5092.1	15970.2	15997.8	16841.1	5447.72	5661.52	6276.46	21308	19534.3	19220.3	5579.5	5533.54	5594.7	17417.4	17007.2	16998.8	glyceraldehyde-3-phosphate dehydrogenase, putative, expressed	PF00044,PF02800	PTHR10836	KOG0657	1.2.1.12	K00134	GO:0009607,GO:0005634,GO:0006950,GO:0009056,GO:0006091,GO:0009058,GO:0005975,GO:0009987,GO:0016020,GO:0005618,GO:0005730,GO:0005488,GO:0008150,GO:0005829,GO:0005739,GO:0009536,GO:0008152,GO:0005886,GO:0005575,GO:0016620,GO:0055114	AT1G13440.1	GAPC-2,GAPC2
14	OsJ_00367	5.3.1.1	K01803 triosephosphate isomerase (TIM) [EC:5.3.1.1] | (RefSeq) OsJ_00367	osa:4325211	LOC_Os01g05490.1	-1.5554	-1.13197	-1.31558	-1.049	-1.37319	15039.3	13858	14968.1	4895.7	4925.42	5103.4	10720.9	10538.3	10606.3	5075.18	4981.63	4483.12	12469.3	11972.8	12847.2	4925.77	5083.4	4972.41	9241.72	9522.9	10970.9	5045.45	4650.43	4675.37	11906	11542	11836.7	4742.81	4501.39	4377.01	triosephosphate isomerase, cytosolic, putative, expressed	PF00121	PTHR21139	KOG1643	5.3.1.1	K01803	GO:0009536,GO:0005576,GO:0005975,GO:0006091,GO:0009056,GO:0005488,GO:0005829,GO:0006950,GO:0009628,GO:0005739,GO:0005886,GO:0005575,GO:0008152,GO:0003824,GO:0008150,GO:0009987,GO:0005773,GO:0006464,GO:0016020,GO:0005618,GO:0004807	AT3G55440.1	ATCTIMC,CYTOTPI,TPI
14	OsJ_00367	5.3.1.1	K01803 triosephosphate isomerase (TIM) [EC:5.3.1.1] | (RefSeq) triosephosphate isomerase	osa:4327400	LOC_Os01g62420.1	1.27669	1.79453	1.68747	1.639	1.1823	354.7	299.6	331.494	817.475	723.121	847.807	239.976	259.005	229.152	929.559	846.657	749.702	248.108	242.409	229.621	775.107	767.305	777.09	203.903	258.475	275.083	809.392	761.153	726.277	272.271	282.283	305.166	717.525	606.345	627.159	triosephosphate isomerase, cytosolic, putative, expressed	PF00121	PTHR21139	KOG1643			GO:0009536,GO:0005618,GO:0008150,GO:0005773,GO:0016020,GO:0006464,GO:0009987,GO:0005975,GO:0003824,GO:0008152,GO:0005575,GO:0005886,GO:0005739,GO:0009628,GO:0006950,GO:0005829,GO:0005488,GO:0009056,GO:0006091,GO:0005576,GO:0004807	AT3G55440.1	ATCTIMC,CYTOTPI,TPI
14	OsJ_00367	5.3.1.1	K01803 triosephosphate isomerase (TIM) [EC:5.3.1.1] | (RefSeq) OJ1112_E07.32-1	osa:4347691	LOC_Os09g36450.1	-3.01034	-1.68202	-2.02246	-2.30589	-2.46905	17216.2	17434.5	17607.7	2151.84	2108.98	2224.83	7638.02	7527.33	7531.28	2428.69	2387.29	2257.34	10842.2	10518.4	11351.1	2506.7	2908.54	2636.33	7773.62	7554.82	8885.55	1674.19	1618.27	1604.47	11531.1	10730.7	11639.9	2051.26	2070.96	2000.8	triosephosphate isomerase, chloroplast precursor, putative, expressed	PF00121	PTHR21139	KOG1643	5.3.1.1	K01803	GO:0009579,GO:0009987,GO:0016043,GO:0009536,GO:0005739,GO:0015979,GO:0005975,GO:0009058,GO:0005829,GO:0005515,GO:0007275,GO:0003824,GO:0000003,GO:0005576,GO:0006629,GO:0009056,GO:0004807,GO:0008152	AT2G21170.1	PDTPI,TIM
15	4327196	2.7.1.11	K00850 6-phosphofructokinase 1 [EC:2.7.1.11] | (RefSeq) ATP-dependent 6-phosphofructokinase 6	osa:4327196	LOC_Os01g53680.1	2.50142	2.35674	2.62533	2.74319	2.73519	186.217	152.921	107.928	850.802	840.162	840.521	141.336	201.725	151.061	824.357	888.296	818.294	155.258	116.543	131.418	833.529	797.636	856.791	149.06	120.709	118.922	890.091	856.388	855.994	139.556	108.165	93.7955	765.693	729.057	779.219	6-phosphofructokinase, putative, expressed	PF00365	PTHR13697	KOG2440	2.7.1.11	K00850	GO:0005515,GO:0006091,GO:0016301,GO:0009987,GO:0005975,GO:0005829,GO:0009056,GO:0003872,GO:0006096,GO:0005945	AT4G26270.1	PFK3
15	4327196	2.7.1.11	K00850 6-phosphofructokinase 1 [EC:2.7.1.11] | (RefSeq) P0671B11.3	osa:4327301	LOC_Os01g09570.1	-2.87532	-2.09604	-2.2155	-2.26632	-2.53188	3097.71	3226.94	3270.22	442.391	429.4	435.826	2937.13	2967.35	2929.05	724.086	705.547	636.527	3386.75	3149.76	3184.37	760.842	704.183	627.993	4277.74	4176.28	4415.75	947.904	821.957	905.245	4703.85	4603.59	4523.32	837.943	795.466	758.12	6-phosphofructokinase, putative, expressed	PF00365	PTHR13697	KOG2440	2.7.1.11	K00850	GO:0016301,GO:0009987,GO:0005829,GO:0009056,GO:0006091,GO:0005975,GO:0005515,GO:0003872,GO:0006096,GO:0005945	AT4G26270.1	PFK3
15	4327196	2.7.1.11	K00850 6-phosphofructokinase 1 [EC:2.7.1.11] | (RefSeq) ATP-dependent 6-phosphofructokinase 2	osa:4336113	LOC_Os04g39420.1	1.9703	1.88721	2.07359	2.10646	2.08137	23.6466	21.8458	21.5856	95.4048	70.0756	97.3653	23.556	27.3947	28.1639	91.2299	108.145	93.2841	18.2656	24.8625	14.4416	69.9702	88.5352	83.824	22.4996	36.7376	26.4272	119.843	131.132	117.925	15.0501	30.3389	29.0634	107.131	107.554	100.404	6-phosphofructokinase 2, putative, expressed	PF00365	PTHR13697				GO:0005829,GO:0009987,GO:0006091,GO:0005975,GO:0009056,GO:0016301,GO:0005515,GO:0003872,GO:0006096,GO:0005945	AT5G47810.1	PFK2
15	4327196	2.7.1.11	K00850 6-phosphofructokinase 1 [EC:2.7.1.11] | (RefSeq) ATP-dependent 6-phosphofructokinase 6	osa:4338034	LOC_Os05g10650.1	-1.83867	-2.18734	-2.47438	-2.8375	-1.41345	51.727	10.9229	33.9203	11.7622	5.96388	9.27289	60.3622	63.506	71.6899	18.0816	13.8796	10.9746	51.7526	51.2788	53.4339	8.8312	9.01747	10.3062	75.9363	76.0993	54.0557	14.4534	9.52356	4.85572	41.0458	40.8915	34.3476	18.2703	10.1057	15.2788	6-phosphofructokinase, putative, expressed	PF00365	PTHR13697	KOG2440	2.7.1.11	K00850	GO:0005975,GO:0005829,GO:0009056,GO:0016301,GO:0006091,GO:0005515,GO:0009987,GO:0003872,GO:0006096,GO:0005945	AT4G26270.1	PFK3
15	4327196	2.7.1.11	K00850 6-phosphofructokinase 1 [EC:2.7.1.11] | (RefSeq) ATP-dependent 6-phosphofructokinase 3	osa:4340153	LOC_Os06g05860.1	-1.91673	-1.47691	-1.60156	-1.26975	-1.59516	3470.14	3152.04	3327.27	930.524	894.583	810.053	2143.59	2273.76	2280	827.645	799.235	779.197	2747.45	2703.79	2833.44	946.976	853.381	929.622	2354.02	2398.44	2500.98	1047.27	965.543	995.423	2999.08	2954.74	3323.79	1055.53	1024.29	990.94	6-phosphofructokinase, putative, expressed	PF00365	PTHR13697	KOG2440	2.7.1.11	K00850	GO:0009987,GO:0005975,GO:0005829,GO:0005515,GO:0009056,GO:0016301,GO:0006091,GO:0003872,GO:0006096,GO:0005945	AT4G26270.1	PFK3
15	4327196	2.7.1.11	K00850 6-phosphofructokinase 1 [EC:2.7.1.11] | (RefSeq) P0014G10.8	osa:4347060	LOC_Os09g24910.1	1.37058	1.11256	0.771383	1.11115	0.929293	93.1086	93.6248	87.8844	253.542	239.301	217.251	103.057	114.56	107.535	221.911	245.207	235.954	114.16	119.651	119.865	192.928	186.088	224.676	118.123	103.652	126.13	246.311	226.368	278.857	154.606	121.355	96.4376	264.089	206.446	238.64	phosphofructokinase, putative, expressed	PF00365	PTHR13697		2.7.1.11	K00850	GO:0009536,GO:0005829,GO:0009056,GO:0006091,GO:0005975,GO:0016301,GO:0009987,GO:0003872,GO:0006096,GO:0005945	AT2G22480.1	PFK5
15	4327196	2.7.1.11	K00850 6-phosphofructokinase 1 [EC:2.7.1.11] | (RefSeq) ATP-dependent 6-phosphofructokinase 5	osa:4348582	LOC_Os10g26570.1	-3.10842	-2.28113	-2.74292	-2.75232	-3.11139	433.029	465.003	479.51	49.0093	48.4566	62.2608	309.172	387.262	334.126	64.9294	75.7596	71.3349	365.312	400.907	342.266	54.3458	59.0235	52.2182	457.024	443.475	466.08	71.0627	64.4672	67.2864	619.792	561.928	589.194	67.268	74.3494	63.2979	phosphofructokinase, putative, expressed	PF00365	PTHR13697	KOG2440	2.7.1.11	K00850	GO:0005975,GO:0009056,GO:0006091,GO:0005829,GO:0009536,GO:0009987,GO:0016301,GO:0003872,GO:0006096,GO:0005945	AT2G22480.1	PFK5
16	FBPase	3.1.3.11	K03841 fructose-1,6-bisphosphatase I [EC:3.1.3.11] | (RefSeq) FBPase	osa:4325071	LOC_Os01g64660.1	-4.94948	-4.03877	-3.88079	-5.04369	-4.47877	9820.74	9484.2	9562.44	326.075	310.122	298.057	9335.52	9107.5	9073.89	682.992	526.847	464.363	11945.7	11450.7	11865.2	925.238	807.474	660.973	8284.08	8174.11	9893.39	321.589	249.81	227.525	11141.2	10592.2	10593.6	504.925	482.188	462.73	fructose-1,6-bisphosphatase, putative, expressed	PF00316	PTHR11556,PTHR11556:SF8	KOG1458			GO:0009058,GO:0005975,GO:0009987,GO:0005634,GO:0008150,GO:0005737,GO:0009719,GO:0005515,GO:0005829,GO:0008152,GO:0016787,GO:0009056,GO:0015979,GO:0042578	AT1G43670.1
16	FBPase	3.1.3.11	K03841 fructose-1,6-bisphosphatase I [EC:3.1.3.11] | (RefSeq) FBPase	osa:4332364	LOC_Os03g16050.1	-4.45554	-3.60526	-3.43801	-4.64442	-4.28356	18197.6	17053.8	17482.8	819.436	799.16	784.884	14364.7	15282.5	15988.1	1378.31	1285.02	1086.49	17979.4	16976.4	18837.6	1739.07	1705.94	1518.45	12242.6	13079.9	14070.1	582.955	499.621	492.509	16917.7	16189.1	16061.5	887.772	839.499	797.408	fructose-1,6-bisphosphatase, putative, expressed	PF00316	PTHR11556:SF7,PTHR11556	KOG1458	3.1.3.11	K03841	GO:0016787,GO:0009536,GO:0015979,GO:0005975,GO:0009987,GO:0009628,GO:0006950,GO:0005576,GO:0006091,GO:0008152,GO:0042578	AT3G54050.1	HCEF1
16	FBPase	3.1.3.11	K03841 fructose-1,6-bisphosphatase I [EC:3.1.3.11] | (RefSeq) fructose-1,6-bisphosphatase	osa:4338912	LOC_Os05g36270.1	-2.37037	-1.52406	-1.61935	-1.9797	-1.54612	378.346	411.949	399.334	76.4545	70.8211	82.7937	284.144	295.116	259.876	106.024	96.579	89.1686	365.312	348.074	358.151	130.43	122.146	96.1915	455.618	478.901	420.433	137.308	108.422	97.8081	467.923	449.807	438.593	176.059	149.421	138.964	fructose-1,6-bisphosphatase, putative, expressed	PF00316	PTHR11556:SF8,PTHR11556	KOG1458	3.1.3.11	K03841	GO:0008150,GO:0005737,GO:0009719,GO:0005515,GO:0005829,GO:0008152,GO:0009987,GO:0016787,GO:0005975,GO:0009056,GO:0015979,GO:0009058,GO:0005634,GO:0042578	AT1G43670.1
16	FBPase	3.1.3.11	K03841 fructose-1,6-bisphosphatase I [EC:3.1.3.11] | (RefSeq) fructose-1,6-bisphosphatase	osa:4341770	LOC_Os06g45370.1	-1.0307	-1.49489	-1.35208	-1.58632	-0.949534	187.695	191.931	206.605	101.939	96.9131	88.0925	295.922	280.173	311.083	103.558	114.507	96.7137	350.091	341.859	368.261	150.13	148.378	116.804	125.154	164.007	199.405	57.8137	54.9436	49.9446	173.761	168.842	188.912	73.0813	107.554	94.5831	fructose-1,6-bisphosphatase, putative, expressed	PF00316	PTHR11556:SF7,PTHR11556	KOG1458	3.1.3.11	K03841	GO:0005975,GO:0016787,GO:0009536,GO:0042578	AT5G64380.1
17	GPI-A	5.3.1.9	K01810 glucose-6-phosphate isomerase [EC:5.3.1.9] | (RefSeq) GPI-B	osa:4340677	LOC_Os06g14510.3	-2.51348	-1.80468	-2.02859	-1.17616	-1.54855	4677.6	4476.83	4529.9	814.862	772.323	809.391	3330.22	3256.24	3113.39	1038.05	868.055	870.423	3724.66	3620.59	3658.05	948.335	852.561	895.955	1897	1831.63	2257.12	967.778	828.55	852.526	2900.57	2493.06	2679.12	1024.8	867.65	867.254	glucose-6-phosphate isomerase, putative, expressed	PF00342	PTHR11469	KOG2446	5.3.1.9	K01810	GO:0005975,GO:0009987,GO:0009058,GO:0008152,GO:0009607,GO:0006950,GO:0008150,GO:0003824,GO:0009056,GO:0006091,GO:0005829,GO:0004347,GO:0006094,GO:0006096	AT5G42740.1
17	GPI-A	5.3.1.9	K01810 glucose-6-phosphate isomerase [EC:5.3.1.9] | (RefSeq) OJ1113_A10.9	osa:4345842	LOC_Os08g37380.2	-0.990724	-1.04429	-1.12869	-0.94214	-1.0078	415.294	455.641	550.434	220.215	246.01	249.043	488.786	452.013	469.825	201.363	233.64	248.986	462.729	539.204	482.349	218.063	240.193	220.553	457.024	422.482	516.532	230.051	258.601	237.93	488.446	456.402	425.382	205.956	228.823	246.644	glucose-6-phosphate isomerase, putative, expressed		PTHR11469				GO:0003824,GO:0009536,GO:0005975,GO:0009987,GO:0008152,GO:0009908,GO:0005829,GO:0006096,GO:0006094,GO:0004347	AT4G24620.1	PGI,PGI1
17	GPI-A	5.3.1.9	K01810 glucose-6-phosphate isomerase [EC:5.3.1.9] | (RefSeq) OJ1005_D12.17	osa:4347311	LOC_Os09g29070.1	-1.14849	-1.41394	-1.14865	-1.20151	-0.659206	2745.97	2346.86	2496.22	1187.99	1074.99	1160.44	3462.73	3156.62	3313.1	1203.25	1238.18	1286.09	2646.99	2419.43	2508.5	1235.69	1091.93	1089.02	2465.12	2498.16	2753.24	1191.81	1056.38	1107.1	1790.97	1644.89	1669.82	1112	1074.1	1046.96	glucose-6-phosphate isomerase, putative, expressed	PF00342	PTHR11469	KOG2446	5.3.1.9	K01810	GO:0009987,GO:0009908,GO:0005975,GO:0009536,GO:0008152,GO:0003824,GO:0005829,GO:0004347,GO:0006094,GO:0006096	AT4G24620.1	PGI,PGI1
18	4333895	5.4.2.2	K01835 phosphoglucomutase [EC:5.4.2.2] | (RefSeq) phosphoglucomutase	osa:4333895	LOC_Os03g50480.1	-1.42119	-1.31958	-1.45624	-0.841085	-1.23241	13429.8	12260.2	13686.8	5021.82	4817.33	4864.29	11691.1	11228.1	11782.7	4582.87	4691.31	4629.22	12906.2	12704.7	13722.4	4812.32	4801.39	4720.94	8537.2	8479.82	10112	5440.51	4840.9	4862.66	11986.8	11104	11613.5	5308.36	4676.79	4785.18	phosphoglucomutase, putative, expressed	PF02879,PF02878,PF00408,PF02880	PTHR22573,PTHR22573:SF5	KOG0625	5.4.2.2	K01835	GO:0009536,GO:0005975,GO:0019725,GO:0005634,GO:0005886,GO:0009058,GO:0009987,GO:0003824,GO:0005737,GO:0009605,GO:0009628,GO:0005515,GO:0007275,GO:0005829,GO:0009056,GO:0008150,GO:0016868	AT1G70730.3
18	4333895	5.4.2.2	K01835 phosphoglucomutase [EC:5.4.2.2] | (RefSeq) phosphoglucomutase	osa:4348230	LOC_Os10g11140.1	-2.61039	-2.99649	-2.98793	-2.68602	-2.48821	4705.68	4420.65	4677.92	754.09	720.884	785.546	7789.66	7732.79	7555.6	959.969	968.104	963.707	6507.12	6170.55	6634.47	792.09	794.357	847.859	4663.05	4715.53	5350.31	756.999	746.501	785.24	4690.17	4495.43	4840.37	868.671	833.724	797.408	phosphoglucomutase, putative, expressed	PF00408,PF02878,PF02879,PF02880	PTHR22573:SF5,PTHR22573	KOG0625	5.4.2.2	K01835	GO:0008152,GO:0009536,GO:0019725,GO:0005975,GO:0005829,GO:0009628,GO:0009987,GO:0009056,GO:0009058,GO:0003824,GO:0005576,GO:0009605,GO:0006950,GO:0016868	AT5G51820.1	ATPGMP,PGM,PGM1,STF1
19	GPI-A	5.3.1.9	K01810 glucose-6-phosphate isomerase [EC:5.3.1.9] | (RefSeq) GPI-B	osa:4340677	LOC_Os06g14510.3	-2.51348	-1.80468	-2.02859	-1.17616	-1.54855	4677.6	4476.83	4529.9	814.862	772.323	809.391	3330.22	3256.24	3113.39	1038.05	868.055	870.423	3724.66	3620.59	3658.05	948.335	852.561	895.955	1897	1831.63	2257.12	967.778	828.55	852.526	2900.57	2493.06	2679.12	1024.8	867.65	867.254	glucose-6-phosphate isomerase, putative, expressed	PF00342	PTHR11469	KOG2446	5.3.1.9	K01810	GO:0005975,GO:0009987,GO:0009058,GO:0008152,GO:0009607,GO:0006950,GO:0008150,GO:0003824,GO:0009056,GO:0006091,GO:0005829,GO:0004347,GO:0006094,GO:0006096	AT5G42740.1
19	GPI-A	5.3.1.9	K01810 glucose-6-phosphate isomerase [EC:5.3.1.9] | (RefSeq) OJ1113_A10.9	osa:4345842	LOC_Os08g37380.2	-0.990724	-1.04429	-1.12869	-0.94214	-1.0078	415.294	455.641	550.434	220.215	246.01	249.043	488.786	452.013	469.825	201.363	233.64	248.986	462.729	539.204	482.349	218.063	240.193	220.553	457.024	422.482	516.532	230.051	258.601	237.93	488.446	456.402	425.382	205.956	228.823	246.644	glucose-6-phosphate isomerase, putative, expressed		PTHR11469				GO:0003824,GO:0009536,GO:0005975,GO:0009987,GO:0008152,GO:0009908,GO:0005829,GO:0006096,GO:0006094,GO:0004347	AT4G24620.1	PGI,PGI1
19	GPI-A	5.3.1.9	K01810 glucose-6-phosphate isomerase [EC:5.3.1.9] | (RefSeq) OJ1005_D12.17	osa:4347311	LOC_Os09g29070.1	-1.14849	-1.41394	-1.14865	-1.20151	-0.659206	2745.97	2346.86	2496.22	1187.99	1074.99	1160.44	3462.73	3156.62	3313.1	1203.25	1238.18	1286.09	2646.99	2419.43	2508.5	1235.69	1091.93	1089.02	2465.12	2498.16	2753.24	1191.81	1056.38	1107.1	1790.97	1644.89	1669.82	1112	1074.1	1046.96	glucose-6-phosphate isomerase, putative, expressed	PF00342	PTHR11469	KOG2446	5.3.1.9	K01810	GO:0009987,GO:0009908,GO:0005975,GO:0009536,GO:0008152,GO:0003824,GO:0005829,GO:0004347,GO:0006094,GO:0006096	AT4G24620.1	PGI,PGI1
20	HXK10	2.7.1.1	K00844 hexokinase [EC:2.7.1.1] | (RefSeq) HXK3	osa:4326516	LOC_Os01g71320.1	0.540504	1.40375	1.3376	1.53468	0.420018	331.053	266.831	292.948	441.737	417.472	436.488	267.949	242.817	259.876	630.391	757.018	651.617	252.674	251.732	226.733	603.239	621.386	623.183	177.185	233.546	203.009	621.498	593.391	563.264	376.254	431.339	373.861	546.449	499.513	534.758	hexokinase, putative, expressed	PF03727,PF00349	PTHR19443	KOG1369	2.7.1.1	K00844	GO:0005739,GO:0009628,GO:0006950,GO:0005975,GO:0009987,GO:0000166,GO:0016301,GO:0009536,GO:0005524,GO:0016773	AT1G50460.1	ATHKL1,HKL1
20	HXK10	2.7.1.1	K00844 hexokinase [EC:2.7.1.1] | (RefSeq) HXK2	osa:4326547	LOC_Os01g53930.1	-1.5536	-1.03199	-1.12572	-1.26977	-1.4257	2544.97	2395.24	2519.35	839.039	836.435	865.691	2096.48	1875.29	2180.14	945.175	1061.21	1002.12	2341.04	2114.86	2202.34	1008.79	1081.28	961.228	1850.59	1935.28	2204.27	866.604	810.236	807.437	2232.89	2332.13	2340.92	859.536	839.499	871.62	hexokinase, putative, expressed	PF03727,PF00349	PTHR19443	KOG1369			GO:0009987,GO:0008219,GO:0016301,GO:0009536,GO:0005488,GO:0005739,GO:0005634,GO:0005975,GO:0005773,GO:0016020,GO:0005515,GO:0007165,GO:0000166,GO:0019725,GO:0009056,GO:0005524,GO:0016773	AT4G29130.1	ATHXK1,GIN2,HXK1
20	HXK10	2.7.1.1	K00844 hexokinase [EC:2.7.1.1] | (RefSeq) HXK6	osa:4338010	LOC_Os05g09500.1	2.16248	2.02628	1.97652	2.2972	2.30533	22.1687	20.2854	20.0438	92.1375	96.9131	90.7419	42.6952	32.3756	35.845	166.022	137.64	148.157	31.9648	31.0781	34.6598	135.185	135.262	114.056	28.1245	35.4255	42.0433	158.386	180.948	179.662	34.2049	29.0198	44.9161	203.465	181.903	149.15	hexokinase, putative, expressed	PF03727,PF00349	PTHR19443	KOG1369			GO:0019725,GO:0005488,GO:0005515,GO:0007165,GO:0000166,GO:0016020,GO:0009536,GO:0016301,GO:0008219,GO:0009987,GO:0009056,GO:0005975,GO:0005773,GO:0005634,GO:0005739,GO:0005524,GO:0016773	AT4G29130.1	ATHXK1,GIN2,HXK1
20	HXK10	2.7.1.1	K00844 hexokinase [EC:2.7.1.1] | (RefSeq) HXK2	osa:4339420	LOC_Os05g45590.1	1.93217	2.02552	2.14605	1.4296	1.55123	26.6025	60.8561	53.9641	178.394	187.117	174.198	33.8617	62.2608	49.9269	203.007	202.989	188.626	28.9205	45.0632	50.5456	185.455	179.53	186.199	43.593	76.0993	68.4705	169.226	166.296	171.338	45.1504	60.6777	51.5215	148.654	137.871	174.615	hexokinase, putative, expressed	PF03727,PF00349	PTHR19443	KOG1369	2.7.1.1	K00844	GO:0009056,GO:0008219,GO:0016301,GO:0009536,GO:0019725,GO:0007165,GO:0016020,GO:0000166,GO:0005515,GO:0005488,GO:0005739,GO:0005634,GO:0005975,GO:0009987,GO:0005773,GO:0005524,GO:0016773	AT4G29130.1	ATHXK1,GIN2,HXK1
20	HXK10	2.7.1.1	K00844 hexokinase [EC:2.7.1.1] | (RefSeq) HXK4	osa:4342654	LOC_Os07g09890.1	-1.24096	-0.751412	-0.752661	-0.472625	-1.18113	195.085	168.525	205.064	81.6822	82.7489	76.1702	147.225	115.805	142.1	78.9016	78.0729	83.6813	132.426	136.743	134.307	88.312	72.1398	79.0144	127.967	108.901	126.13	90.334	76.9211	94.3397	169.656	141.142	145.317	77.2336	62.8	61.1152	hexokinase, putative, expressed	PF03727,PF00349	PTHR19443	KOG1369	2.7.1.1	K00844	GO:0009628,GO:0009536,GO:0016301,GO:0006950,GO:0009987,GO:0005975,GO:0000166,GO:0005524,GO:0016773	AT1G47840.1	HXK3
21	GPI-A	5.3.1.9	K01810 glucose-6-phosphate isomerase [EC:5.3.1.9] | (RefSeq) GPI-B	osa:4340677	LOC_Os06g14510.3	-2.51348	-1.80468	-2.02859	-1.17616	-1.54855	4677.6	4476.83	4529.9	814.862	772.323	809.391	3330.22	3256.24	3113.39	1038.05	868.055	870.423	3724.66	3620.59	3658.05	948.335	852.561	895.955	1897	1831.63	2257.12	967.778	828.55	852.526	2900.57	2493.06	2679.12	1024.8	867.65	867.254	glucose-6-phosphate isomerase, putative, expressed	PF00342	PTHR11469	KOG2446	5.3.1.9	K01810	GO:0005975,GO:0009987,GO:0009058,GO:0008152,GO:0009607,GO:0006950,GO:0008150,GO:0003824,GO:0009056,GO:0006091,GO:0005829,GO:0004347,GO:0006094,GO:0006096	AT5G42740.1
21	GPI-A	5.3.1.9	K01810 glucose-6-phosphate isomerase [EC:5.3.1.9] | (RefSeq) OJ1113_A10.9	osa:4345842	LOC_Os08g37380.2	-0.990724	-1.04429	-1.12869	-0.94214	-1.0078	415.294	455.641	550.434	220.215	246.01	249.043	488.786	452.013	469.825	201.363	233.64	248.986	462.729	539.204	482.349	218.063	240.193	220.553	457.024	422.482	516.532	230.051	258.601	237.93	488.446	456.402	425.382	205.956	228.823	246.644	glucose-6-phosphate isomerase, putative, expressed		PTHR11469				GO:0003824,GO:0009536,GO:0005975,GO:0009987,GO:0008152,GO:0009908,GO:0005829,GO:0006096,GO:0006094,GO:0004347	AT4G24620.1	PGI,PGI1
21	GPI-A	5.3.1.9	K01810 glucose-6-phosphate isomerase [EC:5.3.1.9] | (RefSeq) OJ1005_D12.17	osa:4347311	LOC_Os09g29070.1	-1.14849	-1.41394	-1.14865	-1.20151	-0.659206	2745.97	2346.86	2496.22	1187.99	1074.99	1160.44	3462.73	3156.62	3313.1	1203.25	1238.18	1286.09	2646.99	2419.43	2508.5	1235.69	1091.93	1089.02	2465.12	2498.16	2753.24	1191.81	1056.38	1107.1	1790.97	1644.89	1669.82	1112	1074.1	1046.96	glucose-6-phosphate isomerase, putative, expressed	PF00342	PTHR11469	KOG2446	5.3.1.9	K01810	GO:0009987,GO:0009908,GO:0005975,GO:0009536,GO:0008152,GO:0003824,GO:0005829,GO:0004347,GO:0006094,GO:0006096	AT4G24620.1	PGI,PGI1
22	4327164	5.1.3.15	K01792 glucose-6-phosphate 1-epimerase [EC:5.1.3.15] | (RefSeq) putative glucose-6-phosphate 1-epimerase	osa:4327164	LOC_Os01g46950.1	5.34421	5.44572	5.46602	5.3724	5.05703	13.3012	7.80207	15.4183	495.974	499.475	488.151	17.667	21.1687	6.40089	637.788	691.089	642.7	27.3984	15.539	4.33248	703.099	707.462	678.837	9.84359	23.617	10.8111	645.587	588.996	599.335	12.3138	13.1908	23.7791	534.822	556.538	549.31	aldose 1-epimerase, putative, expressed	PF01263	PTHR11122	KOG1594	5.1.3.15	K01792	GO:0009987,GO:0030246,GO:0003824,GO:0009058,GO:0006464,GO:0005575,GO:0005975,GO:0016853	AT3G61610.1
22	4327164	5.1.3.15	K01792 glucose-6-phosphate 1-epimerase [EC:5.1.3.15] | (RefSeq) P0706E03.9	osa:4346747	LOC_Os09g15820.1	-3.87431	-2.70257	-3.30135	-2.84359	-3.80383	4990.92	4514.28	4827.47	348.293	307.14	321.902	2061.15	2075.77	2100.77	318.894	349.882	289.455	2992.52	2820.33	3265.24	304.337	298.396	318.119	1995.44	1910.35	2378.45	317.976	270.323	287.181	3791.27	3350.47	3897.14	265.75	262.749	261.922	aldose 1-epimerase, putative, expressed	PF01263	PTHR11122	KOG1594			GO:0005576,GO:0003824,GO:0030246,GO:0005515,GO:0005975,GO:0009987,GO:0009536,GO:0016853	AT5G66530.1
22	4327164	5.1.3.15	K01792 glucose-6-phosphate 1-epimerase [EC:5.1.3.15] | (RefSeq) putative glucose-6-phosphate 1-epimerase	osa:9268618	LOC_Os04g51390.1	-2.2445	-2.40279	-2.33018	-1.74539	-2.27064	549.784	546.145	615.191	117.622	122.26	121.21	443.147	470.691	451.902	78.0797	89.6392	90.5404	500.782	444.416	426.027	98.5018	82.7968	91.3819	403.587	461.844	440.854	122.854	137.725	129.023	554.119	543.461	611.652	118.757	125.6	109.862	aldose 1-epimerase, putative, expressed	PF01263	PTHR11122	KOG1594	5.1.3.15	K01792	GO:0003824,GO:0005829,GO:0005975,GO:0009987,GO:0008152,GO:0030246,GO:0009719,GO:0016853	AT5G57330.1
22	4327164	5.1.3.15	K01792 glucose-6-phosphate 1-epimerase [EC:5.1.3.15] | (RefSeq) putative glucose-6-phosphate 1-epimerase	osa:9269126	LOC_Os08g14330.2	0.0804079	1.18935	0.979316	1.99453	1.02975	532.049	471.245	498.012	562.627	523.331	501.398	229.671	211.687	206.108	492.313	486.943	497.287	245.064	211.331	213.736	436.125	412.344	472.712	151.873	136.454	116.52	567.9	509.144	536.21	229.857	196.543	236.47	475.859	451.149	426.351	aldose 1-epimerase, putative, expressed	PF01263	PTHR11122	KOG1594	5.1.3.15	K01792	GO:0009719,GO:0030246,GO:0008152,GO:0003824,GO:0009987,GO:0005975,GO:0005829,GO:0016853	AT5G57330.1
23	B1342F01.3	5.1.3.3	K01785 aldose 1-epimerase [EC:5.1.3.3] | (RefSeq) aldose 1-epimerase	osa:4336037	LOC_Os04g38530.1	0.81045	0.984309	1.11937	0.966686	1.25009	38.4258	26.527	40.0876	56.8508	61.1298	66.2349	33.8617	22.4139	46.0864	69.0389	64.1932	69.2772	42.6197	32.632	33.2157	84.9153	73.7793	76.9532	36.5619	28.8652	38.4396	76.4828	57.1414	69.3675	23.2593	22.4244	40.9529	76.4032	71.4621	58.205	aldose 1-epimerase, putative, expressed	PF01263	PTHR10091	KOG1604	5.1.3.3	K01785	GO:0009987,GO:0003824,GO:0005975,GO:0016853,GO:0019318	AT5G15140.1
23	B1342F01.3	5.1.3.3	K01785 aldose 1-epimerase [EC:5.1.3.3] | (RefSeq) aldose 1-epimerase	osa:4346383	LOC_Os09g02140.1	2.20819	1.15037	1.36015	1.95264	2.24079	25.1246	14.0437	24.6693	94.7513	96.9131	103.326	36.8062	38.6017	39.6855	84.6548	80.9645	89.8545	44.1419	45.0632	21.6624	84.236	91.8143	108.559	22.4996	30.1773	30.0309	96.9585	114.283	108.907	21.8911	23.7435	25.1002	103.809	106.11	124.413	expressed protein	PF01263					GO:0003824,GO:0005829,GO:0005975,GO:0009987,GO:0030246,GO:0016853	AT3G17940.1
23	B1342F01.3	5.1.3.3	K01785 aldose 1-epimerase [EC:5.1.3.3] | (RefSeq) aldose 1-epimerase	osa:4348138	LOC_Os10g06720.1	2.41815	3.36475	2.71707	1.84666	1.96317	107.888	115.471	146.474	661.952	670.937	643.804	58.8899	70.9773	71.6899	673.129	738.512	664.649	109.594	101.004	89.5379	644.677	666.473	662.347	185.622	149.574	195.802	632.338	635.149	642.343	155.974	142.461	165.133	582.159	621.503	603.877	aldose 1-epimerase, putative, expressed	PF01263	PTHR10091	KOG1604	5.1.3.3	K01785	GO:0005975,GO:0030246,GO:0003824,GO:0005829,GO:0009987,GO:0016853,GO:0019318	AT3G17940.1
24	HXK10	2.7.1.1	K00844 hexokinase [EC:2.7.1.1] | (RefSeq) HXK3	osa:4326516	LOC_Os01g71320.1	0.540504	1.40375	1.3376	1.53468	0.420018	331.053	266.831	292.948	441.737	417.472	436.488	267.949	242.817	259.876	630.391	757.018	651.617	252.674	251.732	226.733	603.239	621.386	623.183	177.185	233.546	203.009	621.498	593.391	563.264	376.254	431.339	373.861	546.449	499.513	534.758	hexokinase, putative, expressed	PF03727,PF00349	PTHR19443	KOG1369	2.7.1.1	K00844	GO:0005739,GO:0009628,GO:0006950,GO:0005975,GO:0009987,GO:0000166,GO:0016301,GO:0009536,GO:0005524,GO:0016773	AT1G50460.1	ATHKL1,HKL1
24	HXK10	2.7.1.1	K00844 hexokinase [EC:2.7.1.1] | (RefSeq) HXK2	osa:4326547	LOC_Os01g53930.1	-1.5536	-1.03199	-1.12572	-1.26977	-1.4257	2544.97	2395.24	2519.35	839.039	836.435	865.691	2096.48	1875.29	2180.14	945.175	1061.21	1002.12	2341.04	2114.86	2202.34	1008.79	1081.28	961.228	1850.59	1935.28	2204.27	866.604	810.236	807.437	2232.89	2332.13	2340.92	859.536	839.499	871.62	hexokinase, putative, expressed	PF03727,PF00349	PTHR19443	KOG1369			GO:0009987,GO:0008219,GO:0016301,GO:0009536,GO:0005488,GO:0005739,GO:0005634,GO:0005975,GO:0005773,GO:0016020,GO:0005515,GO:0007165,GO:0000166,GO:0019725,GO:0009056,GO:0005524,GO:0016773	AT4G29130.1	ATHXK1,GIN2,HXK1
24	HXK10	2.7.1.1	K00844 hexokinase [EC:2.7.1.1] | (RefSeq) HXK6	osa:4338010	LOC_Os05g09500.1	2.16248	2.02628	1.97652	2.2972	2.30533	22.1687	20.2854	20.0438	92.1375	96.9131	90.7419	42.6952	32.3756	35.845	166.022	137.64	148.157	31.9648	31.0781	34.6598	135.185	135.262	114.056	28.1245	35.4255	42.0433	158.386	180.948	179.662	34.2049	29.0198	44.9161	203.465	181.903	149.15	hexokinase, putative, expressed	PF03727,PF00349	PTHR19443	KOG1369			GO:0019725,GO:0005488,GO:0005515,GO:0007165,GO:0000166,GO:0016020,GO:0009536,GO:0016301,GO:0008219,GO:0009987,GO:0009056,GO:0005975,GO:0005773,GO:0005634,GO:0005739,GO:0005524,GO:0016773	AT4G29130.1	ATHXK1,GIN2,HXK1
24	HXK10	2.7.1.1	K00844 hexokinase [EC:2.7.1.1] | (RefSeq) HXK2	osa:4339420	LOC_Os05g45590.1	1.93217	2.02552	2.14605	1.4296	1.55123	26.6025	60.8561	53.9641	178.394	187.117	174.198	33.8617	62.2608	49.9269	203.007	202.989	188.626	28.9205	45.0632	50.5456	185.455	179.53	186.199	43.593	76.0993	68.4705	169.226	166.296	171.338	45.1504	60.6777	51.5215	148.654	137.871	174.615	hexokinase, putative, expressed	PF03727,PF00349	PTHR19443	KOG1369	2.7.1.1	K00844	GO:0009056,GO:0008219,GO:0016301,GO:0009536,GO:0019725,GO:0007165,GO:0016020,GO:0000166,GO:0005515,GO:0005488,GO:0005739,GO:0005634,GO:0005975,GO:0009987,GO:0005773,GO:0005524,GO:0016773	AT4G29130.1	ATHXK1,GIN2,HXK1
24	HXK10	2.7.1.1	K00844 hexokinase [EC:2.7.1.1] | (RefSeq) HXK4	osa:4342654	LOC_Os07g09890.1	-1.24096	-0.751412	-0.752661	-0.472625	-1.18113	195.085	168.525	205.064	81.6822	82.7489	76.1702	147.225	115.805	142.1	78.9016	78.0729	83.6813	132.426	136.743	134.307	88.312	72.1398	79.0144	127.967	108.901	126.13	90.334	76.9211	94.3397	169.656	141.142	145.317	77.2336	62.8	61.1152	hexokinase, putative, expressed	PF03727,PF00349	PTHR19443	KOG1369	2.7.1.1	K00844	GO:0009628,GO:0009536,GO:0016301,GO:0006950,GO:0009987,GO:0005975,GO:0000166,GO:0005524,GO:0016773	AT1G47840.1	HXK3
25	4326849	1.8.1.4	K00382 dihydrolipoamide dehydrogenase [EC:1.8.1.4] | (RefSeq) dihydrolipoyl dehydrogenase 1	osa:4326849	LOC_Os01g23610.1	1.64709	1.40954	1.94779	1.25326	1.31898	206.908	223.139	260.569	727.952	722.375	712.688	237.032	204.215	239.393	552.311	641.932	613.892	168.957	172.483	158.858	654.867	623.845	651.354	316.401	304.397	373.585	834.686	756.025	779.69	283.216	273.05	276.102	680.154	692.244	704.28	dihydrolipoyl dehydrogenase, putative, expressed	PF07992,PF00070,PF02852	PTHR22912,PTHR22912:SF49	KOG1335	1.8.1.4	K00382	GO:0009536,GO:0009987,GO:0009058,GO:0008152,GO:0005730,GO:0003824,GO:0016491,GO:0050660,GO:0055114,GO:0008033,GO:0045454,GO:0005737	AT3G16950.2	LPD1,ptlpd1
25	4326849	1.8.1.4	K00382 dihydrolipoamide dehydrogenase [EC:1.8.1.4] | (RefSeq) P0554D10.2	osa:4326980	LOC_Os01g22520.1	-1.35991	-0.883165	-0.939426	-0.69884	-0.854706	3473.1	3450.08	3615.59	1325.21	1356.04	1424.71	2627.96	2642.35	2739.58	1507.35	1482.81	1352.62	2733.75	2888.71	3129.49	1493.83	1612.49	1457.3	1830.91	1907.73	2091.35	1227.94	1208.76	1154.97	2249.31	2316.31	2273.55	1269.79	1303.64	1208.48	dihydrolipoyl dehydrogenase 1, mitochondrial precursor, putative, expressed	PF02852,PF07992,PF00070	PTHR22912:SF20,PTHR22912	KOG1335	1.8.1.4	K00382	GO:0000166,GO:0009628,GO:0008152,GO:0005488,GO:0008150,GO:0003824,GO:0005576,GO:0005739,GO:0016020,GO:0005515,GO:0016491,GO:0050660,GO:0055114,GO:0009055,GO:0008033,GO:0003857,GO:0006631,GO:0045454,GO:0005737,GO:0004148	AT1G48030.1	mtLPD1
25	4326849	1.8.1.4	K00382 dihydrolipoamide dehydrogenase [EC:1.8.1.4] | (RefSeq) dihydrolipoyl dehydrogenase 1	osa:4337862	LOC_Os05g06460.1	3.62364	2.66449	3.14216	3.14809	2.97201	39.9037	49.9333	63.2151	635.161	583.715	667.648	106.002	87.1651	101.134	604.09	613.595	648.187	59.3632	74.5874	67.8755	612.749	536.949	632.115	84.3736	68.2269	86.4891	720.865	656.393	742.232	94.4054	72.5494	75.3006	631.157	635.94	633.707	dihydrolipoyl dehydrogenase, putative, expressed	PF07992,PF02852,PF00070	PTHR22912,PTHR22912:SF49	KOG1335	1.8.1.4	K00382	GO:0003824,GO:0009536,GO:0009987,GO:0009058,GO:0008152,GO:0005730,GO:0016491,GO:0050660,GO:0055114,GO:0008033,GO:0045454,GO:0005737	AT3G16950.1	LPD1,ptlpd1
26	4328435	2.7.2.3	K00927 phosphoglycerate kinase [EC:2.7.2.3] | (RefSeq) phosphoglycerate kinase	osa:4339204	LOC_Os05g41640.3	-4.23153	-3.26517	-3.24196	-3.50639	-3.52858	56521.4	49332.5	56170.5	2933.37	2804.52	2887.18	28320.2	28184.2	29686	3106.75	3087.06	2771.09	37056.4	35875	39642.2	4113.3	4255.43	3530.23	21072.3	21596.4	24985.7	2209.57	1935.48	1808.41	31119.6	30250.5	31860.1	2885.88	2708.34	2484.63	phosphoglycerate kinase protein, putative, expressed	PF00162	PTHR11406	KOG1367	2.7.2.3	K00927	GO:0016020,GO:0005576,GO:0008152,GO:0009987,GO:0005975,GO:0006091,GO:0009056,GO:0005737,GO:0005829,GO:0009536,GO:0005739,GO:0005634,GO:0006950,GO:0009628,GO:0009579,GO:0016301,GO:0006464,GO:0008150,GO:0005618,GO:0004618,GO:0006096	AT1G56190.1
26	4328435	2.7.2.3	K00927 phosphoglycerate kinase [EC:2.7.2.3] | (RefSeq) phosphoglycerate kinase	osa:4341792	LOC_Os06g45710.1	1.95167	1.9491	1.94089	1.71059	1.75214	146.314	126.394	144.932	536.489	511.403	567.633	107.474	64.7512	61.4485	310.675	326.171	265.448	83.7174	69.9256	80.8729	329.472	267.245	303.69	140.623	139.078	178.984	540.799	490.83	469.618	158.711	191.267	154.564	606.243	573.14	520.207	phosphoglycerate kinase protein, putative, expressed	PF00162	PTHR11406	KOG1367	2.7.2.3	K00927	GO:0005575,GO:0005886,GO:0005829,GO:0005634,GO:0016020,GO:0005576,GO:0008152,GO:0005773,GO:0009987,GO:0016301,GO:0009056,GO:0006091,GO:0005975,GO:0004618,GO:0006096	AT1G79550.1	PGK
27	4332293	4.1.1.49	K01610 phosphoenolpyruvate carboxykinase (ATP) [EC:4.1.1.49] | (RefSeq) phosphoenolpyruvate carboxykinase [ATP]	osa:4332293	LOC_Os03g15050.1	-2.53569	-4.01677	-4.01004	-3.41909	-3.83724	4717.5	4350.43	4405.01	764.545	811.834	747.13	8312.31	8672.92	8709.04	533.408	562.125	491.799	9927.36	10011.8	9607.99	679.323	595.973	558.598	5421.01	5977.73	5888.46	540.197	549.436	526.499	6553.65	6784.03	6156.15	450.114	466.308	447.451	phosphoenolpyruvate carboxykinase, putative, expressed	PF01293	PTHR11699,PTHR11699:SF22				GO:0016020,GO:0006950,GO:0009607,GO:0009991,GO:0007154,GO:0005634,GO:0008152,GO:0000166,GO:0009058,GO:0005975,GO:0009987,GO:0008150,GO:0005730,GO:0005515,GO:0005829,GO:0003824,GO:0004612,GO:0005524,GO:0006094	AT4G37870.1	PCK1,PEPCK
28	4345685	1.2.1.9	K00131 glyceraldehyde-3-phosphate dehydrogenase (NADP+) [EC:1.2.1.9] | (RefSeq) NADP-dependent glyceraldehyde-3-phosphate dehydrogenase	osa:4345685	LOC_Os08g34210.1	-4.67813	-4.03684	-3.90174	-4.61872	-4.28456	20448.4	18804.6	19687.6	814.208	746.231	741.831	19604.5	18926	19600.8	1298.59	1157.21	1085.8	20361.6	18844.2	19919.3	1371.55	1295.24	1288.97	15561.3	15582	18219.2	769.645	599.985	639.568	20683	19865.4	19779	1113.66	1011.3	970.568	aldehyde dehydrogenase, putative, expressed	PF00171	PTHR11699,PTHR11699:SF29	KOG2450	1.2.1.9	K00131	GO:0003824,GO:0008152,GO:0005515,GO:0016491,GO:0055114	AT2G24270.4	ALDH11A3
29	P0458B05.3	6.2.1.1	K01895 acetyl-CoA synthetase [EC:6.2.1.1] | (RefSeq) P0458B05.3	osa:4329518	LOC_Os02g32490.1	5.30336	5.00612	5.12057	5.40322	5.23278	63.5503	32.7687	49.3386	2006.77	1830.17	1914.85	64.7789	64.7512	79.371	2407.32	2253.7	2052.25	68.496	69.9256	47.6573	2243.8	2084.68	2145.07	53.4366	47.234	54.0557	2442.03	1983.83	2121.95	61.5688	50.1251	54.1636	2294.59	1991.55	1950.59	AMP-binding enzyme, putative, expressed	PF00501,PF11930	PTHR24095,PTHR24095:SF42	KOG1175	6.2.1.1	K01895	GO:0003824,GO:0008152,GO:0005829,GO:0009987,GO:0009536	AT5G36880.2	ACS
29	P0458B05.3	6.2.1.1	K01895 acetyl-CoA synthetase [EC:6.2.1.1] | (RefSeq) acetyl-coenzyme A synthetase	osa:4335745	LOC_Os04g33190.1	-4.12981	-3.42141	-3.20766	-3.67404	-3.64146	14507.2	12620.6	13296.8	791.337	757.413	760.377	13472.5	13185.6	13740.1	1332.29	1242.8	1195.55	14429.8	13696.1	13842.3	1685.4	1467.39	1389.97	10988.3	10987.2	12324.7	1030.41	815.364	841.427	16300.7	15569.1	14316.4	1333.73	1216.3	1151	AMP-binding enzyme, putative, expressed	PF00501,PF11930	PTHR24095,PTHR24095:SF42	KOG1175	6.2.1.1	K01895	GO:0009536,GO:0003824,GO:0005829,GO:0008152,GO:0009987	AT5G36880.2	ACS
30	107276373	5.4.2.12	K15633 2,3-bisphosphoglycerate-independent phosphoglycerate mutase [EC:5.4.2.12] | (RefSeq) 2,3-bisphosphoglycerate-independent phosphoglycerate mutase	osa:4339133	LOC_Os05g40420.1	1.5035	1.57577	1.6581	1.70692	2.06663	857.191	764.603	855.716	2455.04	2243.91	2325.51	917.21	900.291	857.719	2793.61	2656.21	2524.84	814.342	784.721	704.75	2531.84	2319.13	2419.9	727.019	628.475	759.182	2476.36	2147.2	2280.11	566.433	470.912	517.857	2358.53	2139.53	2016.8	2,3-bisphosphoglycerate-independent phosphoglycerate mutase, putative, expressed	PF06415,PF01676		KOG4513	5.4.2.1	K01834	GO:0005576,GO:0005488,GO:0008150,GO:0003824,GO:0005575,GO:0008152,GO:0005829,GO:0046872,GO:0004619,GO:0030145,GO:0006007,GO:0005737	AT3G08590.1
31	OJ1479_B12.23	2.7.1.90	K00895 diphosphate-dependent phosphofructokinase [EC:2.7.1.90] | (RefSeq) OJ1479_B12.23	osa:4330512	LOC_Os02g48360.1	3.86719	3.55365	3.81464	5.00005	4.64304	107.888	129.514	149.558	1875.42	1823.46	1947.97	156.058	136.974	156.182	1734.19	1814.18	1726.44	115.682	119.651	141.528	1767.6	1792.02	1743.13	57.6553	45.922	67.2693	1948.8	1714.24	1804.25	54.7278	77.8258	66.0531	1714.92	1611.14	1636.29	pyrophosphate--fructose 6-phosphate 1-phosphotransferase subunit alpha, putative, expressed	PF00365	PTHR13697	KOG2440	2.7.1.90	K00895	GO:0009987,GO:0005829,GO:0005975,GO:0006091,GO:0015979,GO:0016301,GO:0009056,GO:0005575,GO:0003872,GO:0006096,GO:0005945	AT1G76550.1
31	OJ1479_B12.23	2.7.1.90	K00895 diphosphate-dependent phosphofructokinase [EC:2.7.1.90] | (RefSeq) OJ1136_C11.21	osa:4340643	LOC_Os06g13810.1	2.32057	2.15865	2.41996	2.32082	2.30825	616.29	641.33	601.314	3192.14	3066.18	3027.6	719.929	725.96	686.175	3347.56	3092.26	3079.75	528.18	626.223	583.44	3135.07	3017.57	3147.52	597.647	603.546	694.315	3370.66	2980.14	3119.45	599.269	571.162	598.441	3100.97	2818.06	2841.86	pyrophosphate--fructose 6-phosphate 1-phosphotransferase subunit beta, putative, expressed	PF00365	PTHR13697	KOG2440	2.7.1.90	K00895	GO:0005975,GO:0016301,GO:0009056,GO:0006091,GO:0016020,GO:0009987,GO:0005575,GO:0008150,GO:0005618,GO:0005829,GO:0015979,GO:0003872,GO:0006096,GO:0005945	AT1G12000.1
31	OJ1479_B12.23	2.7.1.90	K00895 diphosphate-dependent phosphofructokinase [EC:2.7.1.90] | (RefSeq) pyrophosphate--fructose 6-phosphate 1-phosphotransferase subunit alpha	osa:4340909	LOC_Os06g22060.1	-2.24483	-1.63568	-1.57844	-2.00393	-1.68066	1539.99	1485.51	1500.2	335.224	305.649	313.954	1389.8	1520.41	1373.63	486.56	455.136	436.926	1558.67	1619.17	1650.67	549.572	586.955	480.27	1636.85	1701.74	1849.91	479.975	416.839	396.782	1721.19	1758.33	1720.02	620.36	493.016	508.566	pyrophosphate--fructose 6-phosphate 1-phosphotransferase subunit alpha, putative, expressed	PF00365	PTHR13697	KOG2440	2.7.1.90	K00895	GO:0006091,GO:0009056,GO:0005575,GO:0016301,GO:0015979,GO:0005975,GO:0009987,GO:0005829,GO:0003872,GO:0006096,GO:0005945	AT1G76550.1
31	OJ1479_B12.23	2.7.1.90	K00895 diphosphate-dependent phosphofructokinase [EC:2.7.1.90] | (RefSeq) pyrophosphate--fructose 6-phosphate 1-phosphotransferase subunit alpha	osa:4345338	LOC_Os08g25720.1	2.05184	2.22834	2.43578	2.15747	2.35527	503.969	527.42	551.976	2234.17	2173.09	2157.93	502.037	474.427	453.183	2287.32	2251.97	2159.94	388.144	431.985	427.471	2311.06	2228.14	2211.03	514.679	468.404	577.795	2528.15	2208.73	2226.7	404.986	427.382	394.998	2251.4	2060.13	1968.78	pyrophosphate--fructose 6-phosphate 1-phosphotransferase subunit alpha, putative, expressed	PF00365	PTHR13697	KOG2440			GO:0005829,GO:0005975,GO:0006091,GO:0005575,GO:0009056,GO:0016301,GO:0015979,GO:0009987,GO:0003872,GO:0006096,GO:0005945	AT1G76550.1
31	OJ1479_B12.23	2.7.1.90	K00895 diphosphate-dependent phosphofructokinase [EC:2.7.1.90] | (RefSeq) OJ1381_H04.15	osa:9271821	LOC_Os09g12650.1	-1.79228	-2.09025	-2.29562	-1.88244	-2.31951	63.5503	43.6916	55.5059	15.683	19.3826	11.9223	120.724	94.6364	89.6124	31.2319	22.5544	17.8337	109.594	80.803	114.089	22.4177	19.6745	19.9254	42.1868	41.9858	38.4396	13.249	10.9887	9.01777	47.8868	52.7632	46.2372	9.13516	10.1057	10.1859	pyrophosphate--fructose 6-phosphate 1-phosphotransferase subunit alpha, putative, expressed	PF00365	PTHR13697	KOG2440			GO:0005975,GO:0006091,GO:0009056,GO:0005575,GO:0016301,GO:0015979,GO:0005829,GO:0009987,GO:0003872,GO:0006096,GO:0005945	AT1G76550.1
[truncated: 1 more columns]
