# Supplementary material for: Temperature–Photoperiod Interaction in Rice Phenology for Climate Adaptation: Insights Into Glycerate‐Associated Metabolic Responses
Source: Physiol Plant. 2025 Jul 8;177(4):e70368. doi: 10.1111/ppl.70368 (PMC12238749; doi:10.1111/ppl.70368)
Supplement: Supplementary file 11 — Table S11. Changes in the gene expression patterns related to glycine, serine, and threonine metabolism in the KEGG pathway using DEGs that responded to temperature and day‐length conditions in leaves, stem (lower part), and stem (lower part) versus leaves through RNA‐Seq analysis. [file PPL-177-e70368-s010.xlsx]

## Sheet: Leaf
osa04075 - Glycine, serine and threonine metabolism						Log2FoldChange				DESeq2 Normalized Counts															Annotation_Reference_DB
No	labels	EC.	KO info.	KEGG gene id	Gene id	SDLT	LDLT	SDHT	LDHT	Control 1(Before treatment 1)	Control 2(Before treatment 2)	Control 3(Before treatment 3)	SDLT1	SDLT2	SDLT3	LDLT1	LDLT2	LDLT3	SDHT1	SDHT2	SDHT3	LDHT1	LDHT2	LDHT3	Description	PFAM	Panther	KOG	KEGG ec	KEGG Orthology	GO	TAIR id	TAIR symbol	TAIR description
1	P0445E10.1	2.7.1.31	K15918 D-glycerate 3-kinase [EC:2.7.1.31] | (RefSeq) P0445E10.1	osa:4324401	LOC_Os01g48990.1	-0.802606	-0.604029	-1.10378	-0.779195	7717.67	8068.9	8396.81	4366.69	4593.6	4904.36	4919.54	5003.57	5987.48	3391.82	3637.02	4223.55	4603.98	4656.36	4831.13	uncharacterized kinase mug58, putative, expressed			KOG2878			GO:0016301,GO:0009536,GO:0009058,GO:0009987,GO:0008152	AT1G80380.2		P-loop containing nucleoside triphosphate hydrolases superfamily protein
2	4327189	1.1.1.79 1.1.1.81	K15919 hydroxypyruvate reductase 2 | (RefSeq) hydroxyphenylpyruvate reductase	osa:4327189	LOC_Os01g12830.2	-1.52397	-0.733928	-1.25959	-0.51239	1998.14	1838.17	1944.25	478.481	712.263	819.313	1130.95	1095.5	1249.2	871.861	854.149	688.309	1201.28	1499.79	1351.45	erythronate-4-phosphate dehydrogenase domain containing protein, expressed	PF02826,PF00389	PTHR10996,PTHR10996:SF15	KOG0069			GO:0003824,GO:0008152,GO:0000166,GO:0005488,GO:0005829,GO:0016616,GO:0051287,GO:0055114,GO:0048037	AT1G79870.1		D-isomer specific 2-hydroxyacid dehydrogenase family protein
3	4326958	2.7.2.4	K00928 aspartate kinase [EC:2.7.2.4] | (RefSeq) aspartokinase 1	osa:4334794	LOC_Os03g63330.1	-0.446735	-0.528063	-1.50146	-1.84301	4215.01	4068	4244.66	3110.86	3059.49	3021.22	2931.63	2776.83	2979.3	1462.48	1422.27	1539.99	1172.54	1118.58	1200.85	aspartokinase, chloroplast precursor, putative, expressed	PF01842,PF00696	PTHR21499:SF11,PTHR21499	KOG0456	2.7.2.4	K00928	GO:0008152,GO:0009987,GO:0009058,GO:0016301,GO:0008652,GO:0016597	AT5G13280.1	AK,AK-LYS1,AK1	aspartate kinase 1
3	4326958	2.7.2.4 1.1.1.3	K12524 bifunctional aspartokinase / homoserine dehydrogenase 1 [EC:2.7.2.4 1.1.1.3] | (RefSeq) bifunctional aspartokinase/homoserine dehydrogenase 2	osa:4346642	LOC_Os09g12290.1	-1.03795	-0.703643	-0.656018	-0.466888	32823	29343.6	31086.4	16446.5	14574	14395.6	20312.9	18797.6	18148.7	19750.5	18145.7	21284.7	24652.1	21770.1	21048.5	bifunctional aspartokinase/homoserine dehydrogenase, chloroplast precursor, putative, expressed	PF03447,PF00696,PF01842,PF00742	PTHR21499:SF3,PTHR21499	KOG0455	1.1.1.3,2.7.2.4	K12524	GO:0009987,GO:0003824,GO:0008152,GO:0016301,GO:0009536,GO:0009058,GO:0008652,GO:0006520,GO:0055114,GO:0016597,GO:0016491,GO:0050661	AT4G19710.2	AK-HSDH,AK-HSDH II	aspartate kinase-homoserine dehydrogenase ii
4	4333898	4.3.1.19	K01754 threonine dehydratase [EC:4.3.1.19] | (RefSeq) threonine dehydratase biosynthetic	osa:4333898	LOC_Os03g50510.1	-0.300025	-0.0811113	-1.17471	-0.193401	206.908	195.052	268.279	181.086	191.763	171.544	225.276	178.699	229.621	87.1861	122.021	87.6903	188.811	199.181	198.159	threonine dehydratase biosynthetic, chloroplast precursor, putative, expressed	PF00585,PF00291	PTHR10314,PTHR10314:SF30	KOG1250	4.3.1.19	K01754	GO:0009987,GO:0008152,GO:0003824,GO:0009536,GO:0009058,GO:0030170,GO:0004794,GO:0009097	AT3G10050.1	OMR1	L-O-methylthreonine resistant 1
5	4336402	4.1.2.48	K01620 threonine aldolase [EC:4.1.2.48] | (RefSeq) probable low-specificity L-threonine aldolase 1	osa:4336402	LOC_Os04g43650.2	0.254242	0.0877548	0.54564	1.09121	323.663	313.643	333.036	397.507	386.017	373.812	315.082	344.967	371.149	482.336	463.156	470.885	678.625	695.156	693.558	L-allo-threonine aldolase, putative, expressed	PF01212	PTHR10289	KOG1368	4.1.2.5	K01620	GO:0008152,GO:0009056,GO:0005575,GO:0003824,GO:0009987,GO:0016829,GO:0006520	AT1G08630.1	THA1	threonine aldolase 1
6	P0431H09.7	4.2.3.1	K01733 threonine synthase [EC:4.2.3.1] | (RefSeq) P0431H09.7	osa:4325651	LOC_Os01g49890.1	-0.68929	-0.491669	-1.39606	-1.43408	2856.81	2771.3	3137.63	1594.44	1918.88	1922.83	2036.62	1954.81	2242.78	1026.55	1096.88	1207.24	1068.56	1079.01	1096.48	threonine synthase, chloroplast precursor, putative, expressed	PF00291	PTHR10314,PTHR10314:SF1	KOG1251	4.2.3.1	K01733	GO:0008152,GO:0009536,GO:0009987,GO:0009058,GO:0005829,GO:0003824,GO:0030170	AT4G29840.1	MTO2,TS	Pyridoxal-5\'-phosphate-dependent enzyme family protein
7	OJ1790_D02.29-1	2.7.2.4 1.1.1.3	K12524 bifunctional aspartokinase / homoserine dehydrogenase 1 [EC:2.7.2.4 1.1.1.3] | (RefSeq) bifunctional aspartokinase/homoserine dehydrogenase 2	osa:4346642	LOC_Os09g12290.1	-1.03795	-0.703643	-0.656018	-0.466888	32823	29343.6	31086.4	16446.5	14574	14395.6	20312.9	18797.6	18148.7	19750.5	18145.7	21284.7	24652.1	21770.1	21048.5	bifunctional aspartokinase/homoserine dehydrogenase, chloroplast precursor, putative, expressed	PF03447,PF00696,PF01842,PF00742	PTHR21499:SF3,PTHR21499	KOG0455	1.1.1.3,2.7.2.4	K12524	GO:0009987,GO:0003824,GO:0008152,GO:0016301,GO:0009536,GO:0009058,GO:0008652,GO:0006520,GO:0055114,GO:0016597,GO:0016491,GO:0050661	AT4G19710.2	AK-HSDH,AK-HSDH II	aspartate kinase-homoserine dehydrogenase ii
8	107276105	1.4.3.21	K00276 primary-amine oxidase [EC:1.4.3.21] | (RefSeq) primary amine oxidase	osa:4340945	LOC_Os06g23114.1	-0.725591	-0.399951	-1.28781	-0.986758	107.888	79.5811	77.0916	60.3622	53.5443	46.0864	63.9296	73.0335	63.543	36.5619	39.3617	32.4334	42.414	44.8487	46.2372	copper methylamine oxidase precursor, putative, expressed	PF01179,PF02728,PF02727	PTHR10638,PTHR10638:SF12	KOG1186			GO:0003824,GO:0005488,GO:0005623,GO:0008152,GO:0005507,GO:0008131,GO:0048038,GO:0009308,GO:0055114	AT1G31710.1		Copper amine oxidase family protein
9	4333898	4.3.1.19	K01754 threonine dehydratase [EC:4.3.1.19] | (RefSeq) threonine dehydratase biosynthetic	osa:4333898	LOC_Os03g50510.1	-0.300025	-0.0811113	-1.17471	-0.193401	206.908	195.052	268.279	181.086	191.763	171.544	225.276	178.699	229.621	87.1861	122.021	87.6903	188.811	199.181	198.159	threonine dehydratase biosynthetic, chloroplast precursor, putative, expressed	PF00585,PF00291	PTHR10314,PTHR10314:SF30	KOG1250	4.3.1.19	K01754	GO:0009987,GO:0008152,GO:0003824,GO:0009536,GO:0009058,GO:0030170,GO:0004794,GO:0009097	AT3G10050.1	OMR1	L-O-methylthreonine resistant 1
10	4336402	4.1.2.48	K01620 threonine aldolase [EC:4.1.2.48] | (RefSeq) probable low-specificity L-threonine aldolase 1	osa:4336402	LOC_Os04g43650.2	0.254242	0.0877548	0.54564	1.09121	323.663	313.643	333.036	397.507	386.017	373.812	315.082	344.967	371.149	482.336	463.156	470.885	678.625	695.156	693.558	L-allo-threonine aldolase, putative, expressed	PF01212	PTHR10289	KOG1368	4.1.2.5	K01620	GO:0008152,GO:0009056,GO:0005575,GO:0003824,GO:0009987,GO:0016829,GO:0006520	AT1G08630.1	THA1	threonine aldolase 1
11	4331779	2.6.1.44 2.6.1.40	K00827 alanine-glyoxylate transaminase / (R)-3-amino-2-methylpropionate-pyruvate transaminase [EC:2.6.1.44 2.6.1.40] | (RefSeq) alanine--glyoxylate aminotransferase 2 homolog 1	osa:4331779	LOC_Os03g07570.4	-2.04672	-1.37866	-1.7455	-0.813752	802.508	883.194	864.967	212.004	199.234	206.108	333.347	335.643	311.938	230.621	259.787	270.278	498.023	501.251	451.803	aminotransferase, putative, expressed	PF00202	PTHR11986:SF23,PTHR11986	KOG1404	2.6.1.40,2.6.1.44	K00827	GO:0016740,GO:0005739,GO:0008150,GO:0005488,GO:0009056,GO:0009987,GO:0008152,GO:0016020,GO:0005773,GO:0008483,GO:0030170	AT4G39660.1	AGT2	alanine:glyoxylate aminotransferase 2
12	OJ1116_A06.24		K02437 glycine cleavage system H protein | (RefSeq) GDCSH	osa:4349114	LOC_Os10g37180.1	-0.904306	-0.35638	-1.22167	-0.584253	14952.1	14466.6	15466.1	7998.72	7669.28	8313.47	11473.8	10805.8	12780.8	5851.31	6238.83	7155.77	9853.74	9646.44	10437.7	glycine cleavage system H protein, putative, expressed	PF01597	PTHR11715	KOG3373		K02437	GO:0005739,GO:0009056,GO:0009987,GO:0005737,GO:0003824,GO:0008152,GO:0009536,GO:0006546,GO:0005960	AT1G32470.1		Single hybrid motif superfamily protein

## Sheet: Stem_Lower
osa04075 - Glycine, serine and threonine metabolism						Log2FoldChange				DESeq2 Normalized Counts															Annotation_Reference_DB
No	labels	EC.	KO info.	KEGG gene id	Gene id	SDLT	LDLT	SDHT	LDHT	Control 1(Before treatment 1)	Control 2(Before treatment 2)	Control 3(Before treatment 3)	SDLT1	SDLT2	SDLT3	LDLT1	LDLT2	LDLT3	SDHT1	SDHT2	SDHT3	LDHT1	LDHT2	LDHT3	Description	PFAM	Panther	KOG	KEGG ec	KEGG Orthology	GO	TAIR id	TAIR symbol	TAIR description
1	107276105	1.4.3.21	K00276 primary-amine oxidase [EC:1.4.3.21] | (RefSeq) OJ1121_A05.21	osa:4343673	LOC_Os07g38440.1	1.85887	1.47798	0.317099	0.0405784	16.3364	17.1462	22.5199	64.9294	68.2415	69.9631	51.6285	59.0235	45.3474	17.4646	18.3145	33.9901	14.118	21.6552	21.8269	uncharacterized 50.6 kDa protein in the 5region of gyrA and gyrB, putative, expressed
2	4331779	2.6.1.44 2.6.1.40	K00827 alanine-glyoxylate transaminase / (R)-3-amino-2-methylpropionate-pyruvate transaminase [EC:2.6.1.44 2.6.1.40] | (RefSeq) alanine--glyoxylate aminotransferase 2 homolog 3	osa:4332775	LOC_Os03g21960.1	-0.929818	-0.954205	-1.89264	-1.44372	136.573	166.243	111.275	66.5732	89.0609	61.7321	69.9702	68.8607	74.8919	39.7469	32.2336	39.5394	45.6758	50.5287	56.0223	aminotransferase, putative, expressed	PF00202	PTHR11986:SF23,PTHR11986	KOG1404	2.6.1.40,2.6.1.44	K00827	GO:0008152,GO:0016740,GO:0003824,GO:0005739,GO:0005488,GO:0009991,GO:0007154,GO:0008483,GO:0030170	AT3G08860.1	PYD4	PYRIMIDINE 4

## Sheet: Stem_Lower vs Leaf
osa04075 - Glycine, serine and threonine metabolism						Log2FoldChange					Normalization																														Annotation_Reference_DB
No	labels	EC.	KO info.	KEGG gene id	Gene id	Control	SDLT	LDLT	SDHT	LDHT	Control leaf 1	Control leaf 2	Control leaf 3	Control stem (lower) 1	Control stem (lower) 2	Control stem (lower) 3	SDLT leaf 1	SDLT leaf 2	SDLT leaf 3	SDLT stem (lower) 1	SDLT stem (lower) 2	SDLT stem (lower) 3	LDLT leaf 1	LDLT leaf 2	LDLT leaf 3	LDLT stem (lower) 1	LDLT stem (lower) 2	LDLT stem (lower) 3	SDHT leaf 1	SDHT leaf 2	SDHT leaf 3	SDHT stem (lower) 1	SDHT stem (lower) 2	SDHT stem (lower) 3	LDHT leaf 1	LDHT leaf 2	LDHT leaf 3	LDHT stem (lower) 1	LDHT stem (lower) 2	LDHT stem (lower) 3	Description	PFAM	Panther	KOG	KEGG ec	KEGG Orthology	GO	TAIR id	TAIR symbol
1	cmo1	1.14.15.7	K00499 choline monooxygenase [EC:1.14.15.7] | (RefSeq) cmo1	osa:9272377	LOC_Os06g48510.1	-1.00552	-1.44718	-1.19168	-0.742473	-0.501062	156.659	182.568	164.976	86.2564	88.7128	76.1702	192.864	169.349	161.302	69.8608	62.4583	59.6744	136.992	138.297	167.522	66.5736	64.7618	62.5245	123.748	145.638	158.563	80.0961	82.0492	93.6461	153.238	155.652	143.996	88.8602	119.825	111.317	choline monooxygenase, chloroplast precursor, putative, expressed	PF00355	PTHR21266,PTHR21266:SF2				GO:0005488,GO:0008152,GO:0003824,GO:0009536,GO:0009987,GO:0003674,GO:0016491,GO:0051537,GO:0055114	AT4G29890.1
2	BADH	1.2.1.31 1.2.1.8 1.2.1.3	K14085 aldehyde dehydrogenase family 7 member A1 [EC:1.2.1.31 1.2.1.8 1.2.1.3] | (RefSeq) OJ1344_B01.27-1	osa:4347172	LOC_Os09g26880.1	-1.27213	-1.19428	-1.10911	-0.499641	-0.562687	2522.8	2359.35	2386.75	1020.7	961.676	1027.3	2214.26	2133.05	2214.71	956.682	943.814	967.137	1913.32	1776.11	1806.64	838.964	832.887	876.029	1520.13	1478.69	1624.07	1123.75	1026.35	1119.59	1387.35	1327	1385.79	946.735	900.855	928.369	aldehyde dehydrogenase, putative, expressed	PF00171	PTHR11699,PTHR11699:SF26	KOG2453	1.2.1.3,1.2.1.31,1.2.1.8	K14085	GO:0009628,GO:0005829,GO:0003824,GO:0006950,GO:0009719,GO:0008152,GO:0016491,GO:0055114	AT1G54100.1	ALDH7B4
3	P0445E10.1	2.7.1.31	K15918 D-glycerate 3-kinase [EC:2.7.1.31] | (RefSeq) P0445E10.1	osa:4324401	LOC_Os01g48990.1	-5.22451	-4.43576	-4.26999	-4.65145	-4.46518	7717.67	8068.9	8396.81	217.601	213.954	215.264	4366.69	4593.6	4904.36	204.651	233.64	202.344	4919.54	5003.57	5987.48	277.164	275.443	272.084	3391.82	3637.02	4223.55	154.772	147.982	144.978	4603.98	4656.36	4831.13	206.787	215.83	215.358	uncharacterized kinase mug58, putative, expressed			KOG2878			GO:0016301,GO:0009536,GO:0009058,GO:0009987,GO:0008152	AT1G80380.2
4	OJ1345_D02.38	2.6.1.44 2.6.1.45 2.6.1.51	K00830 alanine-glyoxylate transaminase / serine-glyoxylate transaminase / serine-pyruvate transaminase [EC:2.6.1.44 2.6.1.45 2.6.1.51] | (RefSeq) OJ1345_D02.38	osa:4345962	LOC_Os08g39300.1	-6.00621	-5.21918	-5.0291	-5.19387	-5.10192	34564	32255.3	36176	546.291	513.639	542.464	17990.9	18865	20621.1	588.474	517.594	436.926	23189.7	22074.7	24816.4	764.238	727.956	654.102	17158.8	17926.6	20363.4	581.149	497.423	436.321	27525.3	26468.7	26244.2	780.641	795.466	760.303	aminotransferase, putative, expressed	PF00266	PTHR21152,PTHR21152:SF7	KOG2862	2.6.1.44,2.6.1.45,2.6.1.51	K00830	GO:0005515,GO:0016740,GO:0005777,GO:0009058,GO:0009987,GO:0005886,GO:0009536,GO:0008152,GO:0005576,GO:0016020	AT2G13360.1	AGT,AGT1,SGAT
5	OJ1345_D02.38	2.6.1.44 2.6.1.45 2.6.1.51	K00830 alanine-glyoxylate transaminase / serine-glyoxylate transaminase / serine-pyruvate transaminase [EC:2.6.1.44 2.6.1.45 2.6.1.51] | (RefSeq) OJ1345_D02.38	osa:4345962	LOC_Os08g39300.1	-6.00621	-5.21918	-5.0291	-5.19387	-5.10192	34564	32255.3	36176	546.291	513.639	542.464	17990.9	18865	20621.1	588.474	517.594	436.926	23189.7	22074.7	24816.4	764.238	727.956	654.102	17158.8	17926.6	20363.4	581.149	497.423	436.321	27525.3	26468.7	26244.2	780.641	795.466	760.303	aminotransferase, putative, expressed	PF00266	PTHR21152,PTHR21152:SF7	KOG2862	2.6.1.44,2.6.1.45,2.6.1.51	K00830	GO:0005515,GO:0016740,GO:0005777,GO:0009058,GO:0009987,GO:0005886,GO:0009536,GO:0008152,GO:0005576,GO:0016020	AT2G13360.1	AGT,AGT1,SGAT
6	4337230	1.1.1.95 1.1.1.399	K00058 D-3-phosphoglycerate dehydrogenase [EC:1.1.1.95] | (RefSeq) D-3-phosphoglycerate dehydrogenase 3	osa:4337230	LOC_Os04g55720.1	2.00291	1.53855	2.33513	1.53498	2.03445	348.788	280.875	296.032	1256.6	1232.29	1221.37	459.341	415.902	404.536	1209	1332.44	1176.34	310.515	206.669	216.624	1237.73	1204.24	1260.8	410.618	444.787	484.099	1367.66	1347.95	1166.07	285.953	295.474	306.487	1215.81	1240.84	1180.83	D-3-phosphoglycerate dehydrogenase, chloroplast precursor, putative, expressed	PF01842,PF02826,PF00389	PTHR10996,PTHR10996:SF20	KOG0068	1.1.1.95	K00058	GO:0007275,GO:0009536,GO:0016020,GO:0000166,GO:0005739,GO:0016616,GO:0051287,GO:0008152,GO:0055114,GO:0016597,GO:0048037,GO:0004455,GO:0008652,GO:0006564,GO:0004617	AT4G34200.1	EDA9
6	4337230	1.1.1.95 1.1.1.399	K00058 D-3-phosphoglycerate dehydrogenase [EC:1.1.1.95] | (RefSeq) P0409A07.5	osa:4345710	LOC_Os08g34720.1	0.366214	1.25513	1.15976	0.757102	0.394498	703.487	667.857	528.848	842.96	814.816	791.507	440.202	490.615	433.98	1137.5	1117.31	1002.8	461.207	461.509	463.575	1070.61	1021.43	1005.2	511.867	408.049	408.421	825.653	733.314	686.044	578.746	597.544	521.82	773.997	720.395	737.748	D-3-phosphoglycerate dehydrogenase, chloroplast precursor, putative, expressed	PF02826,PF00389,PF01842	PTHR10996,PTHR10996:SF20	KOG0068	1.1.1.95	K00058	GO:0009987,GO:0009536,GO:0003824,GO:0008152,GO:0009058,GO:0005829,GO:0005515,GO:0005634,GO:0016616,GO:0051287,GO:0055114,GO:0016597,GO:0048037,GO:0004455,GO:0008652,GO:0006564,GO:0004617	AT1G17745.1	PGDH
7	4327189	1.1.1.79 1.1.1.81	K15919 hydroxypyruvate reductase 2 | (RefSeq) hydroxyphenylpyruvate reductase	osa:4327189	LOC_Os01g12830.2	-2.54045	-1.06223	-1.5189	-1.31062	-2.0889	1998.14	1838.17	1944.25	320.848	336.959	335.811	478.481	712.263	819.313	353.413	312.87	296.314	1130.95	1095.5	1249.2	444.956	405.786	362.092	871.861	854.149	688.309	346.28	312.812	314.235	1201.28	1499.79	1351.45	293.986	347.205	311.397	erythronate-4-phosphate dehydrogenase domain containing protein, expressed	PF02826,PF00389	PTHR10996,PTHR10996:SF15	KOG0069			GO:0003824,GO:0008152,GO:0000166,GO:0005488,GO:0005829,GO:0016616,GO:0051287,GO:0055114,GO:0048037	AT1G79870.1
7	4327189	1.1.1.29	K15893 hydroxypyruvate reductase 1 | (RefSeq) OJ1435_F07.8-1	osa:4327981	LOC_Os02g01150.1	-5.7756	-5.05554	-4.87348	-4.96045	-4.86307	37064.6	38128.7	38622.9	707.041	673.173	697.454	26185.4	26513.1	27357.4	797.235	813.693	796.344	29371.1	27965.6	30014	986.377	1067.34	926.186	22222.6	22913.8	25999.6	748.568	817.561	718.647	27586.9	26247.1	26472.8	927.634	942	889.809	erythronate-4-phosphate dehydrogenase domain containing protein, expressed	PF02826,PF00389	PTHR10996,PTHR10996:SF22	KOG0069			GO:0003824,GO:0005576,GO:0003723,GO:0009058,GO:0009987,GO:0005777,GO:0008152,GO:0009536,GO:0016616,GO:0051287,GO:0055114,GO:0048037	AT1G68010.1	ATHPR1,HPR
7	4327189	1.1.1.79 1.1.1.81	K15919 hydroxypyruvate reductase 2 | (RefSeq) glyoxylate/hydroxypyruvate reductase HPR3	osa:4334914	LOC_Os04g01650.1	-0.960057	-1.57016	-1.23662	-1.02929	-1.06419	69.462	92.0644	84.8007	41.8213	41.7472	43.0527	72.1401	78.4486	79.371	16.4378	26.0243	34.9815	91.328	59.0483	60.6547	21.059	36.8897	31.6058	74.53	74.7872	80.4829	38.5425	35.8965	38.1521	73.8825	81.783	68.6953	34.0492	29.5954	43.6537	erythronate-4-phosphate dehydrogenase domain containing protein, expressed	PF02826,PF00389	PTHR10996,PTHR10996:SF15	KOG0069			GO:0003824,GO:0008152,GO:0000166,GO:0005488,GO:0016616,GO:0051287,GO:0055114,GO:0048037,GO:0004616,GO:0006098	AT2G45630.2
7	4327189	1.1.1.79 1.1.1.81	K15919 hydroxypyruvate reductase 2 | (RefSeq) glyoxylate/hydroxypyruvate reductase HPR3	osa:4334915	LOC_Os04g01660.1	0.576556	2.31358	1.6333	0.221901	0.458934	26.6025	34.3291	33.9203	41.1678	43.9836	56.2997	16.1947	8.71651	8.96124	45.204	64.1932	58.9885	18.2656	24.8625	18.7741	75.4048	54.1048	62.5245	29.5308	28.8652	24.0247	32.5202	35.1639	28.4407	32.8367	23.7435	23.7791	30.7274	38.2575	41.471	erythronate-4-phosphate dehydrogenase domain containing protein, expressed	PF02826,PF00389	PTHR10996,PTHR10996:SF15	KOG0069			GO:0000166,GO:0005488,GO:0008152,GO:0003824,GO:0016616,GO:0051287,GO:0055114,GO:0048037,GO:0004616,GO:0006098	AT2G45630.2
8	4326958	2.7.2.4	K00928 aspartate kinase [EC:2.7.2.4] | (RefSeq) aspartokinase 1	osa:4334794	LOC_Os03g63330.1	-2.00143	-1.36972	-1.27351	-0.745154	-0.443086	4215.01	4068	4244.66	1133.1	1028.02	967.692	3110.86	3059.49	3021.22	1215.58	1189.6	1151.65	2931.63	2776.83	2979.3	1216.67	1187.03	1190.03	1462.48	1422.27	1539.99	925.622	851.26	862.931	1172.54	1118.58	1200.85	861.197	855.379	851.975	aspartokinase, chloroplast precursor, putative, expressed	PF01842,PF00696	PTHR21499:SF11,PTHR21499	KOG0456	2.7.2.4	K00928	GO:0008152,GO:0009987,GO:0009058,GO:0016301,GO:0008652,GO:0016597	AT5G13280.1	AK,AK-LYS1,AK1
8	4326958	2.7.2.4 1.1.1.3	K12524 bifunctional aspartokinase / homoserine dehydrogenase 1 [EC:2.7.2.4 1.1.1.3] | (RefSeq) OJ1790_D02.29-1	osa:4345328	LOC_Os08g25390.1	2.57739	3.0604	3.12171	2.43569	2.77848	198.041	156.041	183.478	1072.32	1075.74	1060.42	106.002	134.483	131.858	996.132	1002.22	1107.75	91.328	125.866	112.644	922.52	924.701	1023.75	206.715	186.312	201.808	1114.72	1023.42	1080.05	132.715	126.632	128.143	867.84	879.2	911.636	bifunctional aspartokinase/homoserine dehydrogenase, chloroplast precursor, putative, expressed	PF03447,PF01842,PF00696,PF00742	PTHR21499:SF3,PTHR21499	KOG0455	1.1.1.3,2.7.2.4	K12524	GO:0009987,GO:0009058,GO:0008152,GO:0003824,GO:0009536,GO:0016301,GO:0008652,GO:0006520,GO:0055114,GO:0016597,GO:0016491,GO:0050661	AT4G19710.2	AK-HSDH,AK-HSDH II
8	4326958	2.7.2.4 1.1.1.3	K12524 bifunctional aspartokinase / homoserine dehydrogenase 1 [EC:2.7.2.4 1.1.1.3] | (RefSeq) bifunctional aspartokinase/homoserine dehydrogenase 2	osa:4346642	LOC_Os09g12290.1	-4.8439	-4.30413	-4.64169	-4.55194	-4.38375	32823	29343.6	31086.4	1144.2	1080.95	1022	16446.5	14574	14395.6	850.658	779.572	668.765	20312.9	18797.6	18148.7	815.187	734.514	744.11	19750.5	18145.7	21284.7	941.28	759.687	822.004	24652.1	21770.1	21048.5	1201.69	1046.67	983.664	bifunctional aspartokinase/homoserine dehydrogenase, chloroplast precursor, putative, expressed	PF03447,PF00696,PF01842,PF00742	PTHR21499:SF3,PTHR21499	KOG0455	1.1.1.3,2.7.2.4	K12524	GO:0009987,GO:0003824,GO:0008152,GO:0016301,GO:0009536,GO:0009058,GO:0008652,GO:0006520,GO:0055114,GO:0016597,GO:0016491,GO:0050661	AT4G19710.2	AK-HSDH,AK-HSDH II
9	9270715	2.6.1.52	K00831 phosphoserine aminotransferase [EC:2.6.1.52] | (RefSeq) phosphoserine aminotransferase 1	osa:9270715	LOC_Os03g06200.1	0.815831	1.25763	1.35502	1.46797	1.19343	663.584	585.155	615.191	1054.68	1107.05	1119.37	379.84	359.867	449.342	870.383	1010.32	962.335	427.72	436.647	414.474	1114.77	1114.89	1041.62	343.119	376.56	285.894	996.083	904.006	881.66	388.567	418.149	398.961	857.044	931.894	968.385	aminotransferase, putative, expressed	PF00266	PTHR21152:SF1,PTHR21152	KOG2790	2.6.1.52	K00831	GO:0016740,GO:0009536,GO:0009058,GO:0009987,GO:0008152	AT4G35630.1	PSAT
10	107276062	1.5.3.1 1.5.3.7	K00306 sarcosine oxidase / L-pipecolate oxidase [EC:1.5.3.1 1.5.3.7] | (RefSeq) probable sarcosine oxidase	osa:107276062	LOC_Os09g32290.2	3.83028	4.52874	4.68702	4.34693	4.30918	11.8233	6.24166	6.16733	94.7513	138.66	111.275	2.9445	4.98086	6.40089	103.558	106.41	120.721	3.04427	4.66171	7.2208	129.751	122.146	132.607	4.21868	3.93617	2.40247	74.6761	79.1188	61.0434	1.36819	6.5954	5.28425	76.4032	96.0046	90.2177	FAD dependent oxidoreductase domain containing protein, expressed	PF01266	PTHR10961	KOG2820			GO:0009987,GO:0008152,GO:0003824,GO:0005575,GO:0016491,GO:0055114	AT2G24580.1
11	4350964	3.1.3.3	K01079 phosphoserine phosphatase [EC:3.1.3.3] | (RefSeq) phosphoserine phosphatase	osa:4350964	LOC_Os11g41160.2	-1.79565	-1.92748	-1.63664	-1.63048	-1.28379	759.648	708.428	733.912	220.869	196.808	216.588	1036.46	1068.39	963.973	262.183	291.472	253.102	911.758	730.335	912.709	263.577	259.867	298.194	528.741	534.007	569.386	195.724	153.842	177.581	491.182	462.997	465.014	189.347	192.731	200.807	phosphoserine phosphatase, chloroplast precursor, putative, expressed	PF00702	PTHR10000	KOG1615	3.1.3.3	K01079	GO:0005488,GO:0009987,GO:0009536,GO:0008152,GO:0009058,GO:0016787,GO:0003824	AT1G18640.2	PSP
12	4324773	2.1.2.1	K00600 glycine hydroxymethyltransferase [EC:2.1.2.1] | (RefSeq) serine hydroxymethyltransferase 7	osa:4324773	LOC_Os01g65410.1	-1.36366	-0.983956	-1.00989	-0.513877	-1.11575	1022.72	984.621	929.724	405.797	341.432	394.098	1238.16	1158.05	1171.36	595.049	589.306	619.379	1118.77	1191.84	1143.77	576.745	544.327	594.326	971.703	900.071	1070.3	688.947	668.115	703.386	1161.6	1143.64	1206.13	579.668	519.002	521.662	serine hydroxymethyltransferase, mitochondrial precursor, putative, expressed	PF00464	PTHR11680	KOG2467	2.1.2.1	K00600	GO:0016740,GO:0008152,GO:0005488,GO:0003824,GO:0009987,GO:0008150,GO:0004372,GO:0006544,GO:0006563,GO:0016829,GO:0006520	AT1G36370.1	SHM7
12	4324773	2.1.2.1	K00600 glycine hydroxymethyltransferase [EC:2.1.2.1] | (RefSeq) serine hydroxymethyltransferase	osa:4334048	LOC_Os03g52840.1	-5.13088	-4.54083	-4.62896	-5.30551	-4.92136	117160	113224	119285	3435.23	3304.74	3239.55	80823.5	79341.4	82303.9	3475.78	3512.7	3428.19	98692.1	89967.9	97073.5	3873.5	3806.19	3868.27	92441.1	93191.4	109393	2722.06	2328.15	2409.83	110142	106454	110068	3798.57	3501.64	3479.93	serine hydroxymethyltransferase, mitochondrial precursor, putative, expressed	PF00464	PTHR11680	KOG2467	2.1.2.1	K00600	GO:0009056,GO:0005829,GO:0005840,GO:0009536,GO:0009987,GO:0009058,GO:0003723,GO:0008219,GO:0006950,GO:0008150,GO:0016740,GO:0008152,GO:0009628,GO:0005634,GO:0005886,GO:0005739,GO:0005515,GO:0005576,GO:0016020,GO:0004372,GO:0006544,GO:0006563	AT4G37930.1	SHM1,SHMT1,STM
12	4324773	2.1.2.1	K00600 glycine hydroxymethyltransferase [EC:2.1.2.1] | (RefSeq) serine hydroxymethyltransferase 7	osa:4338868	LOC_Os05g35440.1	-2.34666	-1.52715	-1.93376	-1.77308	-2.08233	279.326	287.116	274.446	58.1577	58.1479	49.0138	238.504	267.721	253.475	87.1205	94.8441	81.6236	298.338	321.658	294.608	78.8014	79.5177	81.0757	196.872	205.993	216.223	73.4716	54.9436	52.7193	249.011	246.668	295.918	62.2852	63.5218	61.1152	serine hydroxymethyltransferase, mitochondrial precursor, putative, expressed	PF00464	PTHR11680	KOG2467	2.1.2.1	K00600	GO:0008152,GO:0016740,GO:0009987,GO:0003824,GO:0005488,GO:0008150,GO:0004372,GO:0006544,GO:0006563	AT1G36370.1	SHM7
12	4324773	2.1.2.1	K00600 glycine hydroxymethyltransferase [EC:2.1.2.1] | (RefSeq) serine hydroxymethyltransferase 4	osa:4350456	LOC_Os11g26860.1	1.97386	2.05521	2.33026	1.85016	1.63343	1862.17	1830.37	1939.62	7306.96	7492.87	7324.26	1757.86	1942.54	2098.21	7333.74	8547.53	8217.92	1867.66	1743.48	2069.48	9678.99	10170.9	8717.7	1939.19	2163.58	2263.13	8033.1	7478.93	7439.66	2384.76	2613.1	2540.4	7732.5	7798.03	7856.95	serine hydroxymethyltransferase, mitochondrial precursor, putative, expressed	PF00464	PTHR11680				GO:0009987,GO:0016020,GO:0003824,GO:0008152,GO:0005575,GO:0005886,GO:0016740,GO:0008150,GO:0005829,GO:0005488,GO:0004372,GO:0006544,GO:0006563	AT4G13930.1	SHM4
13	4333898	4.3.1.19	K01754 threonine dehydratase [EC:4.3.1.19] | (RefSeq) threonine dehydratase biosynthetic	osa:4333898	LOC_Os03g50510.1	1.41946	1.51094	1.19789	2.601	1.58321	206.908	195.052	268.279	581.577	603.843	607.374	181.086	191.763	171.544	498.888	547.088	505.517	225.276	178.699	229.621	459.222	488.583	505.692	87.1861	122.021	87.6903	605.238	551.634	644.424	188.811	199.181	198.159	595.446	589.742	571.136	threonine dehydratase biosynthetic, chloroplast precursor, putative, expressed	PF00585,PF00291	PTHR10314,PTHR10314:SF30	KOG1250	4.3.1.19	K01754	GO:0009987,GO:0008152,GO:0003824,GO:0009536,GO:0009058,GO:0030170,GO:0004794,GO:0009097	AT3G10050.1	OMR1
14	4336402	4.1.2.48	K01620 threonine aldolase [EC:4.1.2.48] | (RefSeq) probable low-specificity L-threonine aldolase 1	osa:4336402	LOC_Os04g43650.2	-0.815153	-0.93573	-1.03064	-1.18782	-2.06287	323.663	313.643	333.036	181.661	162.516	207.315	397.507	386.017	373.812	208.76	200.098	196.171	315.082	344.967	371.149	166.434	188.547	149.784	482.336	463.156	470.885	213.79	210.251	197.697	678.625	695.156	693.558	152.806	179.016	162.974	L-allo-threonine aldolase, putative, expressed	PF01212	PTHR10289	KOG1368	4.1.2.5	K01620	GO:0008152,GO:0009056,GO:0005575,GO:0003824,GO:0009987,GO:0016829,GO:0006520	AT1G08630.1	THA1
15	P0431H09.7	4.2.3.1	K01733 threonine synthase [EC:4.2.3.1] | (RefSeq) P0431H09.7	osa:4325651	LOC_Os01g49890.1	-3.08953	-2.50327	-2.69171	-1.74899	-1.91421	2856.81	2771.3	3137.63	333.917	342.178	353.695	1594.44	1918.88	1922.83	272.046	338.316	348.444	2036.62	1954.81	2242.78	329.472	326.269	309.187	1026.55	1096.88	1207.24	334.838	323.801	332.27	1068.56	1079.01	1096.48	281.529	271.411	307.759	threonine synthase, chloroplast precursor, putative, expressed	PF00291	PTHR10314,PTHR10314:SF1	KOG1251	4.2.3.1	K01733	GO:0008152,GO:0009536,GO:0009987,GO:0009058,GO:0005829,GO:0003824,GO:0030170	AT4G29840.1	MTO2,TS
15	P0431H09.7	4.2.3.1	K01733 threonine synthase [EC:4.2.3.1] | (RefSeq) threonine synthase	osa:4339521	LOC_Os05g47640.1	1.74084	1.67408	1.82866	1.58623	1.96391	195.085	187.25	201.98	700.506	605.334	647.115	172.253	141.955	189.466	502.176	570.799	534.326	162.868	138.297	142.972	522.399	525.473	529.74	179.997	207.305	227.034	641.371	621.962	581.299	142.292	172.8	146.638	578.837	623.669	598.784	threonine synthase, chloroplast precursor, putative, expressed	PF00291	PTHR10314,PTHR10314:SF1	KOG1251	4.2.3.1	K01733	GO:0009536,GO:0005829,GO:0003824,GO:0009987,GO:0008152,GO:0009058,GO:0030170	AT4G29840.1	MTO2,TS
16	4342210	2.6.1.4 2.6.1.2 2.6.1.44	K14272 glutamate--glyoxylate aminotransferase [EC:2.6.1.4 2.6.1.2 2.6.1.44] | (RefSeq) glutamate--glyoxylate aminotransferase 2	osa:4342210	LOC_Os07g01760.1	-6.24052	-5.38435	-5.52299	-6.07485	-5.9392	58260.9	53338.1	57652.2	764.545	761.886	712.026	40151.1	38255.5	39592	988.735	965.212	871.109	44295.6	41079	44909	968.714	967.329	897.329	40107	39998	48447.1	692.56	624.892	589.623	51338.8	47564.7	50709	870.332	814.956	753.027	aminotransferase, classes I and II, domain containing protein, expressed	PF00155	PTHR11751:SF29,PTHR11751	KOG0258	2.6.1.2	K00814	GO:0005777,GO:0009058,GO:0005576,GO:0009987,GO:0016020,GO:0005773,GO:0008152,GO:0009536,GO:0016740,GO:0030170,GO:0016769	AT1G70580.1	AOAT2,GGT2
17	4334188	1.2.1.11	K00133 aspartate-semialdehyde dehydrogenase [EC:1.2.1.11] | (RefSeq) aspartate-semialdehyde dehydrogenase	osa:4334188	LOC_Os03g55280.1	2.43511	1.74522	2.53577	1.60773	2.56161	93.1086	84.2624	109.47	526.687	515.876	508.684	182.559	181.801	168.983	560.53	643.089	584.397	100.461	68.3717	93.8703	501.34	511.537	510.502	150.466	144.326	201.808	510.688	517.935	484.879	71.1461	72.5494	92.4744	432.674	489.407	472.188	semialdehyde dehydrogenase, NAD binding domain containing protein, putative, expressed	PF02774,PF01118	PTHR10174	KOG4777	1.2.1.11	K00133	GO:0003824,GO:0009058,GO:0009987,GO:0008152,GO:0005739,GO:0009536,GO:0005515,GO:0016620,GO:0051287,GO:0006520,GO:0055114,GO:0005737,GO:0003942,GO:0046983,GO:0008652	AT1G14810.1
18	OJ1149_C12.16	2.7.1.39	K00872 homoserine kinase [EC:2.7.1.39] | (RefSeq) OJ1149_C12.16	osa:4331255	LOC_Os02g58510.1	2.0338	2.09107	2.46265	1.60728	1.71208	70.9399	57.7353	55.5059	262.036	243.774	248.381	30.9172	46.073	49.9269	161.091	197.206	182.453	31.9648	46.6171	33.2157	203.118	226.257	186.886	75.9363	61.6666	94.8977	230.051	229.298	249.029	69.7779	67.2731	48.8793	185.195	207.89	216.086	GHMP kinases ATP-binding protein, putative, expressed	PF00288,PF08544	PTHR20861:SF1,PTHR20861	KOG1537	2.7.1.39	K00872	GO:0009058,GO:0016301,GO:0009536,GO:0009987,GO:0009607,GO:0008152,GO:0005524,GO:0016310	AT2G17265.1	DMR1,HSK
19	4325932	1.4.4.2	K00281 glycine dehydrogenase [EC:1.4.4.2] | (RefSeq) glycine dehydrogenase (decarboxylating)	osa:4325932	LOC_Os01g51410.1	-4.25612	-4.19167	-4.07281	-4.67659	-4.49851	69621.6	63465.2	72145.4	3671.12	3570.88	3498.53	75652.9	77616.8	85395.5	4089.73	4427.6	4543.48	87889.5	79976.3	86788.2	5357.82	4820.25	4954.55	81007.1	84207.8	97135.6	3651.3	3122.26	3485.02	99284.4	97703	100078	4538.51	4287.72	4315.9	glycine dehydrogenase, putative, expressed	PF02347	PTHR11773	KOG2040	1.4.4.2	K00281	GO:0000166,GO:0008152,GO:0003824,GO:0009987,GO:0009056,GO:0005739,GO:0009536,GO:0005737,GO:0016829,GO:0006520,GO:0004375,GO:0055114	AT2G26080.1	AtGLDP2,GLDP2
19	4325932	1.4.4.2	K00281 glycine dehydrogenase [EC:1.4.4.2] | (RefSeq) glycine dehydrogenase (decarboxylating)	osa:4341516	LOC_Os06g40940.1	-5.39357	-4.76586	-4.81113	-5.12919	-5.38319	58878.6	54367.9	60395.1	1391.21	1348.58	1390.93	46403.8	47106.5	51173.8	1534.47	1887.05	1896.55	62839.8	56719	59277	2225.46	2078.12	2066.74	43552.3	45319.7	51200.3	1414.63	1246.12	1341.57	57878.7	56794.3	56916.7	1382.73	1337.57	1391.1	glycine dehydrogenase, putative, expressed	PF02347	PTHR11773	KOG2040	1.4.4.2	K00281	GO:0009536,GO:0005739,GO:0009987,GO:0008152,GO:0009056,GO:0003824,GO:0000166,GO:0005737,GO:0004375,GO:0055114	AT4G33010.1	AtGLDP1,GLDP1
20	OJ1790_D02.29-1	2.7.2.4 1.1.1.3	K12524 bifunctional aspartokinase / homoserine dehydrogenase 1 [EC:2.7.2.4 1.1.1.3] | (RefSeq) OJ1790_D02.29-1	osa:4345328	LOC_Os08g25390.1	2.57739	3.0604	3.12171	2.43569	2.77848	198.041	156.041	183.478	1072.32	1075.74	1060.42	106.002	134.483	131.858	996.132	1002.22	1107.75	91.328	125.866	112.644	922.52	924.701	1023.75	206.715	186.312	201.808	1114.72	1023.42	1080.05	132.715	126.632	128.143	867.84	879.2	911.636	bifunctional aspartokinase/homoserine dehydrogenase, chloroplast precursor, putative, expressed	PF03447,PF01842,PF00696,PF00742	PTHR21499:SF3,PTHR21499	KOG0455	1.1.1.3,2.7.2.4	K12524	GO:0009987,GO:0009058,GO:0008152,GO:0003824,GO:0009536,GO:0016301,GO:0008652,GO:0006520,GO:0055114,GO:0016597,GO:0016491,GO:0050661	AT4G19710.2	AK-HSDH,AK-HSDH II
20	OJ1790_D02.29-1	2.7.2.4 1.1.1.3	K12524 bifunctional aspartokinase / homoserine dehydrogenase 1 [EC:2.7.2.4 1.1.1.3] | (RefSeq) bifunctional aspartokinase/homoserine dehydrogenase 2	osa:4346642	LOC_Os09g12290.1	-4.8439	-4.30413	-4.64169	-4.55194	-4.38375	32823	29343.6	31086.4	1144.2	1080.95	1022	16446.5	14574	14395.6	850.658	779.572	668.765	20312.9	18797.6	18148.7	815.187	734.514	744.11	19750.5	18145.7	21284.7	941.28	759.687	822.004	24652.1	21770.1	21048.5	1201.69	1046.67	983.664	bifunctional aspartokinase/homoserine dehydrogenase, chloroplast precursor, putative, expressed	PF03447,PF00696,PF01842,PF00742	PTHR21499:SF3,PTHR21499	KOG0455	1.1.1.3,2.7.2.4	K12524	GO:0009987,GO:0003824,GO:0008152,GO:0016301,GO:0009536,GO:0009058,GO:0008652,GO:0006520,GO:0055114,GO:0016597,GO:0016491,GO:0050661	AT4G19710.2	AK-HSDH,AK-HSDH II
21	107276105	1.4.3.21	K00276 primary-amine oxidase [EC:1.4.3.21] | (RefSeq) primary amine oxidase	osa:4335335	LOC_Os04g20164.1	-4.25521	-3.75335	-3.67897	-4.5796	-4.14037	4293.34	4152.26	4122.86	217.601	220.664	219.9	2691.27	3002.21	3086.51	200.542	225.544	224.979	3007.74	3011.46	2778.56	222.139	235.274	229.485	3467.76	3984.71	3609.72	163.203	152.377	147.059	3141.38	3354.42	3182.44	172.738	193.453	182.618	amine oxidase precursor, putative, expressed	PF01179	PTHR10638,PTHR10638:SF12				GO:0005488,GO:0003824,GO:0008152,GO:0005773,GO:0005507,GO:0008131,GO:0048038,GO:0009308,GO:0055114	AT4G12290.1
21	107276105	1.4.3.21	K00276 primary-amine oxidase [EC:1.4.3.21] | (RefSeq) copper methylamine oxidase	osa:4336153	LOC_Os04g40040.1	0.78454	1.21066	1.60217	0.863157	0.996139	843.889	837.942	818.712	1504.91	1401.51	1400.87	571.232	679.888	601.683	1388.17	1452.73	1447.28	476.428	624.669	557.445	1700.34	1663.31	1671.67	663.739	785.922	691.913	1344.17	1241.73	1309.66	651.261	721.537	623.542	1334.56	1304.36	1343.08	copper methylamine oxidase precursor, putative, expressed	PF02728,PF01179,PF02727	PTHR10638	KOG1186	1.4.3.21	K00276	GO:0008152,GO:0005777,GO:0005488,GO:0003824,GO:0005507,GO:0008131,GO:0048038,GO:0009308,GO:0055114	AT2G42490.1
21	107276105	1.4.3.21	K00276 primary-amine oxidase [EC:1.4.3.21] | (RefSeq) OJ1121_A05.21	osa:4343673	LOC_Os07g38440.1	0.876648	1.19819	1.24238	1.96594	2.11476	10.3454	9.36248	10.7928	16.3364	17.1462	22.5199	26.5005	24.9043	37.1251	64.9294	68.2415	69.9631	16.7435	21.7546	27.439	51.6285	59.0235	45.3474	5.62491	2.62411	9.6099	17.4646	18.3145	33.9901	2.73639	3.95724	6.60531	14.118	21.6552	21.8269	uncharacterized 50.6 kDa protein in the 5region of gyrA and gyrB, putative, expressed
22	4337051	2.1.2.10	K00605 aminomethyltransferase [EC:2.1.2.10] | (RefSeq) aminomethyltransferase	osa:4337051	LOC_Os04g53230.1	-4.16176	-3.11033	-3.33712	-3.98597	-3.97967	27431.6	25406.7	26676.8	1518.64	1428.35	1495.58	13996.7	14318.7	14976.8	1782.68	1741.31	1489.12	20265.7	18649.9	21247.9	2016.91	2072.38	1864.05	13401.3	13777.9	15490	929.235	881.296	882.354	21290.5	20067.2	19875.4	1321.28	1307.25	1252.86	aminomethyltransferase, putative, expressed	PF01571,PF08669	PTHR13847,PTHR13847:SF5	KOG2770	2.1.2.10	K00605	GO:0005840,GO:0005829,GO:0016740,GO:0005739,GO:0009536,GO:0008152,GO:0009987,GO:0016020,GO:0005576,GO:0008150,GO:0004047,GO:0006546,GO:0005737	AT1G11860.1
23	4326849	1.8.1.4	K00382 dihydrolipoamide dehydrogenase [EC:1.8.1.4] | (RefSeq) dihydrolipoyl dehydrogenase 1	osa:4326849	LOC_Os01g23610.1	1.64709	1.40954	1.94779	1.25326	1.31898	206.908	223.139	260.569	727.952	722.375	712.688	237.032	204.215	239.393	552.311	641.932	613.892	168.957	172.483	158.858	654.867	623.845	651.354	316.401	304.397	373.585	834.686	756.025	779.69	283.216	273.05	276.102	680.154	692.244	704.28	dihydrolipoyl dehydrogenase, putative, expressed	PF07992,PF00070,PF02852	PTHR22912,PTHR22912:SF49	KOG1335	1.8.1.4	K00382	GO:0009536,GO:0009987,GO:0009058,GO:0008152,GO:0005730,GO:0003824,GO:0016491,GO:0050660,GO:0055114,GO:0008033,GO:0045454,GO:0005737	AT3G16950.2	LPD1,ptlpd1
23	4326849	1.8.1.4	K00382 dihydrolipoamide dehydrogenase [EC:1.8.1.4] | (RefSeq) P0554D10.2	osa:4326980	LOC_Os01g22520.1	-1.35991	-0.883165	-0.939426	-0.69884	-0.854706	3473.1	3450.08	3615.59	1325.21	1356.04	1424.71	2627.96	2642.35	2739.58	1507.35	1482.81	1352.62	2733.75	2888.71	3129.49	1493.83	1612.49	1457.3	1830.91	1907.73	2091.35	1227.94	1208.76	1154.97	2249.31	2316.31	2273.55	1269.79	1303.64	1208.48	dihydrolipoyl dehydrogenase 1, mitochondrial precursor, putative, expressed	PF02852,PF07992,PF00070	PTHR22912:SF20,PTHR22912	KOG1335	1.8.1.4	K00382	GO:0000166,GO:0009628,GO:0008152,GO:0005488,GO:0008150,GO:0003824,GO:0005576,GO:0005739,GO:0016020,GO:0005515,GO:0016491,GO:0050660,GO:0055114,GO:0009055,GO:0008033,GO:0003857,GO:0006631,GO:0045454,GO:0005737,GO:0004148	AT1G48030.1	mtLPD1
23	4326849	1.8.1.4	K00382 dihydrolipoamide dehydrogenase [EC:1.8.1.4] | (RefSeq) dihydrolipoyl dehydrogenase 1	osa:4337862	LOC_Os05g06460.1	3.62364	2.66449	3.14216	3.14809	2.97201	39.9037	49.9333	63.2151	635.161	583.715	667.648	106.002	87.1651	101.134	604.09	613.595	648.187	59.3632	74.5874	67.8755	612.749	536.949	632.115	84.3736	68.2269	86.4891	720.865	656.393	742.232	94.4054	72.5494	75.3006	631.157	635.94	633.707	dihydrolipoyl dehydrogenase, putative, expressed	PF07992,PF02852,PF00070	PTHR22912,PTHR22912:SF49	KOG1335	1.8.1.4	K00382	GO:0003824,GO:0009536,GO:0009987,GO:0009058,GO:0008152,GO:0005730,GO:0016491,GO:0050660,GO:0055114,GO:0008033,GO:0045454,GO:0005737	AT3G16950.1	LPD1,ptlpd1
24	4333898	4.3.1.19	K01754 threonine dehydratase [EC:4.3.1.19] | (RefSeq) threonine dehydratase biosynthetic	osa:4333898	LOC_Os03g50510.1	1.41946	1.51094	1.19789	2.601	1.58321	206.908	195.052	268.279	581.577	603.843	607.374	181.086	191.763	171.544	498.888	547.088	505.517	225.276	178.699	229.621	459.222	488.583	505.692	87.1861	122.021	87.6903	605.238	551.634	644.424	188.811	199.181	198.159	595.446	589.742	571.136	threonine dehydratase biosynthetic, chloroplast precursor, putative, expressed	PF00585,PF00291	PTHR10314,PTHR10314:SF30	KOG1250	4.3.1.19	K01754	GO:0009987,GO:0008152,GO:0003824,GO:0009536,GO:0009058,GO:0030170,GO:0004794,GO:0009097	AT3G10050.1	OMR1
25	4336402	4.1.2.48	K01620 threonine aldolase [EC:4.1.2.48] | (RefSeq) probable low-specificity L-threonine aldolase 1	osa:4336402	LOC_Os04g43650.2	-0.815153	-0.93573	-1.03064	-1.18782	-2.06287	323.663	313.643	333.036	181.661	162.516	207.315	397.507	386.017	373.812	208.76	200.098	196.171	315.082	344.967	371.149	166.434	188.547	149.784	482.336	463.156	470.885	213.79	210.251	197.697	678.625	695.156	693.558	152.806	179.016	162.974	L-allo-threonine aldolase, putative, expressed	PF01212	PTHR10289	KOG1368	4.1.2.5	K01620	GO:0008152,GO:0009056,GO:0005575,GO:0003824,GO:0009987,GO:0016829,GO:0006520	AT1G08630.1	THA1
26	4334425	4.2.1.20	K06001 tryptophan synthase beta chain [EC:4.2.1.20] | (RefSeq) tryptophan synthase beta chain 2	osa:4341584	LOC_Os06g42560.4	0.0460075	1.62336	1.57887	1.17029	0.993364	249.768	290.237	208.147	263.343	258.683	250.368	133.975	156.897	207.389	535.051	519.907	480.139	155.258	160.052	184.852	533.948	486.124	474.087	142.029	177.128	162.167	385.425	365.558	332.27	233.961	242.711	211.37	490.807	450.427	428.534	tryptophan synthase beta chain 2, putative, expressed	PF00291	PTHR10314,PTHR10314:SF21	KOG1395			GO:0009987,GO:0005515,GO:0003824,GO:0009058,GO:0030170,GO:0008152	AT5G38530.1	TSBtype2
26	4334425	4.2.1.20	K01696 tryptophan synthase beta chain [EC:4.2.1.20] | (RefSeq) OJ1613_G04.6	osa:4344612	LOC_Os08g04180.1	-1.7026	-1.77954	-1.71508	-1.60226	-1.71254	2397.18	2271.96	2468.47	728.605	723.121	741.169	2705.99	2760.64	2798.47	788.194	808.488	810.749	2650.04	2691.36	2533.06	833.529	783.7	781.212	1821.06	1964.15	2326.8	709.423	657.126	646.505	2450.44	2354.56	2319.79	736.626	687.912	749.389	tryptophan synthase beta chain 1, putative, expressed	PF00291	PTHR10314,PTHR10314:SF3	KOG1395	4.2.1.20	K01696	GO:0009987,GO:0003824,GO:0009536,GO:0009058,GO:0030170,GO:0008152	AT4G27070.1	TSB2
27	OJ1345_D02.38	2.6.1.44 2.6.1.45 2.6.1.51	K00830 alanine-glyoxylate transaminase / serine-glyoxylate transaminase / serine-pyruvate transaminase [EC:2.6.1.44 2.6.1.45 2.6.1.51] | (RefSeq) OJ1345_D02.38	osa:4345962	LOC_Os08g39300.1	-6.00621	-5.21918	-5.0291	-5.19387	-5.10192	34564	32255.3	36176	546.291	513.639	542.464	17990.9	18865	20621.1	588.474	517.594	436.926	23189.7	22074.7	24816.4	764.238	727.956	654.102	17158.8	17926.6	20363.4	581.149	497.423	436.321	27525.3	26468.7	26244.2	780.641	795.466	760.303	aminotransferase, putative, expressed	PF00266	PTHR21152,PTHR21152:SF7	KOG2862	2.6.1.44,2.6.1.45,2.6.1.51	K00830	GO:0005515,GO:0016740,GO:0005777,GO:0009058,GO:0009987,GO:0005886,GO:0009536,GO:0008152,GO:0005576,GO:0016020	AT2G13360.1	AGT,AGT1,SGAT
28	4331779	2.6.1.44 2.6.1.40	K00827 alanine-glyoxylate transaminase / (R)-3-amino-2-methylpropionate-pyruvate transaminase [EC:2.6.1.44 2.6.1.40] | (RefSeq) alanine--glyoxylate aminotransferase 2 homolog 1	osa:4331779	LOC_Os03g07570.4	-0.189346	2.317	1.87503	1.9604	1.53408	802.508	883.194	864.967	729.259	749.958	757.728	212.004	199.234	206.108	1135.85	1014.37	925.982	333.347	335.643	311.938	1237.73	1211.62	1148.8	230.621	259.787	270.278	1110.51	963.345	886.516	498.023	501.251	451.803	1576.23	1331.07	1295.06	aminotransferase, putative, expressed	PF00202	PTHR11986:SF23,PTHR11986	KOG1404	2.6.1.40,2.6.1.44	K00827	GO:0016740,GO:0005739,GO:0008150,GO:0005488,GO:0009056,GO:0009987,GO:0008152,GO:0016020,GO:0005773,GO:0008483,GO:0030170	AT4G39660.1	AGT2
28	4331779	2.6.1.44 2.6.1.40	K00827 alanine-glyoxylate transaminase / (R)-3-amino-2-methylpropionate-pyruvate transaminase [EC:2.6.1.44 2.6.1.40] | (RefSeq) alanine--glyoxylate aminotransferase 2 homolog 3	osa:4332775	LOC_Os03g21960.1	3.58014	4.56148	3.99836	3.25506	4.83664	20.6908	4.68124	9.25099	136.573	166.243	111.275	2.9445	4.98086	1.28018	66.5732	89.0609	61.7321	3.04427	3.10781	7.2208	69.9702	68.8607	74.8919	1.40623	7.87234	2.40247	39.7469	32.2336	39.5394	1.36819	2.63816	1.32106	45.6758	50.5287	56.0223	aminotransferase, putative, expressed	PF00202	PTHR11986:SF23,PTHR11986	KOG1404	2.6.1.40,2.6.1.44	K00827	GO:0008152,GO:0016740,GO:0003824,GO:0005739,GO:0005488,GO:0009991,GO:0007154,GO:0008483,GO:0030170	AT3G08860.1	PYD4
28	4331779	2.6.1.44 2.6.1.40	K00827 alanine-glyoxylate transaminase / (R)-3-amino-2-methylpropionate-pyruvate transaminase [EC:2.6.1.44 2.6.1.40] | (RefSeq) alanine--glyoxylate aminotransferase 2 homolog 2	osa:4339095	LOC_Os05g39770.1	1.14181	1.11909	1.50206	1.29915	1.1131	413.816	390.104	387	895.89	908.001	823.963	406.34	405.94	398.135	917.231	874.416	837.499	351.613	346.52	333.601	993.849	975.527	952.983	386.712	363.44	449.263	1021.38	999.974	930.218	404.986	401.001	358.008	908.533	835.168	774.126	aminotransferase, putative, expressed	PF00202	PTHR11986,PTHR11986:SF23	KOG1404	2.6.1.40,2.6.1.44	K00827	GO:0008152,GO:0003824,GO:0016740,GO:0005488,GO:0007154,GO:0009991,GO:0005739,GO:0008483,GO:0030170	AT3G08860.1	PYD4
28	4331779	2.6.1.4 2.6.1.2 2.6.1.44	K14272 glutamate--glyoxylate aminotransferase [EC:2.6.1.4 2.6.1.2 2.6.1.44] | (RefSeq) glutamate--glyoxylate aminotransferase 2	osa:4342210	LOC_Os07g01760.1	-6.24052	-5.38435	-5.52299	-6.07485	-5.9392	58260.9	53338.1	57652.2	764.545	761.886	712.026	40151.1	38255.5	39592	988.735	965.212	871.109	44295.6	41079	44909	968.714	967.329	897.329	40107	39998	48447.1	692.56	624.892	589.623	51338.8	47564.7	50709	870.332	814.956	753.027	aminotransferase, classes I and II, domain containing protein, expressed	PF00155	PTHR11751:SF29,PTHR11751	KOG0258	2.6.1.2	K00814	GO:0005777,GO:0009058,GO:0005576,GO:0009987,GO:0016020,GO:0005773,GO:0008152,GO:0009536,GO:0016740,GO:0030170,GO:0016769	AT1G70580.1	AOAT2,GGT2
28	4331779	2.6.1.44 2.6.1.45 2.6.1.51	K00830 alanine-glyoxylate transaminase / serine-glyoxylate transaminase / serine-pyruvate transaminase [EC:2.6.1.44 2.6.1.45 2.6.1.51] | (RefSeq) OJ1345_D02.38	osa:4345962	LOC_Os08g39300.1	-6.00621	-5.21918	-5.0291	-5.19387	-5.10192	34564	32255.3	36176	546.291	513.639	542.464	17990.9	18865	20621.1	588.474	517.594	436.926	23189.7	22074.7	24816.4	764.238	727.956	654.102	17158.8	17926.6	20363.4	581.149	497.423	436.321	27525.3	26468.7	26244.2	780.641	795.466	760.303	aminotransferase, putative, expressed	PF00266	PTHR21152,PTHR21152:SF7	KOG2862	2.6.1.44,2.6.1.45,2.6.1.51	K00830	GO:0005515,GO:0016740,GO:0005777,GO:0009058,GO:0009987,GO:0005886,GO:0009536,GO:0008152,GO:0005576,GO:0016020	AT2G13360.1	AGT,AGT1,SGAT
29	4330747	5.4.2.11	K01834 2,3-bisphosphoglycerate-dependent phosphoglycerate mutase [EC:5.4.2.11] | (RefSeq) 2,3-bisphosphoglycerate-dependent phosphoglycerate mutase	osa:4330747	LOC_Os02g51590.1	1.43534	1.46707	1.21122	1.47417	1.20922	65.0282	67.0978	64.7569	175.127	175.189	182.146	82.4459	58.5251	62.7287	193.144	182.748	187.254	79.151	73.0335	67.8755	168.472	171.332	169.709	67.4989	55.1064	66.068	183.077	166.296	174.806	67.0415	68.5922	72.6585	151.145	166.023	164.429	phosphoglycerate mutase, putative, expressed	PF00300	PTHR11931	KOG0235			GO:0005975,GO:0003824,GO:0006091,GO:0009536,GO:0009056,GO:0008152,GO:0016868,GO:0006096	AT1G22170.1
30	107276373	5.4.2.12	K15633 2,3-bisphosphoglycerate-independent phosphoglycerate mutase [EC:5.4.2.12] | (RefSeq) 2,3-bisphosphoglycerate-independent phosphoglycerate mutase	osa:4339133	LOC_Os05g40420.1	1.5035	1.57577	1.6581	1.70692	2.06663	857.191	764.603	855.716	2455.04	2243.91	2325.51	917.21	900.291	857.719	2793.61	2656.21	2524.84	814.342	784.721	704.75	2531.84	2319.13	2419.9	727.019	628.475	759.182	2476.36	2147.2	2280.11	566.433	470.912	517.857	2358.53	2139.53	2016.8	2,3-bisphosphoglycerate-independent phosphoglycerate mutase, putative, expressed	PF06415,PF01676		KOG4513	5.4.2.1	K01834	GO:0005576,GO:0005488,GO:0008150,GO:0003824,GO:0005575,GO:0008152,GO:0005829,GO:0046872,GO:0004619,GO:0030145,GO:0006007,GO:0005737	AT3G08590.1
31	OJ1116_A06.24		K02437 glycine cleavage system H protein | (RefSeq) OJ1116_A06.24	osa:4328441	LOC_Os02g07410.1	3.19836	4.43185	4.19724	4.00802	3.44204	167.004	154.481	90.968	1334.36	1291.18	1160.44	83.9181	63.506	61.4485	1705.42	1466.61	1336.16	85.2395	76.1413	82.3171	1463.94	1560.84	1445.62	89.9985	65.6028	66.068	1297.8	1130.37	1138.32	110.824	114.76	122.859	1379.41	1190.31	1217.21	glycine cleavage system H protein, putative, expressed	PF01597	PTHR11715	KOG3373		K02437	GO:0003824,GO:0008152,GO:0005739,GO:0000166,GO:0009056,GO:0009987,GO:0005737,GO:0006546,GO:0005960	AT2G35120.1
31	OJ1116_A06.24		K02437 glycine cleavage system H protein | (RefSeq) glycine cleavage system H protein 2	osa:4341790	LOC_Os06g45670.1	3.53081	3.20144	3.44097	3.49419	3.86814	35.47	21.8458	10.7928	265.304	266.884	255.004	25.0282	47.3182	17.9225	292.593	276.436	261.333	19.7877	21.7546	30.3273	248.632	272.164	259.717	26.7183	24.9291	20.421	266.786	288.637	256.66	13.6819	23.7435	18.4949	271.563	267.08	277.929	glycine cleavage system H protein, putative, expressed	PF01597	PTHR11715	KOG3373		K02437	GO:0009987,GO:0000166,GO:0009056,GO:0008152,GO:0005739,GO:0005737,GO:0003824,GO:0006546,GO:0005960	AT2G35120.1
31	OJ1116_A06.24		K02437 glycine cleavage system H protein | (RefSeq) GDCSH	osa:4349114	LOC_Os10g37180.1	-3.00469	-2.13354	-2.38131	-2.35344	-2.80683	14952.1	14466.6	15466.1	1777.4	1863.71	1951.28	7998.72	7669.28	8313.47	1751.45	1918.86	1795.03	11473.8	10805.8	12780.8	2170.44	2407.67	2151.25	5851.31	6238.83	7155.77	1282.74	1291.54	1191.73	9853.74	9646.44	10437.7	1438.37	1423.47	1416.56	glycine cleavage system H protein, putative, expressed	PF01597	PTHR11715	KOG3373		K02437	GO:0005739,GO:0009056,GO:0009987,GO:0005737,GO:0003824,GO:0008152,GO:0009536,GO:0006546,GO:0005960	AT1G32470.1
[truncated: 1 more columns]
